# Supplementary material for: Identification and Tissue-Specific Characterization of Novel SHOX-Regulated Genes in Zebrafish Highlights SOX Family Members Among Other Genes
Source: Front Genet. 2021 May 27;12:688808. doi: 10.3389/fgene.2021.688808 (PMC8191631; doi:10.3389/fgene.2021.688808)
Supplement: Supplementary file 2 [file Data_Sheet_1.ZIP]

Archive with 6 entries (6 files):
- Supplementary Table 4_Microarray_NHDF_24h.xls
- __MACOSX/._Supplementary Table 4_Microarray_NHDF_24h.xls
- Supplementary Table 3_Microarray_NHDF_12h.xls
- __MACOSX/._Supplementary Table 3_Microarray_NHDF_12h.xls
- Supplementary Table 2_Microarray_NHDF_6h.xls
- __MACOSX/._Supplementary Table 2_Microarray_NHDF_6h.xls
