# Supplementary material for: Identification and Tissue-Specific Characterization of Novel SHOX-Regulated Genes in Zebrafish Highlights SOX Family Members Among Other Genes
Source: Front Genet. 2021 May 27;12:688808. doi: 10.3389/fgene.2021.688808 (PMC8191631; doi:10.3389/fgene.2021.688808)
Supplement: Supplementary file 2 [file Data_Sheet_1.ZIP › Supplementary Table 4_Microarray_NHDF_24h.xls]

## Sheet: Tabelle1
Supplementary Table 4. List of differential expressed genes 24 hours upon SHOX overexpression.
ChipID(s):	1888849029			expression ratio to reference sample(s)
				array deviations between samples and reference samples
				bead standard errors between sample and reference sample
genes selected	22184
				Reference
		expression ratio relative to "24h_HM_SHOX"		1888849029				1888849029
		24h_wt_SHOX		24h_HM_SHOX				24h_wt_SHOX
Symbol	ProbeID	regul.	Bead_Sdev_Diff	Avg_signal	Std_err	p-val	Diff_score	Avg_signal	Std_err	p-val	Diff_score	Description	gi (NCBI)	Entrez	Protein	GeneCards	Ensembl	Location and Orientation	Synonyms, Aliases	Ontology Component	Ontology Process	Ontology Function	Source	Source_ID	Start	Probe Sequence	Type	Transcript (ILL)	Probe_ID (ILL)	Array_Address_ID
SOX8	6270241	44.5851	31.6623	226.178	9.93951	0	32	10084.1	301.408	0	36	Homo sapiens SRY (sex determining region Y)-box 8 (SOX8), mRNA.	30179902	30812	NP_055402.2	SOX8	NM_014587.2	Chr.16 976876-976925 (+)	MGC24837	nucleus [goid 5634] [evidence IEA]	regulation of transcription, DNA-dependent [goid 6355] [evidence IEA]; transcription [goid 6350] [evidence IEA]; regulation of transcription from RNA polymerase II promoter [goid 6357] [pmid 10684944] [evidence TAS]; central nervous system development [goid 7417] [pmid 10662550] [evidence TAS]	RNA polymerase II transcription factor activity [goid 3702] [pmid 10684944] [evidence TAS]; transcription factor activity [goid 3700] [pmid 10684944] [evidence NAS]; DNA binding [goid 3677] [evidence IEA]	RefSeq	NM_014587.2	2945	AGGACGCACCCTCACTCCCCTGCTGCCTTCACTCCTTTCTGACCAAGCAA	S	ILMN_30180	ILMN_1789244	6270241
HES5	5960040	36.1375	23.5298	82.6255	3.07198	0	39	2985.88	120.314	0	39	Homo sapiens hairy and enhancer of split 5 (Drosophila) (HES5), mRNA.	58219047	388585	NP_001010926.1	HES5	NM_001010926.1	Chr.1 2450120-2450169 (-)		nucleus [goid 5634] [evidence IEA]	regulation of transcription, DNA-dependent [goid 6355] [evidence IEA]	transcription regulator activity [goid 30528] [evidence IEA]; DNA binding [goid 3677] [evidence IEA]	RefSeq	NM_001010926.1	1180	GGATTCCTCTGTGTGGGTGGATGCGTGTGGGCACGACTTTGTACTCAGAA	S	ILMN_17780	ILMN_1794742	5960040
VGF	1940528	22.0399	34.8428	116.77	4.4519	0	38	2573.61	66.0602	0	42	Homo sapiens VGF nerve growth factor inducible (VGF), mRNA.	17136077	7425	NP_003369.2	VGF	NM_003378.2	Chr.7 100592625-100592674 (-)		cellular component unknown [goid 8372] [evidence ND ]	biological process unknown [goid 4] [evidence ND ]	growth factor activity [goid 8083] [evidence NAS]	RefSeq	NM_003378.2	2388	TAATTGTGTGAAGTGTGTCTGTCTCCAGCCCTTCGGGCCTCCCACGAGCC	S	ILMN_9112	ILMN_1757497	1940528
ARC	5810687	19.7792	24.3459	145.096	4.58581	0	45	2869.9	107.334	0	38	Homo sapiens activity-regulated cytoskeleton-associated protein (ARC), mRNA.	56676395	23237	NP_056008.1	ARC	NM_015193.3	Chr.8 143689630-143689679 (-)	KIAA0278				RefSeq	NM_015193.3	2675	CAGACCACTCTGACAAGTCTTCAGCCCACACCCTGCCAGCCCCACAGATT	S	ILMN_28586	ILMN_1711120	5810687
RRAD	2940544	17.6762	23.3882	123.341	4.57613	0	55	2180.2	83.3681	0	47	Homo sapiens Ras-related associated with diabetes (RRAD), mRNA.	4759053	6236	NP_004156.1	RRAD	NM_004165.1	Chr.16 65513576-65513625 (-)	RAD; RAD1; REM3		small GTPase mediated signal transduction [goid 7264] [pmid 8248782] [evidence TAS]	nucleotide binding [goid 166] [evidence IEA]; GTPase activity [goid 3924] [pmid 8248782] [evidence TAS]; calmodulin binding [goid 5516] [evidence IEA]; GTP binding [goid 5525] [evidence IEA]	RefSeq	NM_004165.1	904	AACGCACGACGGCAAGCAGGCACCCGGAGGCGAGAGAGCCTTGGCAAAAA	S	ILMN_8976	ILMN_1683179	2940544
CYP26B1	2510619	17.3294	23.6666	133.397	4.52143	0	55	2311.68	87.5191	0	36	Homo sapiens cytochrome P450, family 26, subfamily B, polypeptide 1 (CYP26B1), mRNA.	33239448	56603	NP_063938.1	CYP26B1	NM_019885.2	Chr.2 72210302-72210351 (-)	CYP26A2; MGC129613; P450RAI-2; DKFZp686G0638	membrane [goid 16020] [evidence IEA]; microsome [goid 5792] [evidence NAS]; endoplasmic reticulum [goid 5783] [evidence NAS]	electron transport [goid 6118] [evidence NAS]	metal ion binding [goid 46872] [evidence IEA]; heme binding [goid 20037] [evidence IEA]; monooxygenase activity [goid 4497] [evidence NAS]; iron ion binding [goid 5506] [evidence IEA]	RefSeq	NM_019885.2	4051	AGCACTTTCGATGTTGGGCGCTGGCGTTTGTGTTCTGGGCACCACCGTGA	S	ILMN_28662	ILMN_1812297	2510619
RASD1	6180692	15.1831	27.7703	338.028	9.50719	0	59	5132.3	163.133	0	40	Homo sapiens RAS, dexamethasone-induced 1 (RASD1), mRNA.	22027484	51655	NP_057168.1	RASD1	NM_016084.3	Chr.17 17338731-17338780 (-)	AGS1; DEXRAS1; MGC:26290		intracellular protein transport [goid 6886] [evidence IEA]; signal transduction [goid 7165] [pmid 10673050] [evidence TAS]; G-protein coupled receptor protein signaling pathway [goid 7186] [pmid 10840027] [evidence TAS]; small GTPase mediated signal transduction [goid 7264] [evidence IEA]	nucleotide binding [goid 166] [evidence IEA]; GTPase activity [goid 3924] [pmid 10471929] [evidence TAS]; GTP binding [goid 5525] [evidence IEA]; guanyl-nucleotide exchange factor activity [goid 5085] [evidence NR ]	RefSeq	NM_016084.3	1441	GTCAGGACCCACGGGGCATTATCTTGTCTGTGATTCCGGGTTGCTGTGAC	S	ILMN_13561	ILMN_1740426	6180692
NPPB	6380403	12.1883	26.8406	60.2434	1.74488	0.726106	46	734.263	23.3671	0	35	Homo sapiens natriuretic peptide precursor B (NPPB), mRNA.	4505432	4879	NP_002512.1	NPPB	NM_002521.1	Chr.1 11840289-11840298:11840299-11840315:11840858-11840880 (-)	BNP	extracellular space [goid 5615] [pmid 7601467] [evidence NAS]	regulation of blood vessel size [goid 50880] [evidence IEA]; negative regulation of angiogenesis [goid 16525] [pmid 14737067] [evidence TAS]; diuresis [goid 30146] [pmid 14737067] [evidence TAS]; regulation of vasodilation [goid 42312] [pmid 7601467] [evidence NAS]; regulation of vascular permeability [goid 43114] [pmid 14737067] [evidence TAS]; cell surface receptor linked signal transduction [g…	diuretic hormone activity [goid 8613] [pmid 14960748] [evidence TAS]	RefSeq	NM_002521.1	463	TCCTCCAGTGGCCTGGGCTGCAAAGTGCTGAGGCGGCATTAAGAGGAAGT	S	ILMN_137508	ILMN_1763382	6380403
FGFR3	2340541	10.518	26.5193	102.08	3.71958	0	38	1073.68	32.9181	0	41	Homo sapiens fibroblast growth factor receptor 3 (achondroplasia, thanatophoric dwarfism) (FGFR3), transcript variant 1, mRNA.	13112046	2261	NP_000133.1	FGFR3	NM_000142.2	Chr.4 1780312-1780361 (+)	ACH; CEK2; JTK4; CD333; HSFGFR3EX	integral to plasma membrane [goid 5887] [pmid 10918587] [evidence TAS]	skeletal development [goid 1501] [pmid 8601314] [evidence TAS]; fibroblast growth factor receptor signaling pathway [goid 8543] [pmid 10918587] [evidence TAS]; MAPKKK cascade [goid 165] [pmid 10918587] [evidence TAS]; protein amino acid phosphorylation [goid 6468] [evidence IEA]; cell growth [goid 16049] [evidence NAS]; JAK-STAT cascade [goid 7259] [pmid 10918587] [evidence TAS]	protein self binding [goid 42802] [pmid 14732692] [evidence IPI]; nucleotide binding [goid 166] [evidence IEA]; receptor activity [goid 4872] [evidence IEA]; transferase activity [goid 16740] [evidence IEA]; fibroblast growth factor receptor activity [goid 5007] [pmid 7923141] [evidence NAS]; ATP binding [goid 5524] [evidence IEA]; protein-tyrosine kinase activity [goid 4713] [evidence IEA]	RefSeq	NM_000142.2	3985	TCACCCAAACCGGCAGGTGCGATTTTGTTAACCCAGCGACGAACTTTCCG	A	ILMN_22960	ILMN_1723123	2340541
KRT17	4250360	9.91162	25.972	110.178	4.35572	0	37	1092.04	33.4489	0	40	Homo sapiens keratin 17 (KRT17), mRNA.	4557700	3872	NP_000413.1	KRT17	NM_000422.1	Chr.17 37029235-37029284 (-)	PC; K17; PC2; PCHC1	intermediate filament [goid 5882] [pmid 1281771] [evidence TAS]	epidermis development [goid 8544] [pmid 7539673] [evidence TAS]	protein binding [goid 5515] [pmid 16189514] [evidence IPI]; structural constituent of cytoskeleton [goid 5200] [pmid 1281771] [evidence TAS]	RefSeq	NM_000422.1	1434	CCCCTGCTTCAGTCCCTTCCCCATGCTTCCTTGCCTGATGACAATAAAGC	S	ILMN_5566	ILMN_1666845	4250360
SOX18	2750131	8.9592	21.8266	75.8512	2.47744	0.0328103	50	679.566	25.1822	0	51	Homo sapiens SRY (sex determining region Y)-box 18 (SOX18), mRNA.	31077201	54345	NP_060889.1	SOX18	NM_018419.2	Chr.20 62149664-62149713 (-)	HLTS	nucleus [goid 5634] [evidence IEA]	transcription [goid 6350] [evidence IEA]; regulation of transcription from RNA polymerase II promoter [goid 6357] [pmid 10807548] [evidence TAS]	RNA polymerase II transcription factor activity [goid 3702] [pmid 10807548] [evidence TAS]; DNA binding [goid 3677] [evidence IEA]	RefSeq	NM_018419.2	1514	TTTTCCAGGAAGCCCGAGCCCAGGACCTGTTGGCAGAGTTGCCAGGGTTA	S	ILMN_7425	ILMN_1812968	2750131
GADD45B	2810270	7.64306	28.3411	1026.26	30.0145	0	57	7843.75	210.537	0	43	Homo sapiens growth arrest and DNA-damage-inducible, beta (GADD45B), mRNA.	9945331	4616	NP_056490.1	GADD45B	NM_015675.1	Chr.19 2429064-2429113 (+)	MYD118; GADD45BETA; DKFZP566B133		activation of MAPKKK activity [goid 185] [pmid 9827804] [evidence TAS]; apoptosis [goid 6915] [pmid 9827804] [evidence TAS]; cell differentiation [goid 30154] [evidence IEA]; response to stress [goid 6950] [pmid 9827804] [evidence TAS]		RefSeq	NM_015675.1	921	GACCACACTTTGGGACTTGGGAGCTGGGGCTGAAGTTGCTCTGTACCCAT	S	ILMN_138334	ILMN_1718977	2810270
HBA1	360554	6.8766	18.8911	89.4213	2.6161	0	46	614.915	25.2009	0	46	Homo sapiens hemoglobin, alpha 1 (HBA1), mRNA.	14456711	3039	NP_000549.1	HBA1	NM_000558.3	Chr.16 167363-167410:167411-167412 (+)	CD31; MGC126895; MGC126897				RefSeq	NM_000558.3	419	AAGTTCCTGGCTTCTGTGAGCACCGTGCTGACCTCCAAATACCGTTAAGC	S	ILMN_2789	ILMN_1667796	360554
CKB	7150221	6.8065	23.1722	204.45	7.56933	0	46	1391.59	43.6618	0	44	Homo sapiens creatine kinase, brain (CKB), mRNA.	34335231	1152	NP_001814.2	CKB	NM_001823.3	Chr.14 103055909-103055953:103055954-103055958 (-)	B-CK; CKBB	cytoplasm [goid 5737] [evidence NR ]		creatine kinase activity [goid 4111] [pmid 3034271] [evidence TAS]	RefSeq	NM_001823.3	1221	AAATGAAGCCCGGCCCACACCCGACACCAGCCCTGCTGCTTCCTAACTTA	S	ILMN_10755	ILMN_1671478	7150221
GPR56	5560446	6.72982	20.3523	178.988	7.26728	0	36	1204.56	43.1237	0	43	Homo sapiens G protein-coupled receptor 56 (GPR56), transcript variant 3, mRNA.	41584197	9289	NP_958933.1	GPR56	NM_201525.1	Chr.16 56256140-56256189 (+)	BFPP; TM7LN4; TM7XN1	membrane [goid 16020] [evidence IEA]; integral to plasma membrane [goid 5887] [pmid 10049584] [evidence TAS]	cell-cell signaling [goid 7267] [pmid 10049584] [evidence TAS]; signal transduction [goid 7165] [evidence IEA]; cell adhesion [goid 7155] [pmid 15674329] [evidence IDA]; neuropeptide signaling pathway [goid 7218] [evidence IEA]; brain development [goid 7420] [pmid 15044805] [evidence IMP]	protein binding [goid 5515] [pmid 15004227] [evidence IPI]; receptor activity [goid 4872] [evidence IEA]; G-protein coupled receptor activity [goid 4930] [pmid 15004227] [evidence TAS]	RefSeq	NM_201525.1	3437	TGACCGACCTGGTCACTCCTCCTGCCAACATTCAGTCTGGTATGTGAGGC	A	ILMN_23858	ILMN_1756931	5560446
KCNF1	6980626	6.42525	22.9598	198.569	6.51879	0	46	1275.86	40.4019	0	43	Homo sapiens potassium voltage-gated channel, subfamily F, member 1 (KCNF1), mRNA.	27436998	3754	NP_002227.2	KCNF1	NM_002236.4	Chr.2 10971743-10971792 (+)	IK8; kH1; KCNF; KV5.1; MGC33316	membrane fraction [goid 5624] [evidence NR ]; membrane [goid 16020] [evidence IEA]; voltage-gated potassium channel complex [goid 8076] [evidence IEA]	cation transport [goid 6812] [evidence IEA]; potassium ion transport [goid 6813] [pmid 9434767] [evidence TAS]	potassium ion binding [goid 30955] [evidence IEA]; voltage-gated potassium channel activity [goid 5249] [evidence IEA]; protein binding [goid 5515] [evidence IEA]	RefSeq	NM_002236.4	2230	TGGCACGAGAGCCCACGCCCGCTTCTGTATCTCCCTCAATAAAGCCTCCT	S	ILMN_823	ILMN_1671392	6980626
MYEOV	3060044	6.36503	21.0667	125.326	4.07157	0	50	797.706	27.8451	0	50	Homo sapiens myeloma overexpressed gene (in a subset of t(11;14) positive multiple myelomas) (MYEOV), mRNA.	42794611	26579	NP_620123.2	MYEOV	NM_138768.2	Chr.11 68821200-68821249 (+)	OCIM				RefSeq	NM_138768.2	2157	GCTCAGGGGTTTGGGCATTTTTGTCGCCGTCTCCTTTGGGCTCTGTCTCC	S	ILMN_4623	ILMN_1710875	3060044
PRSS8	630471	6.33554	19.8241	64.6076	2.21607	0.442225	48	409.324	15.1727	0	40	Homo sapiens protease, serine, 8 (prostasin) (PRSS8), mRNA.	21536453	5652	NP_002764.1	PRSS8	NM_002773.2	Chr.16 31050273-31050322 (-)	CAP1; PROSTASIN	extracellular space [goid 5615] [pmid 10077646] [evidence TAS]; integral to membrane [goid 16021] [evidence IEA]; plasma membrane [goid 5886] [pmid 7768952] [evidence TAS]	proteolysis and peptidolysis [goid 6508] [evidence IEA]	serine-type endopeptidase activity [goid 4252] [evidence IEA]	RefSeq	NM_002773.2	1872	GAACTGGGCTGGCGCTTGGATCTGGGGTGGGAGTAACAGGGCAGAAATGA	S	ILMN_14210	ILMN_1796461	630471
RAC2	7210703	6.27793	24.1728	106.259	3.25689	0	50	667.085	19.9439	0	43	Homo sapiens ras-related C3 botulinum toxin substrate 2 (rho family, small GTP binding protein Rac2) (RAC2), mRNA.	27881480	5880	NP_002863.1	RAC2	NM_002872.3	Chr.22 35951411-35951460 (-)	Gx; EN-7; HSPC022		signal transduction [goid 7165] [pmid 2674130] [evidence TAS]; small GTPase mediated signal transduction [goid 7264] [evidence IEA]	nucleotide binding [goid 166] [evidence IEA]; protein binding [goid 5515] [pmid 11090627] [evidence IPI]; GTPase activity [goid 3924] [pmid 2674130] [evidence TAS]; GTP binding [goid 5525] [evidence IEA]	RefSeq	NM_002872.3	1263	GGGGATATCTGCTCAGCCAATGGAAAATCTGGGTTCAACCAGCCCCTGCC	S	ILMN_26813	ILMN_1709795	7210703
TNF	1660161	6.24341	19.8663	65.5159	2.18602	0.379458	49	409.042	15.1059	0	35	Homo sapiens tumor necrosis factor (TNF superfamily, member 2) (TNF), mRNA.	25952110	7124	NP_000585.2	TNF	NM_000594.2	Chr.6 31653868-31653917 (+)	DIF; TNFA; TNFSF2; TNF-alpha	extracellular space [goid 5615] [evidence IEA]; membrane [goid 16020] [evidence IEA]; soluble fraction [goid 5625] [pmid 3856324] [evidence TAS]; integral to membrane [goid 16021] [evidence IEA]	immune response [goid 6955] [evidence IEA]; apoptosis [goid 6915] [pmid 3856324] [evidence TAS]; cell-cell signaling [goid 7267] [evidence NR ]; anti-apoptosis [goid 6916] [pmid 10748004] [evidence TAS]; regulation of transcription, DNA-dependent [goid 6355] [pmid 2537468] [evidence TAS]; signal transduction [goid 7165] [pmid 10820279] [evidence TAS]; response to wounding [goid 9611] [evidence NR…	tumor necrosis factor receptor binding [goid 5164] [pmid 3001529] [evidence TAS]; protein binding [goid 5515] [pmid 2848815] [evidence IPI]	RefSeq	NM_000594.2	1446	CCGTGAAAACGGAGCTGAACAATAGGCTGTTCCCATGTAGCCCCCTGGCC	S	ILMN_24087	ILMN_1728106	1660161
BTG2	110390	6.17137	22.9482	121.358	4.90564	0	44	748.946	22.4423	0	43	Homo sapiens BTG family, member 2 (BTG2), mRNA.	28872718	7832	NP_006754.1	BTG2	NM_006763.2	Chr.1 201544859-201544908 (+)	PC3; TIS21; MGC126063; MGC126064		regulation of transcription, DNA-dependent [goid 6355] [evidence IEA]; negative regulation of cell proliferation [goid 8285] [pmid 8944033] [evidence TAS]; transcription [goid 6350] [evidence IEA]; DNA repair [goid 6281] [pmid 8944033] [evidence TAS]	transcription factor activity [goid 3700] [evidence NR ]	RefSeq	NM_006763.2	2218	CCAAACACTCTCCCTACCCATTCCTGCCAGCTCTGCCTCCTTTTCAACTC	S	ILMN_9681	ILMN_1770085	110390
STMN3	4260379	5.99837	20.2722	248.332	10.351	0	44	1489.59	50.8783	0	42	Homo sapiens stathmin-like 3 (STMN3), mRNA.	14670374	50861	NP_056978.2	STMN3	NM_015894.2	Chr.20 61741605-61741654 (-)	SCLIP		intracellular signaling cascade [goid 7242] [evidence IEA]; neurogenesis [goid 7399] [pmid 9603203] [evidence TAS]		RefSeq	NM_015894.2	2105	AGCAGAACTGAGGGCTGGGATATTCCTCATGGTGGCAGCGCTCATAGCGA	S	ILMN_3512	ILMN_1693425	4260379
DES	4010307	5.98495	17.7114	95.8018	3.90117	0	48	573.369	23.0626	0	39	Homo sapiens desmin (DES), mRNA.	55749931	1674	NP_001918.3	DES	NM_001927.3	Chr.2 219999247-219999296 (+)	CSM1; CSM2; CMD1I; FLJ12025; FLJ39719; FLJ41013; FLJ41793	intermediate filament [goid 5882] [pmid 9736733] [evidence TAS]	regulation of heart contraction rate [goid 8016] [pmid 9697706] [evidence TAS]; cytoskeleton organization and biogenesis [goid 7010] [pmid 9736733] [evidence TAS]; muscle contraction [goid 6936] [pmid 9697706] [evidence TAS]; muscle development [goid 7517] [evidence IEA]	structural constituent of cytoskeleton [goid 5200] [pmid 9736733] [evidence TAS]	RefSeq	NM_001927.3	1790	CCCTGTCCCTCCCACCTCTGTGACCTCAGGCACTAGCCTTTGGCTCTGGA	S	ILMN_17948	ILMN_1698995	4010307
EEF1A2	4490541	5.85881	19.6944	91.1189	2.8907	0	50	533.849	19.5893	0	39	Homo sapiens eukaryotic translation elongation factor 1 alpha 2 (EEF1A2), mRNA.	25453470	1917	NP_001949.1	EEF1A2	NM_001958.2	Chr.20 61589900-61589949 (-)	HS1; STN; EF1A; EEF1AL; EF-1-alpha-2	cytoplasm [goid 5737] [evidence IEA]; nucleus [goid 5634] [evidence IEA]	protein biosynthesis [goid 6412] [evidence IEA]; translational elongation [goid 6414] [evidence IEA]	nucleotide binding [goid 166] [evidence IEA]; GTP binding [goid 5525] [evidence IEA]; translation elongation factor activity [goid 3746] [evidence IEA]	RefSeq	NM_001958.2	1703	CCCTCGGTCAGCGACTGGATGCTCGCCATCAAGGTCCAGTGGAAGTTCTT	S	ILMN_2929	ILMN_1811315	4490541
SNF1LK	1440576	5.7049	17.669	182.414	7.14147	0	32	1040.65	41.4316	0	45	Homo sapiens SNF1-like kinase (SNF1LK), mRNA.	48762713	150094	NP_775490.1	SNF1LK	NM_173354.2	Chr.21 43659254-43659303 (-)	MSK; SIK	cytoplasm [goid 5737] [evidence ISS]	regulation of cell differentiation [goid 45595] [evidence ISS]; cell cycle [goid 7049] [evidence IEA]; protein amino acid phosphorylation [goid 6468] [evidence ISS]; regulation of progression through mitotic cell cycle [goid 7346] [evidence ISS]; protein kinase cascade [goid 7243] [evidence ISS]	nucleotide binding [goid 166] [evidence IEA]; magnesium ion binding [goid 287] [evidence ISS]; transferase activity [goid 16740] [evidence IEA]; protein serine/threonine kinase activity [goid 4674] [evidence ISS]; ATP binding [goid 5524] [evidence ISS]; protein-tyrosine kinase activity [goid 4713] [evidence IEA]	RefSeq	NM_173354.2	4231	CCATCTTGGGGCAGCCAGGCCCTTGCCTTCATTTTTACAGAGGTAGCACA	S	ILMN_23486	ILMN_1717639	1440576
CMYA1	3610735	5.64858	17.1955	76.81	2.55174	0.0185449	42	433.867	18.2128	0	57	Homo sapiens cardiomyopathy associated 1 (CMYA1), mRNA.	40255271	165904	NP_919269.2	CMYA1	NM_194293.2	Chr.3 39199941-39199990 (-)	Xin; DKFZp451D042; DKFZp779C1947				RefSeq	NM_194293.2	6171	TGCTCCTTAATCCCTGGAGAGGAACAGAGCCAACTGGACACAGCGTTGGT	S	ILMN_12199	ILMN_1802160	3610735
TSPAN9	4860452	5.53293	21.2661	372.842	12.3067	0	42	2062.91	67.1656	0	43	Homo sapiens tetraspanin 9 (TSPAN9), mRNA.	57232744	10867	NP_006666.1	TSPAN9	NM_006675.3	Chr.12 3265876-3265925 (+)	NET-5; PP1057	membrane fraction [goid 5624] [pmid 10719184] [evidence TAS]; integral to plasma membrane [goid 5887] [pmid 10719184] [evidence TAS]			RefSeq	NM_006675.3	4200	CTTTCTGCTTGCATTGCCGTATCTGTGCGTTCCTTCATCCTGGTCCTGGC	S	ILMN_30091	ILMN_1729453	4860452
TNFSF9	5050025	5.48072	16.3096	105.053	4.72187	0	39	575.769	24.1394	0	49	Homo sapiens tumor necrosis factor (ligand) superfamily, member 9 (TNFSF9), mRNA.	24119163	8744	NP_003802.1	TNFSF9	NM_003811.2	Chr.19 6486503-6486552 (+)	4-1BB-L	extracellular space [goid 5615] [evidence IEA]; membrane [goid 16020] [evidence IEA]; integral to plasma membrane [goid 5887] [evidence NR ]	cell proliferation [goid 8283] [pmid 8088337] [evidence TAS]; immune response [goid 6955] [evidence IEA]; apoptosis [goid 6915] [pmid 8088337] [evidence TAS]; cell-cell signaling [goid 7267] [pmid 8088337] [evidence TAS]; signal transduction [goid 7165] [pmid 8088337] [evidence TAS]	tumor necrosis factor receptor binding [goid 5164] [evidence IEA]	RefSeq	NM_003811.2	1202	GTGTATTGAGCATCTGTAATGTGCCAGCATTGTGCCCAGGCTAGGGGGCT	S	ILMN_18030	ILMN_1751464	5050025
CDKN1A	4150639	5.44178	20.2016	137.987	4.49783	0	52	750.896	25.8418	0	62	Homo sapiens cyclin-dependent kinase inhibitor 1A (p21, Cip1) (CDKN1A), transcript variant 2, mRNA.	17978494	1026	NP_510867.1	CDKN1A	NM_078467.1	Chr.6 36754643-36754692 (+)	P21; CIP1; SDI1; WAF1; CAP20; CDKN1; MDA-6; p21CIP1	nucleus [goid 5634] [pmid 9660939] [evidence TAS]	induction of apoptosis by intracellular signals [goid 8629] [pmid 9660939] [evidence TAS]; cell cycle arrest [goid 7050] [pmid 9822382] [evidence TAS]; cell cycle [goid 7049] [evidence IEA]; regulation of cyclin dependent protein kinase activity [goid 79] [pmid 8242751] [evidence TAS]; negative regulation of cell proliferation [goid 8285] [pmid 10692450] [evidence TAS]	metal ion binding [goid 46872] [evidence IEA]; protein kinase activity [goid 4672] [evidence NR ]; cyclin-dependent protein kinase inhibitor activity [goid 4861] [pmid 8242751] [evidence TAS]; kinase activity [goid 16301] [evidence IEA]; protein binding [goid 5515] [pmid 15232106] [evidence IPI]; zinc ion binding [goid 8270] [evidence IEA]	RefSeq	NM_078467.1	179	GAGGATGCGTGTTCGCGGGTGTGTGCTGCGTTCACAGGTGTTTCTGCGGC	I	ILMN_5895	ILMN_1787212	4150639
RAP1GA1	4250035	5.23658	20.4146	79.2049	2.25783	0.00998574	47	414.762	14.1793	0	52	Homo sapiens RAP1, GTPase activating protein 1 (RAP1GA1), mRNA.	4506414	5909	NP_002876.1	RAP1GA1	NM_002885.1	Chr.1 21795338-21795387 (-)	RAP1GAP; KIAA0474; rap1GAPII	membrane fraction [goid 5624] [pmid 10476970] [evidence IDA]; membrane [goid 16020] [evidence IEA]; cytosol [goid 5829] [pmid 10476970] [evidence IDA]	signal transduction [goid 7165] [pmid 10476970] [evidence NAS]	GTPase activator activity [goid 5096] [pmid 1904317] [evidence TAS]; GTPase activity [goid 3924] [pmid 10476970] [evidence NAS]	RefSeq	NM_002885.1	3184	TGGCCCCAATACCCATTTTGGAAGCCCCTGTGGCCGTGTGGATGTCGGTA	S	ILMN_13405	ILMN_1776519	4250035
KIF1A	6400050	5.17635	24.1834	63.2115	2.006	0.529244	37	327.205	8.91029	0	55	Homo sapiens kinesin family member 1A (KIF1A), mRNA.	41327743	547	NP_004312.2	KIF1A	NM_004321.4	Chr.2 241301894-241301943 (-)	ATSV; UNC104; C2orf20; FLJ30229; HUNC-104	microtubule associated complex [goid 5875] [evidence IEA]; microtubule [goid 5874] [evidence IEA]	anterograde axon cargo transport [goid 8089] [pmid 7539720] [evidence TAS]; microtubule-based movement [goid 7018] [evidence IEA]	nucleotide binding [goid 166] [evidence IEA]; microtubule motor activity [goid 3777] [evidence IEA]; ATP binding [goid 5524] [evidence IEA]	RefSeq	NM_004321.4	8729	ACCCGAGTGTTAGCCCTAGGCTCCTGTACTGTGCGTGCACTTGAGGCTCT	S	ILMN_22617	ILMN_1759330	6400050
CDKN1C	3610601	5.12427	23.3423	72.1754	2.08112	0.0970043	55	369.847	10.6714	0	55	Homo sapiens cyclin-dependent kinase inhibitor 1C (p57, Kip2) (CDKN1C), mRNA.	4557440	1028	NP_000067.1	CDKN1C	NM_000076.1	Chr.11 2861687-2861721:2861805-2861809:2861810-2861819 (-)	BWS; WBS; p57; BWCR; KIP2	nucleus [goid 5634] [evidence IEA]	cell cycle arrest [goid 7050] [pmid 7729684] [evidence TAS]; cell cycle [goid 7049] [evidence IEA]; regulation of cyclin dependent protein kinase activity [goid 79] [pmid 7729684] [evidence TAS]; negative regulation of cell proliferation [goid 8285] [pmid 7729684] [evidence TAS]; G1 phase of mitotic cell cycle [goid 80] [pmid 7729684] [evidence TAS]	cyclin-dependent protein kinase inhibitor activity [goid 4861] [pmid 7729684] [evidence TAS]; protein binding [goid 5515] [pmid 9106657] [evidence IPI]	RefSeq	NM_000076.1	1197	AAGAGGCTGCGGTGAGCCAATTTAGAGCCCAAAGAGCCCCGAGGGAACCT	S	ILMN_20689	ILMN_1718565	3610601
CRABP2	3170497	4.69546	20.1436	262.332	9.10242	0	33	1231.77	39.024	0	49	Homo sapiens cellular retinoic acid binding protein 2 (CRABP2), mRNA.	6382069	1382	NP_001869.1	CRABP2	NM_001878.2	Chr.1 154936143-154936192 (-)	RBP6; CRABP-II		regulation of transcription, DNA-dependent [goid 6355] [pmid 1334086] [evidence TAS]; epidermis development [goid 8544] [pmid 1654334] [evidence TAS]; signal transduction [goid 7165] [pmid 1654334] [evidence TAS]; transport [goid 6810] [evidence IEA]	retinal binding [goid 16918] [evidence IEA]; lipid binding [goid 8289] [evidence IEA]	RefSeq	NM_001878.2	803	CCAAGTCAGCAGTCCTAGCCCCAAACCAGCCCAGAGCAGGGTCTCTCTAA	S	ILMN_16252	ILMN_1690170	3170497
DLK1	1740368	4.53912	18.6458	70.3295	2.22776	0.164051	44	319.234	11.1213	0	49	Homo sapiens delta-like 1 homolog (Drosophila) (DLK1), transcript variant 1, mRNA.	74136022	8788	NP_003827.3	DLK1	NM_003836.4	Chr.14 100270822-100270871 (+)	FA1; ZOG; pG2; PREF1; Pref-1	extracellular space [goid 5615] [pmid 7925474] [evidence TAS]; soluble fraction [goid 5625] [pmid 7925474] [evidence TAS]; integral to membrane [goid 16021] [pmid 8095043] [evidence TAS]	development [goid 7275] [pmid 8500166] [evidence TAS]	calcium ion binding [goid 5509] [evidence IEA]	RefSeq	NM_003836.4	1141	TGCGAGACCTGGGTGTCCAACCTGCGCTACAACCACATGCTGCGGAAGAA	A	ILMN_13065	ILMN_1797519	1740368
LFNG	3890095	4.46681	16.4968	138.295	6.42917	0	37	617.739	22.6337	0	47	Homo sapiens lunatic fringe homolog (Drosophila) (LFNG), mRNA.	58696421	3955	NP_002295.1	LFNG	NM_002304.1	Chr.7 2534430-2534479 (+)	SCDO3	membrane [goid 16020] [evidence IEA]; integral to membrane [goid 16021] [evidence IEA]; Golgi stack [goid 5795] [evidence IEA]; extracellular region [goid 5576] [pmid 10341080] [evidence NAS]	organ morphogenesis [goid 9887] [pmid 10341080] [evidence NAS]; development [goid 7275] [evidence IEA]	transferase activity, transferring glycosyl groups [goid 16757] [evidence IEA]	RefSeq	NM_002304.1	1899	GGCCCAGCATGGCTCACCTGTCCCGTGGGCTGTGTTTCTTGTTGTTTTTC	S	ILMN_17286	ILMN_1663080	3890095
CBX4	2570162	4.43231	18.9049	234.334	12.0155	0	27	1038.64	30.5294	0	22	Homo sapiens chromobox homolog 4 (Pc class homolog, Drosophila) (CBX4), mRNA.	55770829	8535	NP_003646.2	CBX4	NM_003655.2	Chr.17 75421935-75421984 (-)	PC2; hPC2; NBP16	chromatin [goid 785] [evidence IEA]; nucleus [goid 5634] [pmid 9315667] [evidence TAS]	regulation of transcription, DNA-dependent [goid 6355] [evidence IEA]; transcription [goid 6350] [evidence IEA]; chromatin modification [goid 16568] [evidence IEA]; anti-apoptosis [goid 6916] [pmid 9315667] [evidence TAS]; chromosome organization and biogenesis (sensu Eukaryota) [goid 7001] [pmid 9315667] [evidence TAS]; chromatin assembly or disassembly [goid 6333] [evidence IEA]	transcription corepressor activity [goid 3714] [pmid 9315667] [evidence TAS]; chromatin binding [goid 3682] [evidence IEA]	RefSeq	NM_003655.2	2214	GAAATGTATTGTTTGAGCTCAAAAGGCCCGACCACCCCCCTTCGGGCTGC	S	ILMN_20703	ILMN_1724145	2570162
KRT18	2570669	4.25412	14.2493	131.036	7.05618	0	33	557.441	22.8686	0	34	Homo sapiens keratin 18 (KRT18), transcript variant 2, mRNA.	40354194	3875	NP_954657.1	KRT18	NM_199187.1	Chr.12 51631675-51631696:51631782-51631809 (+)	K18; CYK18	intermediate filament [goid 5882] [pmid 2434380] [evidence TAS]	morphogenesis [goid 9653] [pmid 2434380] [evidence TAS]	structural constituent of cytoskeleton [goid 5200] [evidence NR ]	RefSeq	NM_199187.1	870	AGACAAGTACTGGTCTCAGCAGATTGAGGAGAGCACCACAGTGGTCACCA	A	ILMN_22651	ILMN_1694778	2570669
PIM3	6960209	4.22311	21.0487	180.235	5.58431	0	46	761.154	22.0145	0	48	Homo sapiens pim-3 oncogene (PIM3), mRNA.	52138581	415116	NP_001001852.1	PIM3	NM_001001852.2	Chr.22 48743405-48743454 (+)	pim-3		protein amino acid phosphorylation [goid 6468] [evidence IEA]	protein serine/threonine kinase activity [goid 4674] [evidence IEA]; transferase activity [goid 16740] [evidence IEA]; nucleotide binding [goid 166] [evidence IEA]; protein kinase activity [goid 4672] [evidence IEA]; ATP binding [goid 5524] [evidence IEA]	RefSeq	NM_001001852.2	2042	GCCTGGCGTCTGTCCTGGCCCCGCCTGTCAGAAGATGAACATGTATAGTG	A	ILMN_19535	ILMN_1707748	6960209
FAM46B	4480193	4.01313	14.7604	71.0845	2.37984	0.135521	46	285.271	12.1311	0	51	Homo sapiens family with sequence similarity 46, member B (FAM46B), mRNA.	34147473	115572	NP_443175.1	FAM46B	NM_052943.2	Chr.1 27204252-27204301 (-)	MGC16491; MGC20845; RP11-344H11.8				RefSeq	NM_052943.2	2164	GAGCCCTCCTGCCTGGGAGCTTGTTCTTTGGAAGGTGCTGAGCCTGAATT	S	ILMN_9808	ILMN_1808011	4480193
C1QTNF5	6200537	3.99528	14.9466	211.921	8.02139	0	40	846.684	34.4475	0	50	Homo sapiens C1q and tumor necrosis factor related protein 5 (C1QTNF5), mRNA.	49472831	114902	NP_056460.1	C1QTNF5	NM_015645.2	Chr.11 118715069-118715118 (-)	LORD; CTRP5; DKFZp586B0621	cytoplasm [goid 5737] [evidence IEA]	phosphate transport [goid 6817] [evidence IEA]		RefSeq	NM_015645.2	1084	GTCCTGCTGCTGGCAAGGAATGGGAACAGTGGCTGTCTGCGATCAGGTCT	S	ILMN_23052	ILMN_1744487	6200537
CYGB	4010736	3.97954	17.4229	117.972	3.79174	0	49	469.474	16.3829	0	46	Homo sapiens cytoglobin (CYGB), mRNA.	38454323	114757	NP_599030.1	CYGB	NM_134268.3	Chr.17 72035154-72035203 (-)	HGB; STAP	cytoplasm [goid 5737] [evidence NAS]	oxygen transport [goid 15671] [pmid 11919282] [evidence NAS]; transport [goid 6810] [evidence IEA]	metal ion binding [goid 46872] [evidence IEA]; heme binding [goid 20037] [evidence IEA]; oxygen binding [goid 19825] [evidence IEA]; oxygen transporter activity [goid 5344] [pmid 11919282] [evidence NAS]; iron ion binding [goid 5506] [evidence IEA]	RefSeq	NM_134268.3	1782	CGTCTTCAAGGATGTTTTGCTGCTGTGGCTCCTGCTGTGTCCCCTCCTGG	S	ILMN_8058	ILMN_1758128	4010736
SBSN	7210504	3.95922	17.9375	333.154	9.90453	0	41	1319.03	45.0573	0	37	Homo sapiens suprabasin (SBSN), mRNA.	38348365	374897	NP_940940.1	SBSN	NM_198538.1	Chr.19 40706261-40706275:40707453-40707487 (-)	UNQ698; MGC75533				RefSeq	NM_198538.1	755	AACACGCCTTTCATCAACCTTCCCGCCCTGTGGAGGAGCGTCGCCAACAT	S	ILMN_1498	ILMN_1712759	7210504
TUBB2B	1470176	3.84863	11.5184	86.03	2.21734	0	38	331.097	19.0588	0	37	Homo sapiens tubulin, beta 2B (TUBB2B), mRNA.	42476191	347733	NP_821080.1	TUBB2B	NM_178012.3	Chr.6 3169836-3169885 (-)	MGC8685; bA506K6.1; DKFZp566F223; RP11-506K6.1; TUBB-PARALOG	protein complex [goid 43234] [evidence IEA]; microtubule [goid 5874] [evidence IEA]; cytoplasm [goid 5737] [evidence IEA]	microtubule-based movement [goid 7018] [evidence IEA]; protein polymerization [goid 51258] [evidence IEA]	nucleotide binding [goid 166] [evidence IEA]; structural molecule activity [goid 5198] [evidence IEA]; GTPase activity [goid 3924] [evidence IEA]; GTP binding [goid 5525] [evidence IEA]	RefSeq	NM_178012.3	1530	GGTCTACTTTAGGTGTGCGCTGGGTCTCTGGTGCTCTTCACTGTTGCCTG	S	ILMN_11689	ILMN_1680874	1470176
CPNE6	6480671	3.84776	15.08	68.0965	2.68786	0.243937	33	262.019	10.1717	0	36	Homo sapiens copine VI (neuronal) (CPNE6), mRNA.	12545386	9362	NP_006023.1	CPNE6	NM_006032.2	Chr.14 23617008-23617057 (+)	N-COPINE		synaptic transmission [goid 7268] [pmid 9645480] [evidence TAS]; vesicle-mediated transport [goid 16192] [pmid 9645480] [evidence TAS]; lipid metabolism [goid 6629] [pmid 9645480] [evidence TAS]; neurogenesis [goid 7399] [pmid 9645480] [evidence TAS]	transporter activity [goid 5215] [pmid 9645480] [evidence TAS]; calcium ion binding [goid 5509] [pmid 9645480] [evidence TAS]	RefSeq	NM_006032.2	1882	TCTGGACGTGAGTGGTGGGTCCTGCTCCTATCTCTCCAAACCCCATACCC	S	ILMN_19559	ILMN_1738058	6480671
INA	5220707	3.83455	13.8627	251.031	9.34024	0	42	962.591	41.9888	0	29	Homo sapiens internexin neuronal intermediate filament protein, alpha (INA), mRNA.	39725658	9118	NP_116116.1	INA	NM_032727.2	Chr.10 105039760-105039809 (+)	NEF5; NF-66; TXBP-1; MGC12702	neurofilament [goid 5883] [pmid 7769995] [evidence TAS]	cell differentiation [goid 30154] [evidence IEA]; neurogenesis [goid 7399] [evidence IEA]	structural constituent of cytoskeleton [goid 5200] [pmid 7769995] [evidence TAS]	RefSeq	NM_032727.2	2893	GGACAGTCAGCTCTTCATCTGCCCAACTGTGTAGCATCTGCATTGCCCAG	S	ILMN_9766	ILMN_1673704	5220707
PDGFRB	840537	3.82579	15.6964	718.098	30.0843	0	53	2747.29	99.1928	0	45	Homo sapiens platelet-derived growth factor receptor, beta polypeptide (PDGFRB), mRNA.	68216043	5159	NP_002600.1	PDGFRB	NM_002609.3	Chr.5 149473754-149473803 (-)	JTK12; PDGFR; CD140B; PDGFR1; PDGF-R-beta	integral to membrane [goid 16021] [evidence IEA]; membrane [goid 16020] [evidence IEA]	signal transduction [goid 7165] [pmid 10821867] [evidence TAS]; transmembrane receptor protein tyrosine kinase signaling pathway [goid 7169] [evidence IEA]; protein amino acid phosphorylation [goid 6468] [evidence IEA]	nucleotide binding [goid 166] [evidence IEA]; platelet-derived growth factor receptor activity [goid 5017] [pmid 2536956] [evidence TAS]; protein binding [goid 5515] [pmid 2157284] [evidence IPI]; receptor activity [goid 4872] [evidence IEA]; transferase activity [goid 16740] [evidence IEA]; platelet activating factor receptor activity [goid 4992] [pmid 2536956] [evidence TAS]; ATP binding [goid …	RefSeq	NM_002609.3	5505	GGATCCCCAGAGTTGGTCCAAGGAGGGAGAGTGGGTTCTCAATACGGTAC	S	ILMN_25767	ILMN_1815057	840537
HES6	2030577	3.78688	14.1122	170.395	6.28435	0	39	645.266	27.3654	0	35	Homo sapiens hairy and enhancer of split 6 (Drosophila) (HES6), mRNA.	34147684	55502	NP_061115.2	HES6	NM_018645.3	Chr.2 238811723-238811772 (-)		transcription factor complex [goid 5667] [pmid 10851137] [evidence ISS]; nucleus [goid 5634] [evidence IEA]	regulation of transcription, DNA-dependent [goid 6355] [evidence NAS]; cell differentiation [goid 30154] [evidence IEA]	transcription cofactor activity [goid 3712] [pmid 10851137] [evidence ISS]; transcription factor activity [goid 3700] [pmid 10851137] [evidence TAS]	RefSeq	NM_018645.3	1233	GCTGCACTGCCCAGAGCTGTGATGCTCTGTACATCTTGTTTGTAGCACAC	S	ILMN_4854	ILMN_1694268	2030577
INHBB	1090167	3.77866	16.7627	102.343	2.99852	0	45	386.719	13.9663	0	40	Homo sapiens inhibin, beta B (activin AB beta polypeptide) (INHBB), mRNA.	9257224	3625	NP_002184.1	INHBB	NM_002193.1	Chr.2 120825124-120825173 (+)		extracellular region [goid 5576] [pmid 3122219] [evidence TAS]	growth [goid 40007] [evidence IEA]; ovarian follicle development [goid 1541] [pmid 12790766] [evidence NAS]; defense response [goid 6952] [pmid 3122219] [evidence TAS]; negative regulation of follicle-stimulating hormone secretion [goid 46882] [pmid 3122219] [evidence IPI]; cell differentiation [goid 30154] [pmid 10320815] [evidence NAS]; positive regulation of follicle-stimulating hormone secret…	cytokine activity [goid 5125] [pmid 3122219] [evidence TAS]; growth factor activity [goid 8083] [evidence IEA]; hormone activity [goid 5179] [pmid 3122219] [evidence TAS]; host cell surface receptor binding [goid 46789] [pmid 12456957] [evidence TAS]; protein homodimerization activity [goid 42803] [pmid 2575216] [evidence IPI]	RefSeq	NM_002193.1	3194	CCGCCCGCATAGCACTTGCAGACCTGCCTGAACGCACATGACATAGCACT	S	ILMN_7166	ILMN_1685714	1090167
AQP1	2140577	3.72787	14.4016	86.772	4.14953	0	32	323.474	12.2863	0	43	Homo sapiens aquaporin 1 (Colton blood group) (AQP1), mRNA.	37694061	358	NP_932766.1	AQP1	NM_198098.1	Chr.7 30931408-30931457 (+)	CO; CHIP28; AQP-CHIP; MGC26324	integral to membrane [goid 16021] [evidence IEA]; membrane [goid 16020] [evidence IEA]; integral to plasma membrane [goid 5887] [pmid 1722319] [evidence TAS]; outer membrane [goid 19867] [evidence IEA]	water transport [goid 6833] [pmid 7521540] [evidence TAS]; transport [goid 6810] [evidence IEA]; excretion [goid 7588] [pmid 1722319] [evidence TAS]	porin activity [goid 15288] [evidence IEA]; transporter activity [goid 5215] [evidence IEA]; water transporter activity [goid 5372] [pmid 7521540] [evidence TAS]	RefSeq	NM_198098.1	2506	TCTGGCTACTCCCTGGACCACGAGGCTGATTCCTCTCATTTCCAGCTTCT	I	ILMN_24349	ILMN_1815081	2140577
HAPLN4	7570176	3.6453	19.6655	82.4977	2.17845	0	54	300.729	8.91869	0	46	Homo sapiens hyaluronan and proteoglycan link protein 4 (HAPLN4), mRNA.	30794471	404037	NP_075378.1	HAPLN4	NM_023002.1	Chr.19 19227488-19227537 (-)	BRAL2; KIAA1926	extracellular matrix (sensu Metazoa) [goid 5578] [evidence IEA]	cell adhesion [goid 7155] [evidence IEA]	hyaluronic acid binding [goid 5540] [evidence IEA]	RefSeq	NM_023002.1	3316	CTGTACCAGGGCTGTTCTGTGGTCCCCGTGAGTGCCAAGCATACAGTAGG	S	ILMN_25566	ILMN_1779281	7570176
RUNX3	2510095	3.57035	13.3843	121.636	5.10203	0	42	434.282	18.2571	0	44	Homo sapiens runt-related transcription factor 3 (RUNX3), transcript variant 2, mRNA.	4757917	864	NP_004341.1	RUNX3	NM_004350.1	Chr.1 25098725-25098774 (-)	AML2; CBFA3; PEBP2aC	nucleus [goid 5634] [evidence NAS]	cell proliferation [goid 8283] [evidence NAS]; regulation of transcription, DNA-dependent [goid 6355] [pmid 7622058] [evidence NAS]; transcription [goid 6350] [evidence IEA]; transcription from RNA polymerase II promoter [goid 6366] [pmid 7607690] [evidence TAS]	ATP binding [goid 5524] [pmid 7835892] [evidence NAS]; transcription factor activity [goid 3700] [pmid 7607690] [evidence TAS]	RefSeq	NM_004350.1	3682	AACCATCCCAGAGCTGGCGAGAGGATGGAGCTGGGTGGAAACTGCTTTGC	I	ILMN_16236	ILMN_1787461	2510095
GALNT9	6220438	3.55105	12.7346	82.1201	3.36389	0	37	291.613	13.0868	0	50	Homo sapiens UDP-N-acetyl-alpha-D-galactosamine:polypeptide N-acetylgalactosaminyltransferase 9 (GalNAc-T9) (GALNT9), mRNA.	38327555	50614	NP_068580.2	GALNT9	NM_021808.2	Chr.12 131247063-131247112 (-)	GALNAC-T9	integral to membrane [goid 16021] [evidence IEA]; Golgi stack [goid 5795] [evidence IEA]; membrane [goid 16020] [evidence NAS]	protein amino acid O-linked glycosylation [goid 6493] [pmid 10978536] [evidence NAS]	manganese ion binding [goid 30145] [evidence IEA]; transferase activity, transferring glycosyl groups [goid 16757] [evidence IEA]; polypeptide N-acetylgalactosaminyltransferase activity [goid 4653] [pmid 10978536] [evidence NAS]; sugar binding [goid 5529] [evidence IEA]; calcium ion binding [goid 5509] [evidence IEA]	RefSeq	NM_021808.2	1484	AAGAGGGGTGCTGGAGGACATGGACAGCGACAAACCTGAGGCCGTGTCTA	I	ILMN_16714	ILMN_1653687	6220438
LOC144501	510192	3.45037	18.2328	100.466	3.4271	0	53	346.645	10.0749	0	40	Homo sapiens hypothetical protein LOC144501 (LOC144501), mRNA.	32698852	144501	NP_872313.1	LOC144501	NM_182507.1	Chr.12 50849804-50849853 (-)	KB20	intermediate filament [goid 5882] [evidence IEA]		structural molecule activity [goid 5198] [evidence IEA]	RefSeq	NM_182507.1	3110	GAGGGTGCTGATTGGTGCTTTTCCTCAGGCTCTTCATTGGTTTCCAAGGG	S	ILMN_3629	ILMN_1705814	510192
FOS	4250379	3.42402	14.701	643.4	20.4666	0	59	2203.01	85.622	0	39	Homo sapiens v-fos FBJ murine osteosarcoma viral oncogene homolog (FOS), mRNA.	6552332	2353	NP_005243.1	FOS	NM_005252.2	Chr.14 74818114-74818163 (+)	c-fos	nucleus [goid 5634] [pmid 9443941] [evidence TAS]	inflammatory response [goid 6954] [pmid 9443941] [evidence TAS]; DNA methylation [goid 6306] [pmid 9888853] [evidence TAS]; regulation of transcription from RNA polymerase II promoter [goid 6357] [pmid 10918580] [evidence TAS]	protein dimerization activity [goid 46983] [evidence IEA]; specific RNA polymerase II transcription factor activity [goid 3704] [pmid 10918580] [evidence TAS]; sequence-specific DNA binding [goid 43565] [evidence IEA]	RefSeq	NM_005252.2	1532	CCCAGTGACACTTCAGAGAGCTGGTAGTTAGTAGCATGTTGAGCCAGGCC	S	ILMN_27030	ILMN_1669523	4250379
C9orf111	360341	3.39853	12.8329	113.4	3.24484	0	50	385.393	17.9502	0	41	Homo sapiens chromosome 9 open reading frame 111 (C9orf111), mRNA.	38524588	375775	NP_689499.2	C9orf111	NM_152286.2	Chr.9 139474281-139474330 (-)	FLJ31318; FLJ43070; FLJ44279; RP11-48C7.2		lipid metabolism [goid 6629] [evidence IEA]		RefSeq	NM_152286.2	4476	AAGCTCTGTGAACTGCCTGCTGTCCTGTGAACTGCCTGCTGCCCTGTGAG	S	ILMN_22221	ILMN_1662587	360341
KCNN4	3460008	3.35922	10.908	60.2542	1.99319	0.726106	36	202.407	11.0388	0	39	Homo sapiens potassium intermediate/small conductance calcium-activated channel, subfamily N, member 4 (KCNN4), mRNA.	25777651	3783	NP_002241.1	KCNN4	NM_002250.2	Chr.19 48962604-48962653 (-)	IK1; SK4; KCA4; hSK4; IKCA1; hKCa4; KCa3.1; hIKCa1	membrane fraction [goid 5624] [evidence NR ]; integral to membrane [goid 16021] [evidence IEA]; membrane [goid 16020] [evidence IEA]; voltage-gated potassium channel complex [goid 8076] [pmid 9380751] [evidence TAS]	ion transport [goid 6811] [evidence IEA]; potassium ion transport [goid 6813] [pmid 9380751] [evidence TAS]; defense response [goid 6952] [pmid 9407042] [evidence TAS]	calmodulin binding [goid 5516] [evidence IEA]; ion channel activity [goid 5216] [evidence IEA]; voltage-gated potassium channel activity [goid 5249] [evidence IEA]; calcium-activated potassium channel activity [goid 15269] [pmid 9380751] [evidence TAS]	RefSeq	NM_002250.2	2111	GTGGCGCCCCCTGGTGGGACAACAAAGAGGACACCATTTTTCCAGAGCTG	S	ILMN_11994	ILMN_1726320	3460008
ART5	2230437	3.32785	13.9645	93.5558	2.78979	0	60	311.34	12.8057	0	36	Homo sapiens ADP-ribosyltransferase 5 (ART5), mRNA.	30089991	116969	NP_443750.2	ART5	NM_053017.2	Chr.11 3616420-3616469 (-)	MGC22848	membrane [goid 16020] [evidence IEA]	protein amino acid ADP-ribosylation [goid 6471] [evidence IEA]	NAD(P)+-protein-arginine ADP-ribosyltransferase activity [goid 3956] [evidence IEA]; transferase activity, transferring glycosyl groups [goid 16757] [evidence IEA]	RefSeq	NM_053017.2	1290	CAGCAGGGCTGAGGGAACTCTGCTATGTGATGGGGACTTCCTGGGACAAG	S	ILMN_21989	ILMN_1778679	2230437
TNFRSF25	620040	3.2829	16.9121	102.686	2.54212	0	54	337.108	11.3191	0	63	Homo sapiens tumor necrosis factor receptor superfamily, member 25 (TNFRSF25), transcript variant 10, mRNA.	23200036	8718	NP_683874.1	TNFRSF25	NM_148973.1	Chr.1 6443843-6443892 (-)	DR3; TR3; DDR3; LARD; APO-3; TRAMP; WSL-1; WSL-LR; TNFRSF12	cytosol [goid 5829] [pmid 9114039] [evidence NAS]; membrane [goid 16020] [evidence IEA]; integral to plasma membrane [goid 5887] [pmid 9052839] [evidence TAS]	immune response [goid 6955] [evidence IEA]; signal transduction [goid 7165] [evidence IEA]; induction of apoptosis by extracellular signals [goid 8624] [pmid 8994832] [evidence TAS]; regulation of apoptosis [goid 42981] [pmid 9114039] [evidence NAS]; cell surface receptor linked signal transduction [goid 7166] [pmid 9052839] [evidence TAS]; apoptosis [goid 6915] [evidence IEA]	protein binding [goid 5515] [evidence IEA]; receptor activity [goid 4872] [pmid 9114039] [evidence NAS]; transmembrane receptor activity [goid 4888] [evidence IEA]; tumor necrosis factor receptor activity [goid 5031] [pmid 9052839] [evidence TAS]	RefSeq	NM_148973.1	1228	GTCGAGAGGGGGTGAAGACATTTCTCAACTTCTCGGCCGGAGTTTGGCTG	A	ILMN_14916	ILMN_1723900	620040
FZD9	730438	3.27726	16.3226	165.24	5.01925	0	47	541.537	18.0344	0	47	Homo sapiens frizzled homolog 9 (Drosophila) (FZD9), mRNA.	62865872	8326	NP_003499.1	FZD9	NM_003508.2	Chr.7 72488336-72488385 (+)	FZD3	integral to membrane [goid 16021] [pmid 9147651] [evidence TAS]; plasma membrane [goid 5886] [pmid 9147651] [evidence TAS]	G-protein coupled receptor protein signaling pathway [goid 7186] [evidence IEA]; frizzled signaling pathway [goid 7222] [pmid 9147651] [evidence TAS]; development [goid 7275] [evidence IEA]; neurogenesis [goid 7399] [pmid 9147651] [evidence TAS]	Wnt receptor activity [goid 42813] [pmid 9147651] [evidence TAS]; receptor activity [goid 4872] [evidence IEA]; G-protein coupled receptor activity [goid 4930] [evidence IEA]	RefSeq	NM_003508.2	2292	TATTGTTGCGTTCCTCTGGAAGCTGTGACTGGAATAAACCCCCGCGTGGC	S	ILMN_27569	ILMN_1704398	730438
GDF15	5260242	3.22043	14.2105	324.937	16.4607	0	34	1046.44	34.3115	0	46	Homo sapiens growth differentiation factor 15 (GDF15), mRNA.	4758935	9518	NP_004855.1	GDF15	NM_004864.1	Chr.19 18360900-18360949 (+)	PDF; MIC1; PLAB; MIC-1; NAG-1; PTGFB; GDF-15	extracellular space [goid 5615] [evidence IEA]	cell-cell signaling [goid 7267] [pmid 9326641] [evidence TAS]; signal transduction [goid 7165] [pmid 9326641] [evidence TAS]; transforming growth factor beta receptor signaling pathway [goid 7179] [pmid 9348093] [evidence TAS]	cytokine activity [goid 5125] [pmid 9326641] [evidence TAS]; growth factor activity [goid 8083] [evidence IEA]	RefSeq	NM_004864.1	1097	TATTGGGGTGACCTTCTTGGGGACTCGGGGGCTGGTCTGATGGAACTGTG	S	ILMN_2688	ILMN_1763658	5260242
HMOX1	3710035	3.21243	12.6151	1224.34	36.1701	0	58	3933.12	178.555	0	32	Homo sapiens heme oxygenase (decycling) 1 (HMOX1), mRNA.	4504436	3162	NP_002124.1	HMOX1	NM_002133.1	Chr.22 34119915-34119964 (+)	HO-1; bK286B10	membrane fraction [goid 5624] [pmid 3345742] [evidence TAS]; microsome [goid 5792] [evidence IEA]; endoplasmic reticulum [goid 5783] [pmid 3345742] [evidence TAS]	heme oxidation [goid 6788] [evidence IEA]; positive regulation of I-kappaB kinase/NF-kappaB cascade [goid 43123] [pmid 12761501] [evidence IMP]	metal ion binding [goid 46872] [evidence IEA]; heme oxygenase (decyclizing) activity [goid 4392] [pmid 9884342] [evidence TAS]; signal transducer activity [goid 4871] [pmid 12761501] [evidence IMP]; iron ion binding [goid 5506] [evidence IEA]; oxidoreductase activity [goid 16491] [evidence IEA]	RefSeq	NM_002133.1	1271	TCAAGTATCCTTGTTGACACGGCCATGACCACTTTCCCCGTGGGCCATGG	S	ILMN_25059	ILMN_1800512	3710035
SLC9A3R1	6060324	3.19859	10.0899	285.391	13.6579	0	36	912.847	48.5284	0	39	Homo sapiens solute carrier family 9 (sodium/hydrogen exchanger), member 3 regulator 1 (SLC9A3R1), mRNA.	4759139	9368	NP_004243.1	SLC9A3R1	NM_004252.1	Chr.17 70276944-70276993 (+)	EBP50; NHERF	actin cytoskeleton [goid 15629] [pmid 9430655] [evidence TAS]	protein complex assembly [goid 6461] [pmid 9430655] [evidence TAS]; Wnt receptor signaling pathway [goid 16055] [evidence IEA]	sodium:hydrogen antiporter regulator activity [goid 17155] [pmid 9560162] [evidence NAS]; beta-2 adrenergic receptor binding [goid 31698] [pmid 9560162] [evidence IPI]; protein binding [goid 5515] [pmid 12471024] [evidence IPI]	RefSeq	NM_004252.1	1839	GGCCTCAGCCTTAAACTTTTGTTCCTACTCCCACCCTCAGCGAACTGGGC	S	ILMN_1421	ILMN_1680925	6060324
LOC402573	4880709	3.17552	11.0623	108.476	6.62866	0	22	344.467	14.7043	0	28	Homo sapiens hypothetical LOC402573 (LOC402573), mRNA.	51972225	402573	NP_001004323.1	LOC402573	NM_001004323.1	Chr.7 99892264-99892310:99892311-99892313 (-)					RefSeq	NM_001004323.1	864	CTAGGGGGAACCCCAGACCCTTAGAGAGTCCTGACCTCACTCTTACCTGG	S	ILMN_9570	ILMN_1753083	4880709
FZD10	5290739	3.14127	11.9247	174.844	5.79485	0	42	549.232	25.6012	0	38	Homo sapiens frizzled homolog 10 (Drosophila) (FZD10), mRNA.	22035684	11211	NP_009128.1	FZD10	NM_007197.2	Chr.12 129216113-129216162 (+)	FzE7; FZ-10; hFz10	membrane [goid 16020] [evidence IEA]; integral to plasma membrane [goid 5887] [pmid 10448064] [evidence TAS]	G-protein coupled receptor protein signaling pathway [goid 7186] [evidence IEA]; frizzled signaling pathway [goid 7222] [pmid 10448064] [evidence TAS]; development [goid 7275] [evidence IEA]	Wnt receptor activity [goid 42813] [pmid 10448064] [evidence TAS]; receptor activity [goid 4872] [evidence IEA]; G-protein coupled receptor activity [goid 4930] [evidence IEA]	RefSeq	NM_007197.2	3129	GTCTAGTGTATTCTCTTCACAGTGCCAGGAAAGAGTGGTTTCTGCGTGTG	S	ILMN_16009	ILMN_1793593	5290739
HAND1	4180201	3.12213	13.3278	65.7283	2.30086	0.370899	46	205.213	8.16478	0	36	Homo sapiens heart and neural crest derivatives expressed 1 (HAND1), mRNA.	4758505	9421	NP_004812.1	HAND1	NM_004821.1	Chr.5 153834823-153834872 (-)	Hxt; eHand; Thing1	nucleus [goid 5634] [evidence IEA]	regulation of transcription, DNA-dependent [goid 6355] [evidence IEA]; transcription from RNA polymerase II promoter [goid 6366] [pmid 9931445] [evidence TAS]; development [goid 7275] [evidence IEA]; heart development [goid 7507] [pmid 9931445] [evidence TAS]	transcription factor activity [goid 3700] [pmid 9931445] [evidence TAS]	RefSeq	NM_004821.1	1590	CTACCTACCATGCCTGTTGTGCTCAGGTGTTTGTTCATCCTGCCATCCCC	S	ILMN_29799	ILMN_1680987	4180201
MSX1	650546	3.10998	15.8404	1182.99	42.5556	0	50	3679.09	115.023	0	33	Homo sapiens msh homeo box homolog 1 (Drosophila) (MSX1), mRNA.	4505266	4487	NP_002439.1	MSX1	NM_002448.1	Chr.4 4916048-4916097 (+)	HOX7; HYD1; OFC5	nucleus [goid 5634] [evidence IEA]	regulation of transcription, DNA-dependent [goid 6355] [evidence IEA]; skeletal development [goid 1501] [pmid 8696335] [evidence TAS]; development [goid 7275] [evidence IEA]	transcription factor activity [goid 3700] [evidence IEA]	RefSeq	NM_002448.1	1410	GGTCCCCAGCAGAATTGACAGTTGAACAGAGCTAGAGGCCATGTCTCCTG	S	ILMN_137891	ILMN_1777397	650546
EPHA2	2060192	3.07879	14.1602	662.625	19.0992	0	50	2040.09	78.1775	0	43	Homo sapiens EPH receptor A2 (EPHA2), mRNA.	32967310	1969	NP_004422.2	EPHA2	NM_004431.2	Chr.1 16323557-16323606 (-)	ECK	membrane [goid 16020] [evidence IEA]; integral to plasma membrane [goid 5887] [pmid 2174105] [evidence TAS]	signal transduction [goid 7165] [pmid 2174105] [evidence TAS]; development [goid 7275] [pmid 7918100] [evidence TAS]; transmembrane receptor protein tyrosine kinase signaling pathway [goid 7169] [evidence IEA]; protein amino acid phosphorylation [goid 6468] [evidence IEA]	nucleotide binding [goid 166] [evidence IEA]; receptor activity [goid 4872] [evidence IEA]; transferase activity [goid 16740] [evidence IEA]; protein serine/threonine kinase activity [goid 4674] [evidence IEA]; ATP binding [goid 5524] [evidence IEA]; ephrin receptor activity [goid 5003] [evidence IEA]	RefSeq	NM_004431.2	3758	GAGTGTCCTGCCCATGCCCCAGTCGGCCCCATCTCTCATCCTTTTGGATA	S	ILMN_3597	ILMN_1700527	2060192
EML2	2030450	3.06988	11.5406	306.994	12.0926	0	40	942.436	42.9689	0	29	Homo sapiens echinoderm microtubule associated protein like 2 (EML2), mRNA.	6912355	24139	NP_036287.1	EML2	NM_012155.1	Chr.19 50804558-50804607 (-)	ELP70; EMAP2; EMAP-2	microtubule associated complex [goid 5875] [pmid 10521658] [evidence TAS]; microtubule [goid 5874] [evidence IEA]	sensory perception of sound [goid 7605] [pmid 10521658] [evidence TAS]; visual perception [goid 7601] [pmid 10521658] [evidence TAS]		RefSeq	NM_012155.1	2138	CCGGGTGGGAAGAGGGAGTCACATCGCTTTGGGGATCCATTGGTGTTTGG	S	ILMN_4890	ILMN_1791990	2030450
BHLHB2	5810392	3.06686	13.4723	782.71	36.0884	0	36	2400.46	83.9911	0	31	Homo sapiens basic helix-loop-helix domain containing, class B, 2 (BHLHB2), mRNA.	4503298	8553	NP_003661.1	BHLHB2	NM_003670.1	Chr.3 5001452-5001501 (+)	DEC1; STRA13; Stra14; SHARP-2	nucleus [goid 5634] [pmid 9240428] [evidence NAS]	regulation of transcription, DNA-dependent [goid 6355] [pmid 9240428] [evidence NAS]	transcription factor activity [goid 3700] [pmid 9240428] [evidence NAS]	RefSeq	NM_003670.1	2510	GGTCCAGAGTACTTGTTTTCCCGATGTGTCCAGCCAGCTCCGCAGCAGCT	S	ILMN_24095	ILMN_1768534	5810392
FOSB	6040086	3.06316	15.3017	576.309	18.4707	0	50	1765.32	59.2343	0	44	Homo sapiens FBJ murine osteosarcoma viral oncogene homolog B (FOSB), mRNA.	5803016	2354	NP_006723.1	FOSB	NM_006732.1	Chr.19 50669949-50669998 (+)	G0S3; GOS3; GOSB; MGC42291	nucleus [goid 5634] [evidence IEA]	regulation of transcription, DNA-dependent [goid 6355] [evidence IEA]; regulation of cell cycle [goid 74] [pmid 8985116] [evidence NAS]; behavior [goid 7610] [pmid 8706134] [evidence TAS]; negative regulation of transcription from RNA polymerase II promoter [goid 122] [pmid 1900040] [evidence TAS]; development [goid 7275] [pmid 8706134] [evidence TAS]	transcription factor binding [goid 8134] [pmid 1900040] [evidence TAS]; DNA binding [goid 3677] [pmid 1900040] [evidence TAS]	RefSeq	NM_006732.1	3448	TGACTGTCCCTGCCAATGCTCCAGCTGTCGTCTGACTCTGGGTTCGTTGG	S	ILMN_13603	ILMN_1730706	6040086
PHLDA2	1450541	3.06175	14.7287	302.505	9.95621	0	44	926.194	32.3891	0	40	Homo sapiens pleckstrin homology-like domain, family A, member 2 (PHLDA2), mRNA.	57863296	7262	NP_003302.1	PHLDA2	NM_003311.3	Chr.11 2906093-2906142 (-)	IPL; BRW1C; BWR1C; HLDA2; TSSC3		apoptosis [goid 6915] [pmid 9328465] [evidence TAS]; imprinting [goid 6349] [evidence NR ]		RefSeq	NM_003311.3	856	TGCGGGGCTGGTGTGAAAGGCGCTGGGAACCGGCTTTGAATGAATAAATG	S	ILMN_11855	ILMN_1671557	1450541
SDC1	1050484	3.06123	17.0408	362.586	10.3152	0	54	1109.96	33.5427	0	46	Homo sapiens syndecan 1 (SDC1), transcript variant 2, mRNA.	55925657	6382	NP_002988.3	SDC1	NM_002997.4	Chr.2 20264148-20264197 (-)	SDC; CD138; SYND1	membrane [goid 16020] [evidence IEA]; integral to plasma membrane [goid 5887] [pmid 2324102] [evidence TAS]		cytoskeletal protein binding [goid 8092] [evidence IEA]	RefSeq	NM_002997.4	3042	ACTGCGACTTTCTGCCTGGAGTGTATGACTGCACATGACTCGGGGGTGGG	A	ILMN_1846	ILMN_1815308	1050484
HSPB8	5290215	3.00777	8.31231	264.628	17.2657	0	31	795.939	46.653	0	40	Homo sapiens heat shock 22kDa protein 8 (HSPB8), mRNA.	38016940	26353	NP_055180.1	HSPB8	NM_014365.2	Chr.12 118116751-118116800 (+)	H11; HMN2; DHMN2; E2IG1; HSP22	cellular component unknown [goid 8372] [evidence ND ]	response to unfolded protein [goid 6986] [evidence IEA]; protein folding [goid 6457] [evidence IEA]	protein self binding [goid 42802] [pmid 14594798] [evidence IPI]; kinase activity [goid 16301] [evidence IEA]; unfolded protein binding [goid 51082] [evidence IEA]; transferase activity [goid 16740] [evidence IEA]; protein serine/threonine kinase activity [goid 4674] [pmid 10833516] [evidence NAS]	RefSeq	NM_014365.2	1819	GTCTCCAGACAGCTCCATCAGGAACCAAGCAAAGGCCAGATAGCCTGACA	S	ILMN_22076	ILMN_1791280	5290215
JUND	380682	3.00669	19.0471	2837.19	91.2492	0	50	8530.54	207.659	0	52	Homo sapiens jun D proto-oncogene (JUND), mRNA.	10938013	3727	NP_005345.2	JUND	NM_005354.2	Chr.19 18251602-18251651 (-)		chromatin [goid 785] [pmid 1903194] [evidence TAS]; nucleus [goid 5634] [evidence IEA]	transcription [goid 6350] [evidence IEA]; regulation of transcription from RNA polymerase II promoter [goid 6357] [pmid 1903194] [evidence TAS]	protein dimerization activity [goid 46983] [evidence IEA]; RNA polymerase II transcription factor activity [goid 3702] [pmid 1903194] [evidence TAS]; transcription factor activity [goid 3700] [evidence IEA]; sequence-specific DNA binding [goid 43565] [evidence IEA]	RefSeq	NM_005354.2	1817	GCTACGAGTCCACATTCCTGTTTGTAATCCTTGGTTCGCCCGGTTTTCTG	S	ILMN_29325	ILMN_1810214	380682
FLT4	1500091	3.00455	13.1178	101.449	3.98176	0	30	304.808	11.5208	0	34	Homo sapiens fms-related tyrosine kinase 4 (FLT4), transcript variant 2, mRNA.	4503752	2324	NP_002011.1	FLT4	NM_002020.1	Chr.5 179967608-179967657 (-)	PCL; FLT41; VEGFR3	integral to membrane [goid 16021] [evidence IEA]; membrane [goid 16020] [evidence IEA]; integral to plasma membrane [goid 5887] [pmid 8386825] [evidence TAS]	transmembrane receptor protein tyrosine kinase signaling pathway [goid 7169] [pmid 10835628] [evidence TAS]; protein amino acid phosphorylation [goid 6468] [evidence IEA]	nucleotide binding [goid 166] [evidence IEA]; receptor activity [goid 4872] [evidence IEA]; transferase activity [goid 16740] [evidence IEA]; vascular endothelial growth factor receptor activity [goid 5021] [pmid 10835628] [evidence TAS]; ATP binding [goid 5524] [evidence IEA]; protein-tyrosine kinase activity [goid 4713] [evidence IEA]	RefSeq	NM_002020.1	4147	TATCCAGCCTCCCACAAGAAGCTGGTGGAGCAGAGTGTTCCCTGACTCCT	I	ILMN_28031	ILMN_1651296	1500091
FDXR	780373	3.00407	19.158	240.265	6.47236	0	42	721.772	18.6611	0	48	Homo sapiens ferredoxin reductase (FDXR), nuclear gene encoding mitochondrial protein, transcript variant 1, mRNA.	13435349	2232	NP_077728.1	FDXR	NM_024417.1	Chr.17 70370285-70370334 (-)	ADXR	mitochondrion [goid 5739] [pmid 2845396] [evidence TAS]	steroid biosynthesis [goid 6694] [pmid 1863359] [evidence TAS]; electron transport [goid 6118] [pmid 2845396] [evidence TAS]; cholesterol metabolism [goid 8203] [evidence IEA]; lipid metabolism [goid 6629] [evidence IEA]	ferredoxin-NADP+ reductase activity [goid 4324] [pmid 2845396] [evidence TAS]; oxidoreductase activity [goid 16491] [evidence IEA]	RefSeq	NM_024417.1	1703	GGTAACCTTAGGGACAGGTGGAGGTGTGGGCCGATCTAACCCCTTACCCA	A	ILMN_4832	ILMN_1799319	780373
IRX4	7510195	2.91655	14.0314	159.132	4.28347	0	48	464.118	17.4524	0	52	Homo sapiens iroquois homeobox protein 4 (IRX4), mRNA.	7705554	50805	NP_057442.1	IRX4	NM_016358.1	Chr.5 1930667-1930716 (-)		nucleus [goid 5634] [evidence IEA]	regulation of transcription, DNA-dependent [goid 6355] [evidence IEA]; heart development [goid 7507] [pmid 10625552] [evidence TAS]	transcription factor activity [goid 3700] [evidence IEA]	RefSeq	NM_016358.1	2045	GCCTGTCGGGCCTCCGATTTCATCCTCAGACGTAATGCTCACCAACAGCA	S	ILMN_13776	ILMN_1684108	7510195
LAMA5	2030102	2.90732	13.6264	340.682	11.0884	0	48	990.471	36.5975	0	50	Homo sapiens laminin, alpha 5 (LAMA5), mRNA.	21264601	3911	NP_005551.3	LAMA5	NM_005560.3	Chr.20 60317683-60317732 (-)	KIAA1907	extracellular matrix (sensu Metazoa) [goid 5578] [evidence IEA]; basal lamina [goid 5605] [evidence NR ]; laminin-1 [goid 5606] [evidence IEA]	regulation of cell migration [goid 30334] [evidence IEA]; regulation of cell adhesion [goid 30155] [evidence IEA]; regulation of embryonic development [goid 45995] [evidence IEA]	structural molecule activity [goid 5198] [pmid 9271224] [evidence NAS]; receptor binding [goid 5102] [evidence IEA]	RefSeq	NM_005560.3	11209	CCTTGTGCTCGCCTCATAGGTGTCTATTTGGACTCTAAGCTCTACGGGTG	S	ILMN_12588	ILMN_1773567	2030102
CLIC3	6510202	2.87584	9.63006	75.3839	2.26701	0.0413695	48	216.792	12.417	0	40	Homo sapiens chloride intracellular channel 3 (CLIC3), mRNA.	40288289	9022	NP_004660.2	CLIC3	NM_004669.2	Chr.9 139008985-139009034 (-)		membrane fraction [goid 5624] [evidence NR ]; membrane [goid 16020] [evidence IEA]; nucleus [goid 5634] [pmid 9880541] [evidence TAS]	chloride transport [goid 6821] [evidence IEA]; ion transport [goid 6811] [evidence IEA]; signal transduction [goid 7165] [pmid 9880541] [evidence TAS]	voltage-gated chloride channel activity [goid 5247] [evidence IEA]	RefSeq	NM_004669.2	659	GCAGGAGAAAGAGTTCAAATACACGTGTCCGCACAGCGCCGAGATCCTGG	S	ILMN_20406	ILMN_1796423	6510202
CRIP1	3390167	2.86262	11.6532	266.798	8.51945	0	52	763.742	34.125	0	29	Homo sapiens cysteine-rich protein 1 (intestinal) (CRIP1), mRNA.	39725694	1396	NP_001302.1	CRIP1	NM_001311.3	Chr.14 105026092-105026141 (+)	CRHP; CRIP; CRP1	cytoplasm [goid 5737] [pmid 9126610] [evidence TAS]	cell proliferation [goid 8283] [pmid 9126610] [evidence TAS]; antimicrobial humoral response (sensu Vertebrata) [goid 19735] [pmid 9126610] [evidence TAS]	metal ion binding [goid 46872] [evidence IEA]; zinc ion binding [goid 8270] [pmid 9126610] [evidence TAS]	RefSeq	NM_001311.3	335	AAATGCCAGGCCTTGTCCCCAGATGCCCAGGGCTCCCTTGTTGCCCCTAA	S	ILMN_15885	ILMN_1742350	3390167
SCD	6620100	2.85396	14.1297	970.028	40.4828	0	37	2768.42	86.7942	0	41	Homo sapiens stearoyl-CoA desaturase (delta-9-desaturase) (SCD), mRNA.	53759150	6319	NP_005054.3	SCD	NM_005063.4	Chr.10 102114242-102114291 (+)	SCD1; FADS5; PRO0998	integral to membrane [goid 16021] [evidence IEA]; membrane [goid 16020] [evidence IEA]; endoplasmic reticulum [goid 5783] [evidence IEA]	fatty acid biosynthesis [goid 6633] [evidence IEA]	oxidoreductase activity, acting on paired donors, with oxidation of a pair of donors resulting in the reduction of molecular oxygen to two molecules of water [goid 16717] [evidence IEA]; iron ion binding [goid 5506] [evidence IEA]; oxidoreductase activity [goid 16491] [evidence IEA]; stearoyl-CoA 9-desaturase activity [goid 4768] [pmid 10229681] [evidence TAS]	RefSeq	NM_005063.4	5132	TAGGAATGTCCACCATGAACTTGATACGTCCGTGTGTCCCAGATGCTGTC	S	ILMN_25431	ILMN_1689329	6620100
CCR7	6590561	2.83604	11.3641	62.3241	2.16315	0.582026	33	176.754	7.90624	0	34	Homo sapiens chemokine (C-C motif) receptor 7 (CCR7), mRNA.	30795213	1236	NP_001829.1	CCR7	NM_001838.2	Chr.17 35963692-35963741 (-)	BLR2; EBI1; CD197; CDw197; CMKBR7	integral to plasma membrane [goid 5887] [pmid 9153236] [evidence TAS]; plasma membrane [goid 5886] [pmid 10741397] [evidence TAS]	chemotaxis [goid 6935] [pmid 9153236] [evidence TAS]; signal transduction [goid 7165] [evidence IEA]; G-protein coupled receptor protein signaling pathway [goid 7186] [evidence IEA]; elevation of cytosolic calcium ion concentration [goid 7204] [pmid 9153236] [evidence TAS]; inflammatory response [goid 6954] [pmid 10741397] [evidence TAS]; antimicrobial humoral response (sensu Vertebrata) [goid 19…	receptor activity [goid 4872] [evidence IEA]; C-C chemokine receptor activity [goid 16493] [evidence IEA]; rhodopsin-like receptor activity [goid 1584] [evidence IEA]	RefSeq	NM_001838.2	1978	GGAGGGTGACAGTGGCCGCCCAAGGCCCACGAGCTTGTTCTTTGTTCTTT	S	ILMN_21335	ILMN_1715131	6590561
CEBPA	2650148	2.80366	13.2015	95.0803	4.39426	0	30	266.573	8.59611	0	65	Homo sapiens CCAAT/enhancer binding protein (C/EBP), alpha (CEBPA), mRNA.	28872793	1050	NP_004355.2	CEBPA	NM_004364.2	Chr.19 38483061-38483110 (-)	CEBP; C/EBP-alpha	nucleus [goid 5634] [pmid 8758458] [evidence NAS]	regulation of transcription, DNA-dependent [goid 6355] [evidence IEA]; generation of precursor metabolites and energy [goid 6091] [pmid 8643605] [evidence TAS]; transcription [goid 6350] [pmid 15664994] [evidence IDA]; transcription from RNA polymerase II promoter [goid 6366] [pmid 8643605] [evidence TAS]; myeloid cell differentiation [goid 30099] [pmid 15664994] [evidence NAS]; cytokine and chem…	RNA polymerase II transcription factor activity, enhancer binding [goid 3705] [pmid 8758458] [evidence NAS]; transcription factor binding [goid 8134] [pmid 15664994] [evidence IPI]; protein dimerization activity [goid 46983] [evidence IEA]; sequence-specific DNA binding [goid 43565] [evidence IEA]	RefSeq	NM_004364.2	2050	GCCCCAGCAGTGCCTTGTGCAATGTGAATGTGCGCGTCTCTGCTAAACCA	S	ILMN_27029	ILMN_1715715	2650148
CACNA1G	5890092	2.77337	11.532	66.0686	1.98849	0.348074	58	183.232	8.17138	0	37	Homo sapiens calcium channel, voltage-dependent, alpha 1G subunit (CACNA1G), transcript variant 3, mRNA.	38505291	8913	NP_938406.1	CACNA1G	NM_198396.1	Chr.17 46059482-46059531 (+)	NBR13; Ca(V)T.1; MGC117234	voltage-gated calcium channel complex [goid 5891] [pmid 9495342] [evidence TAS]; membrane fraction [goid 5624] [evidence NR ]; integral to membrane [goid 16021] [evidence IEA]; membrane [goid 16020] [evidence IEA]	calcium ion transport [goid 6816] [evidence IEA]; cation transport [goid 6812] [evidence IEA]	low voltage-gated calcium channel activity [goid 8332] [pmid 9495342] [evidence TAS]; voltage-gated calcium channel activity [goid 5245] [evidence IEA]; calcium ion binding [goid 5509] [evidence IEA]; cation channel activity [goid 5261] [evidence IEA]	RefSeq	NM_198396.1	7775	CTTTTATGTGTCTCAGAATATTTTTGAGGCGAAGGCGTCTGTCTCTTGGC	I	ILMN_30023	ILMN_1703016	5890092
CST6	3290274	2.76713	9.73923	60.051	2.15228	0.734665	47	166.169	8.74367	0	31	Homo sapiens cystatin E/M (CST6), mRNA.	20302137	1474	NP_001314.1	CST6	NM_001323.2	Chr.11 65536990-65536998:65537364-65537404 (+)			morphogenesis [goid 9653] [pmid 9099741] [evidence TAS]	cysteine protease inhibitor activity [goid 4869] [pmid 8995380] [evidence TAS]	RefSeq	NM_001323.2	412	CAGCAGGAGAAGCTGCGCTGTGACTTTGAGGTCCTTGTGGTTCCCTGGCA	A	ILMN_20022	ILMN_1697733	3290274
GPR162	430465	2.76389	14.1639	83.5665	2.50637	0	47	230.969	7.90051	0	36	Homo sapiens G protein-coupled receptor 162 (GPR162), transcript variant A-1, mRNA.	7656842	27239	NP_055264.1	GPR162	NM_014449.1	Chr.12 6806759-6806808 (+)	A-2; GRCA	integral to membrane [goid 16021] [evidence IEA]	signal transduction [goid 7165] [evidence IEA]; G-protein coupled receptor protein signaling pathway [goid 7186] [evidence IEA]	rhodopsin-like receptor activity [goid 1584] [evidence IEA]; receptor activity [goid 4872] [evidence IEA]	RefSeq	NM_014449.1	1429	GCTCTCTCCCATCCAAGTGACCAGATGCCCTACTCAGCTTCCATCACCCC	A	ILMN_4999	ILMN_1730816	430465
ZFP36	6900204	2.76098	13.7221	1973.5	71.2475	0	35	5448.79	182.014	0	38	Homo sapiens zinc finger protein 36, C3H type, homolog (mouse) (ZFP36), mRNA.	4507960	7538	NP_003398.1	ZFP36	NM_003407.1	Chr.19 44591555-44591604 (+)	TTP; G0S24; GOS24; TIS11; NUP475; RNF162A	cytosol [goid 5829] [pmid 10751406] [evidence IDA]; nucleus [goid 5634] [evidence IEA]	mRNA catabolism [goid 6402] [pmid 11782475] [evidence IDA]	single-stranded RNA binding [goid 3727] [pmid 9703499] [evidence TAS]; metal ion binding [goid 46872] [evidence IEA]; zinc ion binding [goid 8270] [evidence IEA]; protein binding [goid 5515] [pmid 15231747] [evidence IPI]; mRNA binding [goid 3729] [pmid 11782475] [evidence IDA]; DNA binding [goid 3677] [evidence IEA]	RefSeq	NM_003407.1	1415	CCAGTGTCTCCTGGTAACTGGAACCTCTCCTGAGGGGGAATCCTGGTGCT	S	ILMN_1557	ILMN_1720829	6900204
MRPL41	4060703	2.74662	13.4503	702.033	33.6634	0	46	1928.22	57.5004	0	59	Homo sapiens mitochondrial ribosomal protein L41 (MRPL41), nuclear gene encoding mitochondrial protein, mRNA.	21265092	64975	NP_115866.1	MRPL41	NM_032477.1	Chr.9 139566475-139566524 (+)	BMRP; PIG3; RPML27; MRP-L27			structural constituent of ribosome [goid 3735] [evidence IEA]	RefSeq	NM_032477.1	216	ATCGGCTTCCTCACCTCGGGCTGGAGGTTCGTGCAGATCAAGGAGATGGT	S	ILMN_12476	ILMN_1705464	4060703
JUP	7610039	2.74607	15.427	90.5301	3.08572	0	43	248.602	7.16071	0	57	Homo sapiens junction plakoglobin (JUP), transcript variant 2, mRNA.	12056467	3728	NP_068831.1	JUP	NM_021991.1	Chr.17 37164659-37164708 (-)	DP3; PDGB; PKGB; CTNNG; DPIII	membrane fraction [goid 5624] [pmid 1639850] [evidence TAS]; cytoskeleton [goid 5856] [pmid 1639850] [evidence TAS]; soluble fraction [goid 5625] [pmid 1639850] [evidence TAS]; cytoplasm [goid 5737] [pmid 1639850] [evidence TAS]	cell adhesion [goid 7155] [pmid 1639850] [evidence NAS]	cytoskeletal protein binding [goid 8092] [pmid 1639850] [evidence TAS]; structural molecule activity [goid 5198] [evidence IEA]	RefSeq	NM_021991.1	2872	GATGCCAGCTTCTCTCTCCAGGGTGCTTAGTTGGCTTTGCCCACCCCTCA	A	ILMN_2607	ILMN_1733811	7610039
HEYL	3140717	2.7346	10.2853	78.2206	2.81441	0.0128388	47	213.902	10.3773	0	30	Homo sapiens hairy/enhancer-of-split related with YRPW motif-like (HEYL), mRNA.	19923414	26508	NP_055386.1	HEYL	NM_014571.2	Chr.1 39862460-39862509 (-)		nucleus [goid 5634] [evidence IEA]	regulation of transcription, DNA-dependent [goid 6355] [evidence IEA]; neurogenesis [goid 7399] [pmid 10415358] [evidence TAS]	transcription factor activity [goid 3700] [pmid 10415358] [evidence NAS]	RefSeq	NM_014571.2	3264	GTGTTTCTATCCCCAAGCCTTCCTGGTGTCTCCAACTCCTACCCCATTGC	S	ILMN_10547	ILMN_1654324	3140717
ERN1	2060092	2.73221	15.2647	342.33	8.43114	0	42	935.317	30.4159	0	61	Homo sapiens endoplasmic reticulum to nucleus signalling 1 (ERN1), transcript variant 2, mRNA.	50345998	2081	NP_689674.2	ERN1	NM_152461.2	Chr.17 59559987-59560036 (-)	IRE1; IRE1P; FLJ30999	endoplasmic reticulum membrane [goid 5789] [pmid 9637683] [evidence TAS]; endoplasmic reticulum [goid 5783] [evidence IEA]; integral to membrane [goid 16021] [evidence IEA]; integral to endoplasmic reticulum membrane [goid 30176] [pmid 9637683] [evidence IEP]	unfolded protein response, activation of signaling protein activity [goid 6987] [pmid 9637683] [evidence IDA]; induction of apoptosis [goid 6917] [evidence ISS]; response to unfolded protein [goid 6986] [evidence IEA]; electron transport [goid 6118] [evidence IEA]; regulation of transcription, DNA-dependent [goid 6355] [evidence IEA]; cell cycle arrest [goid 7050] [evidence ISS]; transcription [g…	nucleotide binding [goid 166] [evidence IEA]; magnesium ion binding [goid 287] [pmid 9637683] [evidence IDA]; protein serine/threonine kinase activity [goid 4674] [pmid 9637683] [evidence IDA]; ATP binding [goid 5524] [pmid 9637683] [evidence IDA]; hydrolase activity [goid 16787] [evidence IEA]; protein binding [goid 5515] [pmid 12637535] [evidence IPI]; transferase activity [goid 16740] [evidenc…	RefSeq	NM_152461.2	1172	ACTGACATGTGTGTGCCTGAGTGCCAGCCACCGTGTGAACTCTTTGGAGG	I	ILMN_20244	ILMN_1698404	2060092
ASGR1	6650484	2.72584	10.1175	148.536	5.6086	0	38	404.886	19.7288	0	31	Homo sapiens asialoglycoprotein receptor 1 (ASGR1), mRNA.	18426870	432	NP_001662.1	ASGR1	NM_001671.2	Chr.17 7017542-7017591 (-)	ASGPR; CLEC4H1; Hs.12056	membrane [goid 16020] [evidence IEA]; integral to plasma membrane [goid 5887] [pmid 10734069] [evidence TAS]	receptor mediated endocytosis [goid 6898] [pmid 8439566] [evidence TAS]	asialoglycoprotein receptor activity [goid 4873] [pmid 8439566] [evidence TAS]; calcium ion binding [goid 5509] [evidence IEA]; receptor activity [goid 4872] [evidence IEA]; sugar binding [goid 5529] [evidence IEA]	RefSeq	NM_001671.2	1165	GGGGAAGGATAGGGTGATGTTCCGAAGGTGAGGAGCTTGAAACCCGTGGC	S	ILMN_17580	ILMN_1769013	6650484
SLCO2A1	540128	2.70316	12.7613	97.4542	3.64964	0	31	263.434	9.35687	0	39	Homo sapiens solute carrier organic anion transporter family, member 2A1 (SLCO2A1), mRNA.	5032094	6578	NP_005621.1	SLCO2A1	NM_005630.1	Chr.3 135134380-135134429 (-)	PGT; OATP2A1; SLC21A2	membrane fraction [goid 5624] [pmid 8787677] [evidence TAS]; membrane [goid 16020] [evidence IEA]; integral to plasma membrane [goid 5887] [pmid 8787677] [evidence TAS]	lipid transport [goid 6869] [pmid 8787677] [evidence TAS]	lipid transporter activity [goid 5319] [pmid 8787677] [evidence TAS]	RefSeq	NM_005630.1	3831	GGTTCTGCTTGGAAAATGATGCCCTGCAACTAACCCTGGTCTTTCCCATG	S	ILMN_14229	ILMN_1705231	540128
RKHD3	4210450	2.69422	12.2469	118.895	5.06953	0	42	320.33	11.3784	0	46	Homo sapiens ring finger and KH domain containing 3 (RKHD3), mRNA.	47894110	84206	NP_115622.2	RKHD3	NM_032246.3	Chr.15 80121997-80122046 (-)	RNF195; DKFZp434J0617	ubiquitin ligase complex [goid 151] [evidence IEA]	protein amino acid autophosphorylation [goid 46777] [evidence ISS]; calcium-mediated signaling [goid 19722] [evidence ISS]; positive regulation of transcription [goid 45941] [evidence ISS]; protein ubiquitination [goid 16567] [evidence IEA]; regulation of protein kinase activity [goid 45859] [evidence ISS]; MAPKKK cascade [goid 165] [evidence ISS]	calcium- and calmodulin-dependent protein kinase activity [goid 4685] [evidence ISS]; nucleic acid binding [goid 3676] [evidence IEA]; calmodulin binding [goid 5516] [evidence ISS]; ubiquitin-protein ligase activity [goid 4842] [evidence IEA]; zinc ion binding [goid 8270] [evidence IEA]; calcium ion binding [goid 5509] [evidence ISS]; protein-tyrosine kinase activity [goid 4713] [evidence ISS]	RefSeq	NM_032246.3	2534	GAATGTTCGTGGAAGGGCCAGGAGTTCCTGTGAAACCAGGATACTGCAGC	S	ILMN_29516	ILMN_1658989	4210450
AXUD1	6840750	2.69003	11.4471	1618.74	60.0314	0	34	4354.45	178.957	0	28	Homo sapiens AXIN1 up-regulated 1 (AXUD1), mRNA.	17136074	64651	NP_149016.1	AXUD1	NM_033027.2	Chr.3 39158376-39158425 (-)	URAX1; TAIP-3; DKFZp566F164	nucleus [goid 5634] [evidence IEA]	apoptosis [goid 6915] [evidence IEA]		RefSeq	NM_033027.2	3107	GGCCTTGCCAGCCTGTGTGCTTGTGGGAACACCTTGTACCTGAGCTTACA	S	ILMN_6524	ILMN_1703123	6840750
CDKN2D	4260070	2.68121	14.9592	145.068	3.83231	0	35	388.956	12.4713	0	61	Homo sapiens cyclin-dependent kinase inhibitor 2D (p19, inhibits CDK4) (CDKN2D), transcript variant 1, mRNA.	39995074	1032	NP_001791.1	CDKN2D	NM_001800.3	Chr.19 10538349-10538398 (-)	p19; INK4D; p19-INK4D	cytoplasm [goid 5737] [pmid 8741839] [evidence TAS]; nucleus [goid 5634] [pmid 8741839] [evidence TAS]	regulation of cyclin dependent protein kinase activity [goid 79] [pmid 7739547] [evidence TAS]; cell cycle arrest [goid 7050] [pmid 7739547] [evidence TAS]; negative regulation of cell proliferation [goid 8285] [pmid 7739547] [evidence TAS]; cell cycle [goid 7049] [evidence IEA]	cyclin-dependent protein kinase inhibitor activity [goid 4861] [pmid 7739547] [evidence TAS]	RefSeq	NM_001800.3	1138	CTAGAAGCTGGTGGCCTTGGCCGGCTGTGCTCAGAGACCTGAAGTGTGCA	A	ILMN_28866	ILMN_1748883	4260070
NPTX2	1820041	2.67392	14.1251	555.827	18.9972	0	47	1486.24	46.8723	0	50	Homo sapiens neuronal pentraxin II (NPTX2), mRNA.	28195383	4885	NP_002514.1	NPTX2	NM_002523.1	Chr.7 98096728-98096777 (+)	NP2; NARP; NP-II	cellular component unknown [goid 8372] [evidence ND ]	synaptic transmission [goid 7268] [pmid 8530029] [evidence NAS]	calcium ion binding [goid 5509] [evidence IEA]; sugar binding [goid 5529] [evidence IEA]	RefSeq	NM_002523.1	2312	GAAGGCTCCCATTTTCTGATGTTCCGCCCCACTGTGAAGAGTGTGCTCGT	S	ILMN_22638	ILMN_1685608	1820041
HIP1R	2450253	2.67313	12.9126	278.469	8.84359	0	47	744.385	27.2387	0	52	Homo sapiens huntingtin interacting protein 1 related (HIP1R), mRNA.	48762941	9026	NP_003950.1	HIP1R	NM_003959.1	Chr.12 121913351-121913400 (+)	HIP3; HIP12; ILWEQ; FLJ14000; KIAA0655; MGC47513	coated pit [goid 5905] [evidence NAS]; clathrin-coated vesicle [goid 30136] [evidence NAS]	biological process unknown [goid 4] [evidence ND ]	actin binding [goid 3779] [evidence NAS]; phospholipid binding [goid 5543] [evidence IEA]	RefSeq	NM_003959.1	4364	CAAGGTCAGGAGGAGCAAAAATGAGCCAGCACCAGCGCCTTGGCTTTGTG	A	ILMN_23615	ILMN_1812721	2450253
C6orf15	7560075	2.67159	12.9933	70.3919	2.1084	0.162625	41	188.059	6.94756	0	48	Homo sapiens chromosome 6 open reading frame 15 (C6orf15), mRNA.	7662666	29113	NP_054789.1	C6orf15	NM_014070.1	Chr.6 31187002-31187051 (-)	STG				RefSeq	NM_014070.1	1063	CATGTTTCCAGCACTATCCCCACTTTTCAGTGCCTCCCCTGCTCATCTCC	S	ILMN_8387	ILMN_1711203	7560075
SLC30A3	6980040	2.66709	12.9104	88.9946	2.86847	0	44	237.356	8.6232	0	44	Homo sapiens solute carrier family 30 (zinc transporter), member 3 (SLC30A3), mRNA.	52630414	7781	NP_003450.2	SLC30A3	NM_003459.4	Chr.2 27331003-27331052 (-)	ZNT3	membrane fraction [goid 5624] [pmid 8962159] [evidence TAS]; synaptic vesicle [goid 8021] [pmid 8962159] [evidence TAS]; membrane [goid 16020] [evidence IEA]; endosome [goid 5768] [pmid 8962159] [evidence TAS]; integral to plasma membrane [goid 5887] [pmid 8962159] [evidence TAS]	zinc ion transport [goid 6829] [evidence IEA]; transport [goid 6810] [pmid 8962159] [evidence TAS]; cation transport [goid 6812] [evidence IEA]	zinc porter activity [goid 15633] [pmid 8962159] [evidence TAS]; cation transporter activity [goid 8324] [evidence IEA]	RefSeq	NM_003459.4	1984	CTGTTTGGGGGTCTATCTCTCCATCCCTCTGTTGGTGCTGTGCCCTTGGC	S	ILMN_6028	ILMN_1805807	6980040
RASSF2	5570523	2.6634	10.675	104.554	3.60121	0	35	278.469	12.6906	0	31	Homo sapiens Ras association (RalGDS/AF-6) domain family 2 (RASSF2), transcript variant 2, mRNA.	25777674	9770	NP_739579.1	RASSF2	NM_170773.1	Chr.20 4708925-4708974 (-)	KIAA0168; DKFZp781O1747		signal transduction [goid 7165] [evidence IEA]	protein binding [goid 5515] [evidence IEA]	RefSeq	NM_170773.1	4895	TGGAGTCTTCCCTGCAGATCGCAGACCTGTTTCCAGGCTGATGTTTCTGG	A	ILMN_137091	ILMN_1682212	5570523
MEF2D	4850255	2.64305	13.4855	136.449	4.55689	0	46	360.642	12.0679	0	45	Homo sapiens MADS box transcription enhancer factor 2, polypeptide D (myocyte enhancer factor 2D) (MEF2D), mRNA.	40254821	4209	NP_005911.1	MEF2D	NM_005920.2	Chr.1 154700310-154700359 (-)		nucleus [goid 5634] [evidence IEA]	regulation of transcription, DNA-dependent [goid 6355] [evidence IEA]; transcription [goid 6350] [evidence IEA]; transcription from RNA polymerase II promoter [goid 6366] [evidence NR ]; muscle development [goid 7517] [pmid 8269842] [evidence TAS]	transcription coactivator activity [goid 3713] [evidence NR ]; transcription factor activity [goid 3700] [pmid 8575763] [evidence NAS]	RefSeq	NM_005920.2	5657	TCTTCCTGGGTCCTGGGGCAGGGCGAGTCCAAGTGTGAGGCTGTTGATTT	S	ILMN_3465	ILMN_1763228	4850255
CXCL14	3450538	2.64271	11.9114	126.833	3.9495	0	39	335.183	13.5421	0	30	Homo sapiens chemokine (C-X-C motif) ligand 14 (CXCL14), mRNA.	23199988	9547	NP_004878.2	CXCL14	NM_004887.3	Chr.5 134934392-134934441 (-)	KS1; Kec; BMAC; BRAK; NJAC; MIP-2g; SCYB14; MGC10687; bolekine	extracellular space [goid 5615] [evidence IEA]	cell-cell signaling [goid 7267] [pmid 10049774] [evidence TAS]; chemotaxis [goid 6935] [pmid 10049774] [evidence TAS]; signal transduction [goid 7165] [pmid 10049774] [evidence TAS]; inflammatory response [goid 6954] [evidence NR ]	chemokine activity [goid 8009] [pmid 10049774] [evidence TAS]	RefSeq	NM_004887.3	1801	CCTCTGTACATATACCCTTAAGAACGCCCCCTCCACACACTGCCCCCCAG	S	ILMN_27281	ILMN_1748323	3450538
KCTD17	7650605	2.63054	14.1155	480.35	16.3517	0	46	1263.58	39.1356	0	41	Homo sapiens potassium channel tetramerisation domain containing 17 (KCTD17), mRNA.	13489098	79734	NP_078957.1	KCTD17	NM_024681.1	Chr.22 35789307-35789356 (+)	FLJ12242	membrane [goid 16020] [evidence IEA]; voltage-gated potassium channel complex [goid 8076] [evidence IEA]	potassium ion transport [goid 6813] [evidence IEA]	protein self binding [goid 42802] [pmid 16189514] [evidence IPI]; voltage-gated potassium channel activity [goid 5249] [evidence IEA]	RefSeq	NM_024681.1	1785	CCCGGGATGGGTCCTTGCTTCTCAGCTGTGTCCGACCCCACCATGTAATA	S	ILMN_1665	ILMN_1740740	7650605
KRT16	5360678	2.62353	7.69025	67.418	1.8963	0.275321	47	176.873	12.3367	0	36	Homo sapiens keratin 16 (focal non-epidermolytic palmoplantar keratoderma) (KRT16), mRNA.	24430191	3868	NP_005548.2	KRT16	NM_005557.2	Chr.17 37020692-37020741 (-)	K16; CK16; K1CP; NEPPK; KRT16A	intermediate filament [goid 5882] [pmid 2451124] [evidence NAS]	cell proliferation [goid 8283] [pmid 8595410] [evidence TAS]; epidermis development [goid 8544] [pmid 7539673] [evidence TAS]; cytoskeleton organization and biogenesis [goid 7010] [pmid 2451124] [evidence NAS]	structural constituent of cytoskeleton [goid 5200] [pmid 2451124] [evidence NAS]	RefSeq	NM_005557.2	1028	AAAGAAGTGGCCTCCAACAGCGAACTGGTACAGAGCAGCCGCAGTGAGGT	S	ILMN_23524	ILMN_1736760	5360678
PTHR1	4810100	2.61964	17.125	92.9636	2.3441	0	48	243.531	6.44818	0	55	Homo sapiens parathyroid hormone receptor 1 (PTHR1), mRNA.	39995096	5745	NP_000307.1	PTHR1	NM_000316.2	Chr.3 46920155-46920204 (+)	PTHR; MGC138426; MGC138452	integral to membrane [goid 16021] [evidence IEA]; membrane [goid 16020] [evidence IEA]; cytoplasm [goid 5737] [pmid 10709993] [evidence TAS]; integral to plasma membrane [goid 5887] [pmid 9745456] [evidence TAS]; nucleus [goid 5634] [pmid 10709993] [evidence TAS]	signal transduction [goid 7165] [evidence IEA]; skeletal development [goid 1501] [pmid 9745456] [evidence TAS]; G-protein signaling, coupled to cyclic nucleotide second messenger [goid 7187] [pmid 9927325] [evidence TAS]	receptor activity [goid 4872] [evidence IEA]; G-protein coupled receptor activity [goid 4930] [evidence IEA]; parathyroid hormone receptor activity [goid 4991] [pmid 9927325] [evidence TAS]	RefSeq	NM_000316.2	1990	GCGCTGGGGGCTGGACCTGCTGACATAGTGGATGGACAGATGGACCAAAA	S	ILMN_19894	ILMN_1795166	4810100
WDR58	2120088	2.61782	10.0996	193.659	9.72258	0	40	506.965	21.2991	0	39	Homo sapiens WD repeat domain 58 (WDR58), mRNA.	31543163	79228	NP_077315.2	WDR58	NM_024339.2	Chr.16 3017232-3017281 (+)	MGC2655			kinase activity [goid 16301] [evidence IEA]	RefSeq	NM_024339.2	995	ATCTTCCCCATCCGGGCGCCACAGAAGCACGTCACCTTCTACCAGGACCT	S	ILMN_25260	ILMN_1679880	2120088
EFNA1	6420386	2.58346	13.9795	70.301	2.1923	0.165478	44	181.62	5.77069	0	50	Homo sapiens ephrin-A1 (EFNA1), transcript variant 1, mRNA.	33359681	1942	NP_004419.2	EFNA1	NM_004428.2	Chr.1 153373687-153373736 (+)	B61; EFL1; ECKLG; EPLG1; LERK1; TNFAIP4	membrane [goid 16020] [evidence IEA]; integral to plasma membrane [goid 5887] [pmid 8660976] [evidence TAS]	cell-cell signaling [goid 7267] [pmid 8660976] [evidence TAS]	ephrin receptor binding [goid 46875] [pmid 2233719] [evidence TAS]	RefSeq	NM_004428.2	1243	GAAGTTTGTAGCCAGGTACTGCATTCTCTCCCATCCTGGGGCAGCACTCC	A	ILMN_14320	ILMN_1775903	6420386
SCNN1D	6580241	2.57638	10.9789	94.9852	4.43385	0	28	244.718	9.20434	0	39	Homo sapiens sodium channel, nonvoltage-gated 1, delta (SCNN1D), mRNA.	34101281	6339	NP_002969.2	SCNN1D	NM_002978.2	Chr.1 1217213-1217262 (+)	ENaCd; SCNED; dNaCh; ENaCdelta	membrane fraction [goid 5624] [evidence NR ]; integral to membrane [goid 16021] [evidence IEA]; membrane [goid 16020] [evidence IEA]; integral to plasma membrane [goid 5887] [evidence NR ]	ion transport [goid 6811] [evidence IEA]; sodium ion transport [goid 6814] [pmid 7499195] [evidence TAS]; sensory perception [goid 7600] [evidence IEA]	amiloride-sensitive sodium channel activity [goid 15280] [pmid 7499195] [evidence TAS]; ion channel activity [goid 5216] [evidence IEA]; sodium ion binding [goid 31402] [evidence IEA]	RefSeq	NM_002978.2	2444	CAAGGCAGGCCCCACGGACACACTTGGGCTGCTCTGAAATAAAGCTGTTG	S	ILMN_8248	ILMN_1754757	6580241
CXXC5	6560465	2.57119	9.16908	313.644	12.9066	0	33	806.438	40.8387	0	32	Homo sapiens CXXC finger 5 (CXXC5), mRNA.	31542945	51523	NP_057547.4	CXXC5	NM_016463.5	Chr.5 139043454-139043503 (+)	HSPC195		positive regulation of I-kappaB kinase/NF-kappaB cascade [goid 43123] [pmid 12761501] [evidence IMP]	zinc ion binding [goid 8270] [evidence IEA]; signal transducer activity [goid 4871] [pmid 12761501] [evidence IMP]; DNA binding [goid 3677] [evidence IEA]	RefSeq	NM_016463.5	2392	TCTGGCCTTGCTAATGGCAACAGAAGAAAGGGCTTCTTTGCGTGGTCCCC	S	ILMN_10449	ILMN_1745256	6560465
KRT19	6840196	2.56143	9.80628	438.395	14.6499	0	36	1122.92	55.1549	0	34	Homo sapiens keratin 19 (KRT19), mRNA.	40217850	3880	NP_002267.2	KRT19	NM_002276.3	Chr.17 36933632-36933681 (-)	K19; CK19; K1CS; MGC15366	intermediate filament [goid 5882] [pmid 2448790] [evidence TAS]		structural molecule activity [goid 5198] [evidence IEA]; structural constituent of cytoskeleton [goid 5200] [pmid 2448790] [evidence TAS]	RefSeq	NM_002276.3	1177	CAGCTGGGCGATGTGCGAGCTGATAGTGAGCGGCAGAATCAGGAGTACCA	S	ILMN_6529	ILMN_1753924	6840196
PTGES	6560162	2.55175	12.9434	227.19	10.4738	0	44	579.732	16.7635	0	51	Homo sapiens prostaglandin E synthase (PTGES), mRNA.	38505195	9536	NP_004869.1	PTGES	NM_004878.3	Chr.9 131540755-131540804 (-)	PGES; PIG12; PP102; PP1294; MGST-IV; MGST1L1; TP53I12; MGC10317; MGST1-L1	membrane fraction [goid 5624] [pmid 10377395] [evidence TAS]; membrane [goid 16020] [evidence IEA]; integral to membrane [goid 16021] [evidence IEA]	prostaglandin metabolism [goid 6693] [pmid 10377395] [evidence TAS]; signal transduction [goid 7165] [pmid 10377395] [evidence NAS]; antimicrobial humoral response (sensu Vertebrata) [goid 19735] [evidence NR ]	prostaglandin-E synthase activity [goid 50220] [evidence IEA]; isomerase activity [goid 16853] [evidence IEA]	RefSeq	NM_004878.3	1418	TGCCCCCGCTGACGCTTCCCTTGCCGTTGGCTTTGGATGTCTTTGCTGCA	A	ILMN_2778	ILMN_1713829	6560162
NES	2260047	2.54395	11.7678	195.162	7.05813	0	47	496.485	18.5475	0	50	Homo sapiens nestin (NES), mRNA.	38176299	10763	NP_006608.1	NES	NM_006617.1	Chr.1 154905342-154905391 (-)	FLJ21841; Nbla00170	intermediate filament [goid 5882] [pmid 9917366] [evidence NAS]	central nervous system development [goid 7417] [pmid 9917366] [evidence NAS]	structural molecule activity [goid 5198] [evidence IEA]	RefSeq	NM_006617.1	5345	TGACATGCTGGCTTTTGTGCCCAAGCTCACCAGCCCTGCGCCACCTCACT	S	ILMN_3947	ILMN_1738147	2260047
SNAI1	1660056	2.53854	14.2486	194.82	6.0261	0	43	494.558	15.0102	0	39	Homo sapiens snail homolog 1 (Drosophila) (SNAI1), mRNA.	18765740	6615	NP_005976.2	SNAI1	NM_005985.2	Chr.20 48038591-48038640 (+)	SNA; SNAH; SLUGH2; dJ710H13.1	nucleus [goid 5634] [evidence IEA]	cartilage condensation [goid 1502] [evidence NR ]; development [goid 7275] [evidence IEA]; neurogenesis [goid 7399] [evidence NR ]	metal ion binding [goid 46872] [evidence IEA]; zinc ion binding [goid 8270] [evidence IEA]; DNA binding [goid 3677] [evidence IEA]	RefSeq	NM_005985.2	1456	AGGGACTGTGAGTAATGGCTGTCACTTGTCGGGGGCCCAAGTGGGGTGCT	S	ILMN_5450	ILMN_1806177	1660056
PFKFB4	7210438	2.52809	13.7246	177.989	4.90692	0	48	449.972	14.9103	0	50	Homo sapiens 6-phosphofructo-2-kinase/fructose-2,6-biphosphatase 4 (PFKFB4), mRNA.	19923257	5210	NP_004558.1	PFKFB4	NM_004567.2	Chr.3 48530189-48530238 (-)		cellular component unknown [goid 8372] [evidence ND ]	metabolism [goid 8152] [evidence IEA]; fructose 2,6-bisphosphate metabolism [goid 6003] [evidence NAS]	nucleotide binding [goid 166] [evidence IEA]; fructose-2,6-bisphosphate 2-phosphatase activity [goid 4331] [evidence IEA]; hydrolase activity [goid 16787] [evidence IEA]; kinase activity [goid 16301] [evidence IEA]; transferase activity [goid 16740] [evidence IEA]; ATP binding [goid 5524] [evidence IEA]; 6-phosphofructo-2-kinase activity [goid 3873] [pmid 10095107] [evidence NAS]	RefSeq	NM_004567.2	3372	GCTGGCGTGCCCATGTTGCAGATATTTTCCCGAGTTCCCCAGAATGGATG	S	ILMN_25315	ILMN_1653292	7210438
ANKDD1A	3290296	2.52492	12.0199	178.682	5.77326	0	41	451.158	16.8955	0	43	Homo sapiens ankyrin repeat and death domain containing 1A (ANKDD1A), mRNA.	38176293	348094	NP_874362.2	ANKDD1A	NM_182703.2	Chr.15 63037789-63037838 (+)	FLJ25870; MGC120306; MGC120307				RefSeq	NM_182703.2	2505	TCGGGGAAACTGTGTGTGCTGAAGAGTACGTGGGAGCTCTCTGTGCTATC	S	ILMN_6117	ILMN_1813139	3290296
KRT14	5220152	2.51945	12.4904	63.0156	1.97136	0.537803	30	158.765	5.69443	0	37	Homo sapiens keratin 14 (epidermolysis bullosa simplex, Dowling-Meara, Koebner) (KRT14), mRNA.	15431309	3861	NP_000517.2	KRT14	NM_000526.3	Chr.17 36992124-36992173 (-)	K14; CK14; EBS3; EBS4	intermediate filament [goid 5882] [evidence IEA]	epidermis development [goid 8544] [pmid 7525408] [evidence TAS]	structural molecule activity [goid 5198] [evidence IEA]; structural constituent of cytoskeleton [goid 5200] [pmid 7525408] [evidence TAS]	RefSeq	NM_000526.3	1519	GTGGACACAGATCCCACTGGAAGATCCCCTCTCCTGCCCAAGCACTTCAC	S	ILMN_9209	ILMN_1665035	5220152
KLF2	5290537	2.51281	13.2078	870.817	27.4116	0	36	2188.19	72.3308	0	28	Homo sapiens Kruppel-like factor 2 (lung) (KLF2), mRNA.	49574523	10365	NP_057354.1	KLF2	NM_016270.2	Chr.19 16299231-16299280 (+)	LKLF	nucleus [goid 5634] [evidence NAS]	regulation of transcription, DNA-dependent [goid 6355] [evidence IEA]; transcription [goid 6350] [evidence IEA]	metal ion binding [goid 46872] [evidence IEA]; zinc ion binding [goid 8270] [evidence IEA]; transcriptional activator activity [goid 16563] [evidence NAS]; transcription factor activity [goid 3700] [evidence NAS]	RefSeq	NM_016270.2	1541	ATTACTGTACATAGAGAGACAGGTGGGCATTTTTGGGCTACCTGGTTCGT	S	ILMN_9994	ILMN_1735930	5290537
SMAD3	5130767	2.50261	12.2537	401.906	13.4687	0	49	1005.81	35.815	0	48	Homo sapiens SMAD, mothers against DPP homolog 3 (Drosophila) (SMAD3), mRNA.	52352808	4088	NP_005893.1	SMAD3	NM_005902.3	Chr.15 65274286-65274335 (+)	MADH3; JV15-2; Smad 3; HSPC193; HsT17436; MGC60396; DKFZP586N0721; DKFZp686J10186	intracellular [goid 5622] [pmid 14612439] [evidence IC ]	regulation of transcription, DNA-dependent [goid 6355] [evidence IEA]; transforming growth factor beta receptor signaling pathway [goid 7179] [pmid 8774881] [evidence TAS]; transcription [goid 6350] [evidence IEA]; transcription from RNA polymerase II promoter [goid 6366] [pmid 10823886] [evidence TAS]	protein binding [goid 5515] [pmid 15527767] [evidence IPI]; transcription factor activity [goid 3700] [pmid 10823886] [evidence TAS]	RefSeq	NM_005902.3	5934	TGCAACTCGGCTGTTCTGGACTCTGATGTGTGTGGAGGGATGGGGAATAG	S	ILMN_16351	ILMN_1682738	5130767
NDRG1	5690553	2.49823	12.518	381.032	11.9735	0	58	951.904	33.6308	0	40	Homo sapiens N-myc downstream regulated gene 1 (NDRG1), mRNA.	37655182	10397	NP_006087.2	NDRG1	NM_006096.2	Chr.8 134318696-134318745 (-)	GC4; RTP; DRG1; NDR1; NMSL; TDD5; CAP43; CMT4D; HMSNL; RIT42; TARG1; PROXY1	nucleus [goid 5634] [evidence IEA]	response to metal ion [goid 10038] [pmid 9605764] [evidence TAS]; cell differentiation [goid 30154] [evidence IEA]	catalytic activity [goid 3824] [evidence IEA]	RefSeq	NM_006096.2	2882	CTTCCCTGGCCTTGAGTAGAAAAGTCGGGGATCGGGGCAAGAGAGGCTGA	S	ILMN_24220	ILMN_1809931	5690553
CDSN	7400452	2.49634	11.3532	102.004	3.41036	0	47	254.636	10.0336	0	53	Homo sapiens corneodesmosin (CDSN), mRNA.	67782355	1041	NP_001255.3	CDSN	NM_001264.3	Chr.6 31191016-31191065 (-)	S; HTSS; D6S586E				RefSeq	NM_001264.3	2332	CTGGATCCTGGACAGATGGCTCAGTAAACTGTGGGGACTAGGTGCAGACT	S	ILMN_11913	ILMN_1727880	7400452
C9orf58	770112	2.48942	10.0859	111.173	4.06821	0	41	276.756	12.3491	0	41	Homo sapiens chromosome 9 open reading frame 58 (C9orf58), transcript variant 1, mRNA.	50428929	83543	NP_113614.1	C9orf58	NM_031426.2	Chr.9 132988263-132988312 (+)	IBA2; FLJ12783; MGC29466; RP11-544A12.2				RefSeq	NM_031426.2	3291	GGTGGATGAAGTATGTGTGTGCGTGTGCATGGGAGTGTGCGTGGACTGGG	A	ILMN_18617	ILMN_1673863	770112
CLCF1	5130379	2.48873	10.1008	485.954	17.1793	0	46	1209.41	54.4442	0	30	Homo sapiens cardiotrophin-like cytokine factor 1 (CLCF1), mRNA.	50726992	23529	NP_037378.1	CLCF1	NM_013246.2	Chr.11 66888452-66888501 (-)	CLC; NR6; BSF3; NNT1	extracellular space [goid 5615] [evidence IEA]	cytokine and chemokine mediated signaling pathway [goid 19221] [pmid 10500198] [evidence NAS]; positive regulation of tyrosine phosphorylation of Stat3 protein [goid 42517] [pmid 14632778] [evidence TAS]; negative regulation of apoptosis [goid 43066] [pmid 14632778] [evidence TAS]; JAK-STAT cascade [goid 7259] [evidence ISS]	cytokine activity [goid 5125] [pmid 10500198] [evidence NAS]; growth factor activity [goid 8083] [pmid 14632778] [evidence TAS]	RefSeq	NM_013246.2	1555	CCAGTATTACGGTGCCTCTTCTCTGCCCCCTTTCCCAGGGTATCTGTGGG	S	ILMN_10458	ILMN_1661197	5130379
CRISPLD2	6060224	2.48186	11.2431	503.43	17.8151	0	37	1249.44	48.5377	0	50	Homo sapiens cysteine-rich secretory protein LCCL domain containing 2 (CRISPLD2), mRNA.	13899331	83716	NP_113664.1	CRISPLD2	NM_031476.1	Chr.16 83500277-83500326 (+)	CRISP11; LCRISP2; MGC74865; DKFZP434B044	extracellular region [goid 5576] [evidence IEA]			RefSeq	NM_031476.1	4224	ACGGCGTTCCTGGCTCTCCTGCCCACAGGATGAACATTTTCGGCTTCCTT	S	ILMN_7921	ILMN_1790689	6060224
MAP1A	2510348	2.47682	10.7114	117.13	3.82299	0	49	290.111	12.3263	0	45	Homo sapiens microtubule-associated protein 1A (MAP1A), mRNA.	45580726	4130	NP_002364.4	MAP1A	NM_002373.4	Chr.15 41610960-41611009 (+)	MAP1L; MTAP1A	microtubule associated complex [goid 5875] [pmid 8812494] [evidence TAS]; microtubule [goid 5874] [evidence IEA]		structural molecule activity [goid 5198] [pmid 8812494] [evidence NAS]	RefSeq	NM_002373.4	10094	AAATGAGCCCACCTTGTGTTCTTCCTAGCTCCACCCTCCCCGTGCTGCTG	S	ILMN_13521	ILMN_1772366	2510348
PLEKHF1	2710424	2.47239	11.8465	446.982	12.6868	0	45	1105.12	42.8685	0	39	Homo sapiens pleckstrin homology domain containing, family F (with FYVE domain) member 1 (PLEKHF1), mRNA.	31543411	79156	NP_077286.2	PLEKHF1	NM_024310.2	Chr.19 34858041-34858090 (+)	APPD; MGC4090; PHAFIN1; ZFYVE15			zinc ion binding [goid 8270] [evidence IEA]	RefSeq	NM_024310.2	1921	GGACTCTGTCCTGTGTCACCTCTCTCCAGGTGTCCAGCTGTCTCATGCCT	S	ILMN_25787	ILMN_1708041	2710424
POU2F2	1110053	2.46505	11.8786	337.844	9.27373	0	47	832.803	32.3944	0	44	Homo sapiens POU domain, class 2, transcription factor 2 (POU2F2), mRNA.	4505958	5452	NP_002689.1	POU2F2	NM_002698.1	Chr.19 47287086-47287135 (-)	OCT2; OTF2; Oct-2	nucleus [goid 5634] [pmid 3265124] [evidence NAS]	regulation of transcription, DNA-dependent [goid 6355] [evidence IEA]; humoral immune response [goid 6959] [pmid 9442393] [evidence TAS]; transcription from RNA polymerase II promoter [goid 6366] [pmid 9442393] [evidence TAS]	transcription factor activity [goid 3700] [pmid 9442393] [evidence TAS]; sequence-specific DNA binding [goid 43565] [evidence IEA]; DNA binding [goid 3677] [pmid 3265124] [evidence NAS]	RefSeq	NM_002698.1	1817	AGTGGTGGGGACGCAGAGGGTCCTCAGAGCAGGAGTGACAAGGGAGGAAA	S	ILMN_10344	ILMN_1654087	1110053
C9orf132	380041	2.46187	11.7416	96.0466	3.24776	0	51	236.455	8.71039	0	46	Homo sapiens chromosome 9 open reading frame 132 (C9orf132), mRNA.	42558263	399665	NP_976050.1	C9orf132	NM_203305.1	Chr.9 129743302-129743351 (-)	EEIG1; MGC50853; bA203J24.7				RefSeq	NM_203305.1	2973	AGACTCCTCCAGACCAGGAACCCCAGAAGGAGACAGAGCCTGCCACATCC	S	ILMN_137728	ILMN_1745112	380041
APEG1	6040411	2.45956	10.1003	139.541	4.04887	0	47	343.209	16.1156	0	36	Homo sapiens aortic preferentially expressed gene 1 (APEG1), mRNA.	37577150	10290	NP_005867.2	APEG1	NM_005876.3	Chr.2 220039679-220039728 (+)	SPEG; KIAA1297; MGC12676	integral to membrane [goid 16021] [evidence IEA]; nucleus [goid 5634] [pmid 8663449] [evidence TAS]	muscle development [goid 7517] [pmid 8663449] [evidence TAS]; negative regulation of cell proliferation [goid 8285] [pmid 8663449] [evidence TAS]; protein amino acid phosphorylation [goid 6468] [evidence IEA]	nucleotide binding [goid 166] [evidence IEA]; receptor activity [goid 4872] [evidence IEA]; transferase activity [goid 16740] [evidence IEA]; protein serine/threonine kinase activity [goid 4674] [evidence IEA]; ATP binding [goid 5524] [evidence IEA]; protein-tyrosine kinase activity [goid 4713] [evidence IEA]	RefSeq	NM_005876.3	3536	CCTTCTCTGTCAGGGCTGGGGTGCTCTGTCTGGGAATGAGGGAGTTAACC	S	ILMN_10852	ILMN_1694906	6040411
CRELD2	5550553	2.45561	9.1842	441.909	14.5193	0	49	1085.16	55.5192	0	29	Homo sapiens cysteine-rich with EGF-like domains 2 (CRELD2), mRNA.	31543145	79174	NP_077300.2	CRELD2	NM_024324.2	Chr.22 48706983-48707032 (+)	MGC11256; DKFZp667O055	membrane [goid 16020] [evidence IEA]; integral to membrane [goid 16021] [evidence IEA]		calcium ion binding [goid 5509] [evidence IEA]; structural molecule activity [goid 5198] [evidence IEA]	RefSeq	NM_024324.2	1160	TATTCAGAAGGATGTCCCGTGGAAAATGTGGCCCTGAGGATGCCGTCTCC	S	ILMN_20793	ILMN_1748707	5550553
FGFRL1	6370056	2.4553	9.70761	230.784	8.70629	0	37	566.643	25.8912	0	40	Homo sapiens fibroblast growth factor receptor-like 1 (FGFRL1), transcript variant 2, mRNA.	51988913	53834	NP_001004358.1	FGFRL1	NM_001004358.1	Chr.4 1010460-1010509 (+)	FHFR; FGFR5	membrane [goid 16020] [evidence IEA]; integral to membrane [goid 16021] [evidence IEA]		receptor activity [goid 4872] [evidence IEA]	RefSeq	NM_001004358.1	2872	AATGATGGAAGGAAGACTGGGTTGCAGGGACTGTGGTCTCTCCTGGGGCC	A	ILMN_28273	ILMN_1795865	6370056
SOCS1	1850152	2.44653	8.74399	99.516	3.23074	0	52	243.469	13.2323	0	49	Homo sapiens suppressor of cytokine signaling 1 (SOCS1), mRNA.	4507232	8651	NP_003736.1	SOCS1	NM_003745.1	Chr.16 11255957-11256006 (-)	JAB; CIS1; SSI1; TIP3; CISH1; SSI-1; SOCS-1	cytoplasm [goid 5737] [pmid 9202126] [evidence TAS]	negative regulation of JAK-STAT cascade [goid 46426] [pmid 9727029] [evidence NAS]; regulation of cell growth [goid 1558] [evidence IEA]; intracellular signaling cascade [goid 7242] [evidence IEA]; ubiquitin cycle [goid 6512] [evidence IEA]; JAK-STAT cascade [goid 7259] [pmid 9202126] [evidence TAS]	insulin-like growth factor receptor binding [goid 5159] [pmid 9727029] [evidence IPI]; protein kinase inhibitor activity [goid 4860] [pmid 9202125] [evidence TAS]; protein kinase binding [goid 19901] [pmid 9727029] [evidence IPI]	RefSeq	NM_003745.1	984	CTCCTGGTGCTCCCTCTGGGTCCCCCTGGTTGTTGTAGCAGCTTAACTGT	S	ILMN_3038	ILMN_1774733	1850152
RARA	3990736	2.44361	13.2938	600.035	25.5332	0	36	1466.25	39.6265	0	46	Homo sapiens retinoic acid receptor, alpha (RARA), transcript variant 2, mRNA.	75812905	5914	NP_001019980.1	RARA	NM_001024809.2	Chr.17 35767340-35767389 (+)	RAR; NR1B1	nucleus [goid 5634] [evidence IEA]	regulation of transcription, DNA-dependent [goid 6355] [evidence IEA]; signal transduction [goid 7165] [pmid 2825025] [evidence NAS]; transcription [goid 6350] [evidence IEA]	metal ion binding [goid 46872] [evidence IEA]; retinoic acid receptor activity [goid 3708] [pmid 2825025] [evidence TAS]; transcription coactivator activity [goid 3713] [pmid 2825025] [evidence TAS]; steroid hormone receptor activity [goid 3707] [evidence IEA]; zinc ion binding [goid 8270] [evidence IEA]; sequence-specific DNA binding [goid 43565] [evidence IEA]; transcription factor activity [go…	RefSeq	NM_001024809.2	3325	CCTGGAGCCCGTGGGTGCACCTGTTACTGTTGGGCTTTCCACTGAGATCT	A	ILMN_29880	ILMN_1659206	3990736
FHOD1	10358	2.40536	12.2144	197.022	6.31423	0	38	473.909	16.3546	0	48	Homo sapiens formin homology 2 domain containing 1 (FHOD1), mRNA.	7019374	29109	NP_037373.1	FHOD1	NM_013241.1	Chr.16 65821003-65821039:65821040-65821052 (-)	FHOS	cytoskeleton [goid 5856] [evidence IEA]; cytoplasm [goid 5737] [pmid 10352228] [evidence TAS]; nucleus [goid 5634] [pmid 10352228] [evidence TAS]	cell organization and biogenesis [goid 16043] [evidence IEA]; actin cytoskeleton organization and biogenesis [goid 30036] [evidence IEA]	actin binding [goid 3779] [evidence IEA]; protein binding [goid 5515] [pmid 15231747] [evidence IPI]	RefSeq	NM_013241.1	3500	GCCTGGAGGTGTGAAGGTGCTGTATCCCGGAAATCTATCTGGACCCTGGA	S	ILMN_14837	ILMN_1651776	10358
NUAK2	6420433	2.3926	9.25894	108.447	3.56922	0	56	259.471	12.7419	0	42	Homo sapiens NUAK family, SNF1-like kinase, 2 (NUAK2), mRNA.	13569921	81788	NP_112214.1	NUAK2	NM_030952.1	Chr.1 203538685-203538734 (-)	SNARK; FLJ90349; DKFZP434J037; DKFZp686F01113		protein amino acid phosphorylation [goid 6468] [evidence IEA]	protein serine/threonine kinase activity [goid 4674] [evidence IEA]; transferase activity [goid 16740] [evidence IEA]; nucleotide binding [goid 166] [evidence IEA]; ATP binding [goid 5524] [evidence IEA]	RefSeq	NM_030952.1	2480	GGCACCCCTAATGTGCATGAGGCATCCTGGGAATGGTCTGGAGTAACGCT	S	ILMN_13538	ILMN_1789793	6420433
FLJ43339	3930639	2.37692	11.7763	236.049	8.5511	0	44	561.07	19.0485	0	44	Homo sapiens FLJ43339 protein (FLJ43339), mRNA.	46409381	388115	NP_997263.1	FLJ43339	NM_207380.1	Chr.15 38411004-38411053 (-)	DKFZp686N1468				RefSeq	NM_207380.1	4608	ACCTGCCCGCAGTTGGAGTTGGACTGTCTTAACAGTAGCGTGGCACACAG	S	ILMN_1132	ILMN_1775330	3930639
ACO1	4120070	2.37013	8.57213	347.595	13.9187	0	52	823.845	41.6393	0	34	Homo sapiens aconitase 1, soluble (ACO1), mRNA.	8659554	48	NP_002188.1	ACO1	NM_002197.1	Chr.9 32440622-32440671 (+)	IRP1; IREB1; IREBP	cytoplasm [goid 5737] [pmid 1738601] [evidence NAS]	metabolism [goid 8152] [evidence IEA]; tricarboxylic acid cycle [goid 6099] [evidence IEA]	metal ion binding [goid 46872] [evidence IEA]; lyase activity [goid 16829] [evidence IEA]; aconitate hydratase activity [goid 3994] [pmid 1946430] [evidence IDA]; iron ion binding [goid 5506] [evidence IEA]; 4 iron, 4 sulfur cluster binding [goid 51539] [evidence IEA]; RNA binding [goid 3723] [pmid 1946430] [evidence IDA]	RefSeq	NM_002197.1	3289	CCTTTTCCTTCAGAGTGAATCATCCAGACTCCTCATGGATAGGTCGGGTG	S	ILMN_9544	ILMN_1750800	4120070
MN1	7400554	2.36925	6.00462	190.765	6.32861	0	53	451.971	37.1722	0	34	Homo sapiens meningioma (disrupted in balanced translocation) 1 (MN1), mRNA.	55956909	4330	NP_002421.3	MN1	NM_002430.2	Chr.22 26474782-26474831 (-)	MGCR; MGCR1; MGCR1-PEN; dJ353E16.2	cellular component unknown [goid 8372] [evidence ND ]	cell cycle [goid 7049] [evidence IEA]; negative regulation of progression through cell cycle [goid 45786] [evidence IEA]	molecular function unknown [goid 5554] [evidence ND ]	RefSeq	NM_002430.2	6989	GGCCGGGGAGCAAAGTGTCTTAACTTCTGTCTTTGACTTTCCCAGCGTTG	S	ILMN_3720	ILMN_1732197	7400554
LRRC32	2070553	2.36371	7.67259	140.609	4.31355	0	40	332.36	20.6781	0	43	Homo sapiens leucine rich repeat containing 32 (LRRC32), mRNA.	5031706	2615	NP_005503.1	LRRC32	NM_005512.1	Chr.11 76046466-76046515 (-)	GARP; D11S833E	integral to plasma membrane [goid 5887] [pmid 8180135] [evidence TAS]			RefSeq	NM_005512.1	3863	ACACCAAGGCCCAGAGGAAGTTAAGGGAGAGTCAATGGGCAGAGCCAGGG	S	ILMN_3568	ILMN_1675112	2070553
COMP	1440722	2.362	9.90735	270.353	8.39182	0	61	638.574	28.7746	0	39	Homo sapiens cartilage oligomeric matrix protein (COMP), mRNA.	40217842	1311	NP_000086.2	COMP	NM_000095.2	Chr.19 18754711-18754724:18754725-18754760 (-)	MED; EDM1; EPD1; PSACH	extracellular matrix (sensu Metazoa) [goid 5578] [pmid 7713493] [evidence TAS]; extracellular region [goid 5576] [evidence IEA]	skeletal development [goid 1501] [pmid 7670472] [evidence TAS]; organ morphogenesis [goid 9887] [pmid 7713493] [evidence TAS]; cell adhesion [goid 7155] [evidence IEA]	calcium ion binding [goid 5509] [pmid 7670472] [evidence TAS]; structural molecule activity [goid 5198] [evidence IEA]; protein binding [goid 5515] [evidence IEA]; extracellular matrix structural constituent [goid 5201] [pmid 7713493] [evidence TAS]	RefSeq	NM_000095.2	2274	AGAGGACTATGAGACCCATCAGCTGCGGCAAGCCTAGGGACCAGGGTGAG	S	ILMN_15049	ILMN_1677636	1440722
TUBB3	2850156	2.35994	14.2923	1125.95	49.8408	0	29	2657.18	57.2958	0	45	Homo sapiens tubulin, beta 3 (TUBB3), mRNA.	50592995	10381	NP_006077.2	TUBB3	NM_006086.2	Chr.16 88529862-88529911 (+)	MC1R; TUBB4; beta-4	cytoskeleton [goid 5856] [evidence NR ]; integral to membrane [goid 16021] [evidence IEA]; protein complex [goid 43234] [evidence IEA]; microtubule [goid 5874] [evidence IEA]; cytoplasm [goid 5737] [evidence IEA]	signal transduction [goid 7165] [evidence IEA]; G-protein coupled receptor protein signaling pathway [goid 7186] [evidence IEA]; microtubule-based movement [goid 7018] [evidence IEA]; protein polymerization [goid 51258] [evidence IEA]	nucleotide binding [goid 166] [evidence IEA]; melanocyte stimulating hormone receptor activity [goid 4980] [evidence IEA]; structural molecule activity [goid 5198] [evidence IEA]; GTPase activity [goid 3924] [evidence IEA]; receptor activity [goid 4872] [evidence IEA]; rhodopsin-like receptor activity [goid 1584] [evidence IEA]; structural constituent of cytoskeleton [goid 5200] [evidence NR ]; G…	RefSeq	NM_006086.2	1567	TCCTCCCCACCTAGGCCACGTGTGAGCTGCTCCTGTCTCTGTCTTATTGC	S	ILMN_16399	ILMN_1791726	2850156
HMGCS1	4860037	2.33798	11.6493	471.93	16.3091	0	47	1103.36	37.8943	0	39	Homo sapiens 3-hydroxy-3-methylglutaryl-Coenzyme A synthase 1 (soluble) (HMGCS1), mRNA.	54020719	3157	NP_002121.3	HMGCS1	NM_002130.4	Chr.5 43325278-43325327 (-)	HMGCS; MGC90332	soluble fraction [goid 5625] [pmid 7913309] [evidence TAS]; cytoplasm [goid 5737] [pmid 7913309] [evidence TAS]	acetyl-CoA metabolism [goid 6084] [evidence IEA]; lipid metabolism [goid 6629] [pmid 7913309] [evidence NAS]; cholesterol biosynthesis [goid 6695] [evidence IEA]	transferase activity [goid 16740] [evidence IEA]; hydroxymethylglutaryl-CoA synthase activity [goid 4421] [pmid 7913309] [evidence TAS]	RefSeq	NM_002130.4	3262	GCCGGCAATGGGCAGGCCTGCAAATACTGGCACAGAGCATTAATCATACA	S	ILMN_18980	ILMN_1797728	4860037
HBEGF	830639	2.31134	11.7156	181.407	6.7668	0	40	419.293	13.5383	0	47	Homo sapiens heparin-binding EGF-like growth factor (HBEGF), mRNA.	4503412	1839	NP_001936.1	HBEGF	NM_001945.1	Chr.5 139692951-139693000 (-)	DTR; DTS; HEGFL	extracellular space [goid 5615] [pmid 15389565] [evidence TAS]; membrane [goid 16020] [evidence IEA]; integral to plasma membrane [goid 5887] [pmid 15389565] [evidence TAS]; cell surface [goid 9986] [pmid 15289334] [evidence NAS]	signal transduction [goid 7165] [pmid 1840698] [evidence TAS]; muscle development [goid 7517] [pmid 8347598] [evidence TAS]	growth factor activity [goid 8083] [evidence IEA]; epidermal growth factor receptor binding [goid 5154] [pmid 10749879] [evidence TAS]; receptor activity [goid 4872] [evidence IEA]; heparin binding [goid 8201] [pmid 8300582] [evidence IMP]	RefSeq	NM_001945.1	1955	GCCCCAGGCCACAGCGTGGGAACTCACTTTCCCTTGTGTCAAGACATTTC	S	ILMN_13020	ILMN_1756777	830639
RAGE	2510113	2.31023	6.48179	301.551	13.6072	0	36	696.652	47.3483	0	27	Homo sapiens renal tumor antigen (RAGE), mRNA.	7657497	5891	NP_055041.1	RAGE	NM_014226.1	Chr.14 101765033-101765082 (-)	MOK; RAGE1	cytoplasm [goid 5737] [pmid 10421840] [evidence TAS]	signal transduction [goid 7165] [pmid 10421840] [evidence TAS]; protein amino acid phosphorylation [goid 6468] [pmid 10421840] [evidence TAS]	protein serine/threonine kinase activity [goid 4674] [pmid 10421840] [evidence TAS]; transferase activity [goid 16740] [evidence IEA]; nucleotide binding [goid 166] [evidence IEA]; ATP binding [goid 5524] [evidence IEA]	RefSeq	NM_014226.1	1782	CGAGCAGGCATTTCTGTGATGTGTTGGGCGTGGTTGGAAGGTGGGTTCTG	S	ILMN_5109	ILMN_1745282	2510113
OLFML2A	2480471	2.30895	11.8858	222.23	6.4372	0	43	513.119	18.0365	0	42	Homo sapiens olfactomedin-like 2A (OLFML2A), mRNA.	32698794	169611	NP_872293.1	OLFML2A	NM_182487.1	Chr.9 126616630-126616679 (+)	FLJ00237; PRO34319	membrane [goid 16020] [evidence IEA]		latrotoxin receptor activity [goid 16524] [evidence IEA]	RefSeq	NM_182487.1	5609	CTTAAGCAACCTGCTCAGGGTCACGTCTCCAACAGGCAGTAGAGTCAAGG	S	ILMN_12652	ILMN_1761425	2480471
KIAA1522	6290626	2.30616	11.3153	100.044	3.78537	0	34	230.717	7.76298	0	48	Homo sapiens KIAA1522 (KIAA1522), mRNA.	68226425	57648	NP_065939.1	KIAA1522	NM_020888.1	Chr.1 33012857-33012906 (+)					RefSeq	NM_020888.1	4993	CTGAGCTTGTTTCCCTGCTGGGTGGGACAGAGGACAAAGGAGAAGGGAGG	S	ILMN_12161	ILMN_1700384	6290626
IQCG	6280458	2.29083	9.89554	95.0506	3.8392	0	38	217.745	8.55977	0	48	Homo sapiens IQ motif containing G (IQCG), mRNA.	31340578	84223	NP_115639.1	IQCG	NM_032263.2	Chr.3 199100524-199100573 (-)	FLJ11667; FLJ23571; DKFZp434B227				RefSeq	NM_032263.2	2015	GCTCTTTCTCAGCAGAACAAAGGAGTTCACTGGCTTAGCTACAGTGACGC	S	ILMN_26972	ILMN_1802377	6280458
PHF13	7150730	2.28992	9.87378	615.516	31.6138	0	31	1409.48	48.7978	0	42	Homo sapiens PHD finger protein 13 (PHF13), mRNA.	24432092	148479	NP_722519.1	PHF13	NM_153812.1	Chr.1 6606421-6606470 (+)	PHF5; SPOC1; MGC43399		regulation of transcription, DNA-dependent [goid 6355] [evidence IEA]	metal ion binding [goid 46872] [evidence IEA]; zinc ion binding [goid 8270] [evidence IEA]; protein binding [goid 5515] [evidence IEA]	RefSeq	NM_153812.1	3422	TAGGCACGACCCATCTGTGGTTCCTGGTTGGTGGCTAATGAAGTGAGGGG	S	ILMN_27355	ILMN_1761560	7150730
DEDD2	6520170	2.28755	14.3367	728.334	23.25	0	49	1666.1	42.1602	0	37	Homo sapiens death effector domain containing 2 (DEDD2), mRNA.	31377621	162989	NP_579874.1	DEDD2	NM_133328.2	Chr.19 47394705-47394754 (-)	FLAME-3	nucleolus [goid 5730] [pmid 11741985] [evidence IDA]; nucleus [goid 5634] [evidence IEA]	activation of pro-apoptotic gene products [goid 8633] [pmid 11741985] [evidence NAS]; apoptotic nuclear changes [goid 30262] [pmid 11741985] [evidence IDA]; regulation of apoptosis [goid 42981] [evidence IEA]; intracellular signaling cascade [goid 7242] [pmid 11741985] [evidence NAS]; induction of apoptosis via death domain receptors [goid 8625] [pmid 11741985] [evidence IMP]; regulation of trans…	DNA binding [goid 3677] [evidence IEA]; protein binding [goid 5515] [pmid 11741985] [evidence IPI]; receptor signaling complex scaffold activity [goid 30159] [pmid 11741985] [evidence NAS]	RefSeq	NM_133328.2	1724	GGGAGTGTTATGGCAGCATCATACCAAGGCCTACTGTTGCACATGGGGCC	S	ILMN_12562	ILMN_1768031	6520170
MARCKSL1	4860086	2.28744	11.5709	697.999	22.4107	0	48	1596.63	55.2524	0	47	Homo sapiens MARCKS-like 1 (MARCKSL1), mRNA.	32401423	65108	NP_075385.1	MARCKSL1	NM_023009.4	Chr.1 32572371-32572420 (-)	F52; MLP; MRP; MLP1; MACMARCKS			calmodulin binding [goid 5516] [evidence IEA]	RefSeq	NM_023009.4	1141	CCTGAGCCAGAAGTGGGGTGCTTATACTCCCAAACCTTGAGTGTCCAGCC	S	ILMN_17241	ILMN_1714433	4860086
MT1X	1990706	2.28146	9.98455	582.033	25.0597	0	36	1327.88	49.6409	0	41	Homo sapiens metallothionein 1X (MT1X), mRNA.	31543213	4501	NP_005943.1	MT1X	NM_005952.2	Chr.16 55273897-55273946 (+)	MT1; MT-1l		electron transport [goid 6118] [evidence IEA]; response to metal ion [goid 10038] [pmid 9074634] [evidence TAS]	electron transporter activity [goid 5489] [evidence IEA]; metal ion binding [goid 46872] [pmid 9074634] [evidence TAS]; cadmium ion binding [goid 46870] [evidence IEA]; iron ion binding [goid 5506] [evidence IEA]; copper ion binding [goid 5507] [evidence IEA]	RefSeq	NM_005952.2	2	CTGTCCCGCTGCGTGTTTTCCTCTTGATCGGGAACTCCTGCTTCTCCTTG	S	ILMN_16629	ILMN_1775170	1990706
RHBDL3	6110438	2.27266	11.0705	75.705	1.96589	0.0370899	56	172.052	6.73713	0	41	Homo sapiens rhomboid, veinlet-like 3 (Drosophila) (RHBDL3), mRNA.	75750481	162494	NP_612201.1	RHBDL3	NM_138328.2	Chr.17 27675599-27675648 (+)	VRHO; RHBDL4; FLJ45582; MGC119300; MGC119301	membrane [goid 16020] [evidence IEA]; integral to membrane [goid 16021] [evidence IEA]		peptidase activity [goid 8233] [evidence IEA]; calcium ion binding [goid 5509] [evidence IEA]; serine-type endopeptidase activity [goid 4252] [evidence IEA]	RefSeq	NM_138328.2	4467	CGGTTCTCCTCTGCCTTAAAAACAGTGCCCAACAGTGAACTGCCCCTCCG	S	ILMN_7496	ILMN_1716019	6110438
TNFAIP2	4210056	2.26653	8.74052	124.266	5.2377	0	28	281.652	12.7688	0	38	Homo sapiens tumor necrosis factor, alpha-induced protein 2 (TNFAIP2), mRNA.	26051239	7127	NP_006282.2	TNFAIP2	NM_006291.2	Chr.14 102673173-102673222 (+)	B94	extracellular space [goid 5615] [pmid 1374453] [evidence TAS]	angiogenesis [goid 1525] [evidence IEA]; cell differentiation [goid 30154] [evidence IEA]		RefSeq	NM_006291.2	3819	GGCATGTGCTCCCCCTAAGGCTCTGCTCCTCCCTGGGCCTGAAAGTTCCT	S	ILMN_16372	ILMN_1679162	4210056
CLIPR-59	3360349	2.2657	11.7487	450.937	10.6975	0	50	1021.69	37.8824	0	40	Homo sapiens CLIP-170-related protein (CLIPR-59), mRNA.	18496982	25999	NP_056341.1	CLIPR-59	NM_015526.1	Chr.19 41197432-41197481 (-)	CLIPR59; DKFZp586N1922				RefSeq	NM_015526.1	3270	CAGCTCACGACTGCCCCTTCACTGCATGTCCCCAAACTCAGCATGACTCC	S	ILMN_26693	ILMN_1789733	3360349
FAM65A	130364	2.26044	13.9369	1226.82	27.735	0	32	2773.15	83.2174	0	44	Homo sapiens family with sequence similarity 65, member A (FAM65A), mRNA.	39995079	79567	NP_078795.2	FAM65A	NM_024519.2	Chr.16 66138095-66138144 (+)	FLJ13725; KIAA1930			DNA-directed RNA polymerase activity [goid 3899] [evidence IEA]; binding [goid 5488] [evidence IEA]	RefSeq	NM_024519.2	3975	GGCTTGGCCACCCTGCCGCTGCCCAGCCACATCCCTTGGTTTTGTATTTT	S	ILMN_17641	ILMN_1680037	130364
DMBX1	3870075	2.25767	10.75	51.3043	1.78942	0.992867	40	115.828	4.21284	0	38	Homo sapiens diencephalon/mesencephalon homeobox 1 (DMBX1), transcript variant 1, mRNA.	27436935	127343	NP_757379.1	DMBX1	NM_172225.1	Chr.1 46752062-46752111 (+)	MBX; OTX3; PAXB	nucleus [goid 5634] [evidence ISS]	regulation of transcription, DNA-dependent [goid 6355] [evidence IEA]; development [goid 7275] [evidence IEA]; negative regulation of transcription [goid 16481] [evidence ISS]; central nervous system development [goid 7417] [evidence ISS]	transcription factor activity [goid 3700] [evidence ISS]	RefSeq	NM_172225.1	2458	CTTCTGTAGGCTTCCTGTCCCAGAGCCAATTATGGAAGTAAGGGCTTCCC	A	ILMN_13566	ILMN_1765993	3870075
GATA2	3990553	2.23577	7.86762	249.465	10.4531	0	33	557.745	28.7303	0	36	Homo sapiens GATA binding protein 2 (GATA2), mRNA.	31982886	2624	NP_116027.2	GATA2	NM_032638.3	Chr.3 129681269-129681318 (-)	NFE1B; MGC2306	nucleus [goid 5634] [pmid 1370462] [evidence TAS]	positive regulation of phagocytosis [goid 50766] [evidence ISS]; regulation of transcription, DNA-dependent [goid 6355] [evidence IEA]; phagocytosis [goid 6909] [evidence IEA]; transcription [goid 6350] [evidence IEA]; transcription from RNA polymerase II promoter [goid 6366] [pmid 1370462] [evidence TAS]	metal ion binding [goid 46872] [evidence IEA]; zinc ion binding [goid 8270] [evidence IEA]; transcription factor activity [goid 3700] [pmid 8078582] [evidence TAS]; sequence-specific DNA binding [goid 43565] [evidence IEA]	RefSeq	NM_032638.3	3008	AAACGTGTCCCGAGCTTAGATTCTGTATGCGGTGACGGCGGGGTGTGGTG	S	ILMN_20021	ILMN_1726196	3990553
SLC25A25	130113	2.22671	11.6706	904.506	29.0141	0	39	2014.07	66.0594	0	47	Homo sapiens solute carrier family 25 (mitochondrial carrier; phosphate carrier), member 25 (SLC25A25), nuclear gene encoding mitochondrial protein, transcript variant 1, mRNA.	56699400	114789	NP_443133.2	SLC25A25	NM_052901.2	Chr.9 129911123-129911172 (+)	MCSC; PCSCL; SCAMC-2; KIAA1896; MGC105138; MGC119514; MGC119515; MGC119516; MGC119517; RP11-395P17.4	integral to membrane [goid 16021] [evidence IEA]; mitochondrion [goid 5739] [evidence IEA]; myosin [goid 16459] [evidence IEA]; mitochondrial inner membrane [goid 5743] [evidence IEA]	transport [goid 6810] [evidence IEA]; muscle development [goid 7517] [evidence IEA]	calcium ion binding [goid 5509] [evidence IEA]; binding [goid 5488] [evidence IEA]; motor activity [goid 3774] [evidence IEA]	RefSeq	NM_052901.2	3018	CTGCCCTTGCTTAACAATGCCGGCCAACTGGCGACCTCACGGTTGCACTT	A	ILMN_15060	ILMN_1791728	130113
MGC3101	5690088	2.22541	10.4663	81.109	2.81614	0	52	180.501	6.68022	0	49	Homo sapiens hypothetical protein MGC3101 (MGC3101), mRNA.	34147354	79007	NP_076948.1	MGC3101	NM_024043.2	Chr.16 88598927-88598976 (-)	FLJ12582	cytoplasm [goid 5737] [evidence IEA]		protein binding [goid 5515] [evidence IEA]	RefSeq	NM_024043.2	1878	TCAGCCAGGTCTCCTTCCCTGGTTTCCAGTCACACAGAGCCCAGCAGCTT	S	ILMN_9725	ILMN_1757631	5690088
MAFF	5560397	2.22488	9.99009	549.232	23.8348	0	42	1221.98	43.5066	0	42	Homo sapiens v-maf musculoaponeurotic fibrosarcoma oncogene homolog F (avian) (MAFF), transcript variant 1, mRNA.	23111001	23764	NP_036455.1	MAFF	NM_012323.2	Chr.22 36941923-36941972 (+)	U-MAF	nucleus [goid 5634] [evidence IEA]	regulation of transcription, DNA-dependent [goid 6355] [evidence IEA]; parturition [goid 7567] [pmid 10527846] [evidence TAS]; transcription [goid 6350] [evidence IEA]; transcription from RNA polymerase II promoter [goid 6366] [pmid 10527846] [evidence TAS]	DNA binding [goid 3677] [evidence IEA]	RefSeq	NM_012323.2	1840	GCTCCTGCTCCCTGGGAAAAGTGGCGTATGGCCCTGAGCTGGGCTTTATA	A	ILMN_13774	ILMN_1680139	5560397
GAS7	6860193	2.2238	10.9798	121.275	3.95005	0	45	269.691	9.56713	0	47	Homo sapiens growth arrest-specific 7 (GAS7), transcript variant b, mRNA.	41406077	8522	NP_958836.1	GAS7	NM_201432.1	Chr.17 9755047-9755096 (-)	MGC1348; KIAA0394		cell cycle arrest [goid 7050] [pmid 9736752] [evidence TAS]; cell differentiation [goid 30154] [evidence IEA]; neurogenesis [goid 7399] [evidence IEA]	transcription factor activity [goid 3700] [pmid 9736752] [evidence TAS]	RefSeq	NM_201432.1	7735	GACCGGAAGCAACCCCTTCACAGACACGAGCACATCGGCAAACCCTATGA	A	ILMN_5439	ILMN_1745994	6860193
TNNT1	2030441	2.22338	9.8599	77.2598	2.36057	0.0156919	52	171.778	7.22556	0	43	Homo sapiens troponin T type 1 (skeletal, slow) (TNNT1), mRNA.	39930526	7138	NP_003274.2	TNNT1	NM_003283.3	Chr.19 60336031-60336080 (-)	ANM		regulation of muscle contraction [goid 6937] [pmid 8135831] [evidence TAS]; muscle development [goid 7517] [evidence IEA]	tropomyosin binding [goid 5523] [pmid 8135831] [evidence TAS]	RefSeq	NM_003283.3	908	GACAGTGGCACCTGGGAAGCCTGGGAGTGTTTGTCCCATCGGTAGCTTGA	S	ILMN_537	ILMN_1717297	2030441
ADAMTS8	3610307	2.20783	11.4926	129.229	3.84761	0	50	285.316	9.73395	0	54	Homo sapiens ADAM metallopeptidase with thrombospondin type 1 motif, 8 (ADAMTS8), mRNA.	73808263	11095	NP_008968.3	ADAMTS8	NM_007037.3	Chr.11 129780112-129780161 (-)	METH2; ADAM-TS8	extracellular matrix (sensu Metazoa) [goid 5578] [evidence IEA]; extracellular matrix [goid 31012] [evidence IEA]	negative regulation of cell proliferation [goid 8285] [pmid 10438512] [evidence TAS]; proteolysis and peptidolysis [goid 6508] [evidence IEA]	metal ion binding [goid 46872] [evidence IEA]; low affinity phosphate transporter activity [goid 9673] [pmid 10610729] [evidence TAS]; heparin binding [goid 8201] [evidence IEA]; metalloendopeptidase activity [goid 4222] [evidence IEA]; integrin binding [goid 5178] [pmid 10438512] [evidence TAS]; zinc ion binding [goid 8270] [evidence IEA]	RefSeq	NM_007037.3	3878	AATCCATCACCTAAAGGGCCGCAGCGTCGCAGGGTTTGGAGAGCCACATG	S	ILMN_15186	ILMN_1663112	3610307
TUBB	4590356	2.20489	16.5385	1054.01	22.4639	0	144	2323.97	54.3242	0	134	Homo sapiens tubulin, beta polypeptide (TUBB), mRNA.	4507728			TUBB	NM_001069.1	Chr. ()					ILMN_Controls	NM_001069.1	1408	CTCAGATCAATCGTGCATCCTTAGTGAACTTCTGTTGTCCTCAAGCATGG	S	GI_4507728	ILMN_1343292	4590356
COL16A1	70184	2.20207	10.4192	348.143	14.4197	0	34	766.636	25.7457	0	45	Homo sapiens collagen, type XVI, alpha 1 (COL16A1), mRNA.	18641351	1307	NP_001847.2	COL16A1	NM_001856.2	Chr.1 31890847-31890896 (-)	447AA; FP1572	extracellular matrix (sensu Metazoa) [goid 5578] [evidence IEA]; cytoplasm [goid 5737] [evidence IEA]; collagen type XVI [goid 5597] [pmid 1284248] [evidence TAS]	phosphate transport [goid 6817] [evidence IEA]; pregnancy [goid 7565] [pmid 1284248] [evidence TAS]; cell adhesion [goid 7155] [evidence IEA]	structural molecule activity [goid 5198] [evidence IEA]	RefSeq	NM_001856.2	5000	CCATGCCGATGGAGCAGCAGTACCCACCCATGAAAACCATGAAGGGGCCT	S	ILMN_2921	ILMN_1684554	70184
HES4	4280725	2.2007	15.5147	4612.94	108.22	0	46	10151.7	248.78	0	50	Homo sapiens hairy and enhancer of split 4 (Drosophila) (HES4), mRNA.	20127596	57801	NP_066993.1	HES4	NM_021170.2	Chr.1 924218-924267 (-)		nucleus [goid 5634] [evidence IEA]	regulation of transcription, DNA-dependent [goid 6355] [evidence IEA]; cell differentiation [goid 30154] [evidence IEA]; neurogenesis [goid 7399] [evidence IEA]	transcription regulator activity [goid 30528] [evidence IEA]; DNA binding [goid 3677] [evidence IEA]	RefSeq	NM_021170.2	817	CCCCGTTCTAGGGCCGTGGCCTTTGCCGAGACTGTAGCAGAGAAAACGTA	S	ILMN_18566	ILMN_1653466	4280725
RBPMS2	4230164	2.19875	11.5453	161.212	3.51543	0	57	354.465	13.2233	0	46	Homo sapiens RNA binding protein with multiple splicing 2 (RBPMS2), mRNA.	34915989	348093	NP_919248.1	RBPMS2	NM_194272.1	Chr.15 62819198-62819247 (-)				nucleotide binding [goid 166] [evidence IEA]; nucleic acid binding [goid 3676] [evidence IEA]	RefSeq	NM_194272.1	1894	GGCCATTTCAGACTTGGGAGATGAGGCGGCTGTTGTCATTGCTGATCCTG	S	ILMN_18109	ILMN_1808238	4230164
PRG2	7320646	2.19666	10.7339	84.6867	2.54188	0	51	186.028	6.89938	0	38	Homo sapiens proteoglycan 2, bone marrow (natural killer cell activator, eosinophil granule major basic protein) (PRG2), mRNA.	46276888	5553	NP_002719.3	PRG2	NM_002728.4	Chr.11 56911880-56911914:56912626-56912640 (-)	MBP; BMPG; MGC14537	extracellular region [goid 5576] [pmid 8547309] [evidence TAS]; cytoplasm [goid 5737] [evidence NR ]	defense response to bacteria [goid 42742] [evidence IEA]; inflammatory response [goid 6954] [evidence NR ]	sugar binding [goid 5529] [pmid 1565101] [evidence TAS]; heparin binding [goid 8201] [evidence IEA]	RefSeq	NM_002728.4	557	CAGGATCACAGGCTCGGGTCGCTGCAGACGCTTTCAGTGGGTTGACGGCA	I	ILMN_25091	ILMN_1729314	7320646
KRTHB1	1410092	2.19385	9.80118	104.659	4.36426	0	30	229.605	8.38387	0	29	Homo sapiens keratin, hair, basic, 1 (KRTHB1), mRNA.	15431319	3887	NP_002272.1	KRTHB1	NM_002281.2	Chr.12 50966078-50966127 (-)	HB1; Hb-1; MLN137; ghHkb1; hHAKB2-1	intermediate filament [goid 5882] [evidence IEA]		structural molecule activity [goid 5198] [evidence IEA]; protein binding [goid 5515] [pmid 16189514] [evidence IPI]	RefSeq	NM_002281.2	1746	CAGTGGGAAAGGCCACCCTAGAAAGAAGTCCGCTGGCACCCATAGGAAGG	S	ILMN_635	ILMN_1801442	1410092
FAM64A	20202	2.19323	11.1366	97.0152	3.16801	0	40	212.776	7.22668	0	39	Homo sapiens family with sequence similarity 64, member A (FAM64A), mRNA.	9506604	54478	NP_061886.1	FAM64A	NM_019013.1	Chr.17 6294796-6294845 (+)	FLJ10156; FLJ10491				RefSeq	NM_019013.1	1171	AGTCACTCACCCACTGTGTTTCTGGTGCCAAGGCTCTTGAGGGCCCCACT	S	ILMN_18676	ILMN_1728972	20202
PALM	1340008	2.1896	10.3505	169.571	5.23532	0	40	371.293	14.2539	0	39	Homo sapiens paralemmin (PALM), mRNA.	4557041	5064	NP_002570.1	PALM	NM_002579.1	Chr.19 699236-699285 (+)	KIAA0270	cytoplasmic membrane-bound vesicle [goid 16023] [pmid 9813098] [evidence TAS]; integral to plasma membrane [goid 5887] [pmid 9813098] [evidence TAS]; plasma membrane [goid 5886] [pmid 9615234] [evidence NAS]	regulation of cell shape [goid 8360] [evidence IEA]; cell motility [goid 6928] [pmid 9813098] [evidence TAS]		RefSeq	NM_002579.1	2731	CCTTGCTATAACCCCCTCTGCTTCTGGTGTGTGACGAGGCCCCCGATGTT	S	ILMN_25449	ILMN_1812031	1340008
APCDD1	5890110	2.18931	9.65428	175.971	6.68193	0	35	385.256	14.996	0	36	Homo sapiens adenomatosis polyposis coli down-regulated 1 (APCDD1), mRNA.	30387616	147495	NP_694545.1	APCDD1	NM_153000.3	Chr.18 10478228-10478277 (+)	B7323; DRAPC1; FP7019				RefSeq	NM_153000.3	2092	CCGTCCAGCCTGATCCCTGGCCTGAGCAACTTCACAACAGTAATTGCACT	S	ILMN_21788	ILMN_1656951	5890110
FADS1	2480176	2.18784	11.5058	409.711	12.7538	0	43	896.38	29.5439	0	59	Homo sapiens fatty acid desaturase 1 (FADS1), mRNA.	14141179	3992	NP_037534.2	FADS1	NM_013402.3	Chr.11 61323986-61324035 (-)	D5D; TU12; FADS6; FADSD5; LLCDL1; FLJ90273; BC269730_2	membrane fraction [goid 5624] [pmid 10601301] [evidence NAS]; microsome [goid 5792] [pmid 10601301] [evidence NAS]; integral to membrane [goid 16021] [pmid 10601301] [evidence NAS]; membrane [goid 16020] [evidence IEA]	fatty acid desaturation [goid 6636] [pmid 10601301] [evidence IDA]; phospholipid biosynthesis [goid 8654] [pmid 10601301] [evidence TAS]; icosanoid biosynthesis [goid 46456] [pmid 10601301] [evidence TAS]; cell-cell signaling [goid 7267] [pmid 10601301] [evidence NAS]; regulation of cell differentiation [goid 45595] [pmid 10601301] [evidence NAS]; regulation of transcription [goid 45449] [pmid 10…	metal ion binding [goid 46872] [evidence IEA]; oxidoreductase activity, acting on paired donors, with oxidation of a pair of donors resulting in the reduction of molecular oxygen to two molecules of water [goid 16717] [evidence IEA]; iron ion binding [goid 5506] [evidence IEA]; heme binding [goid 20037] [evidence IEA]; oxidoreductase activity [goid 16491] [pmid 10601301] [evidence IDA]	RefSeq	NM_013402.3	3838	GAACCACTGTGGCCTTCTCAGCCTACAGCAGTGTGGTCTCTTACATGGCC	S	ILMN_18738	ILMN_1670134	2480176
SORCS2	2370564	2.18715	12.4518	86.915	3.28102	0	35	190.096	5.00539	0	49	Homo sapiens sortilin-related VPS10 domain containing receptor 2 (SORCS2), mRNA.	18379343	57537	NP_065828.1	SORCS2	NM_020777.1	Chr.4 7795282-7795331 (+)		membrane [goid 16020] [pmid 11499680] [evidence NAS]; integral to membrane [goid 16021] [evidence IEA]	intracellular protein transport [goid 6886] [evidence IEA]; neuropeptide signaling pathway [goid 7218] [pmid 11499680] [evidence NAS]	neuropeptide receptor activity [goid 8188] [pmid 11499680] [evidence NAS]; protein transporter activity [goid 8565] [evidence IEA]; protein binding [goid 5515] [pmid 11499680] [evidence NAS]; sugar binding [goid 5529] [evidence IEA]	RefSeq	NM_020777.1	5773	AAATTCGAGGGTCTGCATATCTGATGTTCAGGTAGACCTGGGCGCCTGGG	S	ILMN_21543	ILMN_1695935	2370564
ALPL	6980164	2.18517	10.8448	122.095	4.58555	0	39	266.798	8.75759	0	45	Homo sapiens alkaline phosphatase, liver/bone/kidney (ALPL), mRNA.	13787192	249	NP_000469.2	ALPL	NM_000478.2	Chr.1 21777336-21777385 (+)	HOPS; TNAP; TNSALP; AP-TNAP	membrane [goid 16020] [evidence IEA]; integral to membrane [goid 16021] [evidence IEA]	metabolism [goid 8152] [evidence IEA]; ossification [goid 1503] [evidence IEA]	alkaline phosphatase activity [goid 4035] [evidence IEA]; magnesium ion binding [goid 287] [evidence IEA]; hydrolase activity [goid 16787] [evidence IEA]	RefSeq	NM_000478.2	2429	TCACACTCCTGGGCTCTGAACACACACGCCAGCTCCTCTCTGAAGCGACT	S	ILMN_4097	ILMN_1701603	6980164
MIDN	2350239	2.1851	13.6825	458.64	12.4686	0	42	1002.17	27.2561	0	37	Homo sapiens midnolin (MIDN), mRNA.	58761507	90007	NP_796375.3	MIDN	NM_177401.4	Chr.19 1209957-1210006 (+)	DKFZp547M072		protein modification [goid 6464] [evidence IEA]		RefSeq	NM_177401.4	3608	GAACCGGCTCGCCACCCTCTGCCCGGTAAGGGCTGCCCAAGAAAGCATTA	S	ILMN_6472	ILMN_1746408	2350239
PLCD3	4230097	2.17209	8.25292	89.6295	2.4506	0	40	194.684	10.2787	0	32	Homo sapiens phospholipase C, delta 3 (PLCD3), mRNA.	48675819	113026	NP_588614.1	PLCD3	NM_133373.2	Chr.17 40544952-40545001 (-)			intracellular signaling cascade [goid 7242] [evidence IEA]; lipid metabolism [goid 6629] [evidence IEA]	calcium ion binding [goid 5509] [evidence IEA]; phosphoinositide phospholipase C activity [goid 4435] [evidence IEA]	RefSeq	NM_133373.2	2965	TCAAAGCAAGAAGGGAGCGCTGAGGCATGAAGCCCTGGGGAAACTGGCAG	S	ILMN_15933	ILMN_1722798	4230097
SEMA4D	3930593	2.16454	7.62183	96.7861	3.48209	0	39	209.498	11.3059	0	48	Homo sapiens sema domain, immunoglobulin domain (Ig), transmembrane domain (TM) and short cytoplasmic domain, (semaphorin) 4D (SEMA4D), mRNA.	33942063	10507	NP_006369.2	SEMA4D	NM_006378.2	Chr.9 91182226-91182275 (-)	CD100; SEMAJ; coll-4; M-sema G; M-sema-G	integral to membrane [goid 16021] [evidence IEA]; membrane [goid 16020] [evidence IEA]	immune response [goid 6955] [pmid 8876214] [evidence TAS]; cell adhesion [goid 7155] [pmid 8876214] [evidence TAS]; neurogenesis [goid 7399] [evidence IEA]; anti-apoptosis [goid 6916] [pmid 8876214] [evidence TAS]; cell differentiation [goid 30154] [evidence IEA]	receptor binding [goid 5102] [pmid 11254688] [evidence IDA]; receptor activity [goid 4872] [pmid 15613544] [evidence IDA]	RefSeq	NM_006378.2	4324	GGCGCTGTTCCTGCCACTGTCCTGAAGATGTGAATGGGTGGTACGATTTC	S	ILMN_24615	ILMN_1687533	3930593
TNFSF7	580041	2.16148	11.4862	70.4169	1.89742	0.159772	54	152.205	5.22312	0	35	Homo sapiens tumor necrosis factor (ligand) superfamily, member 7 (TNFSF7), mRNA.	24119161	970	NP_001243.1	TNFSF7	NM_001252.2	Chr.19 6537075-6537124 (-)	CD70; CD27L; CD27LG	extracellular space [goid 5615] [evidence IEA]; membrane [goid 16020] [evidence IEA]; integral to plasma membrane [goid 5887] [pmid 8120384] [evidence TAS]	cell proliferation [goid 8283] [pmid 8120384] [evidence TAS]; immune response [goid 6955] [evidence IEA]; apoptosis [goid 6915] [evidence NR ]; cell-cell signaling [goid 7267] [pmid 8387892] [evidence TAS]; signal transduction [goid 7165] [pmid 8387892] [evidence TAS]	tumor necrosis factor receptor binding [goid 5164] [evidence IEA]	RefSeq	NM_001252.2	638	GAGGGGACACACTCTGCACCAACCTCACTGGGACACTTTTGCCTTCCCGA	S	ILMN_19983	ILMN_1760247	580041
KLK6	780600	2.16041	7.88881	66.9112	2.22205	0.303852	32	144.556	7.62033	0	43	Homo sapiens kallikrein 6 (neurosin, zyme) (KLK6), transcript variant A, mRNA.	61744422	5653	NP_002765.1	KLK6	NM_002774.3	Chr.19 56153850-56153899 (-)	hK6; Bssp; Klk7; SP59; ZYME; PRSS9; PRSS18; MGC9355; NEUROSIN	extracellular region [goid 5576] [pmid 11668196] [evidence IDA]; cytoplasm [goid 5737] [pmid 11668196] [evidence IDA]	regulation of cell differentiation [goid 45595] [pmid 11668196] [evidence NAS]; hormone metabolism [goid 42445] [pmid 11668196] [evidence NAS]; central nervous system development [goid 7417] [pmid 12589961] [evidence NAS]; myelination [goid 42552] [pmid 11668196] [evidence NAS]; tissue regeneration [goid 42246] [pmid 12878203] [evidence NAS]; protein autoprocessing [goid 16540] [pmid 12878203] [e…	peptidase activity [goid 8233] [evidence IEA]; protein binding [goid 5515] [pmid 12878203] [evidence IPI]; tissue kallikrein activity [goid 4293] [pmid 12878203] [evidence NAS]; serine-type endopeptidase activity [goid 4252] [evidence IEA]	RefSeq	NM_002774.3	1310	CCCAGCTCCGCTGCTTACTGTCGGTGTCCCCTTGGGATGTACCTTTCTTC	A	ILMN_11560	ILMN_1780255	780600
OLFM1	4670025	2.15814	6.42338	118.799	4.74585	0	42	256.386	16.6738	0	44	Homo sapiens olfactomedin 1 (OLFM1), transcript variant 1, mRNA.	34335281	10439	NP_055094.1	OLFM1	NM_014279.2	Chr.9 137152718-137152767 (+)	AMY; NOE1; OlfA; NOELIN; NOELIN1; NOELIN1_V1; NOELIN1_V2; NOELIN1_V4	membrane [goid 16020] [evidence IEA]; endoplasmic reticulum [goid 5783] [evidence IEA]	development [goid 7275] [evidence IEA]; neurogenesis [goid 7399] [pmid 9039501] [evidence TAS]	latrotoxin receptor activity [goid 16524] [evidence IEA]	RefSeq	NM_014279.2	2659	CTCTGGTTTCCGATGGGACAGGAAAGTCATACGGGCAACAGTATGCGGAA	I	ILMN_27341	ILMN_1742025	4670025
IL11	7160743	2.15705	8.54897	415.278	12.6104	0	51	895.773	43.5947	0	31	Homo sapiens interleukin 11 (IL11), mRNA.	24430217	3589	NP_000632.1	IL11	NM_000641.2	Chr.19 60567986-60568035 (-)	AGIF; IL-11	extracellular space [goid 5615] [evidence IEA]	fat cell differentiation [goid 45444] [pmid 1828438] [evidence NAS]; cell-cell signaling [goid 7267] [pmid 2145578] [evidence IC ]; platelet activation [goid 30168] [evidence NAS]; B cell differentiation [goid 30183] [pmid 2145578] [evidence NAS]; megakaryocyte differentiation [goid 30219] [pmid 2145578] [evidence NAS]; positive regulation of cell proliferation [goid 8284] [pmid 2145578] [evidenc…	cytokine activity [goid 5125] [evidence IEA]; interleukin-11 receptor binding [goid 5142] [pmid 2145578] [evidence NAS]	RefSeq	NM_000641.2	1887	GAGCAGGGACTGTCATTCAGGGAGGCTAAGGAGAGAGGCTTGCTTGGGAT	S	ILMN_23651	ILMN_1788107	7160743
CMIP	3710131	2.13529	10.6439	1415.89	53.7284	0	35	3023.34	97.2918	0	38	Homo sapiens c-Maf-inducing protein (CMIP), transcript variant Tc-mip, mRNA.	29789254	80790	NP_085132.1	CMIP	NM_030629.1	Chr.16 80302617-80302666 (+)	KIAA1694				RefSeq	NM_030629.1	3880	TCTTTCCCCCCTCCGGTCCCATACTTCACAGCACTCTGGTGCGGGAAGAA	A	ILMN_13851	ILMN_1738075	3710131
S100A3	4810494	2.13284	7.20819	179.078	5.2172	0	43	381.946	22.9268	0	29	Homo sapiens S100 calcium binding protein A3 (S100A3), mRNA.	4506762	6274	NP_002951.1	S100A3	NM_002960.1	Chr.1 151786449-151786498 (-)	S100E			calcium ion binding [goid 5509] [evidence IEA]	RefSeq	NM_002960.1	672	GCAGAGCGTGCACCAATGAGACCACGATGGGAAAGGGCCTATTTAACTCC	S	ILMN_19000	ILMN_1712545	4810494
RGS16	3140139	2.13242	8.8235	225.132	7.47871	0	50	480.074	21.4149	0	43	Homo sapiens regulator of G-protein signalling 16 (RGS16), mRNA.	34452689	6004	NP_002919.2	RGS16	NM_002928.2	Chr.1 180834537-180834586 (-)	RGS-R; A28-RGS14; A28-RGS14P		visual perception [goid 7601] [pmid 9469939] [evidence TAS]; negative regulation of signal transduction [goid 9968] [evidence IEA]; regulation of G-protein coupled receptor protein signaling pathway [goid 8277] [pmid 10747990] [evidence TAS]	signal transducer activity [goid 4871] [evidence IEA]; GTPase activator activity [goid 5096] [pmid 10747990] [evidence TAS]; calmodulin binding [goid 5516] [pmid 10747990] [evidence TAS]	RefSeq	NM_002928.2	2221	GCCTGACTGTCTCCCTTTCTCTACCAGACTCTACCTCTGAATGTGCTGGG	S	ILMN_16445	ILMN_1800834	3140139
NPTX1	2450427	2.13149	11.7704	120.956	4.55507	0	46	257.818	7.07247	0	49	Homo sapiens neuronal pentraxin I (NPTX1), mRNA.	55770877	4884	NP_002513.2	NPTX1	NM_002522.2	Chr.17 76057281-76057330 (-)	NP1; MGC105123; DKFZp686J2446		synaptic transmission [goid 7268] [pmid 8884281] [evidence TAS]; transport [goid 6810] [pmid 8884281] [evidence TAS]; central nervous system development [goid 7417] [pmid 8884281] [evidence TAS]	calcium ion binding [goid 5509] [evidence IEA]	RefSeq	NM_002522.2	3334	GATAATCGTGCTTCCTCAGCGCCCGTCGGGTTGTGGCATCCTTGGATCTG	A	ILMN_5048	ILMN_1763750	2450427
UAP1L1	20446	2.12999	7.42649	195.723	7.83713	0	48	416.89	21.9436	0	33	Homo sapiens UDP-N-acteylglucosamine pyrophosphorylase 1-like 1 (UAP1L1), mRNA.	46409263	91373	NP_997192.1	UAP1L1	NM_207309.1	Chr.9 139098360-139098409 (+)	RP11-229P13.18		metabolism [goid 8152] [evidence IEA]	nucleotidyltransferase activity [goid 16779] [evidence IEA]	RefSeq	NM_207309.1	2749	GCAAACCATGCTGTGCCTTAGGGCCCTTCTCATAGCTGTTCCTCATGGCC	S	ILMN_20654	ILMN_1653712	20446
SFN	7400408	2.12937	8.71776	66.7639	2.29688	0.308131	46	142.165	6.35223	0	57	Homo sapiens stratifin (SFN), mRNA.	45238846	2810	NP_006133.1	SFN	NM_006142.3	Chr.1 27063337-27063386 (+)		extracellular space [goid 5615] [pmid 8515476] [evidence TAS]; cytoplasm [goid 5737] [pmid 10767298] [evidence TAS]	cell proliferation [goid 8283] [pmid 10767298] [evidence TAS]; negative regulation of protein kinase activity [goid 6469] [pmid 8515476] [evidence TAS]; signal transduction [goid 7165] [pmid 8515476] [evidence TAS]; regulation of cell cycle [goid 74] [pmid 10767298] [evidence TAS]	protein kinase C inhibitor activity [goid 8426] [pmid 8515476] [evidence TAS]; protein domain specific binding [goid 19904] [evidence IEA]	RefSeq	NM_006142.3	1118	CTCTGATCGTAGGAATTGAGGAGTGTCCCGCCTTGTGGCTGAGAACTGGA	S	ILMN_12370	ILMN_1806607	7400408
UBE2S	1110082	2.12426	11.8444	1070.38	30.046	0	59	2273.76	71.5537	0	49	Homo sapiens ubiquitin-conjugating enzyme E2S (UBE2S), mRNA.	7657045	27338	NP_055316.1	UBE2S	NM_014501.1	Chr.19 60604568-60604615:60604616-60604617 (-)	E2-EPF		ubiquitin cycle [goid 6512] [evidence IEA]	ubiquitin-protein ligase activity [goid 4842] [evidence IEA]; ubiquitin-like activating enzyme activity [goid 8642] [evidence IEA]; ligase activity [goid 16874] [evidence IEA]	RefSeq	NM_014501.1	726	CGGCGGCTGTAGTGGGCTCTCTTCCTCCTTCCACCGTGACCCCAACCTCT	S	ILMN_7444	ILMN_1808591	1110082
ADAMTSL2	360561	2.12351	7.33295	71.2166	2.74245	0.131241	23	151.23	8.16898	0	40	Homo sapiens ADAMTS-like 2 (ADAMTSL2), mRNA.	41281449	9719	NP_055509.2	ADAMTSL2	NM_014694.2	Chr.9 135430392-135430441 (+)	KIAA0605	extracellular matrix [goid 31012] [evidence IEA]		metalloendopeptidase activity [goid 4222] [evidence IEA]; peptidase activity [goid 8233] [evidence IEA]	RefSeq	NM_014694.2	3656	CTCGGCCCCCGCCCCTGCAGTCAGCGTCAGTGCTCATCTACGTTAATAAA	S	ILMN_697	ILMN_1721495	360561
GSTM3	3940386	2.11817	9.41349	112.566	4.67589	0	37	238.433	8.69509	0	55	Homo sapiens glutathione S-transferase M3 (brain) (GSTM3), mRNA.	39995110	2947	NP_000840.2	GSTM3	NM_000849.3	Chr.1 110078131-110078180 (-)	GST5; GSTB; GTM3; GSTM3-3; MGC3310; MGC3704		establishment of blood-nerve barrier [goid 8065] [pmid 2345169] [evidence TAS]; metabolism [goid 8152] [evidence IEA]	transferase activity [goid 16740] [evidence IEA]; glutathione transferase activity [goid 4364] [pmid 2345169] [evidence TAS]	RefSeq	NM_000849.3	3844	GACACAGAACACAGACGCCTTACTGGCAACCTGCTTTCAAGACCCCTGTC	S	ILMN_2804	ILMN_1736184	3940386
SH3PXD2A	2060156	2.11378	13.2779	1151.31	36.9447	0	39	2433.6	59.6291	0	47	Homo sapiens SH3 and PX domains 2A (SH3PXD2A), mRNA.	55749543	9644	NP_055446.2	SH3PXD2A	NM_014631.2	Chr.10 105343906-105343955 (-)	FISH; SH3MD1		intracellular signaling cascade [goid 7242] [evidence IEA]	phosphoinositide binding [goid 35091] [evidence IEA]; protein binding [goid 5515] [evidence IEA]	RefSeq	NM_014631.2	11065	CCCTTGGCCTGCCACTTTCCAGGTGTCCTTTATCACTTTGACGGGACTCT	S	ILMN_17160	ILMN_1743103	2060156
FAM19A3	2120685	2.11312	10.5613	82.1514	2.47333	0	58	173.596	6.1851	0	46	Homo sapiens family with sequence similarity 19 (chemokine (C-C motif)-like), member A3 (FAM19A3), transcript variant 1, mRNA.	52486675	284467	NP_877436.1	FAM19A3	NM_182759.2	Chr.1 113071278-113071327 (+)	TAFA3; TAFA-3; RP11-426L16.6				RefSeq	NM_182759.2	964	GGAAAACACTCTCCCCTTATGCCAGACCAGCAGTATCTCATTTGGATGGG	A	ILMN_3622	ILMN_1764364	2120685
GGA2	6270364	2.10567	13.4529	161.639	4.38937	0	61	340.357	8.89541	0	39	Homo sapiens golgi associated, gamma adaptin ear containing, ARF binding protein 2 (GGA2), mRNA.	77157783	23062	NP_055859.1	GGA2	NM_015044.3	Chr.16 23383475-23383524 (-)	VEAR; FLJ20966; KIAA1080	clathrin coat of trans-Golgi network vesicle [goid 30130] [evidence IEA]; membrane [goid 16020] [evidence IEA]; Golgi stack [goid 5795] [evidence IEA]; Golgi trans face [goid 5802] [pmid 10749927] [evidence IDA]	intra-Golgi transport [goid 6891] [evidence IEA]; intracellular protein transport [goid 6886] [pmid 10749927] [evidence NAS]; protein complex assembly [goid 6461] [evidence IEA]	ADP-ribosylation factor binding [goid 30306] [pmid 10749927] [evidence IDA]; protein transporter activity [goid 8565] [evidence IEA]; protein binding [goid 5515] [pmid 12505986] [evidence IPI]	RefSeq	NM_015044.3	4805	GCACCTGAGACTTATTGGGTCCCTGATTCCTGCTTCGTCTGTATCCGCAG	S	ILMN_17168	ILMN_1717317	6270364
DLL1	2690014	2.09867	12.6134	234.826	7.062	0	50	492.822	13.3922	0	49	Homo sapiens delta-like 1 (Drosophila) (DLL1), mRNA.	10518496	28514	NP_005609.2	DLL1	NM_005618.2	Chr.6 170433569-170433618 (-)	DELTA1	extracellular region [goid 5576] [pmid 11823422] [evidence NAS]; membrane [goid 16020] [evidence IEA]; integral to plasma membrane [goid 5887] [pmid 10079256] [evidence NAS]	embryonic development (sensu Mammalia) [goid 1701] [pmid 10473134] [evidence ISS]; cell communication [goid 7154] [evidence IEA]; odontogenesis (sensu Vertebrata) [goid 42475] [pmid 9882480] [evidence ISS]; neurogenesis [goid 7399] [pmid 10473134] [evidence ISS]; inner ear morphogenesis [goid 42472] [pmid 9858718] [evidence ISS]; regulation of cell adhesion [goid 30155] [pmid 11912004] [evidence …	calcium ion binding [goid 5509] [evidence IEA]; Notch binding [goid 5112] [pmid 11823422] [evidence IPI]	RefSeq	NM_005618.2	2686	GCACTGCCTTCCGTGACGTCGCCGTTGCACTATGGACAGTTGCTCTTAAG	S	ILMN_1802	ILMN_1743373	2690014
PTGIS	2900722	2.09217	8.30919	151.475	6.01448	0	37	316.911	13.8956	0	39	Homo sapiens prostaglandin I2 (prostacyclin) synthase (PTGIS), mRNA.	61676177	5740	NP_000952.1	PTGIS	NM_000961.3	Chr.20 47554109-47554158 (-)	CYP8; PGIS; PTGI; CYP8A1; MGC126858; MGC126860	integral to membrane [goid 16021] [evidence IEA]; endoplasmic reticulum [goid 5783] [evidence IEA]	lipid metabolism [goid 6629] [pmid 8812456] [evidence NAS]; fatty acid biosynthesis [goid 6633] [evidence IEA]; electron transport [goid 6118] [evidence IEA]; prostaglandin biosynthesis [goid 1516] [evidence IEA]	metal ion binding [goid 46872] [evidence IEA]; monooxygenase activity [goid 4497] [evidence IEA]; prostaglandin-I synthase activity [goid 8116] [pmid 8812456] [evidence TAS]; iron ion binding [goid 5506] [evidence IEA]; isomerase activity [goid 16853] [evidence IEA]; heme binding [goid 20037] [evidence IEA]	RefSeq	NM_000961.3	5262	CTTAAGGCCACACTGGCATCTCCCTGACCTTCTCCAGGGACAGAAGCAGG	S	ILMN_24463	ILMN_1667692	2900722
PIM3	4250735	2.09056	8.49605	84.2527	2.28032	0	43	176.135	8.53439	0	42	Homo sapiens pim-3 oncogene (PIM3), mRNA.	52138581	415116	NP_001001852.1	PIM3	NM_001001852.2	Chr.22 48741345-48741394 (+)	pim-3		protein amino acid phosphorylation [goid 6468] [evidence IEA]	protein serine/threonine kinase activity [goid 4674] [evidence IEA]; transferase activity [goid 16740] [evidence IEA]; nucleotide binding [goid 166] [evidence IEA]; protein kinase activity [goid 4672] [evidence IEA]; ATP binding [goid 5524] [evidence IEA]	RefSeq	NM_001001852.2	933	CGTGCACCGCGACATTAAGGACGAAAATCTGCTTGTGGACCTGCGCTCCG	I	ILMN_19535	ILMN_1789781	4250735
SERTAD3	830673	2.08845	10.1739	270.13	8.55007	0	54	564.151	20.3494	0	45	Homo sapiens SERTA domain containing 3 (SERTAD3), transcript variant 2, mRNA.	42741651	29946	NP_976219.1	SERTAD3	NM_203344.1	Chr.19 45638854-45638903 (-)	RBT1	nucleus [goid 5634] [evidence IEA]	regulation of transcription, DNA-dependent [goid 6355] [evidence IEA]; transcription [goid 6350] [evidence IEA]	protein binding [goid 5515] [pmid 16189514] [evidence IPI]	RefSeq	NM_203344.1	1091	AAAGAAAGCTGGGCCTGTCGAAGGATGACAGGGATGTGCTGCCAGGTTGC	A	ILMN_1527	ILMN_1801934	830673
PLA2G4C	2940255	2.08828	10.6661	192.121	5.69674	0	58	401.202	13.9056	0	48	Homo sapiens phospholipase A2, group IVC (cytosolic, calcium-independent) (PLA2G4C), mRNA.	4505850	8605	NP_003697.1	PLA2G4C	NM_003706.1	Chr.19 53243026-53243075 (-)	CPLA2-gamma; DKFZp586C0423	cytosol [goid 5829] [pmid 10085124] [evidence TAS]; membrane [goid 16020] [pmid 10085124] [evidence TAS]	glycerophospholipid catabolism [goid 46475] [pmid 10085124] [evidence IDA]; arachidonic acid metabolism [goid 19369] [pmid 10085124] [evidence NAS]; lipid catabolism [goid 16042] [evidence IEA]; intracellular signaling cascade [goid 7242] [pmid 10085124] [evidence NAS]; parturition [goid 7567] [pmid 10085124] [evidence NAS]; inflammatory response [goid 6954] [pmid 10085124] [evidence NAS]	phospholipid binding [goid 5543] [pmid 10085124] [evidence NAS]; hydrolase activity [goid 16787] [evidence IEA]; calcium-independent phospholipase A2 activity [goid 47499] [pmid 10085124] [evidence IDA]	RefSeq	NM_003706.1	2265	TGCCTTCCACTGCTCCTTTATGACTGCACTTCTAGCCAGTAGCTCTGCAC	S	ILMN_29328	ILMN_1810191	2940255
ZC3H12A	1570603	2.08097	9.91322	149.552	5.63521	0	37	311.213	10.6724	0	46	Homo sapiens zinc finger CCCH-type containing 12A (ZC3H12A), mRNA.	13376631	80149	NP_079355.1	ZC3H12A	NM_025079.1	Chr.1 37722267-37722316 (+)	MCPIP; FLJ23231; dJ423B22.1; RP3-423B22.1				RefSeq	NM_025079.1	2384	AGGCCTCATCTGTGCTCTCGCTGGGCACGTGGCTTCATGTCAGTAAGCAA	S	ILMN_18682	ILMN_1672295	1570603
FAM43A	5870538	2.07926	9.74856	472.507	18.5304	0	45	982.464	33.7806	0	37	Homo sapiens family with sequence similarity 43, member A (FAM43A), mRNA.	45333897	131583	NP_710157.2	FAM43A	NM_153690.4	Chr.3 195890991-195891040 (+)	FLJ90022				RefSeq	NM_153690.4	3081	GTAGCACTGTTCTGGTTCTGTTTGCACGCCAGTGGGGAGAGAATAAAGAG	S	ILMN_21212	ILMN_1706015	5870538
GPX4	5270672	2.07128	9.02725	752.027	30.3318	0	36	1557.66	58.9128	0	40	Homo sapiens glutathione peroxidase 4 (phospholipid hydroperoxidase) (GPX4), mRNA.	75709199	2879	NP_002076.2	GPX4	NM_002085.2	Chr.19 1056776-1056808:1057241-1057257 (+)	MCSP; PHGPx; snGPx	mitochondrion [goid 5739] [pmid 9705830] [evidence TAS]	development [goid 7275] [evidence IEA]; response to oxidative stress [goid 6979] [evidence IEA]; phospholipid metabolism [goid 6644] [pmid 8039723] [evidence TAS]	glutathione peroxidase activity [goid 4602] [pmid 9705830] [evidence TAS]; electron transporter activity [goid 5489] [pmid 8039723] [evidence TAS]; selenium binding [goid 8430] [evidence IEA]; oxidoreductase activity [goid 16491] [evidence IEA]; phospholipid-hydroperoxide glutathione peroxidase activity [goid 47066] [evidence IEA]	RefSeq	NM_002085.2	551	GATCCAACCCAAGGGCAAGGGCATCCTGGGAAATGCCATCAAGTGGAACT	S	ILMN_137100	ILMN_1734353	5270672
TNK2	7330092	2.06698	9.51266	188.964	6.15059	0	55	390.585	15.0445	0	38	Homo sapiens tyrosine kinase, non-receptor, 2 (TNK2), transcript variant 1, mRNA.	58331192	10188	NP_005772.3	TNK2	NM_005781.4	Chr.3 197074722-197074771 (-)	ACK; ACK1; p21cdc42Hs	cytoplasm [goid 5737] [evidence NR ]	small GTPase mediated signal transduction [goid 7264] [pmid 8497321] [evidence TAS]; cytoskeleton organization and biogenesis [goid 7010] [evidence NR ]; protein amino acid phosphorylation [goid 6468] [evidence IEA]	GTPase inhibitor activity [goid 5095] [pmid 8497321] [evidence TAS]; nucleotide binding [goid 166] [evidence IEA]; protein binding [goid 5515] [pmid 10360579] [evidence IPI]; non-membrane spanning protein tyrosine kinase activity [goid 4715] [pmid 8497321] [evidence TAS]; transferase activity [goid 16740] [evidence IEA]; protein serine/threonine kinase activity [goid 4674] [evidence IEA]; ATP bin…	RefSeq	NM_005781.4	4337	GAGGGACATCAGTGCTTCCTCTTCCACCCAATTCCCCCACGCGGTTCCAT	A	ILMN_5336	ILMN_1669703	7330092
CAMK2A	4290692	2.06389	9.27982	68.0884	2.60222	0.243937	36	140.527	5.20378	0	43	Homo sapiens calcium/calmodulin-dependent protein kinase (CaM kinase) II alpha (CAMK2A), transcript variant 2, mRNA.	25952117	815	NP_741960.1	CAMK2A	NM_171825.1	Chr.5 149579515-149579564 (-)	CAMKA; KIAA0968	calcium- and calmodulin-dependent protein kinase complex [goid 5954] [pmid 11264466] [evidence TAS]	protein amino acid phosphorylation [goid 6468] [evidence IEA]	protein serine/threonine kinase activity [goid 4674] [evidence IEA]; transferase activity [goid 16740] [evidence IEA]; nucleotide binding [goid 166] [evidence IEA]; ATP binding [goid 5524] [evidence IEA]	RefSeq	NM_171825.1	4486	CAGGAAAGTGTTCTCCTGGGTTTGTGCCCACCATGGTGCGAATCCTGACC	A	ILMN_19541	ILMN_1666445	4290692
COL18A1	2600270	2.06163	9.85027	229.999	8.84675	0	31	474.174	15.9419	0	44	Homo sapiens collagen, type XVIII, alpha 1 (COL18A1), transcript variant 1, mRNA.	18765744	80781	NP_085059.1	COL18A1	NM_030582.2	Chr.21 45757881-45757930 (+)	KNO; MGC74745	cytoplasm [goid 5737] [evidence IEA]; collagen [goid 5581] [pmid 10942434] [evidence TAS]; extracellular matrix [goid 31012] [evidence IEA]	visual perception [goid 7601] [pmid 10942434] [evidence TAS]; cell adhesion [goid 7155] [evidence IEA]; phosphate transport [goid 6817] [evidence IEA]; negative regulation of cell proliferation [goid 8285] [pmid 9008168] [evidence TAS]; organ morphogenesis [goid 9887] [pmid 10942434] [evidence TAS]	metal ion binding [goid 46872] [evidence IEA]; structural molecule activity [goid 5198] [evidence IEA]; protein binding [goid 5515] [evidence IEA]; extracellular matrix structural constituent [goid 5201] [evidence IEA]; zinc ion binding [goid 8270] [evidence IEA]	RefSeq	NM_030582.2	5722	AGTCATTCGTTCTGTGGAGGGACAAGTGGACTCAGGGCAGCGCCAGGCTG	A	ILMN_6591	ILMN_1806733	2600270
NPTX1	3840193	2.05935	10.4257	1520.68	54.8987	0	36	3131.61	99.6165	0	39	Homo sapiens neuronal pentraxin I (NPTX1), mRNA.	55770877	4884	NP_002513.2	NPTX1	NM_002522.2	Chr.17 76055349-76055398 (-)	NP1; MGC105123; DKFZp686J2446		synaptic transmission [goid 7268] [pmid 8884281] [evidence TAS]; transport [goid 6810] [pmid 8884281] [evidence TAS]; central nervous system development [goid 7417] [pmid 8884281] [evidence TAS]	calcium ion binding [goid 5509] [evidence IEA]	RefSeq	NM_002522.2	5266	GCAGCCTTTTGGGTATCAAATGGGTCAAAACCATGGGACCTGCCACCTCC	I	ILMN_5048	ILMN_1814221	3840193
VENTX	5130180	2.0577	10.4177	77.3649	2.41453	0.0156919	33	159.194	5.44025	0	39	Homo sapiens VENT homeobox homolog (Xenopus laevis) (VENTX), mRNA.	33356561	27287	NP_055283.1	VENTX	NM_014468.2	Chr.10 134905342-134905391 (+)	NA88A; HPX42B; VENTX2; MGC119911	nucleus [goid 5634] [evidence IEA]	regulation of transcription, DNA-dependent [goid 6355] [evidence IEA]	transcription factor activity [goid 3700] [evidence IEA]	RefSeq	NM_014468.2	2330	ACTGGGTTTGGCCTGGACAGCACTGATTTGTGGATGTGGATGGGGGCACG	S	ILMN_13185	ILMN_1782352	5130180
RAB33A	6960669	2.05551	9.70062	118.574	3.36121	0	42	243.73	9.54066	0	41	Homo sapiens RAB33A, member RAS oncogene family (RAB33A), mRNA.	34485717	9363	NP_004785.1	RAB33A	NM_004794.2	Chr.X 129146158-129146207 (+)	RabS10; MGC1488		intracellular protein transport [goid 6886] [evidence IEA]; small GTPase mediated signal transduction [goid 7264] [evidence IEA]	nucleotide binding [goid 166] [evidence IEA]; GTPase activity [goid 3924] [pmid 7688322] [evidence TAS]; GTP binding [goid 5525] [evidence IEA]	RefSeq	NM_004794.2	741	CCAGGTGCCCTCCAACTTAGCCCTGAAATTTGCTGATGCCCACAACATGC	S	ILMN_2535	ILMN_1724708	6960669
DLX3	6550338	2.04127	8.38292	74.5906	2.3648	0.0470756	56	152.259	6.90031	0	51	Homo sapiens distal-less homeobox 3 (DLX3), mRNA.	38327640	1747	NP_005211.1	DLX3	NM_005220.2	Chr.17 45422494-45422543 (-)	TDO	nucleus [goid 5634] [evidence IEA]	regulation of transcription, DNA-dependent [goid 6355] [evidence IEA]; skeletal development [goid 1501] [evidence NR ]; development [goid 7275] [evidence IEA]	transcription factor activity [goid 3700] [pmid 9467018] [evidence TAS]; sequence-specific DNA binding [goid 43565] [evidence IEA]	RefSeq	NM_005220.2	2426	GGCTGGATTTGGGTTTTGTGGGAGGTGCAGGGGCCAAGAGAGACGTGGTA	S	ILMN_4634	ILMN_1789357	6550338
UPP1	2260035	2.03316	12.1669	2158.88	59.4591	0	70	4389.34	123.863	0	45	Homo sapiens uridine phosphorylase 1 (UPP1), transcript variant 2, mRNA.	31742507	7378	NP_853628.1	UPP1	NM_181597.1	Chr.7 48114453-48114479:48114480-48114502 (+)	UP; UPP; UPASE; UDRPASE	cytoplasm [goid 5737] [evidence IEA]	nucleoside metabolism [goid 9116] [evidence IEA]; nucleotide catabolism [goid 9166] [evidence IEA]	uridine phosphorylase activity [goid 4850] [pmid 7488099] [evidence TAS]; transferase activity, transferring glycosyl groups [goid 16757] [evidence IEA]	RefSeq	NM_181597.1	1436	ATCAAGAAGAAACTGAGCAAGGCCTGAGCGCTGCCCTGCACCTCCGCAGA	A	ILMN_1606	ILMN_1798256	2260035
SLC25A37	1300100	2.03313	9.01052	148.788	6.06426	0	45	302.505	10.9955	0	48	Homo sapiens solute carrier family 25, member 37 (SLC25A37), transcript variant 1, mRNA.	7706149	51312	NP_057696.1	SLC25A37	NM_016612.1	Chr.8 23485399-23485448 (+)	MSC; MSCP; HT015; PRO1278; PRO1584; PRO2217	membrane [goid 16020] [evidence IEA]; integral to membrane [goid 16021] [evidence IEA]; mitochondrial inner membrane [goid 5743] [evidence IEA]	transport [goid 6810] [evidence IEA]	binding [goid 5488] [evidence IEA]	RefSeq	NM_016612.1	1147	TTTTTGCAGGGTGCTGCCTATGGGCCCTCTGCTCCCCAATGCCTTAGAGA	S	ILMN_138988	ILMN_1715969	1300100
DDEFL1	1780315	2.03213	9.51604	157.262	4.90281	0	47	319.577	12.1542	0	49	Homo sapiens development and differentiation enhancing factor-like 1 (DDEFL1), mRNA.	19923539	55616	NP_060177.2	DDEFL1	NM_017707.2	Chr.1 23627699-23627748 (-)	UPLC1; FLJ20199		regulation of GTPase activity [goid 43087] [evidence IEA]; carboxylic acid metabolism [goid 19752] [evidence IEA]	transferase activity, transferring acyl groups, acyl groups converted into alkyl on transfer [goid 46912] [evidence IEA]	RefSeq	NM_017707.2	3944	GTGGTTCCCACAGGAACAGGGTTGTCTTTTGAGCCCCCAGTGTCTGGTTT	S	ILMN_25222	ILMN_1685441	1780315
GP1BB	7210497	2.02879	8.67301	172.855	5.35248	0	48	350.685	15.1515	0	47	Homo sapiens glycoprotein Ib (platelet), beta polypeptide (GP1BB), mRNA.	9945387	2812	NP_000398.1	GP1BB	NM_000407.3	Chr.22 18092239-18092288 (+)	CD42c	integral to plasma membrane [goid 5887] [pmid 3353370] [evidence NAS]	cell surface receptor linked signal transduction [goid 7166] [pmid 3353370] [evidence NAS]; cell adhesion [goid 7155] [evidence IEA]; platelet activation [goid 30168] [pmid 12871509] [evidence NAS]	transmembrane receptor activity [goid 4888] [pmid 3353370] [evidence NAS]; protein binding [goid 5515] [pmid 11943773] [evidence IPI]	RefSeq	NM_000407.3	900	GACCCTGCTGCGTCTCCCTTCCAAACTCTGGTGCTGAATAAACCCTTCTG	S	ILMN_139223	ILMN_1789627	7210497
SIX5	3420136	2.02796	11.7491	255.444	9.9219	0	37	518.032	12.4277	0	35	Homo sapiens sine oculis homeobox homolog 5 (Drosophila) (SIX5), mRNA.	40354215	147912	NP_787071.2	SIX5	NM_175875.3	Chr.19 50959987-50960036 (-)	DMAHP	nucleus [goid 5634] [evidence IEA]	regulation of transcription, DNA-dependent [goid 6355] [evidence IEA]; development [goid 7275] [evidence IEA]	transcription factor activity [goid 3700] [evidence IEA]	RefSeq	NM_175875.3	2992	GCCCTTGTCCTCATTATCCGGCCCAGACCAAAGATTCCCTCATCCCTGGG	S	ILMN_21099	ILMN_1793672	3420136
OKL38	1940048	2.0087	11.792	157.573	5.22274	0	46	316.517	8.25618	0	57	Homo sapiens pregnancy-induced growth inhibitor (OKL38), transcript variant 1, mRNA.	33695091	29948	NP_037502.2	OKL38	NM_013370.2	Chr.16 82557392-82557437 (+)	BDGI	cellular component unknown [goid 8372] [evidence ND ]	negative regulation of cell growth [goid 30308] [pmid 11459809] [evidence IDA]; cell differentiation [goid 30154] [evidence IEA]	growth factor activity [goid 8083] [pmid 11459809] [evidence IDA]	RefSeq	NM_013370.2	2345	CTGCGCCTTCCAGAAGCAGGTCCCAAATAAAGCCAGTGCCCACCTGAAAA	A	ILMN_17240	ILMN_1795963	1940048
PAF1	4290626	2.00747	8.91181	536.737	23.4337	0	39	1077.48	37.2439	0	40	Homo sapiens Paf1, RNA polymerase II associated factor, homolog (S. cerevisiae) (PAF1), mRNA.	42476168	54623	NP_061961.2	PAF1	NM_019088.2	Chr.19 44568357-44568406 (-)	PD2; F23149_1; FLJ11123				RefSeq	NM_019088.2	1835	GGTCTGTTTGTGAGCCTTTCACTTGTTTGTTCCCCACCCCCAAACCTTTG	S	ILMN_8199	ILMN_1680878	4290626
ANXA8	4860041	2.00378	8.58494	69.5893	1.84284	0.188302	33	139.441	6.29376	0	43	Homo sapiens annexin A8 (ANXA8), mRNA.	4502112	244	NP_001621.1	ANXA8	NM_001630.1	Chr.10 47232690-47232739 (+)	ANX8; ANXA8L2; FLJ32754; VAC beta		blood coagulation [goid 7596] [evidence IEA]	calcium-dependent phospholipid binding [goid 5544] [evidence IEA]; calcium ion binding [goid 5509] [evidence IEA]	RefSeq	NM_001630.1	1586	CATCCTTCAGCAGCTGAGAAATGAACACGAATCCATCCCAACCGAGATGC	S	ILMN_2382	ILMN_1778087	4860041
KLHL21	6650470	2.00328	8.27423	1470.34	50.0661	0	35	2945.5	128.218	0	31	Homo sapiens kelch-like 21 (Drosophila) (KLHL21), mRNA.	55925607	9903	NP_055666.2	KLHL21	NM_014851.2	Chr.1 6573704-6573753 (-)	KIAA0469; MGC99635			protein binding [goid 5515] [evidence IEA]	RefSeq	NM_014851.2	4104	CCCTCTGCTGTGGGTTCTGGGCTGTCATGTCTCCACCACTTAAGGATGTC	S	ILMN_14418	ILMN_1784771	6650470
BAIAP2	3520671	2.00272	8.09726	129.955	3.823	0	34	260.264	12.27	0	36	Homo sapiens BAI1-associated protein 2 (BAIAP2), transcript variant 3, mRNA.	5453564	10458	NP_006331.1	BAIAP2	NM_006340.1	Chr.17 76704270-76704319 (+)	BAP2; IRSP53			protein binding [goid 5515] [pmid 14667819] [evidence IPI]	RefSeq	NM_006340.1	1780	CCCCCGCCCTTCCCATGTAGCCTGTTCTGTCATCATCTGTGCGTTCCTGT	I	ILMN_17382	ILMN_1705922	3520671
TRIM55	2030088	2.00259	8.84744	65.1805	2.3207	0.405135	35	130.53	5.06551	0	40	Homo sapiens tripartite motif-containing 55 (TRIM55), transcript variant 3, mRNA.	34878843	84675	NP_908974.1	TRIM55	NM_184086.1	Chr.8 67249951-67250000 (+)	RNF29; MURF-2	ubiquitin ligase complex [goid 151] [evidence IEA]; microtubule [goid 5874] [pmid 11243782] [evidence NAS]	signal transduction [goid 7165] [pmid 11243782] [evidence NAS]; protein ubiquitination [goid 16567] [evidence IEA]	ubiquitin-protein ligase activity [goid 4842] [evidence IEA]; metal ion binding [goid 46872] [evidence IEA]; zinc ion binding [goid 8270] [evidence IEA]; signal transducer activity [goid 4871] [pmid 11243782] [evidence NAS]	RefSeq	NM_184086.1	2154	TGGTGACACTTTCATGGTCCAGAAAGCTGAAGGCCTGGGCATCTCTTGTG	A	ILMN_9000	ILMN_1702712	2030088
CNTFR	1430324	2.00117	10.5803	66.3926	1.56797	0.32525	42	132.863	4.71449	0	44	Homo sapiens ciliary neurotrophic factor receptor (CNTFR), transcript variant 1, mRNA.	22212917	1271	NP_671693.1	CNTFR	NM_147164.1	Chr.9 34541533-34541582 (-)	MGC1774	membrane [goid 16020] [evidence IEA]; extrinsic to membrane [goid 19898] [pmid 1648265] [evidence TAS]	signal transduction [goid 7165] [pmid 1648265] [evidence NAS]; neurogenesis [goid 7399] [pmid 7585948] [evidence TAS]	cytokine binding [goid 19955] [pmid 15272019] [evidence IPI]; receptor activity [goid 4872] [evidence IEA]; hematopoietin/interferon-class (D200-domain) cytokine receptor activity [goid 4896] [evidence IEA]; ciliary neurotrophic factor receptor activity [goid 4897] [pmid 7585948] [evidence TAS]	RefSeq	NM_147164.1	1886	TCCCCTGACCCTGCTCCTATCCCACAGTATTTAATGCCCTGTCAGTCCCT	A	ILMN_12225	ILMN_1809456	1430324
FSTL3	10201	2.00102	9.54772	149.211	5.15423	0	49	298.575	10.4897	0	42	Homo sapiens follistatin-like 3 (secreted glycoprotein) (FSTL3), mRNA.	5031700	10272	NP_005851.1	FSTL3	NM_005860.1	Chr.19 634134-634183 (+)	FLRG; FSRP	extracellular space [goid 5615] [pmid 9671416] [evidence TAS]			RefSeq	NM_005860.1	2225	GTGCCTGCGTGTAAACCACAGCCTCAGACCAGCTATGGGGAGAGGACAAC	S	ILMN_13221	ILMN_1730670	10201
FOXA3	3060670	1.99774	8.50294	79.2314	3.26163	0.00998574	35	158.284	6.03544	0	41	Homo sapiens forkhead box A3 (FOXA3), mRNA.	24497505	3171	NP_004488.2	FOXA3	NM_004497.2	Chr.19 51068794-51068843 (+)	FKHH3; HNF3G; TCF3G; MGC10179	nucleus [goid 5634] [pmid 7739897] [evidence TAS]	regulation of transcription, DNA-dependent [goid 6355] [evidence IEA]; transcription [goid 6350] [evidence IEA]	specific RNA polymerase II transcription factor activity [goid 3704] [evidence NR ]; transcription factor activity [goid 3700] [pmid 7739897] [evidence TAS]	RefSeq	NM_004497.2	1888	GGCTGGTTAGGGTGTGGGGAATTTCTACTGAAGTCTGATTCTTTCCCGGG	S	ILMN_22171	ILMN_1804041	3060670
CMKOR1	7050682	1.99583	9.06143	864.71	32.3014	0	38	1725.81	62.728	0	38	Homo sapiens chemokine orphan receptor 1 (CMKOR1), mRNA.	31083343	57007	NP_064707.1	CMKOR1	NM_020311.1	Chr.2 237155523-237155572 (+)	RDC1; GPR159	integral to membrane [goid 16021] [evidence NAS]	signal transduction [goid 7165] [evidence IEA]; G-protein coupled receptor protein signaling pathway [goid 7186] [evidence IEA]	rhodopsin-like receptor activity [goid 1584] [evidence IEA]; G-protein coupled receptor activity, unknown ligand [goid 16526] [pmid 1315461] [evidence NAS]; receptor activity [goid 4872] [evidence IEA]	RefSeq	NM_020311.1	1827	TCTGTGTGGTGTTTTGTACCGGCACGGGATATGGAACGAAAACTGCTTTG	S	ILMN_2147	ILMN_1798360	7050682
C10orf56	3390687	1.99127	10.4021	203.54	7.14954	0	37	405.304	12.2469	0	51	Homo sapiens chromosome 10 open reading frame 56 (C10orf56), mRNA.	23503314	219654	NP_699198.1	C10orf56	NM_153367.1	Chr.10 80812398-80812447 (-)	FLJ90798			nucleic acid binding [goid 3676] [evidence IEA]	RefSeq	NM_153367.1	4572	CCAACGACTAACCCTGAAATGGGGGTGTTCCAGCCTTCAGCGAGATGGCC	S	ILMN_19307	ILMN_1754660	3390687
MGC15476	4890148	1.98723	8.3924	78.0996	3.72624	0.0142653	32	155.202	5.46093	0	55	Homo sapiens thymus expressed gene 3-like (MGC15476), mRNA.	21450823	147906	NP_659493.1	MGC15476	NM_145056.1	Chr.19 51842834-51842883 (-)					RefSeq	NM_145056.1	2351	CCTGTGAGAGGGAATGGGGGAAGCCTGATGACCCTCAGCTGTTCCAATCT	S	ILMN_8584	ILMN_1667468	4890148
C9orf152	3190241	1.98012	9.29212	80.3771	2.7082	0.00142653	43	159.156	5.76983	0	42	Homo sapiens chromosome 9 open reading frame 152 (C9orf152), mRNA.	61175272	401546	NP_001013011.1	C9orf152	NM_001012993.1	Chr.9 112001811-112001860 (-)	MGC131682; bA470J20.2		regulation of transcription, DNA-dependent [goid 6355] [evidence IEA]	transcription factor activity [goid 3700] [evidence IEA]	RefSeq	NM_001012993.1	1963	GCATGGCCGTCCAGTCTTGCCCATCTACATCCAGAGCTGTTAACTAGTAG	S	ILMN_753	ILMN_1781745	3190241
CHST3	5220678	1.97995	10.2732	406.73	14.3872	0	49	805.304	24.4102	0	48	Homo sapiens carbohydrate (chondroitin 6) sulfotransferase 3 (CHST3), mRNA.	19923280	9469	NP_004264.2	CHST3	NM_004273.2	Chr.10 73443100-73443149 (+)	C6ST; C6ST1	intrinsic to Golgi membrane [goid 31228] [evidence ISS]; integral to membrane [goid 16021] [evidence IEA]; Golgi stack [goid 5795] [evidence IEA]	sulfur metabolism [goid 6790] [pmid 9883891] [evidence IDA]; chondroitin sulfate biosynthesis [goid 30206] [pmid 9883891] [evidence IDA]; carbohydrate metabolism [goid 5975] [evidence IEA]	chondroitin 6-sulfotransferase activity [goid 8459] [pmid 9883891] [evidence IDA]; transferase activity [goid 16740] [evidence IEA]; sulfotransferase activity [goid 8146] [evidence IEA]	RefSeq	NM_004273.2	6745	CCGTTCCACATTGCTCCCAGCCCCATTGCTGTCACTGTCGTCCCAGATGT	S	ILMN_7808	ILMN_1723481	5220678
DNAJB2	6250066	1.97841	10.3098	492.298	14.7803	0	52	973.969	31.9397	0	48	Homo sapiens DnaJ (Hsp40) homolog, subfamily B, member 2 (DNAJB2), mRNA.	34222304	3300	NP_006727.2	DNAJB2	NM_006736.4	Chr.2 219859747-219859796 (+)	HSJ1; HSPF3		protein folding [goid 6457] [pmid 1599432] [evidence TAS]; response to unfolded protein [goid 6986] [pmid 1599432] [evidence TAS]	heat shock protein binding [goid 31072] [evidence IEA]; unfolded protein binding [goid 51082] [pmid 1599432] [evidence TAS]	RefSeq	NM_006736.4	2874	GGGAGTGGTGGAGCCAGTCGCTGTAACACTGAGCCTCAGAGACGAACCAA	S	ILMN_137328	ILMN_1744689	6250066
LOC90639	3120326	1.9773	8.48744	230.389	6.84982	0	52	455.549	19.6788	0	43	Homo sapiens hypothetical protein LOC90639 (LOC90639), mRNA.	71979924	90639	NP_001026788.1	LOC90639	NM_001031617.1	Chr.7 972327-972376 (-)	MGC104475				RefSeq	NM_001031617.1	3476	GCTCTCCAGCCTGAGCAACAGAGCCGGACCCTGTCTCACCAAAGGAAAAA	S	ILMN_15655	ILMN_1656656	3120326
CARD10	6250162	1.97701	8.56141	133.094	4.45395	0	48	263.129	10.7345	0	37	Homo sapiens caspase recruitment domain family, member 10 (CARD10), mRNA.	51093860	29775	NP_055365.2	CARD10	NM_014550.3	Chr.22 36216556-36216605 (-)	BIMP1; CARMA3	cytoplasm [goid 5737] [pmid 11259443] [evidence NAS]	activation of NF-kappaB-inducing kinase [goid 7250] [pmid 11259443] [evidence ISS]; protein complex assembly [goid 6461] [pmid 11259443] [evidence NAS]; regulation of apoptosis [goid 42981] [evidence IEA]	protein binding [goid 5515] [pmid 11259443] [evidence ISS]; receptor signaling complex scaffold activity [goid 30159] [pmid 11259443] [evidence NAS]	RefSeq	NM_014550.3	3639	CCTCACATGGGTGTCTGTGGTTCTCTCCTGTGTAAATGTCACGCCCCACC	S	ILMN_28765	ILMN_1743714	6250162
RASL12	630358	1.95661	11.451	86.3528	3.43942	0	49	168.958	3.77441	0	45	Homo sapiens RAS-like, family 12 (RASL12), mRNA.	38455389	51285	NP_057647.1	RASL12	NM_016563.2	Chr.15 63132850-63132899 (-)	RIS		small GTPase mediated signal transduction [goid 7264] [evidence IEA]	nucleotide binding [goid 166] [evidence IEA]; GTP binding [goid 5525] [evidence IEA]	RefSeq	NM_016563.2	2406	CTTGCAGTCCTACAGGCTTCCCGACCCACAGGCCAGCTACGGATTTTGCA	S	ILMN_7345	ILMN_1806403	630358
NFKBIE	4640333	1.95253	7.465	116.924	4.54685	0	45	228.297	10.3725	0	39	Homo sapiens nuclear factor of kappa light polypeptide gene enhancer in B-cells inhibitor, epsilon (NFKBIE), mRNA.	71274108	4794	NP_004547.2	NFKBIE	NM_004556.2	Chr.6 44333944-44333993 (-)	IKBE	cytoplasm [goid 5737] [pmid 9135156] [evidence TAS]	cytoplasmic sequestering of transcription factor [goid 42994] [pmid 9135156] [evidence TAS]	protein binding [goid 5515] [pmid 14743216] [evidence IPI]	RefSeq	NM_004556.2	2468	GAAGAGCATGGGGCAATAAACCAGCACAGTCTCTGACCACTTGGAGCGTC	S	ILMN_28167	ILMN_1717313	4640333
LSS	5870131	1.95158	9.40669	95.3455	3.25389	0	41	186.074	6.39123	0	42	Homo sapiens lanosterol synthase (2,3-oxidosqualene-lanosterol cyclase) (LSS), transcript variant 2, mRNA.	47933396	4047	NP_001001438.1	LSS	NM_001001438.1	Chr.21 46432852-46432901 (-)	OSC		steroid biosynthesis [goid 6694] [evidence IEA]; metabolism [goid 8152] [evidence IEA]	lyase activity [goid 16829] [evidence IEA]; lanosterol synthase activity [goid 250] [pmid 7639730] [evidence TAS]; isomerase activity [goid 16853] [evidence IEA]	RefSeq	NM_001001438.1	2531	CCCTGACATGCTCTTGACAAAGGACACCACCAAGAGGAGATGGCAGCTGT	I	ILMN_12246	ILMN_1753269	5870131
MMP9	4150224	1.95156	8.99963	57.8983	1.7076	0.850214	51	112.992	4.41415	0	58	Homo sapiens matrix metallopeptidase 9 (gelatinase B, 92kDa gelatinase, 92kDa type IV collagenase) (MMP9), mRNA.	74272286	4318	NP_004985.2	MMP9	NM_004994.2	Chr.20 44078320-44078369 (+)	GELB; CLG4B	extracellular space [goid 5615] [pmid 2551898] [evidence TAS]; extracellular matrix (sensu Metazoa) [goid 5578] [evidence IEA]	peptidoglycan metabolism [goid 270] [evidence IEA]; proteolysis and peptidolysis [goid 6508] [pmid 2551898] [evidence TAS]; collagen catabolism [goid 30574] [evidence IEA]	collagenase activity [goid 8133] [pmid 2551898] [evidence TAS]; calcium ion binding [goid 5509] [evidence IEA]; zinc ion binding [goid 8270] [pmid 2551898] [evidence TAS]; gelatinase B activity [goid 4229] [evidence IEA]	RefSeq	NM_004994.2	2049	GCTTCTACTGGCGCGTGAGTTCCCGGAGTGAGTTGAACCAGGTGGACCAA	S	ILMN_28136	ILMN_1796316	4150224
EFNB3	4560382	1.94745	7.95894	81.6899	3.2749	0	44	159.087	6.44966	0	48	Homo sapiens ephrin-B3 (EFNB3), mRNA.	38201712	1949	NP_001397.1	EFNB3	NM_001406.3	Chr.17 7555177-7555226 (+)	EFL6; EPLG8; LERK8	membrane [goid 16020] [evidence IEA]; integral to plasma membrane [goid 5887] [pmid 9126477] [evidence TAS]	cell-cell signaling [goid 7267] [pmid 9126477] [evidence TAS]; cell differentiation [goid 30154] [evidence IEA]; neurogenesis [goid 7399] [pmid 9126477] [evidence TAS]	transmembrane-ephrin receptor activity [goid 5005] [pmid 9126477] [evidence TAS]	RefSeq	NM_001406.3	2978	GGTTGGCCACCTCAATCACCAGCCAAGATGGTTGCTTTGTCCACCAGAGG	S	ILMN_17706	ILMN_1695606	4560382
BMP1	4010243	1.93839	7.43435	252.129	8.70181	0	40	488.725	23.1228	0	37	Homo sapiens bone morphogenetic protein 1 (BMP1), transcript variant BMP1-3, mRNA.	5902809	649	NP_006120.1	BMP1	NM_006129.2	Chr.8 22125474-22125523 (+)	PCP; TLD; PCOLC	extracellular space [goid 5615] [evidence IEA]	cartilage condensation [goid 1502] [pmid 3201241] [evidence TAS]; proteolysis and peptidolysis [goid 6508] [evidence IEA]; cell differentiation [goid 30154] [evidence IEA]; ossification [goid 1503] [evidence IEA]	cytokine activity [goid 5125] [evidence IEA]; procollagen C-endopeptidase activity [goid 17026] [evidence IEA]; astacin activity [goid 8533] [evidence IEA]; metallopeptidase activity [goid 8237] [pmid 7798260] [evidence NAS]; growth factor activity [goid 8083] [evidence IEA]; zinc ion binding [goid 8270] [evidence IEA]; calcium ion binding [goid 5509] [evidence IEA]	RefSeq	NM_006129.2	3249	AGGGAATGTCAGCAGGACCCCATCGCCATCCCTGTGTCTCTACACGCTGT	I	ILMN_6483	ILMN_1800412	4010243
LSS	1850202	1.93786	6.69589	433.548	20.6336	0	37	840.154	40.0913	0	43	Homo sapiens lanosterol synthase (2,3-oxidosqualene-lanosterol cyclase) (LSS), transcript variant 1, mRNA.	47933394	4047	NP_002331.3	LSS	NM_002340.3	Chr.21 46433777-46433826 (-)	OSC		steroid biosynthesis [goid 6694] [evidence IEA]; metabolism [goid 8152] [evidence IEA]	lyase activity [goid 16829] [evidence IEA]; lanosterol synthase activity [goid 250] [pmid 7639730] [evidence TAS]; isomerase activity [goid 16853] [evidence IEA]	RefSeq	NM_002340.3	3850	TGCAGGGCTTGGTCAGCTGCCTGTTCAGTGTCAACACTTCCCTGCACATC	I	ILMN_30260	ILMN_1715024	1850202
NINJ1	2070487	1.93728	8.74376	387.688	15.2579	0	34	751.06	26.2999	0	47	Homo sapiens ninjurin 1 (NINJ1), mRNA.	31543289	4814	NP_004139.1	NINJ1	NM_004148.2	Chr.9 94923701-94923750 (-)	NIN1; NINJURIN	integral to membrane [goid 16021] [evidence IEA]	tissue regeneration [goid 42246] [evidence IEA]; cell adhesion [goid 7155] [pmid 9261151] [evidence TAS]; neurogenesis [goid 7399] [pmid 9261151] [evidence TAS]	protein binding [goid 5515] [evidence IEA]	RefSeq	NM_004148.2	1122	AGGGAGCCAGTCAGGCCTGTGAGGGCCGTAGACCTTGTATATACCCTGCA	S	ILMN_21540	ILMN_1815086	2070487
BAIAP2	2940370	1.93363	9.82478	101.713	3.18419	0	57	196.677	6.48148	0	47	Homo sapiens BAI1-associated protein 2 (BAIAP2), transcript variant 1, mRNA.	9257196	10458	NP_059344.1	BAIAP2	NM_017450.1	Chr.17 76698585-76698634 (+)	BAP2; IRSP53			protein binding [goid 5515] [pmid 14667819] [evidence IPI]	RefSeq	NM_017450.1	2851	CCGTGGCCTGGGACGTGGCTGGTAGTGTTTGTGTGGGAAGCAGCTCAAGA	I	ILMN_13288	ILMN_1697905	2940370
COL7A1	6510746	1.93023	8.3531	389.918	15.6577	0	33	752.629	27.7646	0	54	Homo sapiens collagen, type VII, alpha 1 (epidermolysis bullosa, dystrophic, dominant and recessive) (COL7A1), mRNA.	17738300	1294	NP_000085.1	COL7A1	NM_000094.2	Chr.3 48576675-48576724 (-)	EBD1; EBR1; EBDCT	basement membrane [goid 5604] [pmid 9375848] [evidence TAS]; collagen type VII [goid 5590] [pmid 9375848] [evidence TAS]; cytoplasm [goid 5737] [evidence IEA]	epidermis development [goid 8544] [pmid 8170945] [evidence TAS]; cell adhesion [goid 7155] [evidence IEA]; phosphate transport [goid 6817] [evidence IEA]	serine-type endopeptidase inhibitor activity [goid 4867] [evidence IEA]; structural molecule activity [goid 5198] [evidence IEA]; protein binding [goid 5515] [evidence IEA]	RefSeq	NM_000094.2	9046	TGCACGTCCGTTATTTCAGTGACTTGGTCCCGTGGGTCTAGCCTTCCCCC	S	ILMN_24830	ILMN_1751161	6510746
PCGF2	1510669	1.92327	8.32027	594.682	19.5792	0	47	1143.73	46.4106	0	47	Homo sapiens polycomb group ring finger 2 (PCGF2), mRNA.	37595566	7703	NP_009075.1	PCGF2	NM_007144.2	Chr.17 34143750-34143799 (-)	MEL-18; RNF110; ZNF144; MGC10545	ubiquitin ligase complex [goid 151] [evidence IEA]; nucleus [goid 5634] [evidence IEA]	regulation of transcription, DNA-dependent [goid 6355] [evidence IEA]; protein ubiquitination [goid 16567] [evidence IEA]; transcription [goid 6350] [evidence IEA]	ubiquitin-protein ligase activity [goid 4842] [evidence IEA]; metal ion binding [goid 46872] [evidence IEA]; zinc ion binding [goid 8270] [evidence IEA]; transcription factor activity [goid 3700] [pmid 8325509] [evidence TAS]	RefSeq	NM_007144.2	2480	GGAGCCCCCTGATGGGCTTGTCTGTGTTTGCACCTTGTCCTGTGTCTGAG	S	ILMN_11878	ILMN_1747419	1510669
PHF23	1030376	1.91934	5.88477	265.806	10.8463	0	40	510.172	30.6789	0	35	Homo sapiens PHD finger protein 23 (PHF23), mRNA.	13236519	79142	NP_077273.1	PHF23	NM_024297.1	Chr.17 7079157-7079206 (-)	MGC2941; FLJ16355; FLJ22884; hJUNE-1b		regulation of transcription, DNA-dependent [goid 6355] [evidence IEA]	zinc ion binding [goid 8270] [evidence IEA]; protein binding [goid 5515] [evidence IEA]	RefSeq	NM_024297.1	1845	CCTGGCCAAGTGAGGAAGGAAAGCAGAAAGGTGACGATTCTCACTCACCT	S	ILMN_20271	ILMN_1746135	1030376
VCX	4050377	1.91546	9.03902	58.272	2.07676	0.827389	35	111.618	3.82496	0	65	Homo sapiens variable charge, X-linked (VCX), mRNA.	66932942	26609	NP_038480.2	VCX	NM_013452.2	Chr.X 7771980-7772029 (+)	VCX1; VCXB1; VCX-B1; VCX10R; VCX-10r; MGC118975	nucleolus [goid 5730] [pmid 12826317] [evidence IEP]	spermatogenesis [goid 7283] [pmid 12826317] [evidence IEP]; establishment and/or maintenance of chromatin architecture [goid 6325] [pmid 12862317] [evidence TAS]; ribosome assembly [goid 42255] [pmid 12862317] [evidence NAS]	chromatin binding [goid 3682] [pmid 12862317] [evidence TAS]; protein binding [goid 5515] [pmid 12862317] [evidence NAS]	RefSeq	NM_013452.2	763	GAACCACTGAGTCAGGAGAGCCAGGTGGAGGAACCACCGAGTCAGGAGAG	S	ILMN_21469	ILMN_1684886	4050377
ALOXE3	6400553	1.9154	11.3733	75.4242	1.93802	0.0399429	47	144.468	4.13262	0	62	Homo sapiens arachidonate lipoxygenase 3 (ALOXE3), mRNA.	11055995	59344	NP_067641.1	ALOXE3	NM_021628.1	Chr.17 7940097-7940146 (-)	MGC119694; MGC119695; MGC119696		electron transport [goid 6118] [evidence IEA]; leukotriene biosynthesis [goid 19370] [evidence IEA]	metal ion binding [goid 46872] [evidence IEA]; oxidoreductase activity [goid 16491] [evidence IEA]; iron ion binding [goid 5506] [evidence IEA]; lipoxygenase activity [goid 16165] [evidence IEA]	RefSeq	NM_021628.1	3158	AGGGGAAGAATTGGAGGGCAGCTTGCCTGGACCCCTAACGGCTGTTCTCA	S	ILMN_29198	ILMN_1678255	6400553
ABR	270564	1.91495	9.58796	937.499	24.7698	0	39	1795.26	64.6928	0	29	Homo sapiens active BCR-related gene (ABR), transcript variant 1, mRNA.	38679956	29	NP_068781.2	ABR	NM_021962.2	Chr.17 853691-853740 (-)	MDB		small GTPase mediated signal transduction [goid 7264] [pmid 8262969] [evidence TAS]	GTPase activator activity [goid 5096] [pmid 8262969] [evidence TAS]; guanyl-nucleotide exchange factor activity [goid 5085] [evidence IEA]	RefSeq	NM_021962.2	5019	AAACGCCAGGTCTGCCTGTTCTTGCTGGGCAATGGCTGATGGCTGCCAGT	A	ILMN_3288	ILMN_1672878	270564
MAEA	7160528	1.91415	7.85242	1370.29	65.2959	0	36	2622.94	94.2283	0	42	Homo sapiens macrophage erythroblast attacher (MAEA), transcript variant 1, mRNA.	62953130	10296	NP_001017405.1	MAEA	NM_001017405.1	Chr.4 1323595-1323644 (+)	EMP; HLC-10	membrane fraction [goid 5624] [pmid 9763581] [evidence TAS]; integral to plasma membrane [goid 5887] [pmid 9763581] [evidence TAS]	apoptosis [goid 6915] [pmid 9763581] [evidence TAS]; cell adhesion [goid 7155] [pmid 9763581] [evidence TAS]; development [goid 7275] [pmid 9763581] [evidence TAS]		RefSeq	NM_001017405.1	1859	CGTAGCTGCGTCGTTTCGATATCACACCCTCTGTGTGCCGCCTTACTTCC	A	ILMN_4828	ILMN_1747771	7160528
WBP2	2900386	1.91235	8.20364	1138.58	45.3576	0	50	2177.36	81.2665	0	39	Homo sapiens WW domain binding protein 2 (WBP2), mRNA.	24430131	23558	NP_036610.2	WBP2	NM_012478.2	Chr.17 71353504-71353553 (-)	WBP-2; MGC18269	cellular component unknown [goid 8372] [evidence ND ]	biological process unknown [goid 4] [evidence ND ]	protein binding [goid 5515] [pmid 7644498] [evidence NAS]	RefSeq	NM_012478.2	1678	GCGCTAACATTCACTCTTGTTTGTCCCTGGACTGGCCATGAAGTGAGGAG	S	ILMN_12963	ILMN_1788604	2900386
DXS9879E	7560241	1.91072	7.32071	427.761	19.0476	0	40	817.331	34.1671	0	43	Homo sapiens DNA segment on chromosome X (unique) 9879 expressed sequence (DXS9879E), mRNA.	24430136	8270	NP_006005.2	DXS9879E	NM_006014.2	Chr.X 153359545-153359591:153359816-153359818 (-)	CVG5; ESO3; ITBA2; DXS9951E	cellular component unknown [goid 8372] [evidence ND ]	biological process unknown [goid 4] [evidence ND ]	molecular function unknown [goid 5554] [evidence ND ]	RefSeq	NM_006014.2	656	TCGTCCGCTGGAAAGCTGAAGACTGTCGCCTGCTCCGAATTTCCGTCATC	S	ILMN_1071	ILMN_1708151	7560241
NFKBIA	4570154	1.9103	9.04513	3616.17	100.047	0	45	6907.97	263.883	0	42	Homo sapiens nuclear factor of kappa light polypeptide gene enhancer in B-cells inhibitor, alpha (NFKBIA), mRNA.	10092618	4792	NP_065390.1	NFKBIA	NM_020529.1	Chr.14 34940976-34941017:34941351-34941358 (-)	IKBA; MAD-3; NFKBI	cytoplasm [goid 5737] [pmid 3140380] [evidence IDA]; nucleus [goid 5634] [pmid 7679069] [evidence IDA]	cytoplasmic sequestering of NF-kappaB [goid 7253] [evidence NAS]; apoptosis [goid 6915] [pmid 10747850] [evidence TAS]; response to pathogenic bacteria [goid 9618] [pmid 10928981] [evidence TAS]; regulation of NF-kappaB import into nucleus [goid 42345] [pmid 3140380] [evidence NAS]; negative regulation of DNA binding [goid 43392] [pmid 3140380] [evidence NAS]	nuclear localization sequence binding [goid 8139] [pmid 1493333] [evidence IPI]; NF-kappaB binding [goid 51059] [pmid 7739562] [evidence IPI]; ubiquitin protein ligase binding [goid 31625] [pmid 9859996] [evidence IPI]	RefSeq	NM_020529.1	992	GAGGACGAGCTGCCCTATGATGACTGTGTGTTTGGAGGCCAGCGTCTGAC	S	ILMN_6745	ILMN_1773154	4570154
SMARCD3	1400605	1.90927	10.4569	242.948	6.18663	0	51	463.852	14.9385	0	36	Homo sapiens SWI/SNF related, matrix associated, actin dependent regulator of chromatin, subfamily d, member 3 (SMARCD3), transcript variant 2, mRNA.	51477705	6604	NP_003069.2	SMARCD3	NM_003078.3	Chr.7 150567006-150567055 (-)	Rsc6p; BAF60C; CRACD3; MGC111010	SWI/SNF complex [goid 16514] [pmid 14701856] [evidence NAS]; nucleoplasm [goid 5654] [pmid 8804307] [evidence TAS]	positive regulation of transcription, DNA-dependent [goid 45893] [pmid 14701856] [evidence IDA]; transcription [goid 6350] [evidence IEA]; regulation of transcription from RNA polymerase II promoter [goid 6357] [pmid 8804307] [evidence TAS]; chromatin remodeling [goid 6338] [evidence NR ]	transcription factor binding [goid 8134] [pmid 14701856] [evidence IPI]; transcription coactivator activity [goid 3713] [pmid 8804307] [evidence TAS]; receptor binding [goid 5102] [pmid 14701856] [evidence IPI]; nuclear hormone receptor binding [goid 35257] [pmid 14701856] [evidence IPI]; transcription regulator activity [goid 30528] [pmid 14701856] [evidence IDA]	RefSeq	NM_003078.3	1647	GGCTCCAGCATCACTCCTCTGCCACCTTGGGGTGTGGGGCTGGATTAAAA	A	ILMN_8015	ILMN_1792521	1400605
IFI30	1770672	1.90721	9.43915	372.731	12.1092	0	50	710.876	23.7145	0	38	Homo sapiens interferon, gamma-inducible protein 30 (IFI30), mRNA.	29826337	10437	NP_006323.2	IFI30	NM_006332.3	Chr.19 18149692-18149721:18149722-18149741 (+)	GILT; IP30; IFI-30; MGC32056	extracellular region [goid 5576] [pmid 3136170] [evidence TAS]; lysosome [goid 5764] [pmid 3136170] [evidence TAS]	immune response [goid 6955] [evidence IEA]	oxidoreductase activity [goid 16491] [evidence IEA]	RefSeq	NM_006332.3	797	AGCTCCCTCAGGAGTGTTTGCTTCAAGTGATGGCCGGTGAGCTGCGGAGA	S	ILMN_23180	ILMN_1682846	1770672
STARD8	4490709	1.90359	9.51822	126.727	4.49639	0	42	241.235	7.53408	0	48	Homo sapiens START domain containing 8 (STARD8), mRNA.	31543658	9754	NP_055540.2	STARD8	NM_014725.2	Chr.X 67862329-67862378 (+)	KIAA0189; DKFZp686H1668			GTPase activator activity [goid 5096] [evidence IEA]	RefSeq	NM_014725.2	4784	TGAGGGGCACTTCAGATGAGAATGGAGAGGTAGGGAGCCAGGTGCAGCAG	S	ILMN_24904	ILMN_1799600	4490709
LRRC15	4590386	1.90309	6.86983	87.5707	3.68715	0	48	166.655	7.82468	0	39	Homo sapiens leucine rich repeat containing 15 (LRRC15), mRNA.	40255007	131578	NP_570843.1	LRRC15	NM_130830.2	Chr.3 195557332-195557381 (-)	LIB	integral to membrane [goid 16021] [evidence IEA]			RefSeq	NM_130830.2	5829	GTTTTGTAGAGTGTGAGCCCTGGTGGGCAGGGTTGGGGGGTCTGTCTTCT	S	ILMN_28543	ILMN_1709717	4590386
PRR7	1740521	1.9024	6.06845	91.9298	3.83691	0	35	174.887	9.8334	0	38	Homo sapiens proline rich 7 (synaptic) (PRR7), mRNA.	21361936	80758	NP_085044.2	PRR7	NM_030567.2	Chr.5 176815672-176815721 (+)	MGC10772				RefSeq	NM_030567.2	1261	ACGGAGCTTGGCGTCTGCCGGTCTCCATCCCCTTGTTCGGGAGGACTACA	S	ILMN_17178	ILMN_1677509	1740521
GPX3	840050	1.89937	8.50865	136.942	4.96725	0	37	260.103	9.50762	0	36	Homo sapiens glutathione peroxidase 3 (plasma) (GPX3), mRNA.	6006000	2878	NP_002075.2	GPX3	NM_002084.2	Chr.5 150388662-150388711 (+)		soluble fraction [goid 5625] [pmid 3619451] [evidence TAS]; extracellular region [goid 5576] [pmid 3619451] [evidence TAS]	response to lipid hydroperoxide [goid 6982] [evidence NR ]	electron transporter activity [goid 5489] [pmid 3619451] [evidence TAS]; selenium binding [goid 8430] [evidence IEA]; oxidoreductase activity [goid 16491] [evidence IEA]; glutathione peroxidase activity [goid 4602] [pmid 3619451] [evidence TAS]	RefSeq	NM_002084.2	1756	CTTCGGAGGACGTGCCCTCACCCCTCACTGGTCCACTGGCTTGAGACTCA	S	ILMN_137905	ILMN_1726666	840050
RALGDS	1240546	1.89848	9.9085	815.926	28.1639	0	50	1549.02	45.8224	0	46	Homo sapiens ral guanine nucleotide dissociation stimulator (RALGDS), mRNA.	47834321	5900	NP_006257.1	RALGDS	NM_006266.2	Chr.9 134963098-134963147 (-)	RGF; RalGEF	cellular component unknown [goid 8372] [evidence ND ]	small GTPase mediated signal transduction [goid 7264] [evidence NAS]	guanyl-nucleotide exchange factor activity [goid 5085] [evidence IEA]	RefSeq	NM_006266.2	3412	AGTGCCATTCACCACTGCGTCCTGGGCTTTACGAGACCATGCAAGACGGG	S	ILMN_9432	ILMN_1699856	1240546
EBP	5360653	1.89306	7.8502	199.603	7.66911	0	45	377.86	15.0383	0	53	Homo sapiens emopamil binding protein (sterol isomerase) (EBP), mRNA.	5729809	10682	NP_006570.1	EBP	NM_006579.1	Chr.X 48271909-48271958 (+)	CPX; CHO2; CPXD; CDPX2	endoplasmic reticulum [goid 5783] [pmid 7706302] [evidence TAS]; integral to plasma membrane [goid 5887] [pmid 7706302] [evidence TAS]	skeletal development [goid 1501] [pmid 10391219] [evidence TAS]; cholesterol biosynthesis [goid 6695] [evidence IEA]	cholestenol delta-isomerase activity [goid 47750] [evidence IEA]; steroid delta-isomerase activity [goid 4769] [pmid 10391219] [evidence TAS]; drug transporter activity [goid 15238] [pmid 7706302] [evidence TAS]; transmembrane receptor activity [goid 4888] [pmid 7706302] [evidence TAS]; isomerase activity [goid 16853] [evidence IEA]	RefSeq	NM_006579.1	925	TGGGCAGGCACAAGAAGGGGAATAAAGGGGCTGTGTGAAGGCACTGCTGG	S	ILMN_12837	ILMN_1658065	5360653
ADAMTS4	650437	1.88702	7.57595	187.144	7.15761	0	50	353.144	14.7538	0	38	Homo sapiens ADAM metallopeptidase with thrombospondin type 1 motif, 4 (ADAMTS4), mRNA.	41327755	9507	NP_005090.2	ADAMTS4	NM_005099.3	Chr.1 159426259-159426308 (-)	ADMP-1; ADAMTS-2; ADAMTS-4; KIAA0688	extracellular matrix (sensu Metazoa) [goid 5578] [evidence IEA]	skeletal development [goid 1501] [pmid 10356395] [evidence TAS]; integrin-mediated signaling pathway [goid 7229] [evidence IEA]; proteolysis and peptidolysis [goid 6508] [pmid 10751421] [evidence TAS]	metal ion binding [goid 46872] [evidence IEA]; metallopeptidase activity [goid 8237] [evidence IEA]; metalloendopeptidase activity [goid 4222] [evidence IEA]; zinc ion binding [goid 8270] [evidence IEA]	RefSeq	NM_005099.3	4184	TGTGATCCTTTTGGAGTCAGACAGATGTGGTTGCATCCTAACTCCATGTC	S	ILMN_16701	ILMN_1751489	650437
PNCK	110040	1.88628	10.5729	67.9106	2.77121	0.253923	43	128.099	2.92146	0	41	Homo sapiens pregnancy upregulated non-ubiquitously expressed CaM kinase (PNCK), mRNA.	38348220	139728	NP_940854.1	PNCK	NM_198452.1	Chr.X 152588451-152588500 (-)	CaMK1b; MGC45419	nucleus [goid 5634] [evidence IEA]	protein amino acid phosphorylation [goid 6468] [evidence IEA]	nucleotide binding [goid 166] [evidence IEA]; calcium- and calmodulin-dependent protein kinase activity [goid 4685] [evidence IEA]; protein kinase activity [goid 4672] [evidence IEA]; calmodulin binding [goid 5516] [evidence IEA]; transferase activity [goid 16740] [evidence IEA]; protein serine/threonine kinase activity [goid 4674] [evidence IEA]; calcium ion binding [goid 5509] [evidence IEA]; A…	RefSeq	NM_198452.1	2026	CTGTCTTTCCTGCACGGCTGTTGTGTGCTTCGCTGAGTGTGGGTGGTCCT	S	ILMN_1597	ILMN_1697189	110040
ING1	7000390	1.8809	10.0506	316.418	9.90465	0	40	595.152	17.8284	0	36	Homo sapiens inhibitor of growth family, member 1 (ING1), transcript variant 1, mRNA.	38201666	3621	NP_937862.1	ING1	NM_198219.1	Chr.13 110171308-110171357 (+)	p33; p47; p33ING1; p24ING1c; p33ING1b; p47ING1a	nucleus [goid 5634] [pmid 10866301] [evidence NAS]	regulation of transcription, DNA-dependent [goid 6355] [evidence IEA]; cell cycle [goid 7049] [evidence IEA]; negative regulation of progression through cell cycle [goid 45786] [evidence IEA]; negative regulation of cell growth [goid 30308] [pmid 8944021] [evidence NAS]; negative regulation of cell proliferation [goid 8285] [pmid 8944021] [evidence TAS]	metal ion binding [goid 46872] [evidence IEA]; protein binding [goid 5515] [evidence IEA]; zinc ion binding [goid 8270] [evidence IEA]	RefSeq	NM_198219.1	2740	TCAGACCCTGGGTCAGGAAATTACTGCCCACTTGTCAAGTTCAGCCCACC	A	ILMN_2492	ILMN_1808863	7000390
WISP1	5420504	1.88026	8.99594	82.5868	1.79811	0	56	155.284	6.28303	0	47	Homo sapiens WNT1 inducible signaling pathway protein 1 (WISP1), transcript variant 1, mRNA.	18490998	8840	NP_003873.1	WISP1	NM_003882.2	Chr.8 134310466-134310515 (+)	CCN4; WISP1i	extracellular region [goid 5576] [evidence IEA]; soluble fraction [goid 5625] [pmid 9843955] [evidence TAS]	cell-cell signaling [goid 7267] [pmid 9843955] [evidence TAS]; signal transduction [goid 7165] [pmid 9843955] [evidence TAS]; Wnt receptor signaling pathway [goid 16055] [evidence IEA]; cell adhesion [goid 7155] [evidence IEA]; regulation of cell growth [goid 1558] [evidence IEA]	insulin-like growth factor binding [goid 5520] [evidence IEA]; protein binding [goid 5515] [evidence IEA]	RefSeq	NM_003882.2	2511	GGGCCTTTTCTGTGCCAGACATTGCTCTCAGTGCTTTGCATGTATTAGCT	I	ILMN_9186	ILMN_1713499	5420504
PLCXD1	2710743	1.87729	6.98518	315.275	12.3777	0	46	591.862	27.2186	0	39	Homo sapiens phosphatidylinositol-specific phospholipase C, X domain containing 1 (PLCXD1), mRNA.	8922994	55344	NP_060860.1	PLCXD1	NM_018390.1	Chr.X 159773-159822 (+)	FLJ11323; LL0XNC01-136G2.1		intracellular signaling cascade [goid 7242] [evidence IEA]	ornithine decarboxylase activator activity [goid 42978] [evidence ISS]; phospholipase C activity [goid 4629] [evidence IEA]	RefSeq	NM_018390.1	1840	GTACCCGGTTGCTACGGTGAAATGAAGGTGCCCCGCATCCAGAAAGACGC	S	ILMN_8273	ILMN_1747451	2710743
CDC42EP4	4070544	1.87533	9.19208	1061.13	43.5208	0	40	1989.97	57.5271	0	44	Homo sapiens CDC42 effector protein (Rho GTPase binding) 4 (CDC42EP4), mRNA.	48375181	23580	NP_036253.2	CDC42EP4	NM_012121.4	Chr.17 68791501-68791550 (-)	CEP4; BORG4; MGC3740; KAIA1777; MGC17125	cytoskeleton [goid 5856] [evidence IEA]	regulation of cell shape [goid 8360] [evidence IEA]		RefSeq	NM_012121.4	2908	TCCAGGTTCGGTGCCCTGTTGGTGCTCCTGTTTCCAATAGCTTAGGTCCC	S	ILMN_7144	ILMN_1745223	4070544
PIM1	780392	1.87469	8.38041	543.874	14.4039	0	42	1019.6	42.3621	0	32	Homo sapiens pim-1 oncogene (PIM1), mRNA.	31543400	5292	NP_002639.1	PIM1	NM_002648.2	Chr.6 37251025-37251074 (+)	PIM	cytoplasm [goid 5737] [pmid 1825810] [evidence IDA]; nucleus [goid 5634] [evidence IEA]	cell proliferation [goid 8283] [pmid 16186805] [evidence IDA]; negative regulation of apoptosis [goid 43066] [pmid 16186805] [evidence IDA]; development [goid 7275] [pmid 2682662] [evidence TAS]; protein amino acid phosphorylation [goid 6468] [pmid 1825810] [evidence IDA]	manganese ion binding [goid 30145] [pmid 1825810] [evidence IDA]; metal ion binding [goid 46872] [evidence IEA]; nucleotide binding [goid 166] [evidence IEA]; transferase activity [goid 16740] [evidence IEA]; protein serine/threonine kinase activity [goid 4674] [pmid 1825810] [evidence IDA]; ATP binding [goid 5524] [pmid 1825810] [evidence IDA]	RefSeq	NM_002648.2	2488	GGATGGTGTGCCTTCCAGATCCTCTCTGGGGCTGTGTTTTGAGCAGCAGG	S	ILMN_21964	ILMN_1809933	780392
STARD10	6330754	1.86558	6.73771	102.328	6.01962	0	27	190.901	7.1262	0	41	Homo sapiens START domain containing 10 (STARD10), mRNA.	15022798	10809	NP_006636.1	STARD10	NM_006645.1	Chr.11 72143800-72143835:72144394-72144407 (-)	PCTP2; CGI-52; MGC14401; NY-CO-28; SDCCAG28				RefSeq	NM_006645.1	1101	GGCTCCCAAGGCCATGAAGAAGATGTACAAGGCGTGCCTCAAGTACCCCG	S	ILMN_21400	ILMN_1717052	6330754
PTMS	5870021	1.86333	8.70256	268.7	9.03366	0	42	500.677	17.6225	0	41	Homo sapiens parathymosin (PTMS), mRNA.	46276862	5763	NP_002815.3	PTMS	NM_002824.4	Chr.12 6750146-6750195 (+)		nucleus [goid 5634] [pmid 10854063] [evidence TAS]	regulation of cell cycle [goid 74] [evidence NR ]; cellular defense response [goid 6968] [evidence NR ]; development [goid 7275] [evidence NR ]; DNA replication [goid 6260] [pmid 10854063] [evidence TAS]		RefSeq	NM_002824.4	917	CCTACCAGCCTCATTCTTCCTCCGGTAGCCTCTCCCACCTAACCTCTGCA	S	ILMN_12889	ILMN_1721046	5870021
RAPGEF3	2810075	1.85373	8.6565	93.9141	3.28712	0	46	174.091	5.97497	0	36	Homo sapiens Rap guanine nucleotide exchange factor (GEF) 3 (RAPGEF3), mRNA.	45269150	10411	NP_006096.2	RAPGEF3	NM_006105.3	Chr.12 46417300-46417349 (-)	EPAC; EPAC1; bcm910; MGC21410; CAMP-GEFI	cAMP-dependent protein kinase complex [goid 5952] [evidence IEA]; membrane fraction [goid 5624] [pmid 10777494] [evidence TAS]	cell proliferation [goid 8283] [pmid 9853756] [evidence TAS]; small GTPase mediated signal transduction [goid 7264] [evidence IEA]; protein amino acid phosphorylation [goid 6468] [evidence IEA]	nucleotide binding [goid 166] [evidence IEA]; cAMP-dependent protein kinase regulator activity [goid 8603] [evidence IEA]; 3',5'-cAMP binding [goid 30552] [evidence IEA]; guanyl-nucleotide exchange factor activity [goid 5085] [pmid 9853756] [evidence TAS]	RefSeq	NM_006105.3	3255	GGAGTGCGCTGGGACGTTGTGTGCAATAGAGAGGTCTCCACACCAGATGT	S	ILMN_24486	ILMN_1725099	2810075
CD82	6770594	1.85335	6.75292	90.0177	3.28351	0	37	166.835	8.09186	0	42	Homo sapiens CD82 antigen (CD82), transcript variant 2, mRNA.	67782353	3732	NP_001020015.1	CD82	NM_001024844.1	Chr.11 44597523-44597572 (+)	R2; 4F9; C33; IA4; ST6; GR15; KAI1; SAR2; TSPAN27	integral to membrane [goid 16021] [evidence IEA]; integral to plasma membrane [goid 5887] [pmid 1842498] [evidence TAS]; plasma membrane [goid 5886] [pmid 7754374] [evidence TAS]		protein binding [goid 5515] [pmid 15205336] [evidence IPI]	RefSeq	NM_001024844.1	1248	GGCGCAGGTGGGCTGGACTTCTACCTGCCCTCAAGGGTGTGTATATTGTA	A	ILMN_24367	ILMN_1656961	6770594
NPAS1	7150437	1.85085	7.72517	141.449	5.28208	0	41	261.802	10.2972	0	38	Homo sapiens neuronal PAS domain protein 1 (NPAS1), mRNA.	22027481	4861	NP_002508.2	NPAS1	NM_002517.2	Chr.19 52240791-52240840 (+)	MOP5; PASD5	nucleus [goid 5634] [evidence IEA]	regulation of transcription, DNA-dependent [goid 6355] [evidence IEA]; signal transduction [goid 7165] [evidence IEA]; central nervous system development [goid 7417] [pmid 9012850] [evidence TAS]	signal transducer activity [goid 4871] [evidence IEA]; transcription factor activity [goid 3700] [pmid 9012850] [evidence TAS]	RefSeq	NM_002517.2	1977	GGTCCCCCAGGACAGTAGGCCCGGCTCTGCCCGTAGCCCTGAGAATTAAA	S	ILMN_5949	ILMN_1747067	7150437
ITPK1	7050468	1.85055	7.85635	161.051	6.04045	0	45	298.033	11.3954	0	38	Homo sapiens inositol 1,3,4-triphosphate 5/6 kinase (ITPK1), mRNA.	41393564	3705	NP_055031.2	ITPK1	NM_014216.3	Chr.14 92476259-92476308 (-)	ITRPK1		signal transduction [goid 7165] [pmid 8662638] [evidence TAS]	catalytic activity [goid 3824] [pmid 8662638] [evidence TAS]; kinase activity [goid 16301] [evidence IEA]	RefSeq	NM_014216.3	2848	CTGCCCAGTGAGATGGAGGACGCTAGAGAAAGTGCTGAGTGTCCCGAGAG	S	ILMN_25543	ILMN_1715674	7050468
IL17RB	6450148	1.84954	7.35401	76.7678	2.81023	0.0185449	46	141.985	6.05806	0	41	Homo sapiens interleukin 17 receptor B (IL17RB), transcript variant 2, mRNA.	27477075	55540	NP_758434.1	IL17RB	NM_172234.1	Chr.3 53874362-53874411 (+)	CRL4; EVI27; IL17BR; IL17RH1; MGC5245	membrane [goid 16020] [pmid 10815801] [evidence NAS]; integral to plasma membrane [goid 5887] [pmid 10749887] [evidence TAS]	regulation of cell growth [goid 1558] [pmid 10815801] [evidence NAS]; defense response [goid 6952] [pmid 10749887] [evidence TAS]	interleukin receptor activity [goid 4907] [pmid 10815801] [evidence NAS]; receptor activity [goid 4872] [evidence IEA]	RefSeq	NM_172234.1	2568	GCTGCTCCTTGTAGCCCACCCATGAGAAGCAAGAGACCTTAAAGGCTTCC	A	ILMN_6687	ILMN_1767523	6450148
CTSB	4540615	1.84856	7.5016	1825.56	61.8117	0	47	3374.66	144.69	0	38	Homo sapiens cathepsin B (CTSB), transcript variant 1, mRNA.	66346646	1508	NP_001899.1	CTSB	NM_001908.3	Chr.8 11738321-11738370 (-)	APPS; CPSB	intracellular [goid 5622] [pmid 1645961] [evidence TAS]; lysosome [goid 5764] [evidence IEA]	proteolysis and peptidolysis [goid 6508] [pmid 3463996] [evidence TAS]; regulation of apoptosis [goid 42981] [pmid 16130169] [evidence TAS]	cathepsin B activity [goid 4213] [pmid 1645961] [evidence TAS]	RefSeq	NM_001908.3	2854	TCCACTGTCCTGCCAAGGTACACCTCAGTACTCCCCTTCCCAACTGAAGT	A	ILMN_6129	ILMN_1696360	4540615
TCEA3	5490634	1.84407	8.48438	112.232	3.63428	0	54	206.964	7.53114	0	46	Homo sapiens transcription elongation factor A (SII), 3 (TCEA3), mRNA.	41350334	6920	NP_003187.1	TCEA3	NM_003196.1	Chr.1 23583452-23583497:23586353-23586356 (-)	TFIIS; TFIIS.H	nucleus [goid 5634] [evidence IEA]	regulation of transcription, DNA-dependent [goid 6355] [evidence IEA]; defense response [goid 6952] [evidence IEA]; transcription [goid 6350] [evidence IEA]; RNA elongation [goid 6354] [evidence IEA]	metal ion binding [goid 46872] [evidence IEA]; transcription factor activity [goid 3700] [evidence IEA]	RefSeq	NM_003196.1	1097	ACCAGGTGCAGACACGCAGTGCTGATGAGCCCATGACTACCTTTGTCTTA	S	ILMN_27218	ILMN_1726928	5490634
KREMEN2	1340379	1.84299	9.31465	110.029	4.29098	0	40	202.782	5.66678	0	33	Homo sapiens kringle containing transmembrane protein 2 (KREMEN2), transcript variant 2, mRNA.	27437002	79412	NP_078783.1	KREMEN2	NM_024507.2	Chr.16 2958157-2958206 (+)	KRM2; MGC10791; MGC16709	membrane [goid 16020] [evidence IEA]; integral to membrane [goid 16021] [evidence IEA]	Wnt receptor signaling pathway [goid 16055] [evidence IEA]		RefSeq	NM_024507.2	1750	GGACAGGAAACATCTGGTGCTATTATCTGGGACTTGGCCTGACCGTGGGG	A	ILMN_24695	ILMN_1795710	1340379
GNG8	5090709	1.84201	8.85102	67.7048	1.70047	0.256776	48	124.713	4.74034	0	55	Homo sapiens guanine nucleotide binding protein (G protein), gamma 8 (GNG8), mRNA.	15147245	94235	NP_150283.1	GNG8	NM_033258.1	Chr.19 51829232-51829281 (-)		heterotrimeric G-protein complex [goid 5834] [evidence IEA]; extracellular region [goid 5576] [evidence NAS]	signal transduction [goid 7165] [evidence IEA]; G-protein coupled receptor protein signaling pathway [goid 7186] [pmid 10819326] [evidence NAS]	signal transducer activity [goid 4871] [pmid 10819326] [evidence NAS]; GTPase activity [goid 3924] [pmid 10819326] [evidence NAS]	RefSeq	NM_033258.1	104	AACTCCTGGCTTTCTGCGAGACGCATGCCAAAGATGACCCGCTGGTGACG	S	ILMN_25463	ILMN_1693269	5090709
FLJ43855	5550204	1.84195	6.09002	228.069	9.46457	0	41	420.091	22.0661	0	33	Homo sapiens similar to sodium- and chloride-dependent creatine transporter (FLJ43855), mRNA.	38524586	386757	NP_942154.1	FLJ43855	NM_198857.1	Chr.16 32796401-32796450 (-)		membrane [goid 16020] [evidence IEA]; integral to plasma membrane [goid 5887] [evidence IEA]	neurotransmitter transport [goid 6836] [evidence IEA]	symporter activity [goid 15293] [evidence IEA]; neurotransmitter:sodium symporter activity [goid 5328] [evidence IEA]	RefSeq	NM_198857.1	3686	GTCCCGAGACGGCTGAGTGACCCCAAGAAAGGCTTCCCTGACACCCGGAC	A	ILMN_26918	ILMN_1704446	5550204
VAMP8	5270433	1.83976	7.55682	106.031	3.75554	0	44	195.072	8.0273	0	42	Homo sapiens vesicle-associated membrane protein 8 (endobrevin) (VAMP8), mRNA.	14043025	8673	NP_003752.2	VAMP8	NM_003761.2	Chr.2 85662554-85662603 (+)	EDB; VAMP5	early endosome [goid 5769] [pmid 9614193] [evidence TAS]; membrane fraction [goid 5624] [pmid 9614193] [evidence TAS]; integral to membrane [goid 16021] [evidence IEA]; synaptic vesicle [goid 8021] [evidence NR ]	vesicle docking during exocytosis [goid 6904] [evidence NR ]; protein complex assembly [goid 6461] [evidence NR ]; vesicle-mediated transport [goid 16192] [evidence IEA]		RefSeq	NM_003761.2	560	GTGGCTGCATTTCTTGGGTCCTTAGAGTGGGCTGGAGAGACCTAGAGGGC	S	ILMN_26790	ILMN_1699795	5270433
UNC84A	5420035	1.83873	8.70154	519.167	15.7048	0	50	954.608	34.3371	0	46	Homo sapiens unc-84 homolog A (C. elegans) (UNC84A), mRNA.	51100963	23353	NP_079430.2	UNC84A	NM_025154.2	Chr.7 880358-880407 (+)	SUN1; FLJ12407; KIAA0810	integral to membrane [goid 16021] [evidence IEA]; nucleus [goid 5634] [evidence IEA]			RefSeq	NM_025154.2	3327	GGTGGTGATAAGAGGAGCCGTCTGGTGTGTCAGGGTCACGAACCCGTTAC	S	ILMN_12719	ILMN_1772316	5420035
INSM1	1710113	1.83695	7.96678	84.3321	3.60095	0	34	154.914	5.25855	0	35	Homo sapiens insulinoma-associated 1 (INSM1), mRNA.	44890063	3642	NP_002187.1	INSM1	NM_002196.2	Chr.20 20299287-20299336 (+)	IA1; IA-1	nucleus [goid 5634] [evidence IEA]	regulation of transcription, DNA-dependent [goid 6355] [evidence IEA]; transcription [goid 6350] [evidence IEA]	metal ion binding [goid 46872] [evidence IEA]; zinc ion binding [goid 8270] [evidence IEA]; DNA binding [goid 3677] [evidence IEA]	RefSeq	NM_002196.2	2523	CTGCCCCCTCCCCACCCTGCCACTCTTGACATTCCACTGTGCGTTTTAGA	S	ILMN_22264	ILMN_1797668	1710113
PNMA3	2490113	1.83588	8.56396	99.9425	3.22815	0	42	183.482	6.52668	0	49	Homo sapiens paraneoplastic antigen MA3 (PNMA3), mRNA.	54607125	29944	NP_037496.2	PNMA3	NM_013364.2	Chr.X 151979356-151979405 (+)	MA3; MA5			nucleic acid binding [goid 3676] [evidence IEA]	RefSeq	NM_013364.2	3395	CGGGACCTGTGTGGGACCTGTGTCCTGTGGTGGCCGTTTGCAGTTTCTCT	S	ILMN_16752	ILMN_1783805	2490113
HSPB1	6400021	1.82985	11.4206	2266.99	64.3752	0	52	4148.24	100.35	0	37	Homo sapiens heat shock 27kDa protein 1 (HSPB1), mRNA.	4996892	3315	NP_001531.1	HSPB1	NM_001540.2	Chr.7 75771381-75771426:75771427-75771430 (+)	CMT2F; HSP27; HSP28; Hsp25; HS.76067; DKFZp586P1322	cytoskeleton [goid 5856] [pmid 16130169] [evidence TAS]; cytoplasm [goid 5737] [pmid 16130169] [evidence TAS]; cell surface [goid 9986] [pmid 12493773] [evidence IEP]	regulation of translational initiation [goid 6446] [pmid 10859165] [evidence TAS]; anti-apoptosis [goid 6916] [pmid 16130169] [evidence TAS]; protein folding [goid 6457] [evidence IEA]; response to unfolded protein [goid 6986] [pmid 10859165] [evidence TAS]; cell motility [goid 6928] [pmid 16130169] [evidence TAS]	protein binding [goid 5515] [pmid 14594798] [evidence IPI]	RefSeq	NM_001540.2	680	TGGGGGCCCAGAAGCTGCAAAATCCGATGAGACTGCCGCCAAGTAAAGCC	S	ILMN_28967	ILMN_1674236	6400021
ANGPTL2	6770273	1.82729	9.95711	1168.01	36.6029	0	45	2134.28	60.441	0	44	Homo sapiens angiopoietin-like 2 (ANGPTL2), mRNA.	34577067	23452	NP_036230.1	ANGPTL2	NM_012098.2	Chr.9 128889591-128889640 (-)	ARP2; HARP; MGC8889	extracellular space [goid 5615] [pmid 10473614] [evidence TAS]	development [goid 7275] [pmid 10473614] [evidence TAS]	receptor binding [goid 5102] [pmid 10473614] [evidence TAS]	RefSeq	NM_012098.2	3380	CGTGGGCCAGGCTGTGTGAGATGTTGGATGTTTGGTACTGTCCATGTCTG	S	ILMN_26679	ILMN_1772612	6770273
NRIP3	3450743	1.82688	8.73	236.375	7.30032	0	56	431.829	15.0885	0	47	Homo sapiens nuclear receptor interacting protein 3 (NRIP3), mRNA.	11034818	56675	NP_065696.1	NRIP3	NM_020645.1	Chr.11 8960988-8961037 (-)	C11orf14; NY-SAR-105				RefSeq	NM_020645.1	1422	GCCAAGACTCCCATGCTGCCTCATTTGTATTCAAGCCTTTAACAGGAGGG	S	ILMN_28958	ILMN_1759563	3450743
NTSR1	7400056	1.82604	4.80181	126.516	6.36564	0	29	231.022	15.3983	0	35	Homo sapiens neurotensin receptor 1 (high affinity) (NTSR1), mRNA.	4505476	4923	NP_002522.1	NTSR1	NM_002531.1	Chr.20 60864518-60864567 (+)	NTR	Golgi apparatus [goid 5794] [pmid 9763490] [evidence TAS]; endoplasmic reticulum [goid 5783] [pmid 9763490] [evidence TAS]; integral to plasma membrane [goid 5887] [pmid 8381365] [evidence TAS]	signal transduction [goid 7165] [evidence IEA]; G-protein coupled receptor protein signaling pathway [goid 7186] [pmid 8381365] [evidence TAS]; synaptic transmission [goid 7268] [pmid 9763490] [evidence TAS]	receptor activity [goid 4872] [evidence IEA]; rhodopsin-like receptor activity [goid 1584] [evidence IEA]; neurotensin receptor activity, G-protein coupled [goid 16492] [evidence IEA]	RefSeq	NM_002531.1	4082	ACAAACCCCGTGTATCTCTCAATAAAGGTGGCCGAAGGGCCTCGATGTGG	S	ILMN_13518	ILMN_1778831	7400056
KLF10	3290707	1.81777	6.95575	340.82	13.7742	0	37	619.53	26.2948	0	39	Homo sapiens Kruppel-like factor 10 (KLF10), transcript variant 1, mRNA.	5032176	7071	NP_005646.1	KLF10	NM_005655.1	Chr.8 103731342-103731391 (-)	EGRA; TIEG; TIEG1	nucleus [goid 5634] [pmid 9748269] [evidence TAS]	cell proliferation [goid 8283] [pmid 10816551] [evidence TAS]; cell-cell signaling [goid 7267] [pmid 8532536] [evidence TAS]; regulation of transcription, DNA-dependent [goid 6355] [evidence IEA]; skeletal development [goid 1501] [pmid 10816551] [evidence TAS]; transcription [goid 6350] [evidence IEA]; negative regulation of cell proliferation [goid 8285] [pmid 9748269] [evidence TAS]; transformi…	metal ion binding [goid 46872] [evidence IEA]; zinc ion binding [goid 8270] [evidence IEA]; transcription factor activity [goid 3700] [pmid 10816551] [evidence TAS]	RefSeq	NM_005655.1	1710	GGGTTAGGTGACTAAAAGGGCTTCGGCCACAGGCAGGTCACAGAAAGGCA	A	ILMN_2466	ILMN_1720080	3290707
EFNB1	6110138	1.81214	6.0122	79.0833	3.44187	0.00998574	46	143.31	7.24089	0	37	Homo sapiens ephrin-B1 (EFNB1), mRNA.	31317225	1947	NP_004420.1	EFNB1	NM_004429.3	Chr.X 67978440-67978489 (+)	CFND; CFNS; EFL3; EPLG2; Elk-L; LERK2; MGC8782	synapse [goid 45202] [evidence ISS]; membrane [goid 16020] [evidence IEA]; soluble fraction [goid 5625] [pmid 8798744] [evidence TAS]; integral to plasma membrane [goid 5887] [pmid 8660976] [evidence TAS]	cell-cell signaling [goid 7267] [pmid 8798744] [evidence TAS]; cell adhesion [goid 7155] [pmid 8798744] [evidence TAS]; neurogenesis [goid 7399] [evidence IEA]; cell differentiation [goid 30154] [evidence IEA]	protein binding [goid 5515] [pmid 9883737] [evidence IPI]; ephrin receptor binding [goid 46875] [pmid 8798744] [evidence TAS]	RefSeq	NM_004429.3	3048	TCCCAGAGCAGCCATGGAAGGAGCTGGCCCTCACACCATCCACCTCCACA	S	ILMN_9793	ILMN_1654563	6110138
SIGIRR	5360435	1.81177	6.42776	116.081	5.54041	0	28	210.312	9.11958	0	33	Homo sapiens single immunoglobulin and toll-interleukin 1 receptor (TIR) domain (SIGIRR), mRNA.	11141876	59307	NP_068577.1	SIGIRR	NM_021805.1	Chr.11 395858-395895:395896-395907 (-)	TIR8; MGC110992	integral to membrane [goid 16021] [evidence IEA]; membrane [goid 16020] [pmid 10346978] [evidence IMP]	negative regulation of transcription factor activity [goid 43433] [pmid 12925853] [evidence IMP]; acute-phase response [goid 6953] [evidence ISS]; negative regulation of cytokine and chemokine mediated signaling pathway [goid 1960] [evidence ISS]; negative regulation of chemokine biosynthesis [goid 45079] [evidence ISS]	protein binding [goid 5515] [pmid 12925853] [evidence NAS]; transmembrane receptor activity [goid 4888] [evidence IEA]	RefSeq	NM_021805.1	1447	GGATGATATGTAGCTCCCACCCCAGAGTGCAGGATCATAGGGACAGCGGG	A	ILMN_18194	ILMN_1807981	5360435
HPCAL1	20670	1.80841	8.34392	2148.62	77.2347	0	42	3885.59	130.938	0	32	Homo sapiens hippocalcin-like 1 (HPCAL1), transcript variant 1, mRNA.	19913440	3241	NP_002140.2	HPCAL1	NM_002149.2	Chr.2 10485061-10485110 (+)	BDR1; HLP2; VILIP-3			calcium ion binding [goid 5509] [pmid 8038222] [evidence TAS]	RefSeq	NM_002149.2	1619	TGCATGTGTGCCCTGAGCCGTGATGATCCTCCCATCCGTGTTGTGAGCAC	A	ILMN_11657	ILMN_1764850	20670
MFSD2	6510463	1.80712	7.7577	125.356	4.32443	0	51	226.533	8.71779	0	56	Homo sapiens major facilitator superfamily domain containing 2 (MFSD2), mRNA.	42713695	84879	NP_116182.2	MFSD2	NM_032793.2	Chr.1 40207904-40207953 (+)	FP1147; PP10484; FLJ14490; FLJ35904; HMFN0656; RP3-342P20.1			sugar porter activity [goid 5351] [evidence IEA]	RefSeq	NM_032793.2	1825	AGCTGGACTGCAGGTGCTAGGAAGGGAACTGAAGACTCAAGGAGGTGGCC	S	ILMN_12902	ILMN_1798284	6510463
USP36	6650681	1.80274	7.6247	175.345	6.1407	0	33	316.101	12.3198	0	46	Homo sapiens ubiquitin specific peptidase 36 (USP36), mRNA.	35250685	57602	NP_079366.2	USP36	NM_025090.2	Chr.17 74295253-74295302 (-)	DUB1		ubiquitin-dependent protein catabolism [goid 6511] [evidence IEA]	cysteine-type endopeptidase activity [goid 4197] [evidence IEA]; ubiquitin thiolesterase activity [goid 4221] [evidence IEA]	RefSeq	NM_025090.2	5726	CAGAGCTTGGGGCTTTCTGGCTGCTCTTCATTGACCTGTGTGTTCCCAGC	S	ILMN_23872	ILMN_1697227	6650681
DPYSL2	1500768	1.80135	8.0514	2040.09	60.8591	0	51	3674.92	142.19	0	38	Homo sapiens dihydropyrimidinase-like 2 (DPYSL2), mRNA.	50811906	1808	NP_001377.1	DPYSL2	NM_001386.4	Chr.8 26571233-26571282 (+)	DRP2; CRMP2; DRP-2; DHPRP2		nucleobase, nucleoside, nucleotide and nucleic acid metabolism [goid 6139] [pmid 8973361] [evidence TAS]; signal transduction [goid 7165] [pmid 8973361] [evidence TAS]; neurogenesis [goid 7399] [pmid 8973361] [evidence TAS]	hydrolase activity [goid 16787] [evidence IEA]; dihydropyrimidinase activity [goid 4157] [pmid 8973361] [evidence TAS]	RefSeq	NM_001386.4	4163	CTGCAGGCTGTGTAAGCATGTTTACCTGTTGGCTTGCTTTGTGTGTCTGT	S	ILMN_9671	ILMN_1672503	1500768
CERK	2070634	1.80007	8.98417	262.402	9.36989	0	45	472.342	13.9978	0	44	Homo sapiens ceramide kinase (CERK), transcript variant 2, mRNA.	32967302	64781	NP_872602.1	CERK	NM_182661.1	Chr.22 45459299-45459348 (-)	LK4; hCERK; FLJ21430; FLJ23239; KIAA1646; MGC131878; dA59H18.2; dA59H18.3; DKFZp434E0211	integral to membrane of membrane fraction [goid 299] [pmid 11956206] [evidence IDA]	protein kinase C activation [goid 7205] [evidence IEA]; ceramide metabolism [goid 6672] [pmid 11956206] [evidence TAS]	transferase activity [goid 16740] [evidence IEA]; calcium- and calmodulin-dependent protein kinase activity [goid 4685] [pmid 11956206] [evidence IDA]; diacylglycerol kinase activity [goid 4143] [evidence IEA]; magnesium ion binding [goid 287] [pmid 10947957] [evidence IDA]; calcium ion binding [goid 5509] [evidence IEA]; kinase activity [goid 16301] [evidence IEA]; ceramide kinase activity [goid…	RefSeq	NM_182661.1	2644	GCTCTGATTTCCGGGGCAGCCTTTCAGATGCGGCAGACATACAACACCTG	A	ILMN_2275	ILMN_1767475	2070634
NFIX	3840356	1.79867	7.87742	625.168	23.1799	0	40	1124.47	40.2045	0	33	Homo sapiens nuclear factor I/X (CCAAT-binding transcription factor) (NFIX), mRNA.	56549648	4784	NP_002492.2	NFIX	NM_002501.2	Chr.19 13070426-13070475 (+)	NF1A	nucleus [goid 5634] [pmid 8799200] [evidence NAS]	regulation of transcription, DNA-dependent [goid 6355] [pmid 8799200] [evidence NAS]; transcription [goid 6350] [evidence IEA]; transcription from RNA polymerase II promoter [goid 6366] [pmid 7937100] [evidence TAS]; DNA replication [goid 6260] [pmid 8799200] [evidence NAS]	RNA polymerase II transcription factor activity, enhancer binding [goid 3705] [pmid 7937100] [evidence TAS]; transcription factor activity [goid 3700] [pmid 8799200] [evidence NAS]	RefSeq	NM_002501.2	5392	CTGGGTTTTCAGTGTCCTAGCGGAATGCAAGTAGGCAGCCAGCCCGTCTG	S	ILMN_6223	ILMN_1694325	3840356
CCDC23	5050487	1.79852	8.08139	488.725	16.7303	0	55	878.981	31.5604	0	47	Homo sapiens coiled-coil domain containing 23 (CCDC23), mRNA.	40786403	374969	NP_955374.1	CCDC23	NM_199342.1	Chr.1 43045473-43045522 (-)	MGC45441; RP5-994D16.10				RefSeq	NM_199342.1	449	ACTTCACTGGTTCCTCCCATCTGAATTGGCCACATGCTTGCTGAAGAGAC	S	ILMN_26398	ILMN_1801283	5050487
DNAJB1	2360092	1.79717	8.50452	3985.41	111.913	0	45	7162.46	261.659	0	36	Homo sapiens DnaJ (Hsp40) homolog, subfamily B, member 1 (DNAJB1), mRNA.	5453689	3337	NP_006136.1	DNAJB1	NM_006145.1	Chr.19 14486977-14487026 (-)	HSPF1; Hsp40	nucleus [goid 5634] [evidence IEA]	protein folding [goid 6457] [evidence IEA]; response to unfolded protein [goid 6986] [pmid 8975727] [evidence TAS]	heat shock protein binding [goid 31072] [evidence IEA]; unfolded protein binding [goid 51082] [evidence IEA]	RefSeq	NM_006145.1	1788	CATTTCTGTAAGGCAATCTTGGCACACGTGGGGCTTACCAGTGGCCCAGG	S	ILMN_19740	ILMN_1775304	2360092
PRKCD	4060576	1.79517	7.53642	367.25	11.1983	0	50	659.275	27.5503	0	45	Homo sapiens protein kinase C, delta (PRKCD), transcript variant 2, mRNA.	47157324	5580	NP_997704.1	PRKCD	NM_212539.1	Chr.3 53201444-53201493 (+)	MAY1; MGC49908; nPKC-delta	membrane [goid 16020] [evidence IEA]; cytoplasm [goid 5737] [evidence NR ]	intracellular signaling cascade [goid 7242] [evidence IEA]; protein amino acid phosphorylation [goid 6468] [pmid 8357834] [evidence TAS]	metal ion binding [goid 46872] [evidence IEA]; nucleotide binding [goid 166] [evidence IEA]; protein binding [goid 5515] [pmid 10948194] [evidence IPI]; protein serine/threonine kinase activity [goid 4674] [evidence IEA]; transferase activity [goid 16740] [evidence IEA]; zinc ion binding [goid 8270] [evidence IEA]; diacylglycerol binding [goid 19992] [evidence IEA]; ATP binding [goid 5524] [evide…	RefSeq	NM_212539.1	2394	TTGGCTGCCGTCTGGCCGGGCTCTCATGGTACTTCCTCTGTGAACTGTGT	A	ILMN_17591	ILMN_1801105	4060576
PDGFB	2370441	1.79116	7.18786	55.7352	1.751	0.927247	42	99.8308	4.38374	0	49	Homo sapiens platelet-derived growth factor beta polypeptide (simian sarcoma viral (v-sis) oncogene homolog) (PDGFB), transcript variant 2, mRNA.	15451785	5155	NP_148937.1	PDGFB	NM_033016.1	Chr.22 37950036-37950085 (-)	SIS; SSV; PDGF2; c-sis; FLJ12858	membrane [goid 16020] [evidence IEA]; extracellular region [goid 5576] [pmid 1661670] [evidence NAS]	cell proliferation [goid 8283] [evidence IEA]; response to wounding [goid 9611] [pmid 1661670] [evidence NAS]; regulation of cell cycle [goid 74] [evidence IEA]	platelet-derived growth factor receptor binding [goid 5161] [pmid 1661670] [evidence NAS]; growth factor activity [goid 8083] [evidence IEA]	RefSeq	NM_033016.1	1956	GGGAGGCAACACTGCTGTCCACATGACCTCCATTTCCCAAAGTCCTCTGC	A	ILMN_30109	ILMN_1775822	2370441
RELB	50504	1.78738	10.5828	162.025	4.85398	0	47	289.601	7.20113	0	46	Homo sapiens v-rel reticuloendotheliosis viral oncogene homolog B, nuclear factor of kappa light polypeptide gene enhancer in B-cells 3 (avian) (RELB), mRNA.	35493877	5971	NP_006500.2	RELB	NM_006509.2	Chr.19 50232952-50233001 (+)	I-REL	nucleus [goid 5634] [evidence IEA]	regulation of transcription, DNA-dependent [goid 6355] [evidence IEA]	transcription corepressor activity [goid 3714] [pmid 1577270] [evidence TAS]; protein binding [goid 5515] [pmid 1577270] [evidence TAS]; transcription factor activity [goid 3700] [pmid 8188306] [evidence TAS]	RefSeq	NM_006509.2	1930	CCAGGATGTCTAGCACCCCCATCCCCTTGGCCCTTCCTCATGCTTCTGAA	S	ILMN_26715	ILMN_1811258	50504
SLC39A1	2630400	1.78521	9.73854	574.068	18.8712	0	44	1024.83	27.4152	0	38	Homo sapiens solute carrier family 39 (zinc transporter), member 1 (SLC39A1), mRNA.	34147669	27173	NP_055252.2	SLC39A1	NM_014437.3	Chr.1 152198510-152198559 (-)	ZIP1; ZIRTL	membrane fraction [goid 5624] [pmid 10610721] [evidence TAS]; integral to membrane [goid 16021] [pmid 10610721] [evidence TAS]; membrane [goid 16020] [evidence IEA]; endoplasmic reticulum [goid 5783] [evidence IEA]	di-, tri-valent inorganic cation transport [goid 15674] [pmid 10610721] [evidence TAS]; metal ion transport [goid 30001] [evidence IEA]; ion transport [goid 6811] [evidence IEA]; zinc ion transport [goid 6829] [evidence IEA]	metal ion transporter activity [goid 46873] [evidence IEA]; zinc ion binding [goid 8270] [evidence IEA]; di-, tri-valent inorganic cation transporter activity [goid 15082] [pmid 10610721] [evidence TAS]	RefSeq	NM_014437.3	2079	CACCTCAGTGAAGGGGGCCTGCTTGCTCTTTATTTTGGTCCCGGATCCTG	S	ILMN_14415	ILMN_1756887	2630400
ICAM1	2940541	1.78265	7.15494	80.6269	2.6023	0.00142653	47	143.729	6.21713	0	47	Homo sapiens intercellular adhesion molecule 1 (CD54), human rhinovirus receptor (ICAM1), mRNA.	4557877	3383	NP_000192.1	ICAM1	NM_000201.1	Chr.19 10257952-10258001 (+)	BB2; CD54; P3.58	membrane [goid 16020] [evidence IEA]; integral to plasma membrane [goid 5887] [pmid 2538243] [evidence TAS]; plasma membrane [goid 5886] [pmid 3349522] [evidence NAS]	cell-cell adhesion [goid 16337] [evidence IEA]	transmembrane receptor activity [goid 4888] [pmid 2538243] [evidence TAS]; protein binding [goid 5515] [evidence IEA]	RefSeq	NM_000201.1	2645	GCAGTGATCAGGGTCCTGCAAGCAGTGGGGAAGGGGGCCAAGGTATTGGA	S	ILMN_17682	ILMN_1812226	2940541
FSCN1	5550100	1.78225	7.25473	2844.3	101.305	0	44	5069.27	205.387	0	37	Homo sapiens fascin homolog 1, actin-bundling protein (Strongylocentrotus purpuratus) (FSCN1), mRNA.	49472815	6624	NP_003079.1	FSCN1	NM_003088.2	Chr.7 5612667-5612716 (+)	SNL; p55; fascin	actin cytoskeleton [goid 15629] [pmid 8647875] [evidence TAS]	cell proliferation [goid 8283] [pmid 8068206] [evidence TAS]; actin cytoskeleton organization and biogenesis [goid 30036] [pmid 8647875] [evidence TAS]; actin filament bundle formation [goid 51017] [pmid 8647875] [evidence TAS]	protein binding, bridging [goid 30674] [evidence IEA]; actin filament binding [goid 51015] [evidence IEA]	RefSeq	NM_003088.2	2632	CAGCCTCCCCCGTCCCCAACATGCATCTCACTCTGGGTGTCTTGGTCTTT	S	ILMN_12133	ILMN_1808707	5550100
CNN1	3370064	1.78216	6.38124	102.21	3.19295	0	44	182.154	9.33506	0	49	Homo sapiens calponin 1, basic, smooth muscle (CNN1), mRNA.	56676373	1264	NP_001290.2	CNN1	NM_001299.4	Chr.19 11521806-11521855 (+)	SMCC; Sm-Calp		smooth muscle contraction [goid 6939] [evidence IEA]; regulation of smooth muscle contraction [goid 6940] [pmid 14550641] [evidence TAS]	actin binding [goid 3779] [evidence IEA]; calmodulin binding [goid 5516] [evidence IEA]	RefSeq	NM_001299.4	1254	TAGTGCTACAGGGTCCAACATAGAGCCGGGTGTCCCCAACAGCGCCCAAA	S	ILMN_29392	ILMN_1810054	3370064
PDXK	6380286	1.77967	7.5854	645.266	23.1282	0	40	1148.36	43.1962	0	46	Homo sapiens pyridoxal (pyridoxine, vitamin B6) kinase (PDXK), mRNA.	48928052	8566	NP_003672.1	PDXK	NM_003681.3	Chr.21 44006485-44006534 (+)	PKH; PNK; C21orf97			metal ion binding [goid 46872] [evidence IEA]; transferase activity [goid 16740] [evidence IEA]; nucleotide binding [goid 166] [evidence IEA]; zinc ion binding [goid 8270] [evidence IEA]; ATP binding [goid 5524] [evidence IEA]; pyridoxal kinase activity [goid 8478] [pmid 9099727] [evidence TAS]	RefSeq	NM_003681.3	7250	GGCCCTGCTTGTGCCATGTGGATGTTTGTGAGCCTCGGTCCTACAGCACT	S	ILMN_24569	ILMN_1672504	6380286
ARMCX3	2510561	1.77822	7.46292	311.34	10.4182	0	50	553.631	22.0478	0	38	Homo sapiens armadillo repeat containing, X-linked 3 (ARMCX3), transcript variant 2, mRNA.	47578120	51566	NP_808816.1	ARMCX3	NM_177947.2	Chr.X 100768619-100768668 (+)	ALEX3; KIAA0443; MGC12199; dJ545K15.2; DKFZp781N1954			binding [goid 5488] [evidence IEA]	RefSeq	NM_177947.2	2499	GAGGGTGTGGCAAAATGGAGCCTTTCACATCCTAGTGGTGGCCATTTGGT	A	ILMN_15168	ILMN_1799730	2510561
ULK1	6220291	1.77778	8.63754	541.873	14.0883	0	46	963.331	34.7054	0	36	Homo sapiens unc-51-like kinase 1 (C. elegans) (ULK1), mRNA.	4507830	8408	NP_003556.1	ULK1	NM_003565.1	Chr.12 130973505-130973554 (+)	ATG1; UNC51; Unc51.1		signal transduction [goid 7165] [pmid 9693035] [evidence TAS]; protein amino acid phosphorylation [goid 6468] [pmid 9693035] [evidence TAS]	protein serine/threonine kinase activity [goid 4674] [pmid 9693035] [evidence TAS]; transferase activity [goid 16740] [evidence IEA]; nucleotide binding [goid 166] [evidence IEA]; protein binding [goid 5515] [pmid 11146101] [evidence IPI]; ATP binding [goid 5524] [evidence IEA]	RefSeq	NM_003565.1	5067	GCGCCTCAACTGCTGCCCCTGGTTGAATGTTCTCTTGATAGTGCTGGACC	A	ILMN_2158	ILMN_1735052	6220291
MGC59937	5810047	1.77481	7.69694	70.8427	2.24118	0.145506	37	125.733	4.89021	0	35	Homo sapiens Similar to RIKEN cDNA 2310002J15 gene (MGC59937), mRNA.	39752686	375791	NP_945352.1	MGC59937	NM_199001.1	Chr.9 (-)					RefSeq	NM_199001.1	692	CCTGATTACCTTAAGGCCCAGGCAATAAAGCAGGGTGATCTTCCTCCCAA	S	ILMN_13120	ILMN_1814106	5810047
CYB5D1	2680673	1.77348	8.1842	302.809	10.4225	0	51	537.025	18.1956	0	45	Homo sapiens cytochrome b5 domain containing 1 (CYB5D1), mRNA.	40255059	124637	NP_653208.2	CYB5D1	NM_144607.2	Chr.17 7706001-7706050 (+)	FLJ32499			metal ion binding [goid 46872] [evidence IEA]; iron ion binding [goid 5506] [evidence IEA]	RefSeq	NM_144607.2	3173	CATGTCTTGCCTCAGACCCTCACACACTGTCCTCTCTGCCTGCAACACTC	S	ILMN_26624	ILMN_1670925	2680673
NOTCH1	6960397	1.77223	7.71713	404.001	14.3311	0	22	715.981	26.0958	0	34	Homo sapiens Notch homolog 1, translocation-associated (Drosophila) (NOTCH1), mRNA.	27894367	4851	NP_060087.2	NOTCH1	NM_017617.2	Chr.9 138508852-138508901 (-)	hN1; TAN1	integral to membrane [goid 16021] [evidence NAS]; membrane [goid 16020] [evidence IEA]; nucleus [goid 5634] [pmid 10713164] [evidence TAS]	immune response [goid 6955] [pmid 1831692] [evidence NAS]; regulation of transcription, DNA-dependent [goid 6355] [evidence IEA]; transcription [goid 6350] [evidence IEA]; negative regulation of myoblast differentiation [goid 45662] [pmid 10713164] [evidence IMP]; Notch signaling pathway [goid 7219] [pmid 10713164] [evidence TAS]; regulation of development [goid 50793] [evidence IEA]; cell differ…	protein binding [goid 5515] [pmid 10713164] [evidence IPI]; receptor activity [goid 4872] [evidence IEA]; calcium ion binding [goid 5509] [evidence IEA]	RefSeq	NM_017617.2	9113	GTGGTGCCATCCCCAGGGGGCATGACCAGATGCGTCCCAAGATGTTGATT	S	ILMN_4175	ILMN_1729161	6960397
LOC342897	4250048	1.77016	7.95623	68.6677	2.30272	0.219686	49	121.553	4.34426	0	40	Homo sapiens similar to F-box only protein 2 (LOC342897), mRNA.	47825360	342897	NP_001001414.1	LOC342897	NM_001001414.1	Chr.19 44384199-44384248 (+)			protein catabolism [goid 30163] [evidence IEA]	protein binding [goid 5515] [evidence IEA]; receptor activity [goid 4872] [evidence IEA]	RefSeq	NM_001001414.1	1810	CTCCTCCAGCTACCGCAGAGCCCACAAACCCAGGCATCTATCAAAGTCCC	S	ILMN_1768	ILMN_1713397	4250048
LRP1	6770270	1.76929	8.4371	174.275	6.31272	0	40	308.343	9.57752	0	36	Homo sapiens low density lipoprotein-related protein 1 (alpha-2-macroglobulin receptor) (LRP1), mRNA.	4758685	4035	NP_002323.1	LRP1	NM_002332.1	Chr.12 55892995-55893044 (+)	APR; LRP; A2MR; CD91; APOER; TGFBR5; MGC88725	coated pit [goid 5905] [evidence IEA]; membrane fraction [goid 5624] [pmid 2779654] [evidence TAS]; membrane [goid 16020] [evidence IEA]; integral to plasma membrane [goid 5887] [pmid 3266596] [evidence TAS]	cell proliferation [goid 8283] [pmid 3266596] [evidence TAS]; endocytosis [goid 6897] [evidence IEA]; lipid metabolism [goid 6629] [pmid 3266596] [evidence TAS]	receptor activity [goid 4872] [pmid 10880251] [evidence TAS]; lipoprotein binding [goid 8034] [pmid 2779654] [evidence TAS]; calcium ion binding [goid 5509] [pmid 3266596] [evidence TAS]; lipid transporter activity [goid 5319] [pmid 3266596] [evidence TAS]	RefSeq	NM_002332.1	14491	GGGCTAATTCTGGGAAGGGAGAGTTCTTTGCTGCCCCTGTCTGGAAGACG	S	ILMN_22753	ILMN_1669772	6770270
RBJ	630431	1.76882	7.38733	120.816	4.35308	0	35	213.701	8.2206	0	50	Homo sapiens Ras-associated protein Rap1 (RBJ), mRNA.	23821014	51277	NP_057628.1	RBJ	NM_016544.1	Chr.2 25020199-25020248 (-)	RabJS		protein folding [goid 6457] [evidence IEA]; small GTPase mediated signal transduction [goid 7264] [evidence IEA]	heat shock protein binding [goid 31072] [evidence IEA]; GTP binding [goid 5525] [evidence IEA]; unfolded protein binding [goid 51082] [evidence IEA]	RefSeq	NM_016544.1	4613	CTGGAGAGCTGGACAGTGTTGGTTAGCTTCCTGCATTGATTGCCCCTGGG	S	ILMN_30155	ILMN_1810436	630431
SLCO4A1	1850301	1.76534	9.90282	298.497	9.99667	0	51	526.951	13.0728	0	35	Homo sapiens solute carrier organic anion transporter family, member 4A1 (SLCO4A1), mRNA.	39777593	28231	NP_057438.3	SLCO4A1	NM_016354.3	Chr.20 60773808-60773857 (+)	POAT; OATP1; OATP-E; OATP4A1; OATPRP1; SLC21A12	membrane [goid 16020] [evidence IEA]; integral to membrane [goid 16021] [evidence IEA]	ion transport [goid 6811] [evidence IEA]	transporter activity [goid 5215] [evidence IEA]	RefSeq	NM_016354.3	2492	ACCTGTGGTTTAAAGTCGGCTGTGACCTCCTGTCCCCAGAGCTGTACGGC	S	ILMN_3183	ILMN_1743701	1850301
PTPNS1	1170497	1.76104	6.58428	1564.93	61.8603	0	49	2755.91	119.021	0	33	Homo sapiens protein tyrosine phosphatase, non-receptor type substrate 1 (PTPNS1), mRNA.	18426910	140885	NP_542970.1	PTPNS1	NM_080792.1	Chr.20 1868371-1868420 (+)	BIT; MFR; P84; SIRP; MYD-1; SHPS1; SIRPA; CD172A; SHPS-1; SIRPalpha; SIRPalpha2; SIRP-ALPHA-1	integral to membrane [goid 16021] [evidence IEA]; plasma membrane [goid 5886] [pmid 9070220] [evidence TAS]	cell adhesion [goid 7155] [pmid 9070220] [evidence TAS]		RefSeq	NM_080792.1	3699	GAACCCCAGGAAAAGGAAGAGGTCGAACCAACCCTGCGGAAGGAGCATGG	S	ILMN_1639	ILMN_1758146	1170497
IGFBP5	1050070	1.75822	8.1592	3435.79	121.486	0	29	6040.88	197.796	0	45	Homo sapiens insulin-like growth factor binding protein 5 (IGFBP5), mRNA.	46094066	3488	NP_000590.1	IGFBP5	NM_000599.2	Chr.2 217245529-217245578 (-)	IBP5	extracellular region [goid 5576] [pmid 14718574] [evidence NAS]	signal transduction [goid 7165] [pmid 7525452] [evidence NAS]; regulation of cell growth [goid 1558] [evidence IEA]	insulin-like growth factor binding [goid 5520] [evidence IEA]	RefSeq	NM_000599.2	5732	GCACAGTTGTCAGACAAGATTCCTTCAGATTCCGAGTTGCCTACCGGTTG	S	ILMN_3066	ILMN_1750324	1050070
RAB3IL1	610639	1.75759	7.46652	557.441	19.1833	0	43	979.751	37.3772	0	38	Homo sapiens RAB3A interacting protein (rabin3)-like 1 (RAB3IL1), mRNA.	21361439	5866	NP_037533.2	RAB3IL1	NM_013401.2	Chr.11 61421395-61421444 (-)					RefSeq	NM_013401.2	2188	AGCTCCCACCTGGACGCATCCCTCACCACGTCCGGATTTCCTTCTTTGGA	S	ILMN_25234	ILMN_1741632	610639
PNPLA2	5550168	1.75375	7.22631	150.635	4.57836	0	47	264.175	11.1337	0	43	Homo sapiens patatin-like phospholipase domain containing 2 (PNPLA2), mRNA.	34147340	57104	NP_065109.1	PNPLA2	NM_020376.2	Chr.11 815034-815083 (+)	ATGL; FP17548; TTS-2.2; 1110001C14Rik		lipid metabolism [goid 6629] [evidence IEA]		RefSeq	NM_020376.2	1889	TGAGGCCCCGCGCACCTGTGCCTTAATCTTCCCTCCCCTGTGCTGCCCGA	S	ILMN_27831	ILMN_1787923	5550168
IGSF4C	670168	1.75234	8.91821	74.0215	2.55607	0.0613409	30	129.711	3.68839	0	48	Homo sapiens immunoglobulin superfamily, member 4C (IGSF4C), mRNA.	21686976	199731	NP_660339.1	IGSF4C	NM_145296.1	Chr.19 48818653-48818702 (-)	TSLL2; synCAM4	membrane [goid 16020] [evidence IEA]; integral to membrane [goid 16021] [evidence IEA]		receptor activity [goid 4872] [evidence IEA]	RefSeq	NM_145296.1	1835	CTCCCCCAACGTCTGTCCCATCCATATTTGTCTCTCTGTCCACCCACTCC	S	ILMN_19958	ILMN_1688561	670168
SPINT2	4220274	1.75131	9.33131	87.5386	2.75921	0	53	153.307	4.28891	0	50	Homo sapiens serine peptidase inhibitor, Kunitz type, 2 (SPINT2), mRNA.	57242801	10653	NP_066925.1	SPINT2	NM_021102.2	Chr.19 43474613-43474662 (+)	PB; Kop; HAI2; HAI-2	integral to membrane [goid 16021] [pmid 9434156] [evidence TAS]; soluble fraction [goid 5625] [pmid 9115294] [evidence TAS]; extracellular region [goid 5576] [pmid 9346890] [evidence TAS]	cell motility [goid 6928] [pmid 9434156] [evidence TAS]	serine-type endopeptidase inhibitor activity [goid 4867] [pmid 9434156] [evidence TAS]	RefSeq	NM_021102.2	1217	GGCTGCTTCCTGGTCTGGCAGGGATGGGTTTGCTTTGGAAATCCTCTAGG	S	ILMN_28039	ILMN_1800739	4220274
PLAU	1740349	1.74126	7.63859	494.867	20.4537	0	39	861.694	27.5692	0	40	Homo sapiens plasminogen activator, urokinase (PLAU), mRNA.	53729348	5328	NP_002649.1	PLAU	NM_002658.2	Chr.10 75346964-75347013 (+)	ATF; UPA; URK; u-PA	extracellular space [goid 5615] [evidence NR ]	chemotaxis [goid 6935] [pmid 10749881] [evidence TAS]; signal transduction [goid 7165] [pmid 10749881] [evidence TAS]; blood coagulation [goid 7596] [evidence IEA]; proteolysis and peptidolysis [goid 6508] [pmid 6589620] [evidence TAS]; fibrinolysis [goid 42730] [evidence IEA]	peptidase activity [goid 8233] [evidence IEA]; plasminogen activator activity [goid 8243] [evidence IEA]; kinase activity [goid 16301] [evidence IEA]; serine-type endopeptidase activity [goid 4252] [evidence IEA]	RefSeq	NM_002658.2	2049	GTGGTCTTTCTGGAGAGGTTATAGGTCACTCCTGGGGCCTCTTGGGTCCC	S	ILMN_24167	ILMN_1656057	1740349
MLPH	4760634	1.74067	6.92269	600.779	24.7905	0	38	1045.76	39.4877	0	34	Homo sapiens melanophilin (MLPH), mRNA.	34222365	79083	NP_077006.1	MLPH	NM_024101.4	Chr.2 238127146-238127195 (+)	ln; MELPH; l1Rk3; MGC2771; SLAC2-A; Slac-2a; FLJ12145; l(1)-3Rk; exophilin-3		intracellular protein transport [goid 6886] [evidence IEA]	metal ion binding [goid 46872] [evidence IEA]; protein binding [goid 5515] [evidence IEA]; Rab GTPase binding [goid 17137] [evidence IEA]	RefSeq	NM_024101.4	2150	TCCTGCACTGCTCACCTGGGTTTACTGATGACTCCTGGCTGCCCCACCAT	S	ILMN_29422	ILMN_1795342	4760634
ULBP1	3290195	1.74032	5.56219	100.001	5.28242	0	25	174.033	8.02757	0	27	Homo sapiens UL16 binding protein 1 (ULBP1), mRNA.	56181385	80329	NP_079494.1	ULBP1	NM_025218.2	Chr.6 150336208-150336257 (+)	RAET1I	MHC class I protein complex [goid 42612] [evidence IEA]; membrane [goid 16020] [evidence NAS]; endoplasmic reticulum [goid 5783] [evidence IEA]	antigen presentation [goid 19882] [evidence IEA]; natural killer cell activation [goid 30101] [pmid 11239445] [evidence NAS]	MHC class I receptor activity [goid 30106] [pmid 11239445] [evidence NAS]	RefSeq	NM_025218.2	2811	GGGCGATGGGATCATTGGGACACCAAGCCTCAGCTTCTCAAATTCTACCC	S	ILMN_1673	ILMN_1738407	3290195
CISH	1240041	1.73894	5.92465	59.0859	2.34691	0.78174	37	102.747	5.02247	0	40	Homo sapiens cytokine inducible SH2-containing protein (CISH), mRNA.	21614506	1154	NP_659508.1	CISH	NM_145071.1	Chr.3 50619212-50619261 (-)	CIS; G18; SOCS; CIS-1	cellular component unknown [goid 8372] [evidence ND ]	intracellular signaling cascade [goid 7242] [pmid 10902923] [evidence NAS]; regulation of cell growth [goid 1558] [pmid 9465889] [evidence NAS]; negative regulation of signal transduction [goid 9968] [evidence IEA]	molecular function unknown [goid 5554] [evidence ND ]	RefSeq	NM_145071.1	1679	CAGAGCCTGTGTCTCACCCCCTCACAGGACAGAGCTGTATCTGCATAGAG	S	ILMN_10462	ILMN_1738207	1240041
CIDEA	4200048	1.7373	7.88062	62.9436	2.11196	0.540656	49	109.352	3.77699	0	51	Homo sapiens cell death-inducing DFFA-like effector a (CIDEA), transcript variant 2, mRNA.	38158010	1149	NP_938031.1	CIDEA	NM_198289.1	Chr.18 12267509-12267558 (+)	CIDE-A	intracellular [goid 5622] [evidence IEA]	DNA fragmentation during apoptosis [goid 6309] [pmid 9564035] [evidence TAS]; apoptosis [goid 6915] [evidence IEA]; DNA damage response, signal transduction resulting in induction of apoptosis [goid 8630] [pmid 9564035] [evidence TAS]	protein binding [goid 5515] [evidence IEA]	RefSeq	NM_198289.1	1030	CAGGCGTGCCCAGGAGCGTGTGCATGTGTCAGAGCCATTTGGTCCATCAT	A	ILMN_5808	ILMN_1788184	4200048
ANGPTL4	2630609	1.73642	8.4056	1426.31	45.6351	0	40	2476.67	79.3251	0	34	Homo sapiens angiopoietin-like 4 (ANGPTL4), transcript variant 1, mRNA.	21536397	51129	NP_647475.1	ANGPTL4	NM_139314.1	Chr.19 8345182-8345231 (+)	ARP4; FIAF; PGAR; HFARP; PPARG; pp1158; ANGPTL2	extracellular region [goid 5576] [pmid 10698685] [evidence IEP]	positive regulation of lipid metabolism [goid 45834] [evidence ISS]; positive regulation of angiogenesis [goid 45766] [pmid 11953136] [evidence IDA]; negative regulation of lipoprotein lipase activity [goid 51005] [evidence ISS]; negative regulation of apoptosis [goid 43066] [pmid 10698685] [evidence IDA]; response to hypoxia [goid 1666] [pmid 12707035] [evidence NAS]; cellular response to starva…	enzyme inhibitor activity [goid 4857] [evidence ISS]	RefSeq	NM_139314.1	1828	GGGACACAAGCAGGCGCCAATGGTATCTGGGCGGAGCTCACAGAGTTCTT	A	ILMN_20440	ILMN_1707727	2630609
MXRA5	990072	1.73592	7.15133	578.681	19.8208	0	50	1004.54	39.7293	0	35	Homo sapiens matrix-remodelling associated 5 (MXRA5), mRNA.	18390318	25878	NP_056234.1	MXRA5	NM_015419.1	Chr.X 3236720-3236769 (-)	DKFZp564I1922		protein amino acid phosphorylation [goid 6468] [evidence IEA]	vascular endothelial growth factor receptor activity [goid 5021] [evidence IEA]; ATP binding [goid 5524] [evidence IEA]	RefSeq	NM_015419.1	9474	GCAGTATCTGGCTTGTCCATCTGGTCTAAGGTGGCTGCTTCTTCCCCAGC	S	ILMN_29922	ILMN_1803213	990072
WNT1	6380215	1.73342	7.90954	58.5793	2.10495	0.804565	51	101.543	3.32686	0	56	Homo sapiens wingless-type MMTV integration site family, member 1 (WNT1), mRNA.	16936523	7471	NP_005421.1	WNT1	NM_005430.2	Chr.12 47662249-47662298 (+)	INT1	extracellular region [goid 5576] [evidence IEA]; soluble fraction [goid 5625] [evidence NR ]	cell fate specification [goid 1708] [pmid 15592430] [evidence TAS]; frizzled-2 signaling pathway [goid 7223] [evidence IEA]; cell migration [goid 16477] [pmid 15592430] [evidence TAS]; morphogenesis [goid 9653] [pmid 2202907] [evidence TAS]; central nervous system development [goid 7417] [pmid 2202907] [evidence TAS]; establishment and/or maintenance of cell polarity [goid 7163] [pmid 15592430] […	receptor binding [goid 5102] [pmid 15592430] [evidence NAS]	RefSeq	NM_005430.2	1870	GGGAACCAGCAGAAATGCCCCCATTCTCCCAGTCTCTGTCGTGGAGCCAT	S	ILMN_22389	ILMN_1814443	6380215
GCGR	6860041	1.7328	7.28553	71.8313	2.26256	0.11127	29	124.47	4.96248	0	41	Homo sapiens glucagon receptor (GCGR), mRNA.	4503946	2642	NP_000151.1	GCGR	NM_000160.1	Chr. ()	GGR	integral to membrane [goid 16021] [pmid 8144028] [evidence TAS]; plasma membrane [goid 5886] [pmid 8144028] [evidence TAS]	signal transduction [goid 7165] [evidence IEA]; G-protein coupled receptor protein signaling pathway [goid 7186] [evidence IEA]; generation of precursor metabolites and energy [goid 6091] [pmid 7773293] [evidence TAS]; regulation of blood pressure [goid 8217] [pmid 8563746] [evidence TAS]; G-protein signaling, coupled to cAMP nucleotide second messenger [goid 7188] [pmid 8144028] [evidence TAS]; …	glucagon receptor activity [goid 4967] [pmid 8144028] [evidence TAS]; receptor activity [goid 4872] [evidence IEA]; G-protein coupled receptor activity [goid 4930] [evidence IEA]	RefSeq	NM_000160.1	1949	TGCGTGCCAGTGTCCCCACGTATGTCGGCACGTCCCATGTGCATGGAAAT	S	ILMN_17452	ILMN_1725311	6860041
KIAA0427	5690537	1.73224	6.49015	155.311	5.97042	0	43	269.036	11.5523	0	41	Homo sapiens KIAA0427 (KIAA0427), mRNA.	7662111	9811	NP_055587.1	KIAA0427	NM_014772.1	Chr.18 44643282-44643331 (+)	Gm672			RNA binding [goid 3723] [evidence IEA]	RefSeq	NM_014772.1	5436	CTCAGCTGCAGGGCACTGTGTTGGGAAACCATTGGCTGGGCCTTTGAGGA	S	ILMN_2842	ILMN_1655563	5690537
DKFZp434K1815	6980148	1.73079	6.35201	375.989	16.7516	0	30	650.756	26.5052	0	33	Homo sapiens hypothetical protein DKFZp434K1815 (DKFZp434K1815), mRNA.	23097239	222229	NP_690852.1	DKFZp434K1815	NM_152892.1	Chr.7 101900431-101900480 (+)					RefSeq	NM_152892.1	2012	CCAATGCCTCCTTCACCTACCTCACCGCCCTGACGGACTCCAACATCGTA	S	ILMN_12314	ILMN_1682368	6980148
RXRA	5890246	1.72972	8.39645	645.913	22.8391	0	50	1117.25	33.2959	0	35	Homo sapiens retinoid X receptor, alpha (RXRA), mRNA.	21536318	6256	NP_002948.1	RXRA	NM_002957.3	Chr.9 136472031-136472080 (+)	NR2B1	nucleus [goid 5634] [evidence IEA]	regulation of transcription, DNA-dependent [goid 6355] [evidence IEA]; signal transduction [goid 7165] [pmid 1310260] [evidence NAS]; transcription [goid 6350] [evidence IEA]; positive regulation of transcription from RNA polymerase II promoter [goid 45944] [pmid 12037571] [evidence IDA]; vitamin metabolism [goid 6766] [pmid 1651173] [evidence TAS]	metal ion binding [goid 46872] [evidence IEA]; transcription coactivator activity [goid 3713] [pmid 1651173] [evidence TAS]; retinoid-X receptor activity [goid 4886] [pmid 1310260] [evidence TAS]; protein binding [goid 5515] [pmid 12039952] [evidence IPI]; steroid hormone receptor activity [goid 3707] [evidence IEA]; zinc ion binding [goid 8270] [evidence IEA]; steroid binding [goid 5496] [eviden…	RefSeq	NM_002957.3	5207	AAGCCTTGCTCTGTTGTGTCCTGTTGCCGGCTCTGGCCTTCCTGTGACTG	S	ILMN_6758	ILMN_1687315	5890246
NLGN2	5270382	1.72915	8.58734	153.974	4.74752	0	51	266.245	8.32645	0	35	Homo sapiens neuroligin 2 (NLGN2), mRNA.	31317254	57555	NP_065846.1	NLGN2	NM_020795.2	Chr.17 7263746-7263795 (+)	KIAA1366	postsynaptic membrane [goid 45211] [pmid 10892652] [evidence NAS]; integral to membrane [goid 16021] [evidence IEA]	synaptogenesis [goid 7416] [pmid 10892652] [evidence NAS]; intercellular junction maintenance [goid 45217] [pmid 10892652] [evidence NAS]; cell-cell adhesion [goid 16337] [pmid 10892652] [evidence NAS]	neurexin binding [goid 42043] [pmid 10892652] [evidence NAS]; catalytic activity [goid 3824] [evidence IEA]	RefSeq	NM_020795.2	4485	GACCCCATGATTCAGCCACGGACTCCAATGCCCAGCTCCTCTCCCCAAAA	S	ILMN_22430	ILMN_1764158	5270382
TMEPAI	2230537	1.72801	7.55681	216.205	7.88935	0	36	373.604	12.9395	0	51	Homo sapiens transmembrane, prostate androgen induced RNA (TMEPAI), transcript variant 2, mRNA.	40317615	56937	NP_954638.1	TMEPAI	NM_199169.1	Chr.20 55657046-55657095 (-)	STAG1; PMEPA1	integral to membrane [goid 16021] [pmid 10873380] [evidence NAS]	androgen receptor signaling pathway [goid 30521] [pmid 10873380] [evidence NAS]	molecular function unknown [goid 5554] [evidence ND ]	RefSeq	NM_199169.1	4284	CGTGGGAACTGCTCTCCTTTGCAGCCCCATTTCCCAAGCTCTGTTCAAGT	A	ILMN_13834	ILMN_1734276	2230537
UNQ467	5900201	1.72399	7.96608	67.5173	1.67561	0.268188	34	116.399	4.4606	0	38	Homo sapiens KIPV467 (UNQ467), mRNA.	46409407	388533	NP_997275.1	UNQ467	NM_207392.1	Chr.19 40670159-40670169:40670170-40670208 (-)					RefSeq	NM_207392.1	273	GCTGAAAGGACTGAGGAGCGCAACTCCTGATGCCCAGTGACCATGACCTC	S	ILMN_1241	ILMN_1752548	5900201
SERPINH1	1230615	1.72342	7.14085	1270.31	45.7446	0	44	2189.26	82.9458	0	39	Homo sapiens serpin peptidase inhibitor, clade H (heat shock protein 47), member 1, (collagen binding protein 1) (SERPINH1), mRNA.	32454740	871	NP_001226.2	SERPINH1	NM_001235.2	Chr.11 74961166-74961215 (+)	CBP1; CBP2; gp46; AsTP3; HSP47; PIG14; RA-A47; SERPINH2	endoplasmic reticulum [goid 5783] [pmid 7656593] [evidence TAS]; ER-Golgi intermediate compartment [goid 5793] [pmid 15308636] [evidence IDA]	protein folding [goid 6457] [evidence IEA]; response to unfolded protein [goid 6986] [pmid 10023073] [evidence TAS]	serine-type endopeptidase inhibitor activity [goid 4867] [pmid 1309665] [evidence TAS]; collagen binding [goid 5518] [pmid 7656593] [evidence NAS]; unfolded protein binding [goid 51082] [evidence IEA]	RefSeq	NM_001235.2	1876	GCTGCCTCCCCAGCTCTATCCCAACCTCTCCCAACTATAAAACTAGGTGC	S	ILMN_28241	ILMN_1751028	1230615
SOX15	4890730	1.72233	7.15416	78.991	2.6965	0.00998574	35	136.048	5.27892	0	47	Homo sapiens SRY (sex determining region Y)-box 15 (SOX15), mRNA.	5902105	6665	NP_008873.1	SOX15	NM_006942.1	Chr.17 7432319-7432368 (-)	SOX20; SOX26; SOX27	chromatin [goid 785] [evidence IEA]; nucleus [goid 5634] [pmid 8332506] [evidence NAS]	male gonad development [goid 8584] [pmid 9540826] [evidence TAS]; establishment and/or maintenance of chromatin architecture [goid 6325] [pmid 8332506] [evidence NAS]; regulation of transcription from RNA polymerase II promoter [goid 6357] [pmid 9540826] [evidence TAS]	RNA polymerase II transcription factor activity [goid 3702] [pmid 9540826] [evidence TAS]; transcription factor activity [goid 3700] [pmid 8332506] [evidence NAS]	RefSeq	NM_006942.1	1247	CCAGCAGCATCCCCTACCCCAGGCTGTCAACCCTTTCTCCTGTTGGACTA	S	ILMN_12152	ILMN_1784217	4890730
SERTAD3	1190634	1.72109	5.67192	97.8688	3.21868	0	49	168.441	9.22372	0	35	Homo sapiens SERTA domain containing 3 (SERTAD3), transcript variant 2, mRNA.	42741651	29946	NP_976219.1	SERTAD3	NM_203344.1	Chr.19 45641964-45642013 (-)	RBT1	nucleus [goid 5634] [evidence IEA]	regulation of transcription, DNA-dependent [goid 6355] [evidence IEA]; transcription [goid 6350] [evidence IEA]	protein binding [goid 5515] [pmid 16189514] [evidence IPI]	RefSeq	NM_203344.1	109	TCGCAACGCTGTGGGCGTTCCAGGAGGTGGTCGTGGCGAACCTGGCAGCT	I	ILMN_1527	ILMN_1813955	1190634
ETV3	1030348	1.71902	6.26481	113	3.73427	0	50	194.249	9.23481	0	45	Homo sapiens ets variant gene 3 (ETV3), mRNA.	20270187	2117	NP_005231.1	ETV3	NM_005240.1	Chr.1 155369941-155369990 (-)	PE1; METS; PE-1; bA110J1.4	nucleus [goid 5634] [evidence NAS]	regulation of transcription, DNA-dependent [goid 6355] [evidence IEA]; transcription [goid 6350] [evidence IEA]	transcription factor activity [goid 3700] [evidence IEA]	RefSeq	NM_005240.1	1020	CTGGGGTTACTTGACCTTCTCTCCTGTTAAGTGCAGTAGGGCTTCCCCTC	S	ILMN_21500	ILMN_1703180	1030348
GALNAC4S-6ST	7330148	1.71883	7.68932	301.126	11.2911	0	30	517.584	16.8593	0	25	Homo sapiens B cell RAG associated protein (GALNAC4S-6ST), mRNA.	45505172	51363	NP_056976.2	GALNAC4S-6ST	NM_015892.2	Chr.10 125757392-125757441 (-)	BRAG; KIAA0598; MGC34346; DKFZp781H1369	integral to membrane [goid 16021] [pmid 11572857] [evidence NAS]	regulation of DNA recombination [goid 18] [pmid 11572857] [evidence ISS]; hexose biosynthesis [goid 19319] [pmid 11572857] [evidence IDA]; regulation of B cell differentiation [goid 45577] [pmid 11572857] [evidence ISS]	3'-phosphoadenosine 5'-phosphosulfate binding [goid 50656] [pmid 11572857] [evidence IDA]; transferase activity [goid 16740] [evidence IEA]; N-acetylgalactosamine 4-sulfate 6-O-sulfotransferase activity [goid 50659] [pmid 11572857] [evidence IDA]	RefSeq	NM_015892.2	4412	TCTTGCTGACAGAATAGGTTCCGTTCTGGGCGGTGGTTCTCGAGCCTGCC	S	ILMN_8597	ILMN_1670926	7330148
ZNF467	1260301	1.71854	8.18061	65.5009	1.92152	0.379458	45	112.566	3.83171	0	45	Homo sapiens zinc finger protein 467 (ZNF467), mRNA.	46409309	168544	NP_997219.1	ZNF467	NM_207336.1	Chr.7 149092430-149092479 (-)	EZI; Zfp467	nucleus [goid 5634] [evidence IEA]		metal ion binding [goid 46872] [evidence IEA]; nucleic acid binding [goid 3676] [evidence IEA]; zinc ion binding [goid 8270] [evidence IEA]	RefSeq	NM_207336.1	2185	AAAGCAGATATTTCCCGGACCCAGCGCGGCCTCAACCAGGGCAGGAAAGA	S	ILMN_11856	ILMN_1779015	1260301
LOC201175	2690187	1.71718	5.85753	88.7881	2.34778	0	41	152.465	8.52322	0	30	Homo sapiens hypothetical protein LOC201175 (LOC201175), mRNA.	31341379	201175	NP_777579.1	LOC201175	NM_174919.2	Chr.17 40862551-40862600 (-)					RefSeq	NM_174919.2	2219	ACGCCCGCAGTCCCTCATCAGCAATTCCCAAGCTCCAAAGCTCCCTGGAA	S	ILMN_25445	ILMN_1656361	2690187
LMNA	1940082	1.71473	7.57664	1661	68.1198	0	39	2848.16	88.567	0	44	Homo sapiens lamin A/C (LMNA), transcript variant 2, mRNA.	27436944	4000	NP_005563.1	LMNA	NM_005572.2	Chr.1 154374205-154374254 (+)	FPL; IDC; LFP; CDDC; EMD2; FPLD; HGPS; LDP1; LMN1; LMNC; PRO1; CDCD1; CMD1A; CMT2B1; LGMD1B	lamin filament [goid 5638] [pmid 10080180] [evidence TAS]; intermediate filament [goid 5882] [evidence IEA]; nucleus [goid 5634] [evidence IEA]	muscle development [goid 7517] [pmid 10080180] [evidence TAS]	structural molecule activity [goid 5198] [pmid 8344919] [evidence TAS]; protein binding [goid 5515] [pmid 11801724] [evidence IPI]	RefSeq	NM_005572.2	1957	AGCCAGGCCTGGGGGCAGCCTCTCCCCAGCCTCCCCGTGCCAAAAATCTT	I	ILMN_12442	ILMN_1696749	1940082
MRGPRF	1240348	1.71435	6.76975	785.83	32.7272	0	38	1347.19	50.1945	0	39	Homo sapiens MAS-related GPR, member F (MRGPRF), mRNA.	31543160	219928	NP_659452.2	MRGPRF	NM_145015.2	Chr.11 68528669-68528718 (-)	RTA; mrgF; GPR140; GPR168; MGC21621	membrane [goid 16020] [evidence IEA]; integral to membrane [goid 16021] [evidence IEA]	signal transduction [goid 7165] [evidence IEA]; G-protein coupled receptor protein signaling pathway [goid 7186] [evidence IEA]	rhodopsin-like receptor activity [goid 1584] [evidence IEA]; receptor activity [goid 4872] [evidence IEA]	RefSeq	NM_145015.2	1876	AGGGCCTTTGGCCGCCTTGGGTAGTTGACCTGCCTTTTCTGACTCCGGGA	S	ILMN_517	ILMN_1657502	1240348
S100P	2640609	1.71257	7.5013	91.2863	3.17768	0	42	156.334	5.49382	0	55	Homo sapiens S100 calcium binding protein P (S100P), mRNA.	45827727	6286	NP_005971.1	S100P	NM_005980.2	Chr.4 6749666-6749670:6749671-6749715 (+)	MIG9	cytoplasm [goid 5737] [pmid 15632002] [evidence TAS]; nucleus [goid 5634] [pmid 15632002] [evidence IDA]		magnesium ion binding [goid 287] [pmid 15632002] [evidence TAS]; calcium ion binding [goid 5509] [pmid 1633809] [evidence TAS]; calcium-dependent protein binding [goid 48306] [pmid 15632002] [evidence IPI]	RefSeq	NM_005980.2	378	AATGATGCCCTGGAGATGTCACAGATTCCTGGCAGAGCCATGGTCCCAGG	S	ILMN_23476	ILMN_1801216	2640609
ETV4	770338	1.70842	6.26086	111.549	3.33248	0	49	190.572	9.28934	0	34	Homo sapiens ets variant gene 4 (E1A enhancer binding protein, E1AF) (ETV4), mRNA.	24307882	2118	NP_001977.1	ETV4	NM_001986.1	Chr.17 38960873-38960922 (-)	E1AF; PEA3; E1A-F; PEAS3	nucleus [goid 5634] [evidence NAS]	regulation of transcription, DNA-dependent [goid 6355] [evidence NAS]; transcription [goid 6350] [evidence IEA]	transcriptional activator activity [goid 16563] [evidence NAS]; transcription factor activity [goid 3700] [evidence IEA]; sequence-specific DNA binding [goid 43565] [evidence IEA]	RefSeq	NM_001986.1	2015	AGGCAGGCGGAGGTTGAAGAAAGGAACCTGGGATGAGGGGTGCTGGGTAT	S	ILMN_25435	ILMN_1720822	770338
SEPW1	1570202	1.70795	6.02733	794.851	30.6066	0	39	1357.57	62.7543	0	36	Homo sapiens selenoprotein W, 1 (SEPW1), mRNA.	42544245	6415	NP_003000.1	SEPW1	NM_003009.2	Chr.19 52979420-52979469 (+)	selW	cytoplasm [goid 5737] [evidence NAS]; plasma membrane [goid 5886] [evidence ISS]	cell redox homeostasis [goid 45454] [evidence IEA]	selenium binding [goid 8430] [evidence IEA]; oxidoreductase activity [goid 16491] [evidence ISS]	RefSeq	NM_003009.2	545	CTTGTGGACACCTGGTCTTTCCCTGATGTTCTCGTGGCTGCTGTTGGGGG	S	ILMN_6755	ILMN_1769226	1570202
NKD2	1940176	1.70725	7.78728	62.8049	2.1327	0.553495	48	107.224	3.57129	0	42	Homo sapiens naked cuticle homolog 2 (Drosophila) (NKD2), mRNA.	31543291	85409	NP_149111.1	NKD2	NM_033120.2	Chr.5 1091714-1091763 (+)				calcium ion binding [goid 5509] [evidence IEA]	RefSeq	NM_033120.2	1587	GGCGGTGAACACATCTGAAGCCACTATGTTTCCTGGCTCTAAGGCTCGTC	S	ILMN_23021	ILMN_1731206	1940176
G1P3	4390176	1.705	8.74144	3300.97	87.8295	0	51	5628.15	178.393	0	52	Homo sapiens interferon, alpha-inducible protein (clone IFI-6-16) (G1P3), transcript variant 1, mRNA.	13259551	2537	NP_002029.3	G1P3	NM_002038.2	Chr.1 27865200-27865249 (-)	6-16; IFI616	integral to membrane [goid 16021] [evidence IEA]	immune response [goid 6955] [pmid 3017706] [evidence TAS]; response to pest, pathogen or parasite [goid 9613] [evidence IEA]		RefSeq	NM_002038.2	729	TGCGCCGACGATGCCCAGAATCCAGAACTTTGTCTATCACTCTCCCCAAC	A	ILMN_9411	ILMN_1687384	4390176
CYLN2	1030653	1.70255	7.90602	1106.98	37.5912	0	39	1884.68	60.7771	0	40	Homo sapiens cytoplasmic linker 2 (CYLN2), transcript variant 2, mRNA.	14702161	7461	NP_115797.1	CYLN2	NM_032421.1	Chr.7 73458150-73458199 (+)	CLIP; CLIP2; WSCR4; WBSCR4; CLIP-115; KIAA0291; MGC11333	microtubule associated complex [goid 5875] [pmid 9799601] [evidence TAS]			RefSeq	NM_032421.1	5399	GAAGTGTGGCGAGTCTGTGCTCGGGACAATAAAGCTTGTGACAGGTCCAG	A	ILMN_14847	ILMN_1798846	1030653
FLJ90805	5290717	1.7016	7.8661	81.409	2.91821	0	30	138.526	4.34293	0	50	Homo sapiens hypothetical protein FLJ90805 (FLJ90805), mRNA.	27734988	284339	NP_775904.1	FLJ90805	NM_173633.1	Chr.19 47520974-47521023 (+)					RefSeq	NM_173633.1	1688	CGGGGGCCTTCCCTCGGGTCCCTGGCAGAAAGACATTTTACCCCTTCTTG	S	ILMN_17567	ILMN_1789112	5290717
SIRT7	1110373	1.69933	6.4249	304.065	11.2995	0	39	516.706	21.7969	0	35	Homo sapiens sirtuin (silent mating type information regulation 2 homolog) 7 (S. cerevisiae) (SIRT7), mRNA.	7706711	51547	NP_057622.1	SIRT7	NM_016538.1	Chr.17 77463231-77463280 (-)	SIR2L7	chromatin silencing complex [goid 5677] [evidence IEA]	proline biosynthesis [goid 6561] [evidence IEA]; regulation of transcription, DNA-dependent [goid 6355] [evidence IEA]; electron transport [goid 6118] [evidence IEA]; chromatin silencing [goid 6342] [evidence IEA]	metal ion binding [goid 46872] [evidence IEA]; hydrolase activity [goid 16787] [evidence IEA]; pyrroline-5-carboxylate reductase activity [goid 4735] [evidence IEA]; DNA binding [goid 3677] [evidence IEA]	RefSeq	NM_016538.1	1539	GCCTTTCCTCGCTCACCAGGCCAGTCTCAGGGCCTCACCGTATTTCTACT	S	ILMN_1438	ILMN_1800418	1110373
UBE2C	2450603	1.69801	7.45871	163.887	5.96246	0	66	278.281	9.37453	0	50	Homo sapiens ubiquitin-conjugating enzyme E2C (UBE2C), transcript variant 6, mRNA.	32967290	11065	NP_861519.1	UBE2C	NM_181803.1	Chr.20 43875503-43875510:43877900-43877923:43877924-43877941 (+)	UBCH10; dJ447F3.2		cyclin catabolism [goid 8054] [pmid 9122200] [evidence TAS]; spindle organization and biogenesis [goid 7051] [pmid 15504738] [evidence NAS]; cell cycle [goid 7049] [pmid 15504738] [evidence NAS]; cell division [goid 51301] [evidence IEA]; mitosis [goid 7067] [evidence IEA]; positive regulation of cell proliferation [goid 8284] [pmid 9122200] [evidence TAS]; ubiquitin-dependent protein catabolism …	ubiquitin-like activating enzyme activity [goid 8642] [evidence IEA]; ubiquitin-protein ligase activity [goid 4842] [pmid 9122200] [evidence TAS]; ligase activity [goid 16874] [evidence IEA]	RefSeq	NM_181803.1	202	CCCTCATGAACCCAACATTGATAGTCCCTTGAACACACATGCTGCCGAGC	A	ILMN_6398	ILMN_1714730	2450603
POFUT2	620300	1.69775	5.93815	505.279	21.1119	0	38	857.837	38.2598	0	38	Homo sapiens protein O-fucosyltransferase 2 (POFUT2), transcript variant 3, mRNA.	49574587	23275	NP_598368.2	POFUT2	NM_133635.3	Chr.21 45508508-45508557 (-)	FUT13; C21orf80		fucose metabolism [goid 6004] [evidence IEA]; carbohydrate metabolism [goid 5975] [evidence IEA]	transferase activity, transferring glycosyl groups [goid 16757] [evidence IEA]; peptide-O-fucosyltransferase activity [goid 46922] [evidence IEA]	RefSeq	NM_133635.3	2578	GGAGGGACAGACAGCTCTTCCTTTCGGAGCCTGGCTAGTCTAGGACATCA	A	ILMN_24199	ILMN_1775823	620300
TNFRSF10D	1260743	1.69712	5.22616	122.287	5.68388	0	39	207.536	10.6281	0	49	Homo sapiens tumor necrosis factor receptor superfamily, member 10d, decoy with truncated death domain (TNFRSF10D), mRNA.	42544227	8793	NP_003831.2	TNFRSF10D	NM_003840.3	Chr.8 23049436-23049485 (-)	DCR2; CD264; TRUNDD; TRAILR4	membrane [goid 16020] [evidence IEA]; integral to membrane [goid 16021] [evidence IEA]	apoptosis [goid 6915] [evidence IEA]; anti-apoptosis [goid 6916] [pmid 9430226] [evidence TAS]; signal transduction [goid 7165] [pmid 9430226] [evidence TAS]	transmembrane receptor activity [goid 4888] [pmid 9430226] [evidence TAS]	RefSeq	NM_003840.3	3095	CCATGGAGTTTTAGGAGGGGATGGCCTTTCCGGTCTTCGCACTTCCATCC	S	ILMN_17600	ILMN_1666022	1260743
Ells1	3450148	1.69284	6.4308	119.181	5.95789	0	21	201.755	6.88242	0	29	Homo sapiens hypothetical protein Ells1 (Ells1), mRNA.	23618862	222166	NP_690006.1	Ells1	NM_152793.1	Chr.7 30168829-30168878 (+)	FLJ25903				RefSeq	NM_152793.1	5533	CCTCCCCTGAGAGTGAGGACCTCATCCGACCATGTAATTACCATTCGCTT	S	ILMN_5639	ILMN_1672605	3450148
RRAS	1690521	1.69241	9.70572	691.777	19.1414	0	48	1170.77	30.2101	0	49	Homo sapiens related RAS viral (r-ras) oncogene homolog (RRAS), mRNA.	20127497	6237	NP_006261.1	RRAS	NM_006270.2	Chr.19 54830468-54830517 (-)			intracellular protein transport [goid 6886] [evidence IEA]; Ras protein signal transduction [goid 7265] [pmid 3098437] [evidence TAS]	nucleotide binding [goid 166] [evidence IEA]; GTPase activity [goid 3924] [pmid 3098437] [evidence TAS]; GTP binding [goid 5525] [evidence IEA]	RefSeq	NM_006270.2	829	CATACCCACCCTTACTTCCTGGCCTCTTCTGGGCTACTGCCACTGTGTGC	S	ILMN_23748	ILMN_1780825	1690521
NALP1	6900685	1.69081	7.18339	224.554	6.62317	0	47	379.679	14.9717	0	39	Homo sapiens NACHT, leucine rich repeat and PYD (pyrin domain) containing 1 (NALP1), transcript variant 5, mRNA.	74271813	22861	NP_001028225.1	NALP1	NM_001033053.1	Chr.17 5343750-5343799 (-)	CARD7; DEFCAP; PP1044; KIAA0926; DEFCAP-L/S; DKFZp586O1822	intracellular [goid 5622] [pmid 11076957] [evidence IC ]	defense response to pathogen [goid 42829] [evidence IEA]; induction of apoptosis [goid 6917] [pmid 11076957] [evidence NAS]; regulation of apoptosis [goid 42981] [evidence IEA]; caspase activation [goid 6919] [pmid 11076957] [evidence NAS]	nucleotide binding [goid 166] [evidence IEA]; caspase activator activity [goid 8656] [pmid 11076957] [evidence NAS]; ATP binding [goid 5524] [evidence IEA]; enzyme binding [goid 19899] [pmid 11076957] [evidence IPI]	RefSeq	NM_001033053.1	4952	CTTGGGGACTCTAGGATGGCTTCGTTCTGGCCCGGCTCACTTCTGGAGCT	I	ILMN_24485	ILMN_1680774	6900685
ITM2C	6520048	1.68766	8.30075	604.374	18.3077	0	53	1019.98	31.7605	0	56	Homo sapiens integral membrane protein 2C (ITM2C), transcript variant 1, mRNA.	60302915	81618	NP_112188.1	ITM2C	NM_030926.4	Chr.2 231451910-231451959 (+)	E25; BRI3; E25C; ITM3; BRICD2C	membrane [goid 16020] [evidence IEA]; integral to membrane [goid 16021] [evidence IEA]			RefSeq	NM_030926.4	1776	AGATAACACAGAGGGAAAGGGAGAGCCACCTGGTACTTGTCCACCCTGCC	A	ILMN_26681	ILMN_1680453	6520048
SLC25A1	4150441	1.6867	6.90659	139.02	6.57038	0	39	234.485	7.25193	0	61	Homo sapiens solute carrier family 25 (mitochondrial carrier; citrate transporter), member 1 (SLC25A1), mRNA.	21389314	6576	NP_005975.1	SLC25A1	NM_005984.1	Chr.22 17543460-17543509 (-)	CTP; SLC20A3	integral to membrane [goid 16021] [evidence IEA]; membrane [goid 16020] [evidence IEA]; mitochondrion [goid 5739] [evidence IEA]; mitochondrial inner membrane [goid 5743] [evidence TAS]	transport [goid 6810] [evidence IEA]; mitochondrial citrate transport [goid 6843] [evidence TAS]	citrate transporter activity [goid 15137] [pmid 8666394] [evidence TAS]; transporter activity [goid 5215] [evidence IEA]; binding [goid 5488] [evidence IEA]	RefSeq	NM_005984.1	1168	GCATTGTGGCTGTCAAATCCATGTGTCCCCCCTGTGGTCTGTGTGTGACA	S	ILMN_28181	ILMN_1813671	4150441
IL20	2640431	1.68652	8.27246	94.6764	2.34616	0	57	159.674	5.51094	0	36	Homo sapiens interleukin 20 (IL20), mRNA.	50845426	50604	NP_061194.2	IL20	NM_018724.3	Chr.1 205109089-205109138 (+)	IL-20; IL10D; ZCYTO10; MGC96907	extracellular space [goid 5615] [evidence IEA]	immune response [goid 6955] [evidence IEA]; regulation of inflammatory response [goid 50727] [pmid 11470428] [evidence TAS]; positive regulation of tyrosine phosphorylation of Stat3 protein [goid 42517] [pmid 11470428] [evidence TAS]; positive regulation of epidermal cell differentiation [goid 45606] [pmid 11470428] [evidence TAS]; hemopoiesis [goid 30097] [evidence ISS]; positive regulation of k…	interleukin-20 receptor binding [goid 45517] [pmid 11470428] [evidence TAS]	RefSeq	NM_018724.3	1132	CCATCCCCAGTAGACTCCCCAGTCCCATAATTGTGTATCTTCCAGCCAGG	S	ILMN_7637	ILMN_1673410	2640431
ENO3	2030746	1.68433	5.23452	150.751	7.03445	0	44	253.914	12.6738	0	32	Homo sapiens enolase 3 (beta, muscle) (ENO3), transcript variant 1, mRNA.	16554590	2027	NP_001967.1	ENO3	NM_001976.2	Chr.17 4801006-4801055 (+)	MSE	phosphopyruvate hydratase complex [goid 15] [evidence IEA]	glycolysis [goid 6096] [evidence IEA]	lyase activity [goid 16829] [evidence IEA]; phosphopyruvate hydratase activity [goid 4634] [pmid 8513787] [evidence TAS]; magnesium ion binding [goid 287] [evidence IEA]	RefSeq	NM_001976.2	1353	GGCTCTTGGGGACAAGGCAATCTTTGCTGGACGCAAGTTCCGTAACCCGA	A	ILMN_16651	ILMN_1678904	2030746
LIF	4070487	1.68341	7.4151	91.0955	2.9556	0	43	153.351	5.44021	0	56	Homo sapiens leukemia inhibitory factor (cholinergic differentiation factor) (LIF), mRNA.	6006018	3976	NP_002300.1	LIF	NM_002309.2	Chr.22 28966771-28966820 (-)	CDF; HILDA; D-FACTOR	extracellular space [goid 5615] [evidence IEA]	immune response [goid 6955] [evidence IEA]; cell-cell signaling [goid 7267] [evidence NR ]; development [goid 7275] [pmid 3143918] [evidence TAS]; cell surface receptor linked signal transduction [goid 7166] [evidence NR ]; positive regulation of cell proliferation [goid 8284] [pmid 3143918] [evidence TAS]	cytokine activity [goid 5125] [evidence IEA]; oncostatin-M receptor binding [goid 5147] [evidence NR ]; growth factor activity [goid 8083] [evidence IEA]; leukemia inhibitory factor receptor binding [goid 5146] [evidence IEA]	RefSeq	NM_002309.2	3492	AGACATAGTGTGTGGGGTTGGAGCTCTGGCACCCGGGGAGGTAGCATTTC	S	ILMN_14586	ILMN_1780599	4070487
LRIG1	3850131	1.67909	7.10833	212.776	8.04498	0	36	357.27	12.2824	0	51	Homo sapiens leucine-rich repeats and immunoglobulin-like domains 1 (LRIG1), mRNA.	54607117	26018	NP_056356.2	LRIG1	NM_015541.2	Chr.3 66512315-66512364 (-)	LIG1; LIG-1; DKFZP586O1624	membrane [goid 16020] [evidence IEA]; integral to membrane [goid 16021] [evidence IEA]			RefSeq	NM_015541.2	4308	GAAACTGAGCTGGGACTGGAAAGGACAGCCCTTGACCTGGGTTCTGGGTA	S	ILMN_3319	ILMN_1707342	3850131
TMEM88	3830370	1.67881	5.68028	70.9102	2.8934	0.14408	42	119.044	5.58053	0	43	Homo sapiens transmembrane protein 88 (TMEM88), mRNA.	44662812	92162	NP_981956.1	TMEM88	NM_203411.1	Chr.17 7699966-7700015 (+)	FLJ20025; MGC71744				RefSeq	NM_203411.1	698	CTCAATCCTGAACATCTAGGCTGGAACCTGCACACCTCCCCCTCAGCTCC	S	ILMN_9545	ILMN_1757129	3830370
PLEKHQ1	6380040	1.67731	5.49983	122.396	5.60176	0	35	205.296	9.4714	0	37	Homo sapiens pleckstrin homology domain containing, family Q member 1 (PLEKHQ1), mRNA.	33457315	80301	NP_079477.2	PLEKHQ1	NM_025201.3	Chr.15 62947048-62947097 (+)	PP1628; pp9099; DKFZp761K2312				RefSeq	NM_025201.3	3464	GCTATTAATTTCCATCCTTTAGCAGGCTGGGCCCTAGGCAGGAAGCTGGC	S	ILMN_25713	ILMN_1689968	6380040
KIAA1737	3800050	1.67617	7.86718	197.142	7.11726	0	53	330.443	9.82674	0	40	Homo sapiens KIAA1737 (KIAA1737), mRNA.	32307174	85457	NP_219494.2	KIAA1737	NM_033426.2	Chr.14 76652899-76652948 (+)					RefSeq	NM_033426.2	3864	CGGAGGTGACCAGAAAGATCTCCATCGGTTGCCCAAGGCTGTAAGTAGTG	S	ILMN_24671	ILMN_1788347	3800050
GPR30	6130468	1.67592	8.61117	477.406	14.3399	0	53	800.094	23.1333	0	56	Homo sapiens G protein-coupled receptor 30 (GPR30), transcript variant 1, mRNA.	72534655	2852	NP_001026852.1	GPR30	NM_001031682.1	Chr.7 1099751-1099800 (+)	FEG-1; LERGU; CMKRL2; LERGU2; GPCR-Br; MGC99678	integral to membrane [goid 16021] [evidence IEA]; integral to plasma membrane [goid 5887] [pmid 8920907] [evidence TAS]	signal transduction [goid 7165] [evidence IEA]; G-protein coupled receptor protein signaling pathway [goid 7186] [pmid 8920907] [evidence TAS]	rhodopsin-like receptor activity [goid 1584] [evidence IEA]; purinergic nucleotide receptor activity, G-protein coupled [goid 45028] [evidence IEA]; receptor activity [goid 4872] [evidence IEA]	RefSeq	NM_001031682.1	1677	AATTGCACTCATGTGGACTGGGACCGTGCGAGCTGCCGTGTGGGTTAGTC	A	ILMN_13759	ILMN_1795298	6130468
RPL37	770639	1.67556	6.24821	148.671	5.0106	0	56	249.108	11.0639	0	44	Homo sapiens ribosomal protein L37 (RPL37), mRNA.	60218902	6167	NP_000988.1	RPL37	NM_000997.3	Chr.5 40861390-40861439 (-)	MGC99572	ribosome [goid 5840] [evidence IEA]	protein biosynthesis [goid 6412] [evidence IEA]	metal ion binding [goid 46872] [evidence IEA]; structural constituent of ribosome [goid 3735] [evidence IEA]; rRNA binding [goid 19843] [evidence IEA]	RefSeq	NM_000997.3	7317	CCTGCGTCACAGGGAAGCAACCTACAGAGAAGCAGCAGCTCCCCAAGAGA	S	ILMN_138392	ILMN_1800796	770639
MAFG	4250411	1.67464	6.90819	286.838	12.7892	0	45	480.35	15.2227	0	49	Homo sapiens v-maf musculoaponeurotic fibrosarcoma oncogene homolog G (avian) (MAFG), transcript variant 1, mRNA.	49619229	4097	NP_002350.1	MAFG	NM_002359.2	Chr.17 77469792-77469841 (-)	MGC13090; MGC20149				RefSeq	NM_002359.2	4634	TTGCTCTCCTGGCGCTGAGAGGTGGGTCCAAGCAGAGTTGATCAGTCCCT	A	ILMN_1968	ILMN_1692260	4250411
CDC20	1710021	1.67148	7.9465	520.482	15.9237	0	40	869.978	28.0574	0	38	Homo sapiens CDC20 cell division cycle 20 homolog (S. cerevisiae) (CDC20), mRNA.	4557436	991	NP_001246.1	CDC20	NM_001255.1	Chr.1 43601352-43601387:43601388-43601401 (+)	p55CDC; bA276H19.3	spindle [goid 5819] [pmid 7513050] [evidence TAS]	cell division [goid 51301] [evidence IEA]; mitosis [goid 7067] [evidence IEA]; ubiquitin-dependent protein catabolism [goid 6511] [pmid 9682218] [evidence TAS]; regulation of cell cycle [goid 74] [pmid 7513050] [evidence TAS]; ubiquitin cycle [goid 6512] [evidence IEA]	protein binding [goid 5515] [pmid 14743218] [evidence IPI]	RefSeq	NM_001255.1	1563	AAGGCCAGTGCAGCCAAAAGCAGCCTCATCCACCAAGGCATCCGCTGAAG	S	ILMN_8354	ILMN_1663390	1710021
KIAA0182	1010538	1.67145	6.85335	376.73	18.557	0	36	629.686	18.3528	0	50	Homo sapiens KIAA0182 (KIAA0182), mRNA.	44955925	23199	NP_055430.1	KIAA0182	NM_014615.1	Chr.16 84267131-84267180 (+)		intracellular [goid 5622] [evidence IEA]		metal ion binding [goid 46872] [evidence IEA]; zinc ion binding [goid 8270] [evidence IEA]; protein binding [goid 5515] [evidence IEA]	RefSeq	NM_014615.1	7213	CCGGTGCCTCGGTCACTCTGGGGGCAGTTTAGATGCTGTGAAATTAAACC	S	ILMN_9294	ILMN_1807767	1010538
DBN1	5820358	1.67124	6.73137	1438.7	46.3216	0	56	2404.41	97.142	0	36	Homo sapiens drebrin 1 (DBN1), transcript variant 2, mRNA.	18426912	1627	NP_543157.1	DBN1	NM_080881.1	Chr.5 176816524-176816573 (-)	D0S117E; DKFZp434D064	actin cytoskeleton [goid 15629] [evidence ISS]; actomyosin [goid 42641] [pmid 12761245] [evidence NAS]; dendrite [goid 30425] [pmid 12009525] [evidence NAS]; intracellular [goid 5622] [evidence IEA]; cytoplasm [goid 5737] [pmid 12009525] [evidence NAS]	regulation of dendrite morphogenesis [goid 50773] [pmid 12009525] [evidence NAS]; neurogenesis [goid 7399] [evidence IEA]; actin filament organization [goid 7015] [evidence ISS]; cell differentiation [goid 30154] [evidence IEA]; regulation of neuronal synaptic plasticity [goid 48168] [pmid 12009525] [evidence NAS]	actin binding [goid 3779] [pmid 12761245] [evidence NAS]; profilin binding [goid 5522] [evidence ISS]	RefSeq	NM_080881.1	3032	AAAACATGGCAATAAATGGCTCGTGGGCTCTGGCTCCCTGGGACCCCCTC	A	ILMN_24457	ILMN_1769926	5820358
C1orf93	6250338	1.67044	7.75556	180.101	5.29835	0	40	300.846	10.2706	0	40	Homo sapiens chromosome 1 open reading frame 93 (C1orf93), mRNA.	22748798	127281	NP_689584.1	C1orf93	NM_152371.1	Chr.1 2512395-2512444 (+)	MGC26818; RP3-395M20.10				RefSeq	NM_152371.1	2342	GTGGGTGGGTGTGACAGCAGGAGCATTGCCATCTTGGACAAACATGGCCA	S	ILMN_12752	ILMN_1732347	6250338
C3	2810196	1.66878	6.16808	89.7501	2.79156	0	36	149.773	6.93971	0	47	Homo sapiens complement component 3 (C3), mRNA.	4557384	718	NP_000055.1	C3	NM_000064.1	Chr.19 (-)	ASP; CPAMD1	extracellular space [goid 5615] [evidence IEA]	signal transduction [goid 7165] [pmid 10085065] [evidence TAS]; innate immune response [goid 45087] [evidence IEA]; G-protein coupled receptor protein signaling pathway [goid 7186] [pmid 9164946] [evidence TAS]; complement activation, classical pathway [goid 6958] [evidence IEA]; complement activation, alternative pathway [goid 6957] [evidence IEA]; inflammatory response [goid 6954] [evidence IEA]	receptor binding [goid 5102] [pmid 9164946] [evidence TAS]; endopeptidase inhibitor activity [goid 4866] [evidence IEA]	RefSeq	NM_000064.1	5018	CCGAGAGCATGGTTGTCTTTGGGTGCCCCAACTGACCACACCCCCATTCC	S	ILMN_5682	ILMN_1804151	2810196
IL32	4390113	1.6681	7.73583	65.3084	2.02684	0.396576	40	108.941	3.61351	0	48	Homo sapiens interleukin 32 (IL32), transcript variant 3, mRNA.	61658631	9235	NP_001012650.1	IL32	NM_001012632.1	Chr.16 3059568-3059617 (+)	NK4; TAIF; TAIFa; TAIFb; TAIFc; TAIFd; IL-32beta; IL-32alpha; IL-32delta; IL-32gamma	extracellular space [goid 5615] [pmid 1729377] [evidence TAS]	immune response [goid 6955] [pmid 1729377] [evidence TAS]; cell adhesion [goid 7155] [pmid 1729377] [evidence TAS]	cytokine activity [goid 5125] [evidence IEA]	RefSeq	NM_001012632.1	855	TTCCCAGGGCAAGGCTGATCTGTTGCCGTATTAGTCCGTTTTCACACAGC	A	ILMN_3781	ILMN_1778010	4390113
BCAT2	6110008	1.66385	5.83545	213.327	5.81313	0	51	354.945	18.4554	0	38	Homo sapiens branched chain aminotransferase 2, mitochondrial (BCAT2), mRNA.	50658083	587	NP_001181.2	BCAT2	NM_001190.2	Chr.19 53990412-53990461 (-)	BCAM; BCT2	mitochondrion [goid 5739] [pmid 9165094] [evidence TAS]	metabolism [goid 8152] [evidence IEA]; branched chain family amino acid biosynthesis [goid 9082] [pmid 8702755] [evidence TAS]	branched-chain-amino-acid transaminase activity [goid 4084] [pmid 9165094] [evidence TAS]; transferase activity [goid 16740] [evidence IEA]	RefSeq	NM_001190.2	1249	GTAGCATCTCGTCACGCCAGCACTCGCCTCCCTACCAATGACTCACCTGA	S	ILMN_2261	ILMN_1695110	6110008
PRKCZ	830091	1.66273	7.20657	75.4712	2.13706	0.0399429	45	125.488	4.80344	0	43	Homo sapiens protein kinase C, zeta (PRKCZ), transcript variant 1, mRNA.	75709224	5590	NP_002735.3	PRKCZ	NM_002744.4	Chr.1 2105973-2105997:2106221-2106245 (+)	PKC2	membrane fraction [goid 5624] [pmid 7925449] [evidence TAS]; cytoplasm [goid 5737] [pmid 7925449] [evidence TAS]; plasma membrane [goid 5886] [pmid 7925449] [evidence TAS]	anti-apoptosis [goid 6916] [pmid 10770953] [evidence TAS]; intracellular signaling cascade [goid 7242] [evidence IEA]; protein amino acid phosphorylation [goid 6468] [pmid 10477520] [evidence TAS]	metal ion binding [goid 46872] [evidence IEA]; nucleotide binding [goid 166] [evidence IEA]; atypical protein kinase C activity [goid 4700] [pmid 8224878] [evidence TAS]; protein binding [goid 5515] [pmid 12893243] [evidence IPI]; protein serine/threonine kinase activity [goid 4674] [evidence IEA]; transferase activity [goid 16740] [evidence IEA]; zinc ion binding [goid 8270] [evidence IEA]; diac…	RefSeq	NM_002744.4	1828	CCGTGCAGCTGACCCCAGACGATGAGGATGCCATAAAGAGGATCGACCAG	A	ILMN_21284	ILMN_1697267	830091
NKX6-2	730082	1.6621	6.67059	64.3535	1.69461	0.457917	51	106.962	4.69286	0	39	Homo sapiens NK6 transcription factor related, locus 2 (Drosophila) (NKX6-2), mRNA.	28912911	84504	NP_796374.1	NKX6-2	NM_177400.1	Chr.10 134448444-134448493 (-)	GTX; NKX6B; NKX6.1; NKX6.2; MGC126684	nucleus [goid 5634] [pmid 11210186] [evidence NAS]	regulation of transcription, DNA-dependent [goid 6355] [pmid 11210186] [evidence NAS]	transcription factor activity [goid 3700] [pmid 11210186] [evidence NAS]	RefSeq	NM_177400.1	750	GATCACGCGGCTGCTCAAGAAGCACAAACCCTCGAACTTGGCGCTGGTCA	S	ILMN_21749	ILMN_1786989	730082
TTYH3	5870138	1.66152	6.66356	205.493	8.14936	0	40	341.43	12.2508	0	38	Homo sapiens tweety homolog 3 (Drosophila) (TTYH3), mRNA.	53831992	80727	NP_079526.1	TTYH3	NM_025250.2	Chr.7 2670726-2670775 (+)	KIAA1691				RefSeq	NM_025250.2	4586	CATCCAGGAACTGAGGCCTGAACCATTTTGCATTTCCCCCTCCTCCAGCC	S	ILMN_22026	ILMN_1692731	5870138
SLC25A23	5820634	1.65894	6.89283	210.8	5.46322	0	57	349.705	14.6889	0	38	Homo sapiens solute carrier family 25 (mitochondrial carrier; phosphate carrier), member 23 (SLC25A23), mRNA.	48476341	79085	NP_077008.2	SLC25A23	NM_024103.2	Chr.19 6391113-6391162 (-)	APC2; MCSC2; MGC2615; SCaMC-3	mitochondrion [goid 5739] [evidence IEA]; integral to membrane [goid 16021] [evidence IEA]; mitochondrial inner membrane [goid 5743] [evidence IEA]	transport [goid 6810] [evidence IEA]	transporter activity [goid 5215] [evidence IEA]; calcium ion binding [goid 5509] [evidence IEA]; binding [goid 5488] [evidence IEA]	RefSeq	NM_024103.2	3372	TCCTTCGACCTCCACTGCGCCCCACCTCCCTGCCTGTGTGTGTTATTTCA	S	ILMN_5925	ILMN_1679949	5820634
SLITL2	2640685	1.65814	7.32394	3117.16	100.997	0	46	5168.7	179.117	0	42	Homo sapiens slit-like 2 (Drosophila) (SLITL2), mRNA.	39930520	114990	NP_612449.1	SLITL2	NM_138440.1	Chr.16 4373289-4373338 (+)	VASN				RefSeq	NM_138440.1	2529	GGTAGGCGGCTGTGTGACTCTAGTCTTGGCCCCAGGAAGCGAAGGAACAA	S	ILMN_138591	ILMN_1667295	2640685
GRASP	1050671	1.65717	7.53877	69.3477	1.90216	0.198288	38	114.921	4.14298	0	40	Homo sapiens GRP1 (general receptor for phosphoinositides 1)-associated scaffold protein (GRASP), mRNA.	32171220	160622	NP_859062.1	GRASP	NM_181711.1	Chr.12 50695586-50695635 (+)				protein binding [goid 5515] [evidence IEA]; receptor activity [goid 4872] [evidence IEA]	RefSeq	NM_181711.1	1580	TCCCATGAAGCCCTCTCCTCAGCTTTACTTGCTCCCCCGCCCTTAGCCTT	S	ILMN_11141	ILMN_1705210	1050671
BCL2L1	2350358	1.65659	7.11263	772.712	25.3797	0	50	1280.07	45.952	0	44	Homo sapiens BCL2-like 1 (BCL2L1), nuclear gene encoding mitochondrial protein, transcript variant 1, mRNA.	20336334	598	NP_612815.1	BCL2L1	NM_138578.1	Chr.20 29716123-29716172 (-)	BCLX; BCL2L; Bcl-X; bcl-xL; bcl-xS; BCL-XL/S; DKFZp781P2092	integral to membrane [goid 16021] [evidence IEA]; membrane [goid 16020] [evidence IEA]; mitochondrion [goid 5739] [pmid 10365962] [evidence TAS]; mitochondrial outer membrane [goid 5741] [pmid 12667443] [evidence NAS]	regulation of apoptosis [goid 42981] [evidence IEA]; negative regulation of survival gene product activity [goid 8634] [pmid 8358789] [evidence TAS]; apoptotic mitochondrial changes [goid 8637] [pmid 9393856] [evidence TAS]; anti-apoptosis [goid 6916] [pmid 10365962] [evidence TAS]	protein self binding [goid 42802] [pmid 15131699] [evidence IPI]	RefSeq	NM_138578.1	2308	AGCGTGTCTGTATTTATGTGTGAGGAGCTGCTGGCTTGCAGTGCGCGTGC	A	ILMN_12148	ILMN_1654118	2350358
TNIP1	3780300	1.65549	4.75264	191.768	11.0066	0	27	317.47	15.4422	0	30	Homo sapiens TNFAIP3 interacting protein 1 (TNIP1), mRNA.	21361267	10318	NP_006049.2	TNIP1	NM_006058.2	Chr.5 150389858-150389907 (-)	VAN; NAF1; ABIN-1; KIAA0113	nucleus [goid 5634] [evidence IEA]	negative regulation of viral genome replication [goid 45071] [pmid 9923610] [evidence TAS]; defense response [goid 6952] [pmid 9923610] [evidence TAS]; pathogenesis [goid 9405] [pmid 9923610] [evidence TAS]; glycoprotein biosynthesis [goid 9101] [pmid 9923610] [evidence IDA]	protein binding [goid 5515] [pmid 11090181] [evidence TAS]	RefSeq	NM_006058.2	2715	TCACAGTAGCCTTGCTGAAGCCATCACAGATGGGAGAAGGCCATGCCAGC	S	ILMN_22927	ILMN_1703650	3780300
SEPP1	6760343	1.65456	5.80284	133.129	4.37344	0	44	220.27	10.6435	0	47	Homo sapiens selenoprotein P, plasma, 1 (SEPP1), mRNA.	62530390	6414	NP_005401.3	SEPP1	NM_005410.2	Chr.5 42836624-42836673 (-)	SeP; SELP	extracellular space [goid 5615] [evidence IEA]	response to oxidative stress [goid 6979] [pmid 2037562] [evidence TAS]	selenium binding [goid 8430] [pmid 8421687] [evidence TAS]	RefSeq	NM_005410.2	1151	GCCTGACAAATAAGTCAGCAGCTTATACCCACAGAAGCCAGTGCCAGTTG	S	ILMN_27164	ILMN_1785071	6760343
PRC1	10524	1.65372	8.03698	335.462	10.5833	0	50	554.76	16.7027	0	52	Homo sapiens protein regulator of cytokinesis 1 (PRC1), transcript variant 1, mRNA.	40807441	9055	NP_003972.1	PRC1	NM_003981.2	Chr.15 89310504-89310553 (-)	MGC1671; MGC3669	spindle microtubule [goid 5876] [pmid 9885575] [evidence TAS]; nucleus [goid 5634] [pmid 9885575] [evidence TAS]	cytokinesis [goid 910] [pmid 9885575] [evidence TAS]; mitotic spindle elongation [goid 22] [pmid 9885575] [evidence TAS]	protein binding [goid 5515] [pmid 16189514] [evidence IPI]	RefSeq	NM_003981.2	2831	CATGTCACTACTGGGGAGGTGTTCCTGCTCTAGCTTCCACGATGAGGCGC	A	ILMN_20465	ILMN_1728934	10524
ANKRD1	630010	1.65316	4.84911	101.172	3.15097	0	36	167.253	10.4765	0	45	Homo sapiens ankyrin repeat domain 1 (cardiac muscle) (ANKRD1), mRNA.	38327521	27063	NP_055206.2	ANKRD1	NM_014391.2	Chr.10 92661948-92661997 (-)	ALRP; CARP; C-193; CVARP; MCARP; bA320F15.2	nucleus [goid 5634] [pmid 7730328] [evidence TAS]	signal transduction [goid 7165] [pmid 7730328] [evidence TAS]; defense response [goid 6952] [pmid 7730328] [evidence TAS]	DNA binding [goid 3677] [pmid 7730328] [evidence TAS]	RefSeq	NM_014391.2	1813	AACGTCATGAGTGTAAGTGCAAATCAGTGGAAGGAGCGGCAAACTGGGAC	S	ILMN_15273	ILMN_1716264	630010
GJA12	5690148	1.65139	6.28902	110.193	3.17671	0	39	181.971	8.2366	0	33	Homo sapiens gap junction protein, alpha 12, 47kDa (GJA12), mRNA.	45439366	57165	NP_065168.2	GJA12	NM_020435.2	Chr.1 226414049-226414098 (+)	Cx47; CX46.6; PMLDAR; MGC105119	integral to membrane [goid 16021] [evidence IEA]; connexon complex [goid 5922] [evidence IEA]	cell communication [goid 7154] [evidence IEA]	connexon channel activity [goid 15285] [evidence IEA]	RefSeq	NM_020435.2	2142	AATGGGGCTCTGGGTTCCTGCCTGTGGCCTGTCTGTCCTCCTCCCTAATT	S	ILMN_6786	ILMN_1723048	5690148
RAI17	5310228	1.64897	7.74222	1710.22	53.9364	0	40	2820.09	89.4166	0	29	Homo sapiens retinoic acid induced 17 (RAI17), mRNA.	50234887	57178	NP_065071.1	RAI17	NM_020338.2	Chr.10 80745927-80745976 (+)	Zimp10; FLJ13541; KIAA1224				RefSeq	NM_020338.2	6689	CGTACACACATAAACACACCCACCAGTGCAGCCTGAAGTAACTCCCACAG	S	ILMN_985	ILMN_1771627	5310228
C7orf21	4210390	1.64808	5.37063	222.172	7.82941	0	47	366.156	18.9802	0	37	Homo sapiens chromosome 7 open reading frame 21 (C7orf21), mRNA.	31543199	83590	NP_113622.1	C7orf21	NM_031434.2	Chr.7 150409212-150409261 (-)	SB144; MGC5442	integral to membrane [goid 16021] [evidence IEA]	protein modification [goid 6464] [evidence IEA]		RefSeq	NM_031434.2	1316	TTAGTGTTCTGCCGGAGGACCCAGCCGCCTCCAATCCCTGACAGCTCCTT	S	ILMN_11025	ILMN_1666050	4210390
MAOA	6650278	1.64682	6.49559	95.4584	3.33988	0	48	157.203	6.16574	0	39	Homo sapiens monoamine oxidase A (MAOA), nuclear gene encoding mitochondrial protein, mRNA.	33469954	4128	NP_000231.1	MAOA	NM_000240.2	Chr.X 43490870-43490919 (+)		integral to membrane [goid 16021] [evidence IEA]; membrane [goid 16020] [evidence NR ]; mitochondrion [goid 5739] [evidence IEA]	catecholamine metabolism [goid 6584] [evidence IEA]; electron transport [goid 6118] [evidence IEA]; behavior [goid 7610] [pmid 8211186] [evidence TAS]; neurotransmitter catabolism [goid 42135] [evidence IEA]	amine oxidase activity [goid 8131] [evidence IEA]; oxidoreductase activity [goid 16491] [evidence IEA]	RefSeq	NM_000240.2	3931	GGTGCCTAATGTTCCATGTCTGAAGTTTGCCCCAGTGCTACACGTTGGAG	S	ILMN_11566	ILMN_1663640	6650278
CIC	7380768	1.64638	6.11896	127.869	3.40198	0	50	210.521	10.1056	0	42	Homo sapiens capicua homolog (Drosophila) (CIC), mRNA.	16507207	23152	NP_055940.2	CIC	NM_015125.2	Chr.19 47491447-47491496 (+)	KIAA0306	nucleus [goid 5634] [evidence IEA]	regulation of transcription, DNA-dependent [goid 6355] [evidence IEA]	DNA binding [goid 3677] [evidence IEA]	RefSeq	NM_015125.2	5131	CTTTATGCAAAATGGCTCCTGTGAGGGCTGCAAGCTGGAGGGTGGTGCAG	S	ILMN_14588	ILMN_1784780	7380768
C9orf89	6590053	1.64478	7.76963	218.309	7.60099	0	40	359.069	10.5157	0	36	Homo sapiens chromosome 9 open reading frame 89 (C9orf89), mRNA.	21362043	84270	NP_115686.2	C9orf89	NM_032310.2	Chr.9 94914344-94914392:94915095-94915095 (+)	BinCARD; MGC11115; bA370F5.1	cytosol [goid 5829] [pmid 15637807] [evidence NAS]; nucleus [goid 5634] [pmid 15637807] [evidence NAS]	negative regulation of I-kappaB kinase/NF-kappaB cascade [goid 43124] [pmid 15637807] [evidence NAS]	CARD domain binding [goid 50700] [pmid 15637807] [evidence NAS]	RefSeq	NM_032310.2	1952	CTGGGCCTTGCTGTGGGACTGGCCCTGCTCCTGTACTGCTATCCGCCAGA	S	ILMN_17058	ILMN_1659189	6590053
BDKRB1	4070184	1.64467	7.51618	125.436	3.14898	0	41	206.301	7.60977	0	47	Homo sapiens bradykinin receptor B1 (BDKRB1), mRNA.	20544171	623	NP_000701.2	BDKRB1	NM_000710.2	Chr.14 95800613-95800662 (+)	B1R; BKR1; B1BKR; BKB1R; BRADYB1	endoplasmic reticulum [goid 5783] [pmid 9930991] [evidence TAS]; integral to plasma membrane [goid 5887] [pmid 8063797] [evidence TAS]; plasma membrane [goid 5886] [pmid 9930991] [evidence TAS]	signal transduction [goid 7165] [evidence IEA]; G-protein coupled receptor protein signaling pathway [goid 7186] [evidence IEA]; elevation of cytosolic calcium ion concentration [goid 7204] [pmid 8063797] [evidence TAS]; inflammatory response [goid 6954] [evidence NR ]	receptor activity [goid 4872] [evidence IEA]; bradykinin receptor activity [goid 4947] [pmid 10422787] [evidence TAS]; rhodopsin-like receptor activity [goid 1584] [evidence IEA]	RefSeq	NM_000710.2	1049	GTCCGAGGCTGCTTTTGGGAGGACTTCATTGACCTGGGCCTGCAATTGGC	S	ILMN_24608	ILMN_1735355	4070184
FADS3	2320538	1.64421	6.80265	714.541	25.4928	0	36	1174.86	42.1746	0	32	Homo sapiens fatty acid desaturase 3 (FADS3), mRNA.	34304362	3995	NP_068373.1	FADS3	NM_021727.3	Chr.11 61397633-61397682 (-)	CYB5RP; LLCDL3; BC269730_1	membrane fraction [goid 5624] [pmid 10860662] [evidence NAS]; membrane [goid 16020] [evidence IEA]	fatty acid desaturation [goid 6636] [pmid 10860662] [evidence NAS]	oxidoreductase activity [goid 16491] [evidence IEA]; oxidoreductase activity, acting on paired donors, with oxidation of a pair of donors resulting in the reduction of molecular oxygen to two molecules of water [goid 16717] [evidence IEA]	RefSeq	NM_021727.3	1670	GCTCTGGGCCTGATGGGACAGGGGTAGAGGGAAGGTGAGCATAGCACATT	S	ILMN_18681	ILMN_1716847	2320538
GPR3	1110021	1.64311	7.42232	103.889	2.96261	0	58	170.701	6.0389	0	49	Homo sapiens G protein-coupled receptor 3 (GPR3), mRNA.	31377791	2827	NP_005272.1	GPR3	NM_005281.2	Chr.1 27594606-27594655 (+)	ACCA	integral to plasma membrane [goid 5887] [pmid 7639700] [evidence TAS]	G-protein signaling, adenylate cyclase activating pathway [goid 7189] [pmid 7639700] [evidence TAS]; signal transduction [goid 7165] [evidence IEA]; G-protein coupled receptor protein signaling pathway [goid 7186] [evidence IEA]	rhodopsin-like receptor activity [goid 1584] [evidence IEA]; G-protein coupled receptor activity, unknown ligand [goid 16526] [evidence IEA]; receptor activity [goid 4872] [evidence IEA]	RefSeq	NM_005281.2	1812	AGCCATCACCTGAGCAACCAAAAATTCCTCTGCGCTGGGGTCCGACTGCC	S	ILMN_24439	ILMN_1725271	1110021
FBN2	1580156	1.64175	7.74249	747.639	26.1124	0	39	1227.44	35.8574	0	44	Homo sapiens fibrillin 2 (congenital contractural arachnodactyly) (FBN2), mRNA.	66346694	2201	NP_001990.2	FBN2	NM_001999.3	Chr.5 127621695-127621744 (-)	CCA	extracellular matrix (sensu Metazoa) [goid 5578] [pmid 8120105] [evidence TAS]	morphogenesis [goid 9653] [pmid 7493032] [evidence TAS]	calcium ion binding [goid 5509] [evidence IEA]; extracellular matrix structural constituent [goid 5201] [pmid 8120105] [evidence TAS]	RefSeq	NM_001999.3	10479	GGCCAAAGCACATGCAGGCTCCTGGTTGTTCCTCTCAAACCTGTGCTGAC	S	ILMN_22082	ILMN_1670899	1580156
PTK7	3140427	1.64151	6.18781	195.204	10.0754	0	38	320.43	10.162	0	44	Homo sapiens PTK7 protein tyrosine kinase 7 (PTK7), transcript variant PTK7-4, mRNA.	27886607	5754	NP_690621.1	PTK7	NM_152882.2	Chr.6 43237080-43237129 (+)	CCK4	integral to membrane [goid 16021] [evidence IEA]; integral to plasma membrane [goid 5887] [pmid 7478540] [evidence TAS]	signal transduction [goid 7165] [pmid 7478540] [evidence TAS]; cell adhesion [goid 7155] [evidence IEA]; protein amino acid phosphorylation [goid 6468] [evidence IEA]	kinase activity [goid 16301] [evidence IEA]; protein binding [goid 5515] [evidence IEA]; receptor activity [goid 4872] [evidence IEA]; protein serine/threonine kinase activity [goid 4674] [evidence IEA]; vascular endothelial growth factor receptor activity [goid 5021] [evidence IEA]; ATP binding [goid 5524] [evidence IEA]; protein-tyrosine kinase activity [goid 4713] [evidence IEA]	RefSeq	NM_152882.2	3726	GGACACAGCAAGTGAGTCCTCCCCACTCTGGGCTTGTGCACACTGACCCA	A	ILMN_898	ILMN_1662166	3140427
DIDO1	1770390	1.64103	6.84122	121.995	4.14482	0	39	200.197	7.2863	0	38	Homo sapiens death inducer-obliterator 1 (DIDO1), transcript variant 3, mRNA.	71044476	11083	NP_542987.2	DIDO1	NM_080797.2	Chr.20 60989271-60989320 (-)	BYE1; DIO1; DATF1; DIDO2; DIDO3; DIO-1; FLJ11265; KIAA0333; MGC16140; C20orf158; dJ885L7.8; DKFZp434P1115	nucleus [goid 5634] [evidence IEA]	apoptosis [goid 6915] [evidence IEA]; regulation of transcription, DNA-dependent [goid 6355] [evidence IEA]; transcription [goid 6350] [evidence IEA]	metal ion binding [goid 46872] [evidence IEA]; zinc ion binding [goid 8270] [evidence IEA]; protein binding [goid 5515] [evidence IEA]	RefSeq	NM_080797.2	7303	GGGCAGGAGGAAACACCGCCCTCTGTAGCTGCTCGAATGGAAAGGGCTCT	I	ILMN_17046	ILMN_1763605	1770390
C3orf37	5890328	1.64022	6.5528	229.416	9.08723	0	39	376.293	13.3271	0	33	Homo sapiens chromosome 3 open reading frame 37 (C3orf37), transcript variant 2, mRNA.	54607103	56941	NP_064572.2	C3orf37	NM_020187.2	Chr.3 130506600-130506649 (+)	DC12; MGC111075				RefSeq	NM_020187.2	1395	TGCTGCCCTTTCCTGGCAGGGCTGGTGGAGTCTTCCCTCAAAGCATGCCT	A	ILMN_1343	ILMN_1815682	5890328
FREQ	1990328	1.64014	7.06664	266.863	8.89527	0	32	437.691	15.2787	0	38	Homo sapiens frequenin homolog (Drosophila) (FREQ), mRNA.	17738307	23413	NP_055101.2	FREQ	NM_014286.2	Chr.9 132038546-132038595 (+)	FLUP; NCS1; NCS-1; DKFZp761L1223	Golgi stack [goid 5795] [evidence IEA]		calcium ion binding [goid 5509] [pmid 11092894] [evidence TAS]	RefSeq	NM_014286.2	4133	ACCACATTTCTGGCAGCGTTTCCCAGACACCCCTCTGCTAGGCCATCCCT	S	ILMN_23523	ILMN_1756784	1990328
SDC4	2100577	1.6401	7.65718	1622.07	42.8392	0	54	2660.35	92.757	0	45	Homo sapiens syndecan 4 (amphiglycan, ryudocan) (SDC4), mRNA.	38201674	6385	NP_002990.2	SDC4	NM_002999.2	Chr.20 43387490-43387539 (-)	SYND4; MGC22217	membrane [goid 16020] [evidence IEA]; integral to plasma membrane [goid 5887] [pmid 1500433] [evidence NAS]	biological process unknown [goid 4] [evidence ND ]	cytoskeletal protein binding [goid 8092] [evidence IEA]	RefSeq	NM_002999.2	2415	TCCCTTGCTGCACCAGTGGCCATTAGCTCCCGTCACCACTGCAACCCAGG	S	ILMN_24480	ILMN_1666181	2100577
C16orf33	2630433	1.63975	7.19451	357.711	9.25737	0	52	586.557	22.551	0	34	Homo sapiens chromosome 16 open reading frame 33 (C16orf33), mRNA.	52851417	79622	NP_078847.1	C16orf33	NM_024571.2	Chr.16 47174-47223 (+)	FLJ22940		protein modification [goid 6464] [evidence IEA]		RefSeq	NM_024571.2	1403	CTGGTGGCTGAGCTTTTTCCCAGCAGGAATGGGTCCTCGAATCATCGTGC	S	ILMN_821	ILMN_1801118	2630433
GPR137	4730608	1.63966	8.10837	752.283	26.0386	0	43	1233.49	33.3082	0	57	Homo sapiens G protein-coupled receptor 137 (GPR137), mRNA.	21361824	56834	NP_064540.2	GPR137	NM_020155.2	Chr.11 63813489-63813538 (+)	C11orf4; GPR137A; TM7SF1L1	integral to membrane [goid 16021] [pmid 10873569] [evidence NAS]	biological process unknown [goid 4] [evidence ND ]	molecular function unknown [goid 5554] [evidence ND ]	RefSeq	NM_020155.2	1638	AGCCAGCTACCTCTCCTGTGCCTGCCACTCAATAAACAGTGTCTGCGCCC	S	ILMN_24699	ILMN_1804332	4730608
TUBA1	380731	1.6369	5.20854	71.4298	3.15917	0.126962	30	116.924	5.57531	0	33	Homo sapiens tubulin, alpha 1 (testis specific) (TUBA1), mRNA.	17921988	7277	NP_005991.1	TUBA1	NM_006000.1	Chr.2 219823282-219823317:219823318-219823331 (-)	FLJ30169; H2-ALPHA	protein complex [goid 43234] [evidence IEA]; microtubule [goid 5874] [evidence IEA]	microtubule-based movement [goid 7018] [evidence IEA]; protein polymerization [goid 51258] [evidence IEA]	nucleotide binding [goid 166] [evidence IEA]; structural molecule activity [goid 5198] [evidence IEA]; protein binding [goid 5515] [pmid 14697242] [evidence IPI]; GTPase activity [goid 3924] [evidence IEA]; GTP binding [goid 5525] [evidence IEA]	RefSeq	NM_006000.1	1391	GAGGGAGAAGAATAAAGCAGCTGCCTGGAGCCTATTCACTATGTTTATTG	S	ILMN_20363	ILMN_1784300	380731
SLC44A2	4050523	1.63558	6.38726	360.329	14.122	0	40	589.346	21.7334	0	42	Homo sapiens solute carrier family 44, member 2 (SLC44A2), mRNA.	31377726	57153	NP_065161.2	SLC44A2	NM_020428.2	Chr.19 10616176-10616225 (+)	CTL2; PP1292; DKFZp666A071	membrane [goid 16020] [evidence IEA]; integral to membrane [goid 16021] [evidence IEA]	positive regulation of I-kappaB kinase/NF-kappaB cascade [goid 43123] [pmid 12761501] [evidence IMP]; transport [goid 6810] [evidence IEA]	signal transducer activity [goid 4871] [pmid 12761501] [evidence IMP]	RefSeq	NM_020428.2	3317	GCACACCCCTGCGTGTAACTGCATTCCAACCACTAATAAAGTGCCTATTG	S	ILMN_5176	ILMN_1771987	4050523
LRRC8A	6270093	1.63428	6.96221	219.798	9.43089	0	44	359.211	10.5933	0	53	Homo sapiens leucine rich repeat containing 8 family, member A (LRRC8A), mRNA.	62241039	56262	NP_062540.2	LRRC8A	NM_019594.2	Chr.9 130719871-130719920 (+)	LRRC8; FLJ10337; KIAA1437	membrane [goid 16020] [evidence IEA]; integral to membrane [goid 16021] [evidence IEA]			RefSeq	NM_019594.2	4031	CCTGCTTTAGATCACTCGGGTCCCCACCTTAGAAGGGTCCCCGCCTTAGA	S	ILMN_18635	ILMN_1739840	6270093
DMWD	6380164	1.63319	7.11203	195.892	5.73024	0	43	319.929	11.7103	0	44	Homo sapiens dystrophia myotonica-containing WD repeat motif (DMWD), mRNA.	62945416	1762	NP_004934.1	DMWD	NM_004943.1	Chr.19 50978206-50978255 (-)	59; DMR-N9; D19S593E	cellular component unknown [goid 8372] [evidence ND ]	meiosis [goid 7126] [evidence NAS]	molecular function unknown [goid 5554] [evidence ND ]	RefSeq	NM_004943.1	3156	AAGGAGCTATTTTGGGGTCTCGTTTGCCCAGGGAGGGCTTGGCTCCACCA	S	ILMN_3514	ILMN_1714352	6380164
SPSB1	4070253	1.63311	8.67796	278.724	8.26682	0	58	455.188	12.0679	0	58	Homo sapiens splA/ryanodine receptor domain and SOCS box containing 1 (SPSB1), mRNA.	18141315	80176	NP_079382.2	SPSB1	NM_025106.2	Chr.1 9351943-9351992 (+)	SSB1; SSB-1		intracellular signaling cascade [goid 7242] [evidence IEA]		RefSeq	NM_025106.2	2840	GTACAGATCCCAGCTTATGGCCTTGACCCAGCCGTCCTCACAGATGCCGG	S	ILMN_12158	ILMN_1714170	4070253
NFE2	290315	1.63229	6.62038	84.9302	2.98236	0	37	138.631	5.12906	0	44	Homo sapiens nuclear factor (erythroid-derived 2), 45kDa (NFE2), mRNA.	5453773	4778	NP_006154.1	NFE2	NM_006163.1	Chr.12 52972203-52972252 (-)	p45; NF-E2	nucleus [goid 5634] [pmid 7774011] [evidence TAS]	circulation [goid 8015] [pmid 8355703] [evidence TAS]; hemostasis [goid 7599] [pmid 7774011] [evidence TAS]; transcription [goid 6350] [evidence IEA]; regulation of transcription from RNA polymerase II promoter [goid 6357] [pmid 8355703] [evidence TAS]; development [goid 7275] [pmid 7774011] [evidence TAS]	transcription coactivator activity [goid 3713] [pmid 8355703] [evidence TAS]; transcription factor activity [goid 3700] [pmid 8355703] [evidence TAS]	RefSeq	NM_006163.1	1567	GGAGGGCTGGAATCTGTCTTCCCTGACTCGGCTCCTCAGGTCTTTAGCCT	S	ILMN_5749	ILMN_1711786	290315
CST6	1770022	1.63193	6.74592	86.3409	2.62129	0	44	140.902	5.46671	0	40	Homo sapiens cystatin E/M (CST6), mRNA.	20302137	1474	NP_001314.1	CST6	NM_001323.2	Chr.11 65536274-65536323 (+)			morphogenesis [goid 9653] [pmid 9099741] [evidence TAS]	cysteine protease inhibitor activity [goid 4869] [pmid 8995380] [evidence TAS]	RefSeq	NM_001323.2	237	GGGCAGCAACAGCATCTACTACTTCCGAGACACGCACATCATCAAGGCGC	I	ILMN_20022	ILMN_1698666	1770022
MCOLN1	5390066	1.63131	5.43475	402.687	11.9893	0	57	656.907	34.7875	0	37	Homo sapiens mucolipin 1 (MCOLN1), mRNA.	10092596	57192	NP_065394.1	MCOLN1	NM_020533.1	Chr.19 7504673-7504681:7504682-7504722 (+)	ML4; MLIV; MST080; MSTP080; TRP-ML1	membrane [goid 16020] [evidence IEA]; integral to plasma membrane [goid 5887] [pmid 11013137] [evidence NAS]; lysosome [goid 5764] [evidence IEA]	cation transport [goid 6812] [pmid 11030752] [evidence NAS]; calcium ion transport [goid 6816] [evidence IEA]	cation channel activity [goid 5261] [pmid 11030752] [evidence NAS]; calcium ion binding [goid 5509] [evidence IEA]	RefSeq	NM_020533.1	1860	GTGAATTGATTCGACCTGACTGCCGTTGGACCGTAGGCCCTGGACTGCAG	S	ILMN_6653	ILMN_1764383	5390066
OSR2	3990170	1.63109	6.28992	192.671	6.33049	0	43	314.263	13.0008	0	34	Homo sapiens odd-skipped related 2 (Drosophila) (OSR2), mRNA.	16506290	116039	NP_443727.1	OSR2	NM_053001.1	Chr.8 100033201-100033250 (+)	FLJ90037	nucleus [goid 5634] [evidence IEA]		metal ion binding [goid 46872] [evidence IEA]; nucleic acid binding [goid 3676] [evidence IEA]; zinc ion binding [goid 8270] [evidence IEA]	RefSeq	NM_053001.1	1433	ATCCCTAGCCCTTCACTGACCCCAGCTCTTCCCTTGCTGCAGCCGCACCT	A	ILMN_22030	ILMN_1737715	3990170
CLCNKA	4850341	1.63052	6.0132	68.4792	2.36656	0.225392	36	111.657	4.81393	0	39	Homo sapiens chloride channel Ka (CLCNKA), mRNA.	31542310	1187	NP_004061.2	CLCNKA	NM_004070.2	Chr.1 16233072-16233121 (+)	hClC-Ka	membrane fraction [goid 5624] [evidence NR ]; membrane [goid 16020] [evidence IEA]; integral to plasma membrane [goid 5887] [pmid 8041726] [evidence TAS]	chloride transport [goid 6821] [evidence IEA]; ion transport [goid 6811] [evidence IEA]; excretion [goid 7588] [pmid 8041726] [evidence TAS]	voltage-gated chloride channel activity [goid 5247] [pmid 8041726] [evidence TAS]	RefSeq	NM_004070.2	2401	CCTCTGGGGTTGTCTGGTTCCCAGTGAGAGGCTCCTGAGAAAAATAAAGC	S	ILMN_15602	ILMN_1787576	4850341
FOXJ1	4850228	1.62965	7.13756	64.4567	1.41825	0.453638	45	105.042	4.26787	0	58	Homo sapiens forkhead box J1 (FOXJ1), mRNA.	50301235	2302	NP_001445.2	FOXJ1	NM_001454.2	Chr.17 71644195-71644244 (-)	HFH4; HFH-4; FKHL13; MGC35202				RefSeq	NM_001454.2	2140	GTAGCTGAGGCTTAACTGGGAGGGATGCCGAGCTTGCTGGAACTACTGGG	S	ILMN_13823	ILMN_1802190	4850228
GPC1	20372	1.62921	5.07495	123.069	4.4901	0	47	200.506	10.7685	0	46	Homo sapiens glypican 1 (GPC1), mRNA.	4504080	2817	NP_002072.1	GPC1	NM_002081.1	Chr.2 241055861-241055910 (+)		extracellular matrix (sensu Metazoa) [goid 5578] [evidence IEA]; extracellular space [goid 5615] [pmid 2148568] [evidence TAS]; membrane [goid 16020] [evidence IEA]; integral to plasma membrane [goid 5887] [pmid 2148568] [evidence TAS]			RefSeq	NM_002081.1	3379	GGATCAGGAGCCCCCAACACAGGCAAGTCCACCCCATAATAACCCTGCCA	S	ILMN_15161	ILMN_1801516	20372
DUSP8	380026	1.62773	7.73766	103.025	3.25595	0	60	167.696	5.10205	0	53	Homo sapiens dual specificity phosphatase 8 (DUSP8), mRNA.	4758211	1850	NP_004411.1	DUSP8	NM_004420.1	Chr.11 1534131-1534180 (-)	HB5; HVH8; HVH-5	cytoplasm [goid 5737] [pmid 7561881] [evidence TAS]; nucleus [goid 5634] [evidence IEA]	protein amino acid dephosphorylation [goid 6470] [pmid 7561881] [evidence TAS]; inactivation of MAPK activity [goid 188] [pmid 7561881] [evidence TAS]	hydrolase activity [goid 16787] [evidence IEA]; protein tyrosine phosphatase activity [goid 4725] [pmid 7561881] [evidence TAS]; MAP kinase phosphatase activity [goid 17017] [evidence IEA]	RefSeq	NM_004420.1	2149	AGCTGTTCATTCTGGCAATGATTTGGCAACAGTGCGGGTGGTCCTCGAGC	S	ILMN_21272	ILMN_1743204	380026
RCV1	7320435	1.62667	6.02036	79.2541	3.55787	0.0085592	32	128.921	4.69189	0	40	Homo sapiens recoverin (RCV1), mRNA.	56550117	5957	NP_002894.1	RCV1	NM_002903.2	Chr.17 9741783-9741832 (-)			sensory perception [goid 7600] [evidence IEA]; signal transduction [goid 7165] [pmid 1672047] [evidence TAS]; visual perception [goid 7601] [pmid 1672047] [evidence TAS]	calcium sensitive guanylate cyclase activator activity [goid 8048] [pmid 1672047] [evidence TAS]; calcium ion binding [goid 5509] [pmid 1672047] [evidence TAS]	RefSeq	NM_002903.2	1094	GGAGTCCTAAGTGTCACCCCGCTGTAAGCTCCTTTGTGGAGTGCTGGGTA	S	ILMN_1119	ILMN_1736453	7320435
GAL	7380192	1.6256	6.31186	520.275	18.1695	0	42	845.761	33.3979	0	46	Homo sapiens galanin (GAL), mRNA.	27804312	51083	NP_057057.2	GAL	NM_015973.2	Chr.11 68212944-68212970:68214961-68214983 (+)	GALN; GLNN; MGC40167	extracellular region [goid 5576] [evidence IEA]	smooth muscle contraction [goid 6939] [evidence NAS]; insulin secretion [goid 30073] [pmid 1370155] [evidence NAS]; neuropeptide signaling pathway [goid 7218] [evidence IEA]; growth hormone secretion [goid 30252] [evidence NAS]	neuropeptide hormone activity [goid 5184] [pmid 1722333] [evidence NAS]	RefSeq	NM_015973.2	449	TGAGTTTCTGTCTTTCTTGCATCTCAAAGAGGCCGGTGCCCTCGACCGCC	S	ILMN_137045	ILMN_1682015	7380192
C15orf48	3370403	1.62536	6.80993	113.61	3.61176	0	49	184.658	6.82122	0	49	Homo sapiens chromosome 15 open reading frame 48 (C15orf48), transcript variant 2, mRNA.	37694068	84419	NP_115789.1	C15orf48	NM_032413.2	Chr.15 43512471-43512506:43512507-43512520 (+)	NMES1; FOAP-11; FLJ22645; MGC32925	nucleus [goid 5634] [pmid 12209954] [evidence IDA]			RefSeq	NM_032413.2	449	GAAGAGTTGCAAAATGTCCAAAGGGTGACCAAATGACGAGCCCTCGCCTC	A	ILMN_2226	ILMN_1805410	3370403
SLC6A12	70369	1.62424	6.25111	65.8079	2.05629	0.365193	45	106.888	4.51535	0	38	Homo sapiens solute carrier family 6 (neurotransmitter transporter, betaine/GABA), member 12 (SLC6A12), mRNA.	19923156	6539	NP_003035.2	SLC6A12	NM_003044.2	Chr.12 169647-169696 (-)	BGT1; BGT-1	membrane [goid 16020] [evidence IEA]; integral to plasma membrane [goid 5887] [evidence IEA]	neurotransmitter transport [goid 6836] [evidence IEA]	symporter activity [goid 15293] [evidence IEA]; gamma-aminobutyric acid:sodium symporter activity [goid 5332] [evidence IEA]; neurotransmitter:sodium symporter activity [goid 5328] [evidence IEA]	RefSeq	NM_003044.2	3188	TGTGCTCCAGGCGACACCATTTGCCATCCTGCTTCTAACGCAAACCCCTG	S	ILMN_28148	ILMN_1780831	70369
RASSF1	3850242	1.62414	6.27518	434.505	14.8309	0	44	705.698	28.3859	0	42	Homo sapiens Ras association (RalGDS/AF-6) domain family 1 (RASSF1), transcript variant A, mRNA.	25777678	11186	NP_009113.3	RASSF1	NM_007182.4	Chr.3 50342462-50342511 (-)	123F2; RDA32; NORE2A; RASSF1A; REH3P21	microtubule [goid 5874] [evidence IEA]; nucleus [goid 5634] [pmid 14743218] [evidence IEP]	cell cycle arrest [goid 7050] [pmid 12024041] [evidence IMP]; cell cycle [goid 7049] [evidence IEA]; intracellular signaling cascade [goid 7242] [evidence IEA]; Ras protein signal transduction [goid 7265] [pmid 15109305] [evidence IDA]	metal ion binding [goid 46872] [evidence IEA]; protein binding [goid 5515] [pmid 15109305] [evidence IPI]; zinc ion binding [goid 8270] [pmid 11333291] [evidence TAS]; diacylglycerol binding [goid 19992] [evidence IEA]	RefSeq	NM_007182.4	1658	CTGAGGTCAGGGAGTGCTGGCTCACAGTACAGCATGTGCCTTAATGCTTC	A	ILMN_8297	ILMN_1734205	3850242
BCL2L12	1430367	1.62273	6.12389	364.855	17.3295	0	40	592.063	19.7724	0	50	Homo sapiens BCL2-like 12 (proline rich) (BCL2L12), transcript variant 2, mRNA.	20336331	83596	NP_443074.2	BCL2L12	NM_052842.2	Chr.19 54865552-54865557:54868767-54868810 (+)	MGC120313; MGC120314; MGC120315		apoptosis [goid 6915] [evidence IEA]		RefSeq	NM_052842.2	1488	GGCTGGGAGGGCATCCTGGCTGTTTCACCCGTGGACTTGAACTTGCCATT	A	ILMN_2930	ILMN_1752953	1430367
ACAT2	2450575	1.62104	6.00575	216.539	8.18847	0	54	351.019	14.2034	0	47	Homo sapiens acetyl-Coenzyme A acetyltransferase 2 (acetoacetyl Coenzyme A thiolase) (ACAT2), mRNA.	5174388	39	NP_005882.1	ACAT2	NM_005891.1	Chr.6 160118392-160118441 (+)		cytoplasm [goid 5737] [pmid 7911016] [evidence TAS]	lipid metabolism [goid 6629] [pmid 7911016] [evidence TAS]	acyltransferase activity [goid 8415] [evidence IEA]; transferase activity [goid 16740] [evidence IEA]; acetyl-CoA C-acetyltransferase activity [goid 3985] [evidence IEA]	RefSeq	NM_005891.1	861	CACCTTTAGCACGGATAGTTTCCTGGTCCCAAGTGGGTGTGGAGCCTTCC	S	ILMN_13138	ILMN_1708672	2450575
SAP18	4830048	1.62069	8.05189	269.036	7.69928	0	46	436.024	13.0396	0	43	Homo sapiens Sin3A-associated protein, 18kDa (SAP18), mRNA.	23510407	10284	NP_005861.1	SAP18	NM_005870.3	Chr.13 20620710-20620759 (+)	SAP18p; 2HOR0202; MGC27131	histone deacetylase complex [goid 118] [pmid 9150135] [evidence TAS]	transcription [goid 6350] [evidence IEA]; regulation of transcription from RNA polymerase II promoter [goid 6357] [pmid 9150135] [evidence TAS]	transcription corepressor activity [goid 3714] [pmid 9150135] [evidence TAS]; protein binding [goid 5515] [pmid 9150135] [evidence IPI]	RefSeq	NM_005870.3	1755	TCTGTGGAATTGGTGTCCCTGTTAGCAATGGCAGAGACCAGCCTGGAGCC	S	ILMN_27996	ILMN_1752793	4830048
ACHE	730215	1.6193	4.31849	411.057	22.6119	0	46	665.623	36.3361	0	40	Homo sapiens acetylcholinesterase (YT blood group) (ACHE), transcript variant E4-E5, mRNA.	7710111	43	NP_056646.1	ACHE	NM_015831.1	Chr.7 100325559-100325608 (-)	YT	basal lamina [goid 5605] [evidence NAS]; synapse [goid 45202] [evidence IEA]; extracellular region [goid 5576] [pmid 11283752] [evidence TAS]; membrane [goid 16020] [evidence IEA]; basal lamina [goid 5605] [evidence NAS]; synapse [goid 45202] [evidence IEA]; extracellular region [goid 5576] [pmid 11283752] [evidence TAS]; membrane [goid 16020] [evidence IEA]	cell proliferation [goid 8283] [pmid 11283752] [evidence TAS]; cell adhesion [goid 7155] [pmid 11283752] [evidence TAS]; response to wounding [goid 9611] [pmid 11283752] [evidence TAS]; positive regulation of protein secretion [goid 50714] [pmid 11283752] [evidence TAS]; acetylcholine catabolism in synaptic cleft [goid 1507] [pmid 1517212] [evidence NAS]; synaptogenesis [goid 7416] [pmid 11283752…	serine esterase activity [goid 4759] [evidence IEA]; acetylcholinesterase activity [goid 3990] [pmid 1517212] [evidence IMP]; hydrolase activity [goid 16787] [evidence IEA]; acetylcholine binding [goid 42166] [pmid 1517212] [evidence NAS]; beta-amyloid binding [goid 1540] [pmid 11283752] [evidence TAS]; cholinesterase activity [goid 4104] [evidence IEA]; protein homodimerization activity [goid 42…	RefSeq	NM_015831.1	2854	CTGAGCTCCTCCCCGCGTGCCTTCGCCCTCTGGCTGCAAATAAACTGTTA	A	ILMN_137409	ILMN_1735471	730215
TMC6	2570497	1.61846	6.70163	57.8443	1.50635	0.853067	29	93.6188	3.83184	0	36	Homo sapiens transmembrane channel-like 6 (TMC6), mRNA.	34222212	11322	NP_009198.3	TMC6	NM_007267.5	Chr.17 73620710-73620759 (-)	EV1; EVER1; EVIN1; LAK-4P	integral to membrane [goid 16021] [evidence IEA]			RefSeq	NM_007267.5	2623	GACCCTGCTGGGACACCAGGACAAGGAAGACAGTTTCGCCTCTCGAAAGC	S	ILMN_19035	ILMN_1794677	2570497
BCOR	2230731	1.61723	7.50946	550.207	17.8072	0	48	889.812	27.4164	0	47	Homo sapiens BCL6 co-repressor (BCOR), transcript variant 1, mRNA.	21071036	54880	NP_060215.4	BCOR	NM_017745.4	Chr.X 39795901-39795950 (-)	MAA2; ANOP2; FLJ20285; KIAA1575; MGC71031	nucleus [goid 5634] [pmid 10898795] [evidence IDA]	negative regulation of transcription, DNA-dependent [goid 45892] [pmid 10898795] [evidence IDA]; transcription [goid 6350] [evidence IEA]; chromatin modification [goid 16568] [evidence IEA]	transcription corepressor activity [goid 3714] [pmid 10898795] [evidence IDA]; histone deacetylase binding [goid 42826] [pmid 10898795] [evidence IPI]; transcription factor binding [goid 8134] [pmid 10898795] [evidence IPI]	RefSeq	NM_017745.4	5772	GGCCATGACTGTAGAGTGGTCAGAACTGTGTGGTTGGTTTGAGGGAGCGA	I	ILMN_24714	ILMN_1773117	2230731
CTNS	6270397	1.61561	6.15041	382.532	12.9753	0	36	618.024	25.3135	0	28	Homo sapiens cystinosis, nephropathic (CTNS), transcript variant 2, mRNA.	4826681	1497	NP_004928.1	CTNS	NM_004937.1	Chr.17 3511465-3511514 (+)	PQLC4; CTNS-LSB	integral to membrane [goid 16021] [evidence IEA]; lysosomal membrane [goid 5765] [pmid 9537412] [evidence TAS]	L-cystine transport [goid 15811] [pmid 9537412] [evidence TAS]; transport [goid 6810] [evidence IEA]; amino acid metabolism [goid 6520] [pmid 9537412] [evidence TAS]	L-cystine transporter activity [goid 15184] [pmid 9537412] [evidence TAS]	RefSeq	NM_004937.1	2496	GGGGGTCCCAGGACGTGCCTCATACATGACTTGAGCTTGTCAGTCCACTG	A	ILMN_11769	ILMN_1807719	6270397
TNFSF14	1990438	1.614	5.24094	75.191	3.08931	0.042796	32	121.358	5.7196	0	38	Homo sapiens tumor necrosis factor (ligand) superfamily, member 14 (TNFSF14), transcript variant 1, mRNA.	25952143	8740	NP_003798.2	TNFSF14	NM_003807.2	Chr.19 6615860-6615909 (-)	LTg; TR2; CD258; HVEML; LIGHT	extracellular space [goid 5615] [evidence IEA]; integral to membrane [goid 16021] [evidence IEA]; membrane [goid 16020] [evidence IEA]	immune response [goid 6955] [evidence IEA]; induction of apoptosis [goid 6917] [pmid 10799510] [evidence TAS]; signal transduction [goid 7165] [pmid 12393901] [evidence NAS]; release of cytoplasmic sequestered NF-kappaB [goid 8588] [pmid 12393901] [evidence IDA]; T cell homeostasis [goid 43029] [pmid 12393901] [evidence NAS]; T cell proliferation [goid 42098] [pmid 9765287] [evidence NAS]	tumor necrosis factor receptor binding [goid 5164] [evidence IEA]; caspase inhibitor activity [goid 43027] [pmid 12393901] [evidence IDA]	RefSeq	NM_003807.2	1132	GGGTCTGACACGTGGAGAACTCAGAGGGTGCCTCAGGGGAAAGAAAACTC	A	ILMN_9776	ILMN_1655414	1990438
LMNB2	5550343	1.61377	6.85879	953.146	36.6318	0	42	1538.16	48.6623	0	50	Homo sapiens lamin B2 (LMNB2), mRNA.	27436950	84823	NP_116126.2	LMNB2	NM_032737.2	Chr.19 2379328-2379377 (-)	LMN2; LAMB2; MGC2721	intermediate filament [goid 5882] [evidence IEA]; nuclear lamina [goid 5652] [evidence NAS]; nucleus [goid 5634] [evidence IEA]	biological process unknown [goid 4] [evidence ND ]	structural molecule activity [goid 5198] [evidence IEA]	RefSeq	NM_032737.2	4421	CCTCTTCCAAGCCCTGCGTCCAGCGAGCGTCACAGCACAACCTGCAAAAA	S	ILMN_24712	ILMN_1708101	5550343
NMB	770437	1.61324	6.3261	192.418	6.79338	0	51	310.418	11.8594	0	51	Homo sapiens neuromedin B (NMB), transcript variant 1, mRNA.	45505142	4828	NP_066563.2	NMB	NM_021077.3	Chr.15 83001437-83001486 (-)	MGC2277; MGC3936; MGC17211	soluble fraction [goid 5625] [pmid 2458345] [evidence TAS]	cell-cell signaling [goid 7267] [pmid 2458345] [evidence TAS]; signal transduction [goid 7165] [pmid 2458345] [evidence TAS]; neuropeptide signaling pathway [goid 7218] [evidence IEA]	hormone activity [goid 5179] [pmid 2458345] [evidence TAS]	RefSeq	NM_021077.3	673	GTCATGATCTGCTCGGAATCCTCCTGCTAAAGAAGGCTCTGGGCGTGAGC	A	ILMN_16810	ILMN_1683940	770437
IL1B	6650161	1.61192	5.82267	112.613	3.99496	0	37	181.523	7.83978	0	49	Homo sapiens interleukin 1, beta (IL1B), mRNA.	27894305	3553	NP_000567.1	IL1B	NM_000576.2	Chr.2 113304123-113304172 (-)	IL-1; IL1F2; IL1-BETA	extracellular space [goid 5615] [pmid 3493774] [evidence TAS]	cell proliferation [goid 8283] [evidence IEA]; cell-cell signaling [goid 7267] [pmid 2989698] [evidence TAS]; signal transduction [goid 7165] [pmid 10786823] [evidence TAS]; fever [goid 1660] [evidence IEA]; apoptosis [goid 6915] [pmid 9218611] [evidence TAS]; negative regulation of cell proliferation [goid 8285] [pmid 3493774] [evidence TAS]; regulation of cell cycle [goid 74] [evidence IEA]; an…	signal transducer activity [goid 4871] [pmid 10786823] [evidence TAS]; interleukin-1 receptor binding [goid 5149] [pmid 1919436] [evidence NAS]	RefSeq	NM_000576.2	1133	CTCACCTCTCCTACTCACTTAAAGCCCGCCTGACAGAAACCACGGCCACA	S	ILMN_27277	ILMN_1775501	6650161
P11	4730332	1.61119	6.05807	80.9313	2.34596	0.00142653	29	130.396	5.81909	0	42	Homo sapiens 26 serine protease (P11), mRNA.	22209002	8909	NP_006016.1	P11	NM_006025.2	Chr.12 46389841-46389890 (-)	PP11; MGC133268; PRSS26-PENDING	periplasmic space (sensu Gram-negative Bacteria) [goid 30288] [pmid 2350438] [evidence IDA]; extracellular space [goid 5615] [pmid 2350438] [evidence TAS]; cytoplasm [goid 5737] [pmid 6755403] [evidence IDA]	pregnancy [goid 7565] [pmid 2350438] [evidence IEP]; proteolysis and peptidolysis [goid 6508] [pmid 2350438] [evidence IDA]	serine-type endopeptidase activity [goid 4252] [evidence IEA]; growth factor activity [goid 8083] [pmid 1710108] [evidence TAS]	RefSeq	NM_006025.2	2225	TTGTCCCCCAACCCCACTGAGAACTAAATGCTGTACCACAGAGCCGGGTG	S	ILMN_3030	ILMN_1676683	4730332
PPFIA1	6760767	1.61112	7.64852	102.298	2.07734	0	44	164.814	6.09631	0	44	Homo sapiens protein tyrosine phosphatase, receptor type, f polypeptide (PTPRF), interacting protein (liprin), alpha 1 (PPFIA1), transcript variant 1, mRNA.	29171752	8500	NP_803172.1	PPFIA1	NM_177423.1	Chr.11 69901959-69902008 (+)	LIP1; LIP.1; LIPRIN; MGC26800	cytoplasm [goid 5737] [pmid 7796809] [evidence TAS]	cell-matrix adhesion [goid 7160] [pmid 7796809] [evidence TAS]; signal transduction [goid 7165] [pmid 7796809] [evidence TAS]	signal transducer activity [goid 4871] [pmid 7796809] [evidence TAS]; protein binding [goid 5515] [pmid 12923177] [evidence IPI]	RefSeq	NM_177423.1	3758	GGGTCACACTAACCTGTCACTTGTTGGGAGCATGAGCAGCTTTCTGTCTG	I	ILMN_28981	ILMN_1727050	6760767
COL8A2	1030138	1.6111	5.88231	156.444	5.9652	0	30	252.047	10.2873	0	29	Homo sapiens collagen, type VIII, alpha 2 (COL8A2), mRNA.	32964829	1296	NP_005193.1	COL8A2	NM_005202.1	Chr.1 36333954-36334003 (-)	FECD; PPCD; PPCD2; FLJ00201; MGC116970; MGC116972	basement membrane [goid 5604] [pmid 2019595] [evidence NAS]; cytoplasm [goid 5737] [evidence IEA]	phosphate transport [goid 6817] [evidence IEA]; cell-cell adhesion [goid 16337] [pmid 2019595] [evidence NAS]; extracellular matrix organization and biogenesis [goid 30198] [pmid 2019595] [evidence NAS]	protein binding, bridging [goid 30674] [pmid 2019595] [evidence NAS]; extracellular matrix structural constituent [goid 5201] [pmid 2019595] [evidence NAS]	RefSeq	NM_005202.1	3872	GGACTCTCAAACCATACCTGGTGGGGGTTCTTCGCTCAACCTCTTCTTCC	S	ILMN_19637	ILMN_1674050	1030138
ISLR	6840438	1.61036	5.58253	181.057	7.25011	0	39	291.567	12.5457	0	47	Homo sapiens immunoglobulin superfamily containing leucine-rich repeat (ISLR), transcript variant 1, mRNA.	41582237	3671	NP_005536.1	ISLR	NM_005545.3	Chr.15 72255956-72256005 (+)	HsT17563		cell adhesion [goid 7155] [pmid 9325048] [evidence TAS]	protein binding [goid 5515] [pmid 9325048] [evidence TAS]	RefSeq	NM_005545.3	1986	TGGGAGAGGAGGATGGGAAGTAGACAGTGGCTGGTATGGCTCTGAGGCTC	A	ILMN_22549	ILMN_1747593	6840438
MOAP1	2350639	1.6062	7.18438	318.377	10.0007	0	45	511.379	16.8634	0	43	Homo sapiens modulator of apoptosis 1 (MOAP1), mRNA.	73747827	64112	NP_071434.2	MOAP1	NM_022151.4	Chr.14 92718648-92718697 (-)	MAP-1; PNMA4		apoptosis [goid 6915] [evidence IEA]		RefSeq	NM_022151.4	2013	GTGCAGTGCTCTGAGGGGACAGACAAGGCTTGGGTGTATATGCCAACCAG	S	ILMN_10935	ILMN_1804988	2350639
C12orf44	6110561	1.60564	5.20118	768.079	30.4289	0	44	1233.26	59.0084	0	37	Homo sapiens chromosome 12 open reading frame 44 (C12orf44), mRNA.	34222337	60673	NP_068753.2	C12orf44	NM_021934.3	Chr.12 50757308-50757357 (+)	FLJ11773				RefSeq	NM_021934.3	1151	GGGCCTTTGGGCTCTGGAACCTGCTCTGGGTCATTGGTGAGACTTGGAAG	S	ILMN_29766	ILMN_1772527	6110561
CYYR1	4200309	1.60532	6.85404	97.3376	3.09516	0	44	156.258	5.50135	0	54	Homo sapiens cysteine/tyrosine-rich 1 (CYYR1), mRNA.	45827794	116159	NP_443186.1	CYYR1	NM_052954.2	Chr.21 26760663-26760712 (-)	C21orf95	integral to membrane [goid 16021] [evidence NAS]	biological process unknown [goid 4] [evidence ND ]	molecular function unknown [goid 5554] [evidence ND ]	RefSeq	NM_052954.2	2765	GAAGCCAGTTCAGTCCACACCATCTCTTCTTTGAGTTGTTTATGGCCTCC	S	ILMN_5385	ILMN_1812902	4200309
ASB6	5820309	1.60445	6.01232	133.422	4.65825	0	42	214.069	8.75537	0	38	Homo sapiens ankyrin repeat and SOCS box-containing 6 (ASB6), transcript variant 2, mRNA.	30089931	140459	NP_821066.1	ASB6	NM_177999.1	Chr.9 131436916-131436965 (-)	MGC1024; FLJ20548		intracellular signaling cascade [goid 7242] [evidence IEA]		RefSeq	NM_177999.1	4247	GCTCCCAGAGAGACTGCCTTCCCTACACTAGAAGTCCCCACAAAGGCTTC	A	ILMN_13316	ILMN_1806705	5820309
TMEM119	2340224	1.60379	7.06774	538.017	18.0899	0	48	862.866	27.8723	0	48	Homo sapiens transmembrane protein 119 (TMEM119), mRNA.	32171198	338773	NP_859075.1	TMEM119	NM_181724.1	Chr.12 107507890-107507939 (-)					RefSeq	NM_181724.1	2402	GTCTGGCAGCCTGTGTCCACAATATTCGTCAGTCCTCGACAGGGAGCCTG	S	ILMN_30233	ILMN_1738116	2340224
LMNA	4890639	1.60138	6.22055	657.793	23.4326	0	38	1053.38	40.1606	0	42	Homo sapiens lamin A/C (LMNA), transcript variant 2, mRNA.	27436944	4000	NP_005563.1	LMNA	NM_005572.2	Chr.1 154373587-154373636 (+)	FPL; IDC; LFP; CDDC; EMD2; FPLD; HGPS; LDP1; LMN1; LMNC; PRO1; CDCD1; CMD1A; CMT2B1; LGMD1B	lamin filament [goid 5638] [pmid 10080180] [evidence TAS]; intermediate filament [goid 5882] [evidence IEA]; nucleus [goid 5634] [evidence IEA]	muscle development [goid 7517] [pmid 10080180] [evidence TAS]	structural molecule activity [goid 5198] [pmid 8344919] [evidence TAS]; protein binding [goid 5515] [pmid 11801724] [evidence IPI]	RefSeq	NM_005572.2	1760	ACAGAACACCTGGGGCTGCGGGAACAGCCTGCGTACGGCTCTCATCAACT	A	ILMN_12442	ILMN_1737394	4890639
APBA3	2070180	1.59731	7.79521	247.227	8.3255	0	52	394.898	10.6183	0	45	Homo sapiens amyloid beta (A4) precursor protein-binding, family A, member 3 (X11-like 2) (APBA3), mRNA.	46255053	9546	NP_004877.1	APBA3	NM_004886.3	Chr.19 3701984-3702023:3702024-3702033 (-)	X11L2; mint3; MGC:15815	membrane [goid 16020] [evidence NAS]	intracellular signaling cascade [goid 7242] [evidence NAS]; protein transport [goid 15031] [evidence IEA]	protein binding [goid 5515] [pmid 10049767] [evidence IPI]	RefSeq	NM_004886.3	1895	TGTACCTGTGACCACCTCATCCCTTGCCTGCCACTGTGCCTTCGCCTCCA	S	ILMN_4538	ILMN_1686610	2070180
DCXR	1410369	1.59714	5.55294	146.043	5.53983	0	33	233.251	10.1651	0	33	Homo sapiens dicarbonyl/L-xylulose reductase (DCXR), mRNA.	41350203	51181	NP_057370.1	DCXR	NM_016286.2	Chr.17 77587065-77587114 (-)	DCR; P34H; HCRII; KIDCR	membrane [goid 16020] [evidence IEA]	glucose metabolism [goid 6006] [evidence IEA]; D-xylose metabolism [goid 42732] [evidence IEA]; metabolism [goid 8152] [evidence IEA]; carbohydrate metabolism [goid 5975] [evidence IEA]	L-xylulose reductase activity [goid 50038] [evidence IEA]; oxidoreductase activity [goid 16491] [evidence IEA]	RefSeq	NM_016286.2	760	ACACACCTCAAGCCCCATGCCGTGCTCATCCTACCCCCAATCCCTCCAAT	S	ILMN_17437	ILMN_1681437	1410369
TRIM8	7150259	1.59704	5.90763	1244.52	43.1538	0	44	1987.55	82.6204	0	40	Homo sapiens tripartite motif-containing 8 (TRIM8), mRNA.	13569865	81603	NP_112174.1	TRIM8	NM_030912.1	Chr.10 104407892-104407941 (+)	GERP; RNF27	ubiquitin ligase complex [goid 151] [evidence IEA]	protein ubiquitination [goid 16567] [evidence IEA]	ubiquitin-protein ligase activity [goid 4842] [evidence IEA]; metal ion binding [goid 46872] [evidence IEA]; zinc ion binding [goid 8270] [pmid 11118312] [evidence NAS]	RefSeq	NM_030912.1	2456	GAGGGGCTGCCCGGAGTTGGGTCCTTGCCTGGATTTTGACACAGCAACTT	S	ILMN_22610	ILMN_1746704	7150259
OLFM1	4250753	1.5935	5.0937	84.902	2.81395	0	52	135.291	7.07849	0	49	Homo sapiens olfactomedin 1 (OLFM1), transcript variant 2, mRNA.	34335283	10439	NP_006325.1	OLFM1	NM_006334.2	Chr.9 137129482-137129531 (+)	AMY; NOE1; OlfA; NOELIN; NOELIN1; NOELIN1_V1; NOELIN1_V2; NOELIN1_V4	membrane [goid 16020] [evidence IEA]; endoplasmic reticulum [goid 5783] [evidence IEA]	development [goid 7275] [evidence IEA]; neurogenesis [goid 7399] [pmid 9039501] [evidence TAS]	latrotoxin receptor activity [goid 16524] [evidence IEA]	RefSeq	NM_006334.2	819	GACTGAAGAAGCAGTCCACTCCCATGTAACCATGAAAGAGAGCCAGAGAG	I	ILMN_1435	ILMN_1714709	4250753
BCL9L	2140653	1.59313	7.31244	162.739	4.13384	0	65	259.264	9.06624	0	50	Homo sapiens B-cell CLL/lymphoma 9-like (BCL9L), mRNA.	32698935	283149	NP_872363.1	BCL9L	NM_182557.1	Chr.11 118272330-118272379 (-)	BCL9-2; DLNB11	intracellular [goid 5622] [evidence IEA]; ribosome [goid 5840] [evidence IEA]	protein biosynthesis [goid 6412] [evidence IEA]	structural constituent of ribosome [goid 3735] [evidence IEA]	RefSeq	NM_182557.1	7419	CCCCCAAACTGTCTGACTCTGTGTTTCCTGCCCTGAGGAGAGAGGGGTCA	S	ILMN_27555	ILMN_1743966	2140653
UNC119	1570164	1.59263	7.73089	181.62	4.91082	0	59	289.253	9.01167	0	46	Homo sapiens unc-119 homolog (C. elegans) (UNC119), transcript variant 1, mRNA.	16936537	9094	NP_005139.1	UNC119	NM_005148.2	Chr.17 23897916-23897965 (-)	HRG4	cytosol [goid 5829] [pmid 9538874] [evidence TAS]; soluble fraction [goid 5625] [pmid 9538874] [evidence TAS]	sensory perception [goid 7600] [evidence IEA]; synaptic transmission [goid 7268] [pmid 9538874] [evidence TAS]; visual perception [goid 7601] [pmid 10329014] [evidence TAS]; phototransduction [goid 7602] [pmid 9538874] [evidence TAS]		RefSeq	NM_005148.2	1267	CATGAGGGGCCAAGACACTGCCTAAGGTGTGGGAGGGACTGGCTGAGATT	A	ILMN_9157	ILMN_1664698	1570164
PKP1	2850440	1.59246	5.0876	75.8439	2.14883	0.0328103	38	120.779	6.68337	0	41	Homo sapiens plakophilin 1 (ectodermal dysplasia/skin fragility syndrome) (PKP1), transcript variant 1a, mRNA.	53729343	5317	NP_001005337.1	PKP1	NM_001005337.1	Chr.1 199568466-199568515 (+)	B6P	cytoskeleton [goid 5856] [evidence IEA]; desmosome [goid 30057] [pmid 7527055] [evidence NAS]; intermediate filament [goid 5882] [pmid 7527055] [evidence TAS]; nucleus [goid 5634] [pmid 9369526] [evidence NAS]; plasma membrane [goid 5886] [evidence NR ]	cell-cell signaling [goid 7267] [evidence NR ]; signal transduction [goid 7165] [pmid 7527055] [evidence NAS]; cell adhesion [goid 7155] [pmid 10852826] [evidence NAS]	signal transducer activity [goid 4871] [pmid 9326952] [evidence TAS]; structural constituent of epidermis [goid 30280] [pmid 7527055] [evidence NAS]; intermediate filament binding [goid 19215] [pmid 10852826] [evidence NAS]	RefSeq	NM_001005337.1	5106	GGGGACCCAAGAGGCAGTGTTGCTGTCTGCATGTCCACCTTGGAATCTGG	A	ILMN_16551	ILMN_1663454	2850440
C14orf132	6590279	1.59244	5.2206	238.266	9.5688	0	55	379.425	17.4701	0	36	Homo sapiens chromosome 14 open reading frame 132 (C14orf132), mRNA.	46275833	56967	NP_064600.1	C14orf132	NM_020215.2	Chr.14 95629766-95629815 (+)	DKFZp761F2014	integral to membrane [goid 16021] [evidence IEA]			RefSeq	NM_020215.2	7353	GCTACCCAAGCACCTGGTTTCACCATGCGATCACTGACTTCTCTACAGTG	S	ILMN_29055	ILMN_1713744	6590279
RBM4B	2490201	1.59233	5.59891	252.764	9.01296	0	48	402.484	17.728	0	33	Homo sapiens RNA binding motif protein 4B (RBM4B), mRNA.	32306518	83759	NP_113680.1	RBM4B	NM_031492.2	Chr.11 66189281-66189330 (-)	RBM30; RBM4L; ZCRB3B; ZCCHC15; MGC10871	nucleus [goid 5634] [evidence IEA]	nuclear mRNA splicing, via spliceosome [goid 398] [evidence IEA]	metal ion binding [goid 46872] [evidence IEA]; nucleotide binding [goid 166] [evidence IEA]; zinc ion binding [goid 8270] [evidence IEA]; RNA binding [goid 3723] [evidence IEA]	RefSeq	NM_031492.2	1437	CCCTAGGAGTTGAATCCTTCTCCCTGCCTACCTGCAGCATCTCCTTTCCC	S	ILMN_29996	ILMN_1743104	2490201
HES1	4220110	1.59226	8.89585	117.752	2.83395	0	52	187.492	5.00565	0	42	Homo sapiens hairy and enhancer of split 1, (Drosophila) (HES1), mRNA.	8400709	3280	NP_005515.1	HES1	NM_005524.2	Chr.3 195338754-195338803 (+)	HHL; HRY; HES-1; FLJ20408	nucleus [goid 5634] [evidence IEA]	regulation of transcription, DNA-dependent [goid 6355] [evidence IEA]; neurogenesis [goid 7399] [pmid 8020957] [evidence TAS]	transcription regulator activity [goid 30528] [evidence IEA]; DNA binding [goid 3677] [pmid 7906273] [evidence TAS]	RefSeq	NM_005524.2	1117	CCACCTCTCTTCCCTCCGGACTCTAAACAGGAACTTGAATACTGGGAGAG	S	ILMN_10521	ILMN_1710284	4220110
PRRT2	1230722	1.59173	6.18263	121.7	5.02421	0	39	193.714	6.6236	0	42	Homo sapiens proline-rich transmembrane protein 2 (PRRT2), mRNA.	21687111	112476	NP_660282.1	PRRT2	NM_145239.1	Chr.16 29734492-29734541 (+)	FLJ25513	integral to membrane [goid 16021] [evidence IEA]	response to biotic stimulus [goid 9607] [evidence IEA]	glucan 1,4-alpha-glucosidase activity [goid 4339] [evidence IEA]	RefSeq	NM_145239.1	2246	AGGAGGCGGGGACCGAGCTACAACGCGGTTCGGATTTGGCGGGGGTTTTT	S	ILMN_1878	ILMN_1724424	1230722
WNK4	1010053	1.59161	7.07537	111.374	3.60352	0	44	177.263	5.709	0	46	Homo sapiens WNK lysine deficient protein kinase 4 (WNK4), mRNA.	58331254	65266	NP_115763.2	WNK4	NM_032387.3	Chr.17 38202464-38202513 (+)	PHA2B; PRKWNK4	tight junction [goid 5923] [evidence ISS]	ion transport [goid 6811] [evidence ISS]; regulation of cellular process [goid 50794] [evidence ISS]; protein amino acid phosphorylation [goid 6468] [evidence ISS]; protein kinase cascade [goid 7243] [evidence ISS]	nucleotide binding [goid 166] [evidence IEA]; transferase activity [goid 16740] [evidence IEA]; protein serine/threonine kinase activity [goid 4674] [evidence ISS]; ATP binding [goid 5524] [evidence ISS]	RefSeq	NM_032387.3	3985	CTAGCACCTCCCCTGCCAAGAGTCAACCACTAAGCAATCCCACCCAAGCC	S	ILMN_7644	ILMN_1669114	1010053
MAPK13	4070367	1.59123	6.18024	366.307	10.8624	0	50	582.877	24.1799	0	42	Homo sapiens mitogen-activated protein kinase 13 (MAPK13), mRNA.	20986527	5603	NP_002745.1	MAPK13	NM_002754.3	Chr.6 36215586-36215635 (+)	SAPK4; PRKM13; MGC99536; p38delta		regulation of translation [goid 6445] [pmid 11500363] [evidence IDA]; cell cycle [goid 7049] [evidence IEA]; response to stress [goid 6950] [pmid 9218798] [evidence IDA]; protein amino acid phosphorylation [goid 6468] [evidence IEA]; protein kinase cascade [goid 7243] [pmid 9218798] [evidence IDA]	nucleotide binding [goid 166] [evidence IEA]; MP kinase activity [goid 8339] [pmid 9218798] [evidence IDA]; transferase activity [goid 16740] [evidence IEA]; protein serine/threonine kinase activity [goid 4674] [evidence IEA]; MAP kinase activity [goid 4707] [evidence IEA]; ATP binding [goid 5524] [evidence IEA]; protein-tyrosine kinase activity [goid 4713] [evidence IEA]	RefSeq	NM_002754.3	1654	ATCCTTCCTTGGCTCTTTTTAGCTTGTGGCGGCAGTGGGCAGTCCGTGGC	S	ILMN_534	ILMN_1749327	4070367
TNKS1BP1	3870364	1.59083	6.02519	160.46	5.41985	0	46	255.264	10.3148	0	49	Homo sapiens tankyrase 1 binding protein 1, 182kDa (TNKS1BP1), mRNA.	20270211	85456	NP_203754.1	TNKS1BP1	NM_033396.1	Chr.11 56824094-56824131:56824578-56824589 (-)	TAB182; KIAA1741	cytoplasm [goid 5737] [pmid 11854288] [evidence NAS]; chromosome [goid 5694] [evidence IEA]; nuclear telomeric heterochromatin [goid 5724] [pmid 11854288] [evidence NAS]; nucleus [goid 5634] [pmid 11854288] [evidence NAS]	telomerase-dependent telomere maintenance [goid 7004] [pmid 11854288] [evidence NAS]	ankyrin binding [goid 30506] [pmid 11854288] [evidence NAS]; enzyme binding [goid 19899] [pmid 11854288] [evidence NAS]	RefSeq	NM_033396.1	5502	TCACTGAGGTTCTTCCCACCTGGCAGTCTCAGGCAGTGCCCATTCCTGTG	S	ILMN_7860	ILMN_1690826	3870364
FAM79A	6380360	1.58989	6.39685	1527.8	46.1457	0	42	2429.03	94.7405	0	37	Homo sapiens family with sequence similarity 79, member A (FAM79A), mRNA.	71725349	127262	NP_877429.2	FAM79A	NM_182752.3	Chr.1 3536433-3536482 (+)	FLJ21811; RP11-46F15.3				RefSeq	NM_182752.3	2306	TGCAGGGCTGCCTCAGAAGCTGGCTGGGGACTCTAGCCTCTGTGTTCATA	S	ILMN_27261	ILMN_1727479	6380360
RPS6KA2	5690669	1.58879	7.4403	336.592	12.4834	0	33	534.774	14.1529	0	41	Homo sapiens ribosomal protein S6 kinase, 90kDa, polypeptide 2 (RPS6KA2), transcript variant 1, mRNA.	56243487	6196	NP_066958.2	RPS6KA2	NM_021135.4	Chr.6 166743027-166743076 (-)	RSK; HU-2; RSK3; p90-RSK2; pp90RSK3; MAPKAPK1C; S6K-alpha; S6K-alpha2	nucleus [goid 5634] [pmid 7623830] [evidence TAS]	protein amino acid phosphorylation [goid 6468] [evidence IEA]; protein kinase cascade [goid 7243] [pmid 8141249] [evidence TAS]	nucleotide binding [goid 166] [evidence IEA]; structural constituent of ribosome [goid 3735] [evidence IEA]; transferase activity [goid 16740] [evidence IEA]; protein serine/threonine kinase activity [goid 4674] [pmid 7623830] [evidence TAS]; ATP binding [goid 5524] [evidence IEA]; protein-tyrosine kinase activity [goid 4713] [evidence IEA]	RefSeq	NM_021135.4	5584	GCAGCATCTGTGTCGTTCTACTGAGCACGCTTCTCTGCCTCGCTCCTGAC	A	ILMN_11318	ILMN_1702501	5690669
ERF	5670736	1.58875	4.45068	167.109	10.0131	0	30	265.495	12.0927	0	37	Homo sapiens Ets2 repressor factor (ERF), mRNA.	5729813	2077	NP_006485.1	ERF	NM_006494.1	Chr.19 47443808-47443857 (-)	PE-2	nucleus [goid 5634] [evidence IEA]	cell proliferation [goid 8283] [pmid 7588608] [evidence TAS]; regulation of cell cycle [goid 74] [pmid 7588608] [evidence TAS]; transcription [goid 6350] [evidence IEA]; regulation of transcription from RNA polymerase II promoter [goid 6357] [pmid 7588608] [evidence TAS]	transcription corepressor activity [goid 3714] [pmid 7588608] [evidence TAS]; transcription factor activity [goid 3700] [evidence IEA]; ligand-regulated transcription factor activity [goid 3706] [pmid 7588608] [evidence TAS]	RefSeq	NM_006494.1	2368	CATGGGCCACAAATCTCTACAAGTGCCTGCTATCCCTCTCCCACTCCCCA	S	ILMN_14193	ILMN_1652749	5670736
ACOT7	2360520	1.58811	6.4481	1249.44	47.0883	0	47	1984.25	66.8686	0	38	Homo sapiens acyl-CoA thioesterase 7 (ACOT7), transcript variant hBACHd, mRNA.	75709215	11332	NP_863656.1	ACOT7	NM_181866.2	Chr.1 6246931-6246980 (-)	ACT; ACH1; BACH; LACH1; hBACH; CTE-II; MGC1126; RP1-120G22.10	cytoplasm [goid 5737] [pmid 10578051] [evidence TAS]	lipid metabolism [goid 6629] [pmid 10578051] [evidence TAS]	palmitoyl-CoA hydrolase activity [goid 16290] [evidence IEA]; hydrolase activity [goid 16787] [evidence IEA]; serine esterase activity [goid 4759] [evidence IEA]; acyl-CoA binding [goid 62] [pmid 10578051] [evidence TAS]	RefSeq	NM_181866.2	1352	CCGAGCACGCTGTAGGGTATGGGAAGAACCCAGCACCACTAATAAAGCTG	A	ILMN_3201	ILMN_1740265	2360520
FLJ43374	6650349	1.58792	6.37255	70.8564	1.96164	0.145506	41	112.514	4.57544	0	39	Homo sapiens FLJ43374 protein (FLJ43374), mRNA.	38348433	377007	NP_940984.1	FLJ43374	NM_198582.1	Chr.2 238726084-238726133 (+)				protein binding [goid 5515] [evidence IEA]	RefSeq	NM_198582.1	3355	CCAAAGGAACAAGAGCCCAGAGCTGAGGAGACCTTCGGTGGCAGATGGAT	S	ILMN_4394	ILMN_1780663	6650349
PPFIA1	110576	1.58737	7.42435	648.852	19.217	0	62	1029.97	32.1164	0	41	Homo sapiens protein tyrosine phosphatase, receptor type, f polypeptide (PTPRF), interacting protein (liprin), alpha 1 (PPFIA1), transcript variant 2, mRNA.	29171751	8500	NP_003617.1	PPFIA1	NM_003626.2	Chr.11 69907910-69907959 (+)	LIP1; LIP.1; LIPRIN; MGC26800	cytoplasm [goid 5737] [pmid 7796809] [evidence TAS]	cell-matrix adhesion [goid 7160] [pmid 7796809] [evidence TAS]; signal transduction [goid 7165] [pmid 7796809] [evidence TAS]	signal transducer activity [goid 4871] [pmid 7796809] [evidence TAS]; protein binding [goid 5515] [pmid 12923177] [evidence IPI]	RefSeq	NM_003626.2	4973	GACCATGGCGTGGTATTTATTGTGCAGCAGATCCAGAGACAGAGGCAGCC	I	ILMN_6259	ILMN_1800164	110576
KIAA0523	4040753	1.58736	6.00518	106.978	3.73004	0	48	169.812	6.73337	0	50	Homo sapiens KIAA0523 protein (KIAA0523), mRNA.	54792093	23302	NP_056068.1	KIAA0523	NM_015253.1	Chr.17 5968097-5968146 (+)		integral to membrane [goid 16021] [evidence IEA]		transferase activity [goid 16740] [evidence IEA]; sulfotransferase activity [goid 8146] [evidence IEA]	RefSeq	NM_015253.1	5447	CCTGGACTAAGCCAATGACACCTTCCATCTTTCCAGCTATGGTGACTGGG	S	ILMN_23483	ILMN_1774330	4040753
GAS8	5420309	1.58686	6.44427	113.994	4.41057	0	31	180.893	5.97054	0	41	Homo sapiens growth arrest-specific 8 (GAS8), mRNA.	4503916	2622	NP_001472.1	GAS8	NM_001481.1	Chr.16 88638631-88638680 (+)	GAS11	flagellum (sensu Eukaryota) [goid 9434] [evidence ISS]; cytoskeleton [goid 5856] [evidence IEA]; microtubule [goid 5874] [pmid 10969087] [evidence IDA]	negative regulation of cell proliferation [goid 8285] [pmid 9790751] [evidence TAS]; sperm motility [goid 30317] [evidence ISS]; negative regulation of Ras protein signal transduction [goid 46580] [evidence IEA]	Ras GTPase activator activity [goid 5099] [evidence IEA]	RefSeq	NM_001481.1	2936	ACCTGTCAGACTTGGGTGAGCAGACACAGTGAGGCTGTTAGGTCCTGCAG	S	ILMN_26809	ILMN_1783798	5420309
ATP6V0B	6620167	1.58663	7.31243	2191.84	68.3242	0	46	3477.62	107.512	0	43	Homo sapiens ATPase, H+ transporting, lysosomal 21kDa, V0 subunit c'' (ATP6V0B), mRNA.	19913434	533	NP_004038.1	ATP6V0B	NM_004047.2	Chr.1 44216369-44216418 (+)	ATP6F; HATPL; VMA16	proton-transporting two-sector ATPase complex [goid 16469] [evidence IEA]; membrane [goid 16020] [evidence IEA]	ion transport [goid 6811] [evidence IEA]; ATP synthesis coupled proton transport [goid 15986] [evidence IEA]; proton transport [goid 15992] [pmid 9653649] [evidence TAS]	metal ion binding [goid 46872] [evidence IEA]; hydrogen-transporting ATP synthase activity, rotational mechanism [goid 46933] [evidence IEA]; hydrogen-transporting ATPase activity, rotational mechanism [goid 46961] [evidence IEA]; hydrolase activity [goid 16787] [evidence IEA]; transporter activity [goid 5215] [pmid 9653649] [evidence TAS]	RefSeq	NM_004047.2	823	GGCCCTCCCTGCACTCCCCTCTTGCTGCGTGTTGATTTGGAGGCACTGCA	S	ILMN_137411	ILMN_1721391	6620167
CD300C	3130100	1.58589	6.69154	60.0859	2.11187	0.734665	46	95.2897	3.14907	0	38	Homo sapiens CD300c antigen (CD300C), mRNA.	21314647	10871	NP_006669.1	CD300C	NM_006678.2	Chr.17 70048957-70049006 (-)	LIR; CMRF35; IGSF16; CMRF35A; CMRF-35A; CMRF35A1	membrane [goid 16020] [evidence IEA]; integral to plasma membrane [goid 5887] [pmid 1349532] [evidence TAS]	cellular defense response [goid 6968] [pmid 1349532] [evidence TAS]	transmembrane receptor activity [goid 4888] [pmid 1349532] [evidence TAS]	RefSeq	NM_006678.2	1352	CCACCGTTTTCACAGGGAGAAGCAGGTCTAGGACTCCCCTGCACCTTTGC	S	ILMN_3018	ILMN_1701906	3130100
BNIP3L	6350446	1.58586	6.16034	611.097	22.9035	0	47	969.117	35.2134	0	49	Homo sapiens BCL2/adenovirus E1B 19kDa interacting protein 3-like (BNIP3L), mRNA.	47078259	665	NP_004322.1	BNIP3L	NM_004331.2	Chr.8 26325856-26325905 (+)	NIX; BNIP3a	membrane [goid 16020] [evidence IEA]; integral to membrane [goid 16021] [evidence IEA]; mitochondrial membrane [goid 5740] [evidence IEA]	negative regulation of survival gene product activity [goid 8634] [pmid 9973195] [evidence TAS]; apoptosis [goid 6915] [evidence IEA]; induction of apoptosis [goid 6917] [pmid 9973195] [evidence TAS]		RefSeq	NM_004331.2	2795	GTGCATTGTGCTCTTTCCAAGTTCAGCAGCAGTTCTATCAGTGGTGCCAC	S	ILMN_13842	ILMN_1718961	6350446
PPP1R16A	4490706	1.58544	6.47676	240.855	10.0598	0	34	381.861	11.7114	0	54	Homo sapiens protein phosphatase 1, regulatory (inhibitor) subunit 16A (PPP1R16A), mRNA.	42476160	84988	NP_116291.1	PPP1R16A	NM_032902.5	Chr.8 145698200-145698249 (+)	MYPT3; MGC14333	membrane [goid 16020] [evidence IEA]		protein binding [goid 5515] [pmid 16169070] [evidence IPI]	RefSeq	NM_032902.5	2162	TACTGTACAGGACACTGGCCCCTCTCAGGTCAGAAGACATGCCTGGAGGG	S	ILMN_27430	ILMN_1757882	4490706
SLC25A22	1010594	1.58527	5.8378	385.126	15.1175	0	46	610.526	23.493	0	48	Homo sapiens solute carrier family 25 (mitochondrial carrier: glutamate), member 22 (SLC25A22), mRNA.	34222352	79751	NP_078974.1	SLC25A22	NM_024698.4	Chr.11 780706-780755 (-)	GC1; FLJ13044	integral to membrane [goid 16021] [evidence IEA]; mitochondrion [goid 5739] [evidence IEA]; mitochondrial inner membrane [goid 5743] [pmid 11897791] [evidence IDA]	transport [goid 6810] [evidence IEA]; L-glutamate transport [goid 15813] [pmid 11897791] [evidence IDA]	L-glutamate transporter activity [goid 5313] [pmid 11897791] [evidence IDA]; carrier activity [goid 5386] [pmid 11897791] [evidence IDA]; symporter activity [goid 15293] [evidence IEA]; binding [goid 5488] [evidence IEA]	RefSeq	NM_024698.4	2473	GGCCATGTGATCGTGTTGGTGACAGACCCTGATGTGCTGGTGCTGTGTCC	S	ILMN_13935	ILMN_1807014	1010594
PLEKHG3	3420193	1.58496	6.04593	113.848	2.95031	0	54	180.445	8.06487	0	49	Homo sapiens pleckstrin homology domain containing, family G (with RhoGef domain) member 3 (PLEKHG3), mRNA.	55749620	26030	NP_056364.1	PLEKHG3	NM_015549.1	Chr.14 64280548-64280597 (+)	KIAA0599				RefSeq	NM_015549.1	4135	AGGCAGTGGCCTGGAGAGGCTTTGTTCTGTAACGGTGCCTTTTCTTAGGG	S	ILMN_28109	ILMN_1780671	3420193
C14orf139	1430554	1.58478	5.95754	116.018	4.5623	0	50	183.863	6.82581	0	53	Homo sapiens chromosome 14 open reading frame 139 (C14orf139), mRNA.	20127625	79686	NP_078909.1	C14orf139	NM_024633.2	Chr.14 94943542-94943591 (-)	FLJ21276				RefSeq	NM_024633.2	2589	CAAGTCCAAAGCTAATGGAGCCTTCCCCGCCATCCAGGGAGGAACACCAG	S	ILMN_21076	ILMN_1684357	1430554
AK1	460064	1.5845	4.9491	208.39	8.30552	0	41	330.193	16.3056	0	34	Homo sapiens adenylate kinase 1 (AK1), mRNA.	4502010	203	NP_000467.1	AK1	NM_000476.1	Chr.9 129668725-129668774 (-)		cytosol [goid 5829] [evidence NR ]; cytoplasm [goid 5737] [evidence IEA]	nucleobase, nucleoside, nucleotide and nucleic acid metabolism [goid 6139] [evidence IEA]; ATP metabolism [goid 46034] [evidence IEA]	adenylate kinase activity [goid 4017] [pmid 2542324] [evidence TAS]; transferase activity [goid 16740] [evidence IEA]; nucleotide binding [goid 166] [evidence IEA]; kinase activity [goid 16301] [evidence IEA]; ATP binding [goid 5524] [evidence IEA]	RefSeq	NM_000476.1	1992	CACGTGTCCTTAACACCTGATCTGGCCCAAGCTGCGTGCCCTTTAAGCCA	S	ILMN_16785	ILMN_1779965	460064
IL11RA	5290050	1.58324	8.24544	301.645	9.20364	0	39	477.578	12.1333	0	45	Homo sapiens interleukin 11 receptor, alpha (IL11RA), transcript variant 1, mRNA.	22212920	3590	NP_004503.1	IL11RA	NM_004512.3	Chr.9 34651778-34651827 (+)	MGC2146	membrane [goid 16020] [evidence IEA]; integral to plasma membrane [goid 5887] [pmid 7670098] [evidence TAS]		receptor activity [goid 4872] [evidence IEA]; hematopoietin/interferon-class (D200-domain) cytokine receptor activity [goid 4896] [evidence IEA]	RefSeq	NM_004512.3	1617	TGCATGTATGTAGGTGCCTGGGGAGTGTGTGTGGGTCCTTGGCTCTTGGC	I	ILMN_3536	ILMN_1664912	5290050
HIBADH	5490113	1.5813	5.88706	363.805	13.3734	0	34	575.284	22.5492	0	35	Homo sapiens 3-hydroxyisobutyrate dehydrogenase (HIBADH), mRNA.	41393565	11112	NP_689953.1	HIBADH	NM_152740.2	Chr.7 27531765-27531814 (-)	MGC40361	mitochondrion [goid 5739] [evidence NAS]	pentose-phosphate shunt [goid 6098] [evidence IEA]; valine metabolism [goid 6573] [evidence NAS]	phosphogluconate dehydrogenase (decarboxylating) activity [goid 4616] [evidence IEA]; oxidoreductase activity [goid 16491] [evidence IEA]; 3-hydroxyisobutyrate dehydrogenase activity [goid 8442] [evidence NAS]; NAD binding [goid 51287] [evidence IEA]	RefSeq	NM_152740.2	1749	TGGACTCCGTCACAATATGGTAGGATATCCCTCACCAACTCCCGACACTC	S	ILMN_28448	ILMN_1804150	5490113
BIN1	5890333	1.58092	2.98773	305.715	11.5689	0	44	483.31	47.8727	0	33	Homo sapiens bridging integrator 1 (BIN1), transcript variant 6, mRNA.	21536410	274	NP_647598.1	BIN1	NM_139348.1	Chr.2 127522316-127522365 (-)	AMPH2; AMPHL; SH3P9; MGC10367; DKFZp547F068	actin cytoskeleton [goid 15629] [pmid 9182667] [evidence TAS]; cytoplasm [goid 5737] [evidence IEA]; nucleus [goid 5634] [evidence IEA]	cell proliferation [goid 8283] [pmid 8782822] [evidence TAS]; regulation of endocytosis [goid 30100] [evidence IEA]; cell differentiation [goid 30154] [evidence IEA]; negative regulation of progression through cell cycle [goid 45786] [evidence IEA]	protein binding [goid 5515] [evidence IEA]	RefSeq	NM_139348.1	2000	GTGTTCCTGAAGCTGCTGTGTCCTCTAGTTGAGTTTCTGGCGCCCCTGCC	A	ILMN_547	ILMN_1674160	5890333
INSIG1	6960634	1.58004	5.77833	1170.77	51.6243	0	43	1849.86	65.9002	0	37	Homo sapiens insulin induced gene 1 (INSIG1), transcript variant 1, mRNA.	38327527	3638	NP_005533.2	INSIG1	NM_005542.3	Chr.7 154732260-154732309 (+)	CL-6; MGC1405	integral to membrane [goid 16021] [evidence IEA]	cell proliferation [goid 8283] [pmid 9268630] [evidence TAS]; metabolism [goid 8152] [pmid 9268630] [evidence TAS]		RefSeq	NM_005542.3	2335	CCACCAGTCAGCAGAATGGAAGCTTAGAGGAACTTGCCTGTGAGCGCTGG	A	ILMN_12496	ILMN_1793474	6960634
ADH1A	6020441	1.57826	6.67764	94.1762	2.12381	0	54	148.634	6.0315	0	32	Homo sapiens alcohol dehydrogenase 1A (class I), alpha polypeptide (ADH1A), mRNA.	11496886	124	NP_000658.1	ADH1A	NM_000667.2	Chr.4 100416746-100416795 (-)	ADH1	cytoplasm [goid 5737] [evidence NAS]	alcohol metabolism [goid 6066] [pmid 2347582] [evidence NAS]	metal ion binding [goid 46872] [evidence IEA]; zinc ion binding [goid 8270] [evidence IEA]; oxidoreductase activity [goid 16491] [evidence IEA]; alcohol dehydrogenase activity, zinc-dependent [goid 4024] [pmid 2935875] [evidence NAS]	RefSeq	NM_000667.2	1207	CAGATGTTTTCCCTTGTGGCAGTCTTCAGCCTCCTCTACCCTACATGATC	S	ILMN_8119	ILMN_1764309	6020441
CRKL	5810402	1.57705	6.43077	1692.63	66.2804	0	47	2669.37	85.604	0	41	Homo sapiens v-crk sarcoma virus CT10 oncogene homolog (avian)-like (CRKL), mRNA.	34452719	1399	NP_005198.1	CRKL	NM_005207.2	Chr.22 19637655-19637704 (+)			JNK cascade [goid 7254] [pmid 8798523] [evidence TAS]; intracellular signaling cascade [goid 7242] [pmid 8361759] [evidence TAS]; protein amino acid phosphorylation [goid 6468] [evidence NR ]; Ras protein signal transduction [goid 7265] [pmid 8798523] [evidence TAS]; cell motility [goid 6928] [evidence NR ]	SH3/SH2 adaptor activity [goid 5070] [pmid 8798523] [evidence TAS]; protein binding [goid 5515] [pmid 9788432] [evidence IPI]; protein-tyrosine kinase activity [goid 4713] [pmid 8361759] [evidence TAS]	RefSeq	NM_005207.2	4943	GTCCCTACAGGAGGAACAGTGGCCTTGCTTCTTAGACGGTCTTCACTGTG	S	ILMN_4848	ILMN_1690122	5810402
GDPD5	520711	1.57655	5.97916	88.4716	3.74244	0	25	139.48	4.78859	0	45	Homo sapiens glycerophosphodiester phosphodiesterase domain containing 5 (GDPD5), mRNA.	34147050	81544	NP_110419.4	GDPD5	NM_030792.4	Chr.11 74823488-74823537 (-)	PP1665		glycerol metabolism [goid 6071] [evidence IEA]	glycerophosphodiester phosphodiesterase activity [goid 8889] [evidence IEA]	RefSeq	NM_030792.4	3237	GTGTCCAGCAGACCTCAAGGCAGAAGGGTCACCTAACCCAGGAGTCCACA	S	ILMN_16210	ILMN_1701643	520711
SAT2	240753	1.57652	3.74249	281.652	11.6867	0	36	444.029	31.7008	0	38	Homo sapiens spermidine/spermine N1-acetyltransferase 2 (SAT2), mRNA.	34147485	112483	NP_597998.1	SAT2	NM_133491.2	Chr.17 7470480-7470489:7470490-7470529 (-)	SSAT2			acyltransferase activity [goid 8415] [evidence IEA]; diamine N-acetyltransferase activity [goid 4145] [evidence IEA]; transferase activity [goid 16740] [evidence IEA]; N-acetyltransferase activity [goid 8080] [evidence IEA]	RefSeq	NM_133491.2	684	GCTTTCAAGGAGAGGCAACGAGAAAGTTGGCAGGAAAGTGACGCCATCCC	S	ILMN_17629	ILMN_1746883	240753
TMCO3	3130091	1.57649	7.37905	958.643	26.3395	0	39	1511.29	48.5543	0	38	Homo sapiens transmembrane and coiled-coil domains 3 (TMCO3), mRNA.	46358357	55002	NP_060375.3	TMCO3	NM_017905.3	Chr.13 113252080-113252129 (+)	C13orf11; FLJ20623	integral to membrane [goid 16021] [evidence IEA]	transport [goid 6810] [evidence IEA]; regulation of pH [goid 6885] [evidence IEA]	solute:hydrogen antiporter activity [goid 15299] [evidence IEA]	RefSeq	NM_017905.3	2619	CGGGACACTGCGTTTTACCGATCACCTTGAATGTGGTGCCTGGATGTGCC	S	ILMN_19218	ILMN_1654748	3130091
PPGB	6480035	1.57539	5.8345	580.135	27.0172	0	47	913.94	30.1952	0	50	Homo sapiens protective protein for beta-galactosidase (galactosialidosis) (PPGB), mRNA.	4505988	5476	NP_000299.1	PPGB	NM_000308.1	Chr.20 43960483-43960496:43960497-43960532 (+)	GSL; CTSA; GLB2; NGBE; PPCA	lysosome [goid 5764] [pmid 3136930] [evidence NAS]; endoplasmic reticulum [goid 5783] [pmid 1387645] [evidence TAS]	intracellular protein transport [goid 6886] [pmid 1387645] [evidence TAS]; proteolysis and peptidolysis [goid 6508] [evidence IEA]	peptidase activity [goid 8233] [evidence IEA]; intracellular transporter activity [goid 5478] [pmid 1387645] [evidence TAS]; enzyme activator activity [goid 8047] [pmid 3107551] [evidence TAS]; catalytic activity [goid 3824] [evidence IEA]; serine carboxypeptidase activity [goid 4185] [evidence IEA]; carboxypeptidase C activity [goid 4186] [evidence IEA]	RefSeq	NM_000308.1	1434	CAAGCAGCCATACTGATGACCACAGCAACCAGCTCCACGGCCTGATGCAG	S	ILMN_10174	ILMN_1719286	6480035
TSC22D4	1740674	1.57456	7.64754	1288.48	32.7088	0	37	2028.79	64.0946	0	40	Homo sapiens TSC22 domain family, member 4 (TSC22D4), mRNA.	37059797	81628	NP_112197.1	TSC22D4	NM_030935.3	Chr.7 99902124-99902173 (-)	THG-1	nucleus [goid 5634] [evidence IEA]	regulation of transcription, DNA-dependent [goid 6355] [evidence NAS]; transcription [goid 6350] [evidence IEA]	transcriptional repressor activity [goid 16564] [pmid 10488076] [evidence NAS]; protein binding [goid 5515] [pmid 16189514] [evidence IPI]; transcription factor activity [goid 3700] [evidence IEA]	RefSeq	NM_030935.3	2287	TGCCCAGGGGAGGGAGTGTGGACAGTATCTGGAAGTTCTGGGATTCAGGT	S	ILMN_4439	ILMN_1706609	1740674
NISCH	3710082	1.57345	5.46853	195.523	9.54836	0	30	307.646	10.9549	0	47	Homo sapiens nischarin (NISCH), mRNA.	66472381	11188	NP_009115.2	NISCH	NM_007184.2	Chr.3 52501931-52501980 (+)	I-1; IRAS; KIAA0975		intracellular signaling cascade [goid 7242] [evidence IEA]		RefSeq	NM_007184.2	4946	GCTGCTAATCCTGAGGCTGGTAGCAGAATGCACATTGGAAGCTCCCACCC	S	ILMN_18778	ILMN_1735827	3710082
HEY1	3990646	1.56959	5.79923	124.34	3.76339	0	46	195.162	8.44903	0	46	Homo sapiens hairy/enhancer-of-split related with YRPW motif 1 (HEY1), mRNA.	20149602	23462	NP_036390.2	HEY1	NM_012258.2	Chr.8 80838956-80839005 (-)	CHF2; CHF-2; HERP2; HESR1; HRT-1; HESR-1	nucleus [goid 5634] [evidence IEA]	regulation of transcription, DNA-dependent [goid 6355] [evidence IEA]; neurogenesis [goid 7399] [pmid 10415358] [evidence TAS]	transcription regulator activity [goid 30528] [evidence IEA]; transcription factor activity [goid 3700] [pmid 10415358] [evidence TAS]; DNA binding [goid 3677] [evidence IEA]	RefSeq	NM_012258.2	1993	GGTGCATGGAACTGTGGTTGCCAAGGTATTTAAAAGGGCTTTCCTGCCTC	S	ILMN_18641	ILMN_1788203	3990646
STMN1	5220239	1.56943	5.71648	255.208	11.0489	0	37	400.53	14.3727	0	42	Homo sapiens stathmin 1/oncoprotein 18 (STMN1), transcript variant 3, mRNA.	44889961	3925	NP_005554.1	STMN1	NM_005563.3	Chr.1 26099478-26099527 (-)	Lag; SMN; OP18; PP17; PP19; PR22; LAP18	cytosol [goid 5829] [evidence NR ]; microtubule [goid 5874] [evidence IEA]	microtubule depolymerization [goid 7019] [pmid 9880330] [evidence IDA]; mitotic spindle organization and biogenesis [goid 7052] [pmid 9271428] [evidence IDA]; intracellular signaling cascade [goid 7242] [pmid 2917975] [evidence TAS]	signal transducer activity [goid 4871] [pmid 8003023] [evidence TAS]; tubulin binding [goid 15631] [pmid 10675326] [evidence IDA]	RefSeq	NM_005563.3	1192	CCGCACGTTCTCTGCCCCGTTTCTTGCCCCAGTGTGGTTTGCATTGTCTC	A	ILMN_11775	ILMN_1657796	5220239
RHPN2	6180039	1.56932	5.76262	257.88	7.78389	0	40	404.697	17.6937	0	37	Homo sapiens rhophilin, Rho GTPase binding protein 2 (RHPN2), mRNA.	37059770	85415	NP_149094.2	RHPN2	NM_033103.3	Chr.19 38161365-38161414 (-)	RhoBP; p76RBE	intracellular [goid 5622] [evidence IEA]	signal transduction [goid 7165] [evidence IEA]	protein binding [goid 5515] [evidence IEA]	RefSeq	NM_033103.3	3424	CACCTTTGGGAAAGTGTATCTGCTGCTCCTAGGGCCATGCTTGTATACAT	S	ILMN_19962	ILMN_1753143	6180039
IL2RB	1170307	1.5689	6.44502	76.4038	2.05273	0.0285307	30	119.87	4.69138	0	36	Homo sapiens interleukin 2 receptor, beta (IL2RB), mRNA.	23238195	3560	NP_000869.1	IL2RB	NM_000878.2	Chr.22 35852138-35852187 (-)	CD122; P70-75	external side of plasma membrane [goid 9897] [evidence ISS]; integral to plasma membrane [goid 5887] [pmid 8514792] [evidence TAS]	cytokine and chemokine mediated signaling pathway [goid 19221] [pmid 7736574] [evidence IDA]; signal transduction [goid 7165] [pmid 2785715] [evidence TAS]; protein complex assembly [goid 6461] [pmid 2467293] [evidence TAS]; positive regulation of survival gene product activity [goid 45885] [pmid 7736574] [evidence IDA]	interleukin-2 receptor activity [goid 4911] [pmid 2467293] [evidence TAS]; receptor activity [goid 4872] [evidence IEA]; hematopoietin/interferon-class (D200-domain) cytokine receptor activity [goid 4896] [evidence IEA]	RefSeq	NM_000878.2	3681	GGGGCTCCACACCTTTGCTGTGTGTTCTGGGGCAACCTACTAATCCTCTC	S	ILMN_19931	ILMN_1684349	1170307
YPEL5	730470	1.56883	5.52984	887.888	33.1013	0	36	1392.95	58.2318	0	33	Homo sapiens yippee-like 5 (Drosophila) (YPEL5), mRNA.	7706340	51646	NP_057145.1	YPEL5	NM_016061.1	Chr.2 30236635-30236684 (+)	CGI-127				RefSeq	NM_016061.1	1913	GTGACTTCTGAGTACAGTTAAGTTCCTCCTATTTGCCACTGGGCTGTTGG	S	ILMN_8828	ILMN_1711069	730470
LOC283932	6020703	1.56841	5.21138	99.416	3.69947	0	46	155.925	7.14397	0	40	Homo sapiens hypothetical protein LOC283932 (LOC283932), mRNA.	58331249	283932	NP_787097.1	LOC283932	NM_175901.3	Chr.16 30838591-30838640 (-)	MGC125469				RefSeq	NM_175901.3	3451	GTGGTACCGCCAAAATTCAAACCCCAGACTCCCGAACTCATGCTCAGAAC	S	ILMN_1857	ILMN_1710954	6020703
FAM8A1	2810451	1.56821	6.4281	279.662	9.21312	0	46	438.569	15.5075	0	49	Homo sapiens family with sequence similarity 8, member A1 (FAM8A1), mRNA.	7705267	51439	NP_057339.1	FAM8A1	NM_016255.1	Chr.6 17719697-17719746 (+)	AHCP				RefSeq	NM_016255.1	4445	TCCTTGTCTCCAGTACCACAGGCCACTCTTGACATCCCATGTTTGCCTGG	S	ILMN_29017	ILMN_1774971	2810451
K6HF	3890086	1.56791	5.34	74.4134	2.8847	0.0499287	47	116.674	5.02923	0	49	Homo sapiens cytokeratin type II (K6HF), mRNA.	4758617	9119	NP_004684.1	K6HF	NM_004693.1	Chr.12 51104391-51104440 (-)		intermediate filament [goid 5882] [evidence NR ]		structural molecule activity [goid 5198] [pmid 9856802] [evidence TAS]	RefSeq	NM_004693.1	1801	CTATACCCATTCCCAGGCCTAAGCCAGCCTCTCCCTCCTGACAGTGCCCA	S	ILMN_21646	ILMN_1721247	3890086
CLCN6	4590066	1.56769	5.65584	211.657	7.49924	0	51	331.811	13.745	0	44	Homo sapiens chloride channel 6 (CLCN6), transcript variant ClC-6d, mRNA.	12025672	1185	NP_068505.1	CLCN6	NM_021737.1	Chr.1 11825352-11825401 (+)	CLC-6; KIAA0046	membrane fraction [goid 5624] [evidence NR ]; membrane [goid 16020] [evidence IEA]; integral to plasma membrane [goid 5887] [pmid 9224655] [evidence TAS]	chloride transport [goid 6821] [pmid 9224655] [evidence NAS]; ion transport [goid 6811] [evidence IEA]; signal transduction [goid 7165] [pmid 9224655] [evidence NAS]; regulation of cell volume [goid 6884] [pmid 9224655] [evidence NAS]	voltage-gated chloride channel activity [goid 5247] [pmid 9224655] [evidence NAS]	RefSeq	NM_021737.1	3438	GCCCTGGCTTTGGGACCTTGTGCTGAGGGATGATTTGCTCCTGACCTTGA	A	ILMN_6195	ILMN_1763036	4590066
SRF	3120184	1.56756	6.98138	1946.98	59.4513	0	56	3052.02	98.8324	0	39	Homo sapiens serum response factor (c-fos serum response element-binding transcription factor) (SRF), mRNA.	61743976	6722	NP_003122.1	SRF	NM_003131.2	Chr.6 43256987-43257036 (+)		nucleus [goid 5634] [pmid 3203386] [evidence TAS]	signal transduction [goid 7165] [pmid 3203386] [evidence TAS]; transcription [goid 6350] [evidence IEA]; regulation of transcription from RNA polymerase II promoter [goid 6357] [pmid 3203386] [evidence TAS]	protein binding [goid 5515] [pmid 14565952] [evidence IPI]; RNA polymerase II transcription factor activity [goid 3702] [pmid 3203386] [evidence TAS]; transcription factor activity [goid 3700] [evidence IEA]; sequence-specific DNA binding [goid 43565] [evidence IEA]	RefSeq	NM_003131.2	4083	TATGTGCAGCGACCCTTGGTGTTTCCCTTCCTCGGTGGCTCTGGGGTATG	S	ILMN_22299	ILMN_1803398	3120184
PLAT	6580437	1.56728	6.35366	305.626	11.1664	0	38	479.001	16.121	0	50	Homo sapiens plasminogen activator, tissue (PLAT), transcript variant 1, mRNA.	14702165	5327	NP_000921.1	PLAT	NM_000930.2	Chr.8 42152339-42152388 (-)	TPA; T-PA; DKFZp686I03148	extracellular space [goid 5615] [evidence IEA]; extracellular region [goid 5576] [evidence IEA]	protein modification [goid 6464] [pmid 3087818] [evidence TAS]; blood coagulation [goid 7596] [pmid 3839198] [evidence TAS]; proteolysis and peptidolysis [goid 6508] [pmid 3087818] [evidence TAS]	peptidase activity [goid 8233] [evidence IEA]; plasminogen activator activity [goid 8243] [evidence IEA]	RefSeq	NM_000930.2	2177	CATGCCACCCTGTTTTCAGCTAAAGCCCAACCTCCTGACCTGTCACCGTG	A	ILMN_1289	ILMN_1738742	6580437
GPRC5C	540292	1.56651	5.21953	71.0354	2.70994	0.136947	30	111.278	5.00005	0	31	Homo sapiens G protein-coupled receptor, family C, group 5, member C (GPRC5C), transcript variant 2, mRNA.	40217832	55890	NP_061123.3	GPRC5C	NM_018653.3	Chr.17 69954922-69954971 (+)	RAIG3; RAIG-3; MGC131820	membrane [goid 16020] [evidence IEA]; integral to plasma membrane [goid 5887] [pmid 10783259] [evidence TAS]	signal transduction [goid 7165] [evidence IEA]; G-protein coupled receptor protein signaling pathway [goid 7186] [pmid 10783259] [evidence TAS]	metabotropic glutamate, GABA-B-like receptor activity [goid 8067] [evidence IEA]; protein binding [goid 5515] [pmid 14667819] [evidence IPI]; receptor activity [goid 4872] [evidence IEA]	RefSeq	NM_018653.3	1579	CATGGGTGTCCCCACCCACTCCTCAGTGTTTGTGGAGTCGAGGAGCCAAC	A	ILMN_2909	ILMN_1724211	540292
PKD1L2	5270754	1.56593	6.33584	77.8113	2.72049	0.0156919	42	121.847	4.22974	0	52	Homo sapiens polycystic kidney disease 1-like 2 (PKD1L2), transcript variant 2, mRNA.	33598939	114780	NP_877417.1	PKD1L2	NM_182740.1	Chr.16 79692134-79692183 (-)	FLJ45333; DKFZp686J19100	membrane [goid 16020] [evidence IEA]; integral to membrane [goid 16021] [evidence IEA]	cation transport [goid 6812] [evidence IEA]; neuropeptide signaling pathway [goid 7218] [evidence IEA]	cation channel activity [goid 5261] [evidence IEA]; calcium ion binding [goid 5509] [evidence IEA]; sugar binding [goid 5529] [evidence IEA]	RefSeq	NM_182740.1	7219	GGCCTCGGGCGTACGCTTACCAGCGACTCTATAGTCTCTCTAGGTCATAG	A	ILMN_3892	ILMN_1742788	5270754
GAS6	1070403	1.56592	6.0037	1120.57	42.9737	0	46	1754.73	62.6535	0	44	Homo sapiens growth arrest-specific 6 (GAS6), mRNA.	4557616	2621	NP_000811.1	GAS6	NM_000820.1	Chr.13 113590183-113590232 (+)	AXSF; AXLLG; DKFZp666G247	extracellular region [goid 5576] [evidence IEA]	cell proliferation [goid 8283] [pmid 7854420] [evidence TAS]; signal transduction [goid 7165] [pmid 7854420] [evidence TAS]; regulation of cell growth [goid 1558] [evidence IEA]	calcium ion binding [goid 5509] [evidence IEA]; receptor binding [goid 5102] [pmid 7854420] [evidence TAS]	RefSeq	NM_000820.1	2251	GCCATGCTGAGAGCTGGGCTTTCCTCTGTGACCATCCCGGCCTGTAACAT	A	ILMN_10723	ILMN_1779558	1070403
TNFRSF14	3190551	1.56563	6.08613	627.094	24.5385	0	40	981.798	33.7423	0	45	Homo sapiens tumor necrosis factor receptor superfamily, member 14 (herpesvirus entry mediator) (TNFRSF14), mRNA.	23200040	8764	NP_003811.2	TNFRSF14	NM_003820.2	Chr.1 2479265-2479314 (-)	TR2; ATAR; HVEA; HVEM; LIGHTR	membrane [goid 16020] [evidence IEA]; integral to plasma membrane [goid 5887] [pmid 9153189] [evidence IC ]	cell surface receptor linked signal transduction [goid 7166] [pmid 9153189] [evidence TAS]; immune response [goid 6955] [pmid 9162022] [evidence TAS]; apoptosis [goid 6915] [evidence IEA]	transmembrane receptor activity [goid 4888] [evidence IEA]; protein binding [goid 5515] [pmid 9462508] [evidence IPI]; tumor necrosis factor receptor activity [goid 5031] [pmid 9153189] [evidence TAS]; receptor activity [goid 4872] [evidence IEA]	RefSeq	NM_003820.2	1542	AGCCAAGGCTGGACTGGGTTGGCTGCAGTGTGGTGTTTAGTGGATACCAC	S	ILMN_3329	ILMN_1697409	3190551
RING1	5290180	1.56298	6.82124	1128.84	20.9618	0	28	1764.36	72.2053	0	37	Homo sapiens ring finger protein 1 (RING1), mRNA.	51479191	6015	NP_002922.2	RING1	NM_002931.3	Chr.6 33288336-33288385 (+)	RNF1	ubiquitin ligase complex [goid 151] [evidence IEA]; nucleus [goid 5634] [pmid 9199346] [evidence IDA]	regulation of transcription, DNA-dependent [goid 6355] [evidence IEA]; protein ubiquitination [goid 16567] [evidence IEA]; transcription [goid 6350] [evidence IEA]; chromatin modification [goid 16568] [evidence NAS]	ubiquitin-protein ligase activity [goid 4842] [evidence IEA]; metal ion binding [goid 46872] [evidence IEA]; zinc ion binding [goid 8270] [evidence NAS]; transcriptional repressor activity [goid 16564] [pmid 9199346] [evidence IDA]	RefSeq	NM_002931.3	1597	GGCAAAACACGCCCCCATCTGCTGCCTTTTCTATTGCCCTGCAACGTCCC	S	ILMN_24295	ILMN_1666399	5290180
LIMS2	6060273	1.56275	4.94901	102.428	2.91615	0	51	160.07	8.73103	0	47	Homo sapiens LIM and senescent cell antigen-like domains 2 (LIMS2), mRNA.	40804747	55679	NP_060450.2	LIMS2	NM_017980.2	Chr.2 128112587-128112636 (-)	PINCH-2; FLJ10044			metal ion binding [goid 46872] [evidence IEA]; zinc ion binding [goid 8270] [evidence IEA]	RefSeq	NM_017980.2	1945	TTGTGTCGAGCCCTTGGGTGGGGCCAGGAGGAGGTGATGGCGTCAGAGGA	S	ILMN_18779	ILMN_1760493	6060273
SUMF1	2370653	1.56215	5.58795	164.776	6.09972	0	54	257.406	10.4769	0	42	Homo sapiens sulfatase modifying factor 1 (SUMF1), mRNA.	38202249	285362	NP_877437.2	SUMF1	NM_182760.2	Chr.3 4378017-4378066 (-)	FGE; MGC131853	endoplasmic reticulum [goid 5783] [evidence IEA]	glycosaminoglycan metabolism [goid 30203] [evidence IEA]	calcium ion binding [goid 5509] [evidence IEA]	RefSeq	NM_182760.2	1911	GGGCAGTCATAAGCTCTGTTTCCCCCTCTCCCCAAAGCCTTCAGCGAACG	S	ILMN_15497	ILMN_1753472	2370653
PGF	7040438	1.561	5.70542	97.5264	3.1992	0	57	152.239	6.39036	0	51	Homo sapiens placental growth factor, vascular endothelial growth factor-related protein (PGF), mRNA.	56676307	5228	NP_002623.2	PGF	NM_002632.4	Chr.14 74478468-74478517 (-)	PLGF; PlGF-2	membrane [goid 16020] [evidence IEA]	cell proliferation [goid 8283] [evidence IEA]; cell-cell signaling [goid 7267] [pmid 9467961] [evidence TAS]; signal transduction [goid 7165] [pmid 9467961] [evidence TAS]; angiogenesis [goid 1525] [evidence IEA]; positive regulation of cell proliferation [goid 8284] [pmid 9467961] [evidence TAS]; regulation of cell cycle [goid 74] [evidence IEA]; cell differentiation [goid 30154] [evidence IEA]	growth factor activity [goid 8083] [pmid 9467961] [evidence TAS]; heparin binding [goid 8201] [evidence IEA]	RefSeq	NM_002632.4	1503	TAAGAGACACATACAGAGTGGGCCCCGGGCTGGAGAAAGAGCTGCCTGGA	S	ILMN_27436	ILMN_1809813	7040438
CCNE1	3850255	1.56067	5.6964	141.868	4.46195	0	40	221.409	9.50145	0	38	Homo sapiens cyclin E1 (CCNE1), transcript variant 1, mRNA.	17318558	898	NP_001229.1	CCNE1	NM_001238.1	Chr.19 35006560-35006609 (+)	CCNE	nucleus [goid 5634] [evidence NAS]	positive regulation of transcription, DNA-dependent [goid 45893] [pmid 15572661] [evidence NAS]; androgen receptor signaling pathway [goid 30521] [pmid 15572661] [evidence NAS]; cell cycle [goid 7049] [evidence IEA]; G1/S transition of mitotic cell cycle [goid 82] [pmid 8207080] [evidence NAS]; cell division [goid 51301] [evidence IEA]; regulation of cell cycle [goid 74] [evidence IEA]	transcription coactivator activity [goid 3713] [pmid 15572661] [evidence NAS]; protein binding [goid 5515] [pmid 9891079] [evidence IPI]; androgen receptor binding [goid 50681] [pmid 15572661] [evidence NAS]	RefSeq	NM_001238.1	1452	CCTGCTCCACGTTCTCTTCTGTCTGTTGCAGCGGAGGCGTGCGTTTGCTT	A	ILMN_6049	ILMN_1795852	3850255
CHN1	1710369	1.56036	7.30764	596.572	17.1888	0	46	930.869	28.5574	0	33	Homo sapiens chimerin (chimaerin) 1 (CHN1), transcript variant 1, mRNA.	68533258	1123	NP_001813.1	CHN1	NM_001822.3	Chr.2 175372736-175372785 (-)	CHN; ARHGAP2; RHOGAP2		intracellular signaling cascade [goid 7242] [evidence IEA]	metal ion binding [goid 46872] [evidence IEA]; SH3/SH2 adaptor activity [goid 5070] [pmid 8336731] [evidence TAS]; diacylglycerol binding [goid 19992] [evidence IEA]; GTPase activator activity [goid 5096] [evidence IEA]	RefSeq	NM_001822.3	2159	GCACCGCCTCTGCGTCCTGGGTAGTCTGTGCTTGTAATCCAGCATGTTTC	A	ILMN_6252	ILMN_1678493	1710369
MGC45840	1010470	1.55985	7.3256	69.7017	2.17947	0.185449	42	108.724	3.14742	0	37	Homo sapiens hypothetical protein MGC45840 (MGC45840), mRNA.	57527761	283229	NP_775855.2	MGC45840	NM_173584.2	Chr.11 821889-821938 (+)	MGC88858		metabolism [goid 8152] [evidence IEA]	calcium ion binding [goid 5509] [evidence IEA]; oxidoreductase activity [goid 16491] [evidence IEA]	RefSeq	NM_173584.2	1655	GTGTGTGCCCTCTGCCAGTCTTCGCTCTGTCCCCGTTCAATCAACCCCAT	S	ILMN_13031	ILMN_1745623	1010470
MC1R	3440450	1.55922	5.14598	207.67	7.0921	0	39	323.803	15.4756	0	30	Homo sapiens melanocortin 1 receptor (alpha melanocyte stimulating hormone receptor) (MC1R), mRNA.	27477128	4157	NP_002377.3	MC1R	NM_002386.2	Chr.16 88514810-88514859 (+)	MSH-R; MGC14337	membrane [goid 16020] [evidence IEA]; integral to plasma membrane [goid 5887] [pmid 9571181] [evidence TAS]	signal transduction [goid 7165] [evidence IEA]; UV protection [goid 9650] [pmid 7581459] [evidence TAS]; G-protein signaling, coupled to cyclic nucleotide second messenger [goid 7187] [pmid 9571181] [evidence TAS]; development [goid 7275] [pmid 7581459] [evidence TAS]	rhodopsin-like receptor activity [goid 1584] [evidence IEA]; melanocyte stimulating hormone receptor activity [goid 4980] [evidence IEA]; receptor activity [goid 4872] [evidence IEA]	RefSeq	NM_002386.2	2284	TGACTCAGTGACCAGTGCCTGTGAGCATGGGGCCAGGAAAGTCTGGTAAT	S	ILMN_25536	ILMN_1653319	3440450
MGC10992	1340600	1.55819	5.3275	148.506	5.51787	0	41	231.4	10.0419	0	33	Homo sapiens hypothetical protein LOC92922 (MGC10992), mRNA.	34147459	92922	NP_149989.1	MGC10992	NM_033212.2	Chr.16 56103755-56103804 (-)	MGC13119				RefSeq	NM_033212.2	2215	GGAGCCCCACCCTGGGCTGCCTCTCTAGGCTTCGCTGTTCATCATACAAT	S	ILMN_12942	ILMN_1796762	1340600
CNN2	2350300	1.558	6.02312	652.801	23.5051	0	48	1017.06	36.9723	0	34	Homo sapiens calponin 2 (CNN2), transcript variant 2, mRNA.	41327729	1265	NP_958434.1	CNN2	NM_201277.1	Chr.19 989926-989975 (+)		intercellular junction [goid 5911] [pmid 8889829] [evidence TAS]; cytoskeleton [goid 5856] [pmid 8889829] [evidence TAS]	smooth muscle contraction [goid 6939] [evidence IEA]; cytoskeleton organization and biogenesis [goid 7010] [pmid 8889829] [evidence TAS]	actin binding [goid 3779] [pmid 8889829] [evidence TAS]; calmodulin binding [goid 5516] [evidence IEA]	RefSeq	NM_201277.1	2203	CTTATACTGCTCCATCTTCCCCGGCCACATGCCCCGCCAAGTACTGCACA	A	ILMN_9368	ILMN_1770290	2350300
RKHD1	4670372	1.55581	6.07062	182.947	8.45059	0	34	284.632	8.29967	0	42	Homo sapiens ring finger and KH domain containing 1 (RKHD1), mRNA.	42558261	399664	NP_976049.1	RKHD1	NM_203304.1	Chr.19 1506114-1506163 (-)	TINO; RNF193; KIAA2031; OK/SW-cl.4	ubiquitin ligase complex [goid 151] [evidence IEA]	protein ubiquitination [goid 16567] [evidence IEA]	ubiquitin-protein ligase activity [goid 4842] [evidence IEA]; metal ion binding [goid 46872] [evidence IEA]; nucleic acid binding [goid 3676] [evidence IEA]; zinc ion binding [goid 8270] [evidence IEA]; RNA binding [goid 3723] [evidence IEA]	RefSeq	NM_203304.1	1639	TGATTTGACTTTTCTCGCCGGCCGGTCTCAGGCCGCACAGACGTTCCAGA	S	ILMN_27274	ILMN_1669268	4670372
AKR1C3	2760239	1.55481	5.8396	160.863	6.38022	0	43	250.112	8.90313	0	40	Homo sapiens aldo-keto reductase family 1, member C3 (3-alpha hydroxysteroid dehydrogenase, type II) (AKR1C3), mRNA.	24497582	8644	NP_003730.4	AKR1C3	NM_003739.4	Chr.10 5139765-5139814 (+)	DD3; HAKRB; HAKRe; HA1753; HSD17B5; hluPGFS; KIAA0119		cell proliferation [goid 8283] [pmid 9862446] [evidence TAS]; lipid metabolism [goid 6629] [pmid 9792917] [evidence TAS]; prostaglandin metabolism [goid 6693] [pmid 9792917] [evidence TAS]	electron transporter activity [goid 5489] [pmid 9792917] [evidence TAS]; 3-alpha-hydroxysteroid dehydrogenase (A-specific) activity [goid 47026] [evidence IEA]; estradiol 17-beta-dehydrogenase activity [goid 4303] [evidence IEA]; oxidoreductase activity [goid 16491] [evidence IEA]; aldo-keto reductase activity [goid 4033] [pmid 9792917] [evidence TAS]; trans-1,2-dihydrobenzene-1,2-diol dehydrogen…	RefSeq	NM_003739.4	1111	GCCGGTGACTGGACATATCACCTCTACTTAAATCCGTCCTGTTTAGCGAC	S	ILMN_11871	ILMN_1713124	2760239
GATA5	360475	1.54953	5.32666	61.7068	2.09131	0.629101	38	95.6167	4.27477	0	40	Homo sapiens GATA binding protein 5 (GATA5), mRNA.	30061563	140628	NP_536721.1	GATA5	NM_080473.3	Chr.20 60472061-60472110 (-)	bB379O24.1	nucleus [goid 5634] [evidence IEA]	regulation of transcription, DNA-dependent [goid 6355] [evidence IEA]; positive regulation of transcription [goid 45941] [evidence IEA]; transcription [goid 6350] [evidence IEA]	metal ion binding [goid 46872] [evidence IEA]; zinc ion binding [goid 8270] [evidence IEA]; transcriptional activator activity [goid 16563] [evidence IEA]; transcription factor activity [goid 3700] [evidence IEA]	RefSeq	NM_080473.3	2432	CCCCATATTGAAAAACAGTTGTCTGGCATCAGCTTCAGGAGCGGGTCCGG	S	ILMN_25192	ILMN_1760153	360475
MGC3731	1500181	1.54858	8.06785	975.456	27.8106	0	41	1510.58	38.5168	0	39	Homo sapiens hypothetical protein MGC3731 (MGC3731), mRNA.	13236552	79159	NP_077289.1	MGC3731	NM_024313.1	Chr.22 36417375-36417377:36419285-36419331 (+)	dJ37E16.7				RefSeq	NM_024313.1	761	TAGGTGTGCCTACCGCATGTTGCCGCTGCTGTTTCTGCTGGGACGTCTGA	S	ILMN_137471	ILMN_1759991	1500181
KIAA0367	240079	1.54828	5.8436	128.186	5.02478	0	39	198.469	7.00241	0	54	Homo sapiens KIAA0367 (KIAA0367), mRNA.	62412855	23273	NP_056040.1	KIAA0367	NM_015225.1	Chr.9 78416421-78416470 (-)	BMCC1; BNIPXL; A214N16.3; bA214N16.3				RefSeq	NM_015225.1	11347	CTCTCTAAGACATTCTCTGAGGTGTGTGAGGAAGTCACTACTCCTAGCCT	S	ILMN_23214	ILMN_1810628	240079
NXN	3890386	1.54772	6.08626	218.203	8.07286	0	50	337.718	11.564	0	38	Homo sapiens nucleoredoxin (NXN), mRNA.	33149330	64359	NP_071908.2	NXN	NM_022463.3	Chr.17 649514-649563 (-)	TRG-4; FLJ12614		electron transport [goid 6118] [evidence IEA]	electron carrier activity [goid 9055] [evidence IEA]	RefSeq	NM_022463.3	2775	CCTCATTCACTCAGGCCCCACTCAGCACTCTGCCAGCCAAGACCATTGAT	S	ILMN_22540	ILMN_1791226	3890386
SCARF2	2120343	1.54753	6.60947	179.222	5.47844	0	49	277.351	9.36828	0	51	Homo sapiens scavenger receptor class F, member 2 (SCARF2), transcript variant 1, mRNA.	33598938	91179	NP_699165.2	SCARF2	NM_153334.3	Chr.22 19108958-19109007 (-)	NSR1; SREC2; SREC-II; SRECRP-1	integral to membrane [goid 16021] [evidence IEA]	cell adhesion [goid 7155] [evidence IEA]	structural molecule activity [goid 5198] [evidence IEA]; protein binding [goid 5515] [evidence IEA]; receptor activity [goid 4872] [evidence IEA]	RefSeq	NM_153334.3	3375	GCGACTCTAGTGGCCTGAGGAGATGTATTTATAGGCCCCCAGCAGGGCTG	A	ILMN_13788	ILMN_1655405	2120343
PLK3	620189	1.5471	5.76612	108.922	3.59616	0	28	168.513	6.73852	0	51	Homo sapiens polo-like kinase 3 (Drosophila) (PLK3), mRNA.	41872373	1263	NP_004064.2	PLK3	NM_004073.2	Chr.1 45044047-45044096 (+)	CNK; FNK; PRK		regulation of cell cycle [goid 74] [pmid 8702627] [evidence TAS]; protein amino acid phosphorylation [goid 6468] [pmid 8702627] [evidence TAS]	nucleotide binding [goid 166] [evidence IEA]; protein binding [goid 5515] [evidence IEA]; transferase activity [goid 16740] [evidence IEA]; protein serine/threonine kinase activity [goid 4674] [pmid 8702627] [evidence TAS]; ATP binding [goid 5524] [evidence IEA]; protein-tyrosine kinase activity [goid 4713] [evidence IEA]	RefSeq	NM_004073.2	2151	AGGGAATCAGGGACCAGCTTTACTGGAGTTGGGGGCGGCTTGTCTTCGCT	S	ILMN_8968	ILMN_1679979	620189
CD9	5340246	1.5469	7.05294	2559.85	97.4172	0	41	3959.84	101.08	0	38	Homo sapiens CD9 antigen (p24) (CD9), mRNA.	21237762	928	NP_001760.1	CD9	NM_001769.2	Chr.12 6217231-6217255:6217256-6217280 (+)	5H9; BA2; P24; GIG2; MIC3; MRP-1; BTCC-1; DRAP-27; TSPAN29	integral to membrane [goid 16021] [evidence IEA]; integral to plasma membrane [goid 5887] [pmid 2037603] [evidence NAS]; plasma membrane [goid 5886] [pmid 6198179] [evidence NAS]	fusion of sperm to egg plasma membrane [goid 7342] [pmid 14575715] [evidence IDA]; paranodal junction assembly [goid 30913] [evidence ISS]; cell adhesion [goid 7155] [pmid 7511626] [evidence IDA]; platelet activation [goid 30168] [pmid 2037603] [evidence NAS]; cell motility [goid 6928] [pmid 8478605] [evidence IDA]	protein binding [goid 5515] [pmid 11504738] [evidence IPI]	RefSeq	NM_001769.2	774	CCGCAGGAACCGCGAGATGGTCTAGAGTCAGCTTACATCCCTGAGCAGGA	S	ILMN_4953	ILMN_1679858	5340246
FLJ37538	2760433	1.54638	5.78689	76.8066	2.28526	0.0185449	46	118.773	4.96664	0	52	Homo sapiens hypothetical protein FLJ37538 (FLJ37538), mRNA.	37537553	222950	NP_775835.2	FLJ37538	NM_173564.2	Chr.7 99930170-99930219 (+)					RefSeq	NM_173564.2	3393	TTTAGTTCTGGGGTGAGGGTCTAGTGCCAGGGATGGGCAGGATGATGGGG	S	ILMN_29448	ILMN_1722007	2760433
DDX39	160240	1.54591	5.60739	1920.4	85.1223	0	43	2968.78	101.841	0	52	Homo sapiens DEAD (Asp-Glu-Ala-Asp) box polypeptide 39 (DDX39), transcript variant 1, mRNA.	21040370	10212	NP_005795.2	DDX39	NM_005804.2	Chr.19 14380742-14380747:14380748-14380764:14380849-14380875 (-)	BAT1; DDXL; URH49; MGC8417; MGC18203	nucleus [goid 5634] [pmid 15047853] [evidence ISS]	nuclear mRNA splicing, via spliceosome [goid 398] [pmid 15047853] [evidence IGI]; mRNA-nucleus export [goid 6406] [pmid 15047853] [evidence IGI]	nucleotide binding [goid 166] [evidence IEA]; nucleic acid binding [goid 3676] [evidence IEA]; hydrolase activity [goid 16787] [evidence IEA]; protein binding [goid 5515] [pmid 15047853] [evidence IPI]; ATP-dependent RNA helicase activity [goid 4004] [pmid 15047853] [evidence ISS]; ATP binding [goid 5524] [evidence IEA]; ATP-dependent helicase activity [goid 8026] [evidence IEA]	RefSeq	NM_005804.2	1334	CCAGAGGAAATCGACATCTCCACATACATCGAGCAGAGCCGGTAACCACC	A	ILMN_19976	ILMN_1747303	160240
CTHRC1	4570364	1.54523	5.40737	543.176	21.5971	0	40	839.334	33.1722	0	49	Homo sapiens collagen triple helix repeat containing 1 (CTHRC1), mRNA.	34147546	115908	NP_612464.1	CTHRC1	NM_138455.2	Chr.8 104463866-104463915 (+)		extracellular matrix (sensu Metazoa) [goid 5578] [evidence IEA]; cytoplasm [goid 5737] [evidence IEA]	phosphate transport [goid 6817] [evidence IEA]	structural molecule activity [goid 5198] [evidence IEA]	RefSeq	NM_138455.2	693	AGGACTTTGTGAAGGAATTGGTGCTGGATTAGTGGATGTTGCTATCTGGG	S	ILMN_7282	ILMN_1725090	4570364
FTSJ1	7100193	1.54516	5.27346	453.738	16.351	0	36	701.097	30.5555	0	38	Homo sapiens FtsJ homolog 1 (E. coli) (FTSJ1), transcript variant 1, mRNA.	29029587	24140	NP_036412.1	FTSJ1	NM_012280.2	Chr.X 48229160-48229209 (+)	JM23; MRX9; SPB1; TRM7; CDLIV; MRX44		rRNA processing [goid 6364] [evidence IEA]	transferase activity [goid 16740] [evidence IEA]; methyltransferase activity [goid 8168] [evidence IEA]	RefSeq	NM_012280.2	1415	GGCCTGGACAAACAAGCCCTGAGGAGGGATCTGCAACAACCCTGAAGACA	A	ILMN_7629	ILMN_1727508	7100193
ALDH4A1	1190026	1.54458	5.10608	92.928	4.14319	0	38	143.535	5.76788	0	42	Homo sapiens aldehyde dehydrogenase 4 family, member A1 (ALDH4A1), nuclear gene encoding mitochondrial protein, transcript variant P5CDhS, mRNA.	25777735	8659	NP_733844.1	ALDH4A1	NM_170726.1	Chr.1 19070535-19070584 (-)	P5CD; ALDH4; P5CDh; P5CDhL; P5CDhS	mitochondrial matrix [goid 5759] [pmid 8621661] [evidence TAS]	proline biosynthesis [goid 6561] [evidence IEA]; metabolism [goid 8152] [evidence IEA]; proline catabolism [goid 6562] [pmid 8621661] [evidence TAS]	electron transporter activity [goid 5489] [pmid 8621661] [evidence TAS]; 1-pyrroline-5-carboxylate dehydrogenase activity [goid 3842] [pmid 8621661] [evidence TAS]; oxidoreductase activity [goid 16491] [evidence IEA]; aldehyde dehydrogenase (NAD) activity [goid 4029] [pmid 8621661] [evidence TAS]	RefSeq	NM_170726.1	2075	GTTCTACTGGTTCTACACTGTGAGGTGGCAATGGGATTTGCTCAGATGCC	A	ILMN_10603	ILMN_1656368	1190026
MLC1SA	7320014	1.54397	6.1003	568.156	18.8596	0	53	877.214	31.8031	0	36	Homo sapiens myosin light chain 1 slow a (MLC1SA), mRNA.	17986280	140465	NP_002466.1	MLC1SA	NM_002475.2	Chr.12 54837753-54837777:54837778-54837786:54837933-54837948 (+)		muscle myosin [goid 5859] [pmid 2458299] [evidence TAS]; myosin [goid 16459] [evidence IEA]	muscle development [goid 7517] [evidence IEA]	calcium ion binding [goid 5509] [evidence IEA]; structural constituent of muscle [goid 8307] [pmid 2458299] [evidence TAS]; motor activity [goid 3774] [evidence IEA]	RefSeq	NM_002475.2	650	CTTGAAACACATCCTAAGCGTCTGAGTGCTGCAGATCCAGTGGGGTCCGG	S	ILMN_139253	ILMN_1713450	7320014
TKTL1	4570703	1.54191	6.81884	56.8374	1.53228	0.88873	48	87.6382	2.98472	0	48	Homo sapiens transketolase-like 1 (TKTL1), mRNA.	58082082	8277	NP_036385.2	TKTL1	NM_012253.2	Chr.X 153211796-153211845 (+)	TKR; TKT2		thiamin metabolism [goid 6772] [pmid 8838793] [evidence TAS]; glucose catabolism [goid 6007] [pmid 8838793] [evidence TAS]	transferase activity [goid 16740] [evidence IEA]; calcium ion binding [goid 5509] [evidence IEA]; transketolase activity [goid 4802] [pmid 8838793] [evidence TAS]	RefSeq	NM_012253.2	2417	GGCAGCAGCGAAAGCTTGTTAGGATGTCCTGTGCTGCTTGTGATGAGAGC	S	ILMN_23315	ILMN_1674009	4570703
NRXN2	2900332	1.54173	5.62045	71.3416	2.35283	0.128388	36	109.99	4.52351	0	36	Homo sapiens neurexin 2 (NRXN2), transcript variant alpha-1, mRNA.	21166378	9379	NP_055895.1	NRXN2	NM_015080.2	Chr.11 64130324-64130373 (-)	KIAA0921	integral to membrane [goid 16021] [evidence IEA]	cell adhesion [goid 7155] [evidence IEA]	protein binding [goid 5515] [evidence IEA]	RefSeq	NM_015080.2	6440	AGGCATTGTCCACAGACTGCTGGGGTCACTTCTTTGCCCACGGGCTCCCT	A	ILMN_18081	ILMN_1738684	2900332
LTBP4	5700224	1.54159	4.86936	169.548	5.35639	0	57	261.372	13.5012	0	41	Homo sapiens latent transforming growth factor beta binding protein 4 (LTBP4), mRNA.	4505036	8425	NP_003564.1	LTBP4	NM_003573.1	Chr.19 45827396-45827445 (+)	LTBP-4; LTBP-4L; FLJ90018	extracellular matrix (sensu Metazoa) [goid 5578] [pmid 9660815] [evidence NAS]	regulation of cell differentiation [goid 45595] [evidence ISS]; development [goid 7275] [evidence ISS]; regulation of proteolysis [goid 30162] [evidence ISS]; growth hormone secretion [goid 30252] [evidence ISS]; regulation of transforming growth factor beta receptor signaling pathway [goid 17015] [evidence ISS]; protein folding [goid 6457] [evidence ISS]; regulation of cell growth [goid 1558] [e…	growth factor activity [goid 8083] [pmid 9660815] [evidence TAS]; growth factor binding [goid 19838] [evidence IEA]; glycosaminoglycan binding [goid 5539] [evidence ISS]; integrin binding [goid 5178] [evidence ISS]; calcium ion binding [goid 5509] [evidence NAS]; transforming growth factor beta receptor activity [goid 5024] [pmid 9660815] [evidence NAS]	RefSeq	NM_003573.1	4864	TGGACCTGGAGAAGGGACCTACGGACGCCTGGAAGCTGCGACGCCCTGCA	S	ILMN_21051	ILMN_1665219	5700224
KLF11	6520546	1.54095	6.41272	108.899	3.95017	0	44	167.808	5.23608	0	50	Homo sapiens Kruppel-like factor 11 (KLF11), mRNA.	40548370	8462	NP_003588.1	KLF11	NM_003597.4	Chr.2 10112139-10112188 (+)	FKLF; FKLF1; TIEG2	nucleus [goid 5634] [pmid 9748269] [evidence TAS]	regulation of transcription, DNA-dependent [goid 6355] [evidence IEA]; negative regulation of cell proliferation [goid 8285] [pmid 9748269] [evidence TAS]; transcription [goid 6350] [evidence IEA]; negative regulation of transcription from RNA polymerase II promoter [goid 122] [pmid 9748269] [evidence TAS]; transcription from RNA polymerase II promoter [goid 6366] [pmid 9748269] [evidence TAS]	metal ion binding [goid 46872] [evidence IEA]; zinc ion binding [goid 8270] [evidence IEA]; transcription factor activity [goid 3700] [pmid 9748269] [evidence TAS]	RefSeq	NM_003597.4	3755	GAGAACCACAAACCTTGTGTATGGATTCGGCATGGAGCCCTCAGCTGGCG	A	ILMN_21165	ILMN_1673207	6520546
MLLT7	4880491	1.54041	4.53621	136.804	4.95616	0	49	210.734	11.3417	0	33	Homo sapiens myeloid/lymphoid or mixed-lineage leukemia (trithorax homolog, Drosophila); translocated to, 7 (MLLT7), mRNA.	5174578	4303	NP_005929.1	MLLT7	NM_005938.1	Chr.X 70240008-70240057 (+)	AFX; AFX1; FOXO4; MGC120490	nucleus [goid 5634] [pmid 9010221] [evidence TAS]	regulation of transcription, DNA-dependent [goid 6355] [evidence IEA]; cell cycle arrest [goid 7050] [pmid 10783894] [evidence TAS]; negative regulation of cell proliferation [goid 8285] [pmid 10783894] [evidence TAS]; transcription [goid 6350] [evidence IEA]; transcription from RNA polymerase II promoter [goid 6366] [pmid 10783894] [evidence TAS]	transcription factor activity [goid 3700] [evidence IEA]; sequence-specific DNA binding [goid 43565] [evidence IEA]	RefSeq	NM_005938.1	3036	GTGTCAGCGCCTGGCCTACCCAGATTGTATCATGTGCTAGATTGGAGTGG	S	ILMN_1425	ILMN_1712095	4880491
CABLES2	7380368	1.54037	5.38704	86.1911	2.55952	0	55	132.766	6.0862	0	38	Homo sapiens Cdk5 and Abl enzyme substrate 2 (CABLES2), mRNA.	54112398	81928	NP_112492.1	CABLES2	NM_031215.1	Chr.20 60397245-60397294 (-)	ik3-2; C20orf150; dJ908M14.2		regulation of cell cycle [goid 74] [evidence IEA]; regulation of cell division [goid 51302] [evidence IEA]	cyclin-dependent protein kinase regulator activity [goid 16538] [evidence IEA]	RefSeq	NM_031215.1	3565	TCTCTAGAACACATCCAGGTGTCGGAGCTAAGGTGTTCAGCTCGGCTGTG	S	ILMN_28000	ILMN_1762407	7380368
CXCL16	4860603	1.53868	6.56851	287.112	8.53217	0	49	441.774	15.0138	0	54	Homo sapiens chemokine (C-X-C motif) ligand 16 (CXCL16), mRNA.	11545764	58191	NP_071342.1	CXCL16	NM_022059.1	Chr.17 4583661-4583710 (-)	SRPSOX; CXCLG16; SR-PSOX	extracellular space [goid 5615] [evidence IEA]; integral to membrane [goid 16021] [pmid 11290797] [evidence NAS]; membrane [goid 16020] [pmid 11060282] [evidence TAS]	chemotaxis [goid 6935] [pmid 11290797] [evidence NAS]; receptor mediated endocytosis [goid 6898] [pmid 11060282] [evidence NAS]; sensory perception [goid 7600] [evidence IEA]; lymphocyte chemotaxis [goid 48247] [pmid 11017100] [evidence NAS]	cytokine activity [goid 5125] [evidence IEA]; scavenger receptor activity [goid 5044] [pmid 11060282] [evidence TAS]	RefSeq	NM_022059.1	2081	CCATACGGGTTGGTTTCACCTCCTCAGTCCCTTGCCTACCCCAGTGAGAG	S	ILMN_29805	ILMN_1728478	4860603
HSPA2	670201	1.53764	4.99366	178.872	8.58667	0	37	275.042	10.6716	0	41	Homo sapiens heat shock 70kDa protein 2 (HSPA2), mRNA.	13676856	3306	NP_068814.2	HSPA2	NM_021979.2	Chr.14 64079042-64079091 (+)		cell surface [goid 9986] [pmid 12493773] [evidence IEP]	male meiosis [goid 7140] [pmid 8622925] [evidence TAS]; spermatid development [goid 7286] [pmid 8622925] [evidence TAS]; response to unfolded protein [goid 6986] [pmid 7829106] [evidence TAS]; protein folding [goid 6457] [evidence IEA]	nucleotide binding [goid 166] [evidence IEA]; unfolded protein binding [goid 51082] [pmid 3037489] [evidence TAS]; ATP binding [goid 5524] [evidence IEA]	RefSeq	NM_021979.2	1798	CGACAAGTGTCAGGAGGTGATCAACTGGCTCGACCGAAACCAGATGGCAG	S	ILMN_940	ILMN_1766499	670201
IFNGR2	1500594	1.53712	5.19255	938.753	39.4616	0	33	1442.98	57.6442	0	41	Homo sapiens interferon gamma receptor 2 (interferon gamma transducer 1) (IFNGR2), mRNA.	47419933	3460	NP_005525.2	IFNGR2	NM_005534.2	Chr.21 33731481-33731530 (+)	AF-1; IFGR2; IFNGT1	membrane [goid 16020] [evidence IEA]; integral to plasma membrane [goid 5887] [pmid 8910544] [evidence TAS]	cell surface receptor linked signal transduction [goid 7166] [pmid 9616207] [evidence TAS]; response to pathogenic bacteria [goid 9618] [pmid 9616207] [evidence TAS]; response to virus [goid 9615] [pmid 8124716] [evidence TAS]	receptor activity [goid 4872] [evidence IEA]; hematopoietin/interferon-class (D200-domain) cytokine receptor activity [goid 4896] [evidence IEA]; interferon-gamma receptor activity [goid 4906] [pmid 9616207] [evidence TAS]	RefSeq	NM_005534.2	2004	AAGACCTGGTCGTCGTCTTGACTTTGGCAAATGAGCCGGAGCCCCTTGGG	S	ILMN_25208	ILMN_1764964	1500594
RHBDF1	4480370	1.53642	6.69423	1067.28	29.1362	0	54	1639.79	56.3871	0	49	Homo sapiens rhomboid 5 homolog 1 (Drosophila) (RHBDF1), mRNA.	21359942	64285	NP_071895.2	RHBDF1	NM_022450.2	Chr.16 48157-48206 (-)	Dist1; hDist1; C16orf8; EGFR-RS; FLJ2235; FLJ22357; gene -89; gene -90			copper ion binding [goid 5507] [evidence IEA]	RefSeq	NM_022450.2	2805	CCTCTTTCTTGTGCCTTGTTCACTTCTGTTGAACCCCTCGTACTGCCGGG	S	ILMN_20892	ILMN_1808404	4480370
IGF2R	940397	1.53612	6.73962	1108.69	35.5825	0	42	1703.08	52.6114	0	41	Homo sapiens insulin-like growth factor 2 receptor (IGF2R), mRNA.	4504610	3482	NP_000867.1	IGF2R	NM_000876.1	Chr.6 160447393-160447442 (+)	MPRI; CD222; CIMPR; M6P-R	trans-Golgi network transport vesicle [goid 30140] [pmid 15078902] [evidence IDA]; lysosome [goid 5764] [evidence IEA]; membrane [goid 16020] [evidence IEA]; endosome [goid 5768] [pmid 15078902] [evidence IDA]; integral to plasma membrane [goid 5887] [pmid 10799489] [evidence TAS]	signal transduction [goid 7165] [pmid 7753549] [evidence TAS]; transport [goid 6810] [evidence IEA]; receptor mediated endocytosis [goid 6898] [pmid 10799489] [evidence TAS]	insulin-like growth factor receptor activity [goid 5010] [pmid 10799489] [evidence TAS]; receptor activity [goid 4872] [pmid 7753549] [evidence TAS]; transporter activity [goid 5215] [evidence IEA]	RefSeq	NM_000876.1	8911	TCTATTGCTGAGAAGCAAACCGCCCTGCAGCATCCCTCAGCCTGTACCGG	S	ILMN_29769	ILMN_1807662	940397
FLJ45187	6350528	1.53582	4.39136	82.7491	3.89032	0	30	127.088	6.20642	0	33	Homo sapiens FLJ45187 protein (FLJ45187), mRNA.	50726976	387640	NP_997254.2	FLJ45187	NM_207371.2	Chr.10 21842526-21842575 (-)	DKFZp761J229	nucleus [goid 5634] [evidence IEA]		DNA binding [goid 3677] [evidence IEA]	RefSeq	NM_207371.2	6165	TCAAAGTAGTTCAACATGCAAATGCTAGGGTCTAGCCCTGGGTAAGGGCC	S	ILMN_5232	ILMN_1773002	6350528
CDC34	4200554	1.53555	4.91326	273.353	12.111	0	49	419.745	17.6845	0	44	Homo sapiens cell division cycle 34 (CDC34), mRNA.	16357476	997	NP_004350.1	CDC34	NM_004359.1	Chr.19 492686-492735 (+)	UBE2R1; E2-CDC34	nucleus [goid 5634] [pmid 8248134] [evidence NAS]	DNA replication initiation [goid 6270] [pmid 8248134] [evidence NAS]; ubiquitin cycle [goid 6512] [pmid 8248134] [evidence NAS]; G1/S transition of mitotic cell cycle [goid 82] [pmid 8248134] [evidence NAS]	ubiquitin-protein ligase activity [goid 4842] [pmid 8248134] [evidence NAS]; ubiquitin conjugating enzyme activity [goid 4840] [pmid 8248134] [evidence NAS]; ubiquitin-like activating enzyme activity [goid 8642] [evidence IEA]; ligase activity [goid 16874] [evidence IEA]	RefSeq	NM_004359.1	1044	TCCCCATGTCTGTTCTGGGTTTTCACGTGCTTCAGAGAAGAGGGGCTGCC	S	ILMN_9900	ILMN_1713006	4200554
GPR137B	7150364	1.53501	4.41184	238.475	8.33498	0	45	366.062	20.5842	0	32	Homo sapiens G protein-coupled receptor 137B (GPR137B), mRNA.	4507544	7107	NP_003263.1	GPR137B	NM_003272.1	Chr.1 234438675-234438724 (+)	TM7SF1	membrane fraction [goid 5624] [pmid 9521871] [evidence TAS]; membrane [goid 16020] [evidence IEA]; integral to membrane [goid 16021] [evidence IEA]; integral to plasma membrane [goid 5887] [pmid 9521871] [evidence TAS]			RefSeq	NM_003272.1	1843	GGTTCAGGCCGTAGGTTCCTCAAGGAATCTCTTAAGTTTTGCCCAAAGAC	S	ILMN_10711	ILMN_1794715	7150364
VANGL2	3840243	1.53474	6.12727	73.0558	2.67985	0.0770328	27	112.121	3.69585	0	51	Homo sapiens vang-like 2 (van gogh, Drosophila) (VANGL2), mRNA.	62955804	57216	NP_065068.1	VANGL2	NM_020335.1	Chr.1 158664715-158664764 (+)	LPP1; LTAP; STBM; KIAA1215; MGC119404	integral to membrane [goid 16021] [evidence IEA]	development [goid 7275] [evidence IEA]		RefSeq	NM_020335.1	4975	GCCCTTCCCACAGGGCAGTATCTGCTGATGGATTCAGTCCTGGTGTGTGA	S	ILMN_13460	ILMN_1715647	3840243
PGRMC1	4760487	1.53421	6.93589	3256.01	97.8755	0	48	4995.39	152.905	0	48	Homo sapiens progesterone receptor membrane component 1 (PGRMC1), mRNA.	6857798	10857	NP_006658.1	PGRMC1	NM_006667.2	Chr.X 118262092-118262141 (+)	MPR; HPR6.6	microsome [goid 5792] [evidence IEA]; endoplasmic reticulum [goid 5783] [evidence IEA]; integral to plasma membrane [goid 5887] [pmid 9705155] [evidence TAS]; cell surface [goid 9986] [pmid 12493773] [evidence IEP]		steroid binding [goid 5496] [pmid 9705155] [evidence TAS]; receptor activity [goid 4872] [evidence IEA]	RefSeq	NM_006667.2	1499	GGTGTTTGCTCTCCTAAGAGCCTTCATGCACACCCCTGAACCACGAGGAA	S	ILMN_8714	ILMN_1684771	4760487
TOR1B	3310243	1.53403	5.77804	247.054	10.7452	0	38	378.988	12.0887	0	51	Homo sapiens torsin family 1, member B (torsin B) (TOR1B), mRNA.	14149652	27348	NP_055321.1	TOR1B	NM_014506.1	Chr.9 131613002-131613051 (+)	DQ1; MGC4386	endoplasmic reticulum [goid 5783] [evidence IEA]	protein folding [goid 6457] [evidence IEA]; response to unfolded protein [goid 6986] [pmid 10644435] [evidence TAS]; chaperone cofactor dependent protein folding [goid 51085] [evidence IEA]	nucleotide binding [goid 166] [evidence IEA]; ATP binding [goid 5524] [evidence IEA]; unfolded protein binding [goid 51082] [pmid 9288096] [evidence TAS]	RefSeq	NM_014506.1	2390	AGGTCCTAGGTGTGACCTGATACCACCACCCTTTGTGGCAGCACCGGGCT	S	ILMN_7916	ILMN_1724333	3310243
SQSTM1	940142	1.5338	7.63508	1911.56	61.9171	0	46	2931.95	71.7274	0	38	Homo sapiens sequestosome 1 (SQSTM1), mRNA.	46251280	8878	NP_003891.1	SQSTM1	NM_003900.3	Chr.5 179197561-179197610 (+)	p60; p62; PDB3; ZIP3	cytosol [goid 5829] [pmid 8650207] [evidence TAS]	regulation of I-kappaB kinase/NF-kappaB cascade [goid 43122] [pmid 12857745] [evidence IMP]; immune response [goid 6955] [evidence IEA]; endosome transport [goid 16197] [pmid 12857745] [evidence TAS]; protein localization [goid 8104] [pmid 8650207] [evidence TAS]; response to stress [goid 6950] [pmid 12857745] [evidence TAS]; apoptosis [goid 6915] [evidence IEA]; intracellular signaling cascade […	metal ion binding [goid 46872] [evidence IEA]; SH2 domain binding [goid 42169] [pmid 8650207] [evidence IDA]; protein kinase binding [goid 19901] [pmid 8650207] [evidence IDA]; zinc ion binding [goid 8270] [evidence IEA]; ubiquitin binding [goid 43130] [pmid 12857745] [evidence IDA]	RefSeq	NM_003900.3	2725	TGCCTGGGCCTTGGCTGGGCCTCTGGTTCTGACACTTTCTGCTGGAAGCT	S	ILMN_22135	ILMN_1703856	940142
HIC2	7050673	1.53316	6.41714	130.33	4.14492	0	41	199.817	6.6834	0	37	Homo sapiens hypermethylated in cancer 2 (HIC2), mRNA.	31657120	23119	NP_055909.1	HIC2	NM_015094.1	Chr.22 20135532-20135581 (+)	HRG22; ZBTB30; KIAA1020	nucleus [goid 5634] [pmid 11554746] [evidence IEP]	negative regulation of transcription, DNA-dependent [goid 45892] [pmid 11554746] [evidence NAS]; transcription [goid 6350] [evidence IEA]	metal ion binding [goid 46872] [evidence IEA]; zinc ion binding [goid 8270] [evidence IEA]; protein C-terminus binding [goid 8022] [pmid 12052894] [evidence IPI]; DNA binding [goid 3677] [pmid 11554746] [evidence NAS]	RefSeq	NM_015094.1	6578	CTCCTGTACTGGCCACCGCCGCTGTCACTTGTCACATTGAGTTCATGTCC	S	ILMN_22371	ILMN_1652762	7050673
GCHFR	4890491	1.53025	5.69525	73.3286	1.94327	0.0741798	47	112.211	4.88396	0	49	Homo sapiens GTP cyclohydrolase I feedback regulator (GCHFR), mRNA.	6382072	2644	NP_005249.1	GCHFR	NM_005258.2	Chr.15 38846896-38846945 (+)	P35; GFRP; HsT16933		nitric oxide biosynthesis [goid 6809] [pmid 8702680] [evidence TAS]; neurotransmitter metabolism [goid 42133] [pmid 8702680] [evidence TAS]		RefSeq	NM_005258.2	406	TGACCTCCAAGCTCCTGCCTCACCGTCTGCCTTGCTCCTCTCTTCCCAAA	S	ILMN_22818	ILMN_1694780	4890491
PPIF	3310026	1.5301	5.71079	126.233	4.79743	0	40	193.149	6.91998	0	44	Homo sapiens peptidylprolyl isomerase F (cyclophilin F) (PPIF), nuclear gene encoding mitochondrial protein, mRNA.	45439321	10105	NP_005720.1	PPIF	NM_005729.3	Chr.10 80784683-80784732 (+)	CYP3; Cyp-D; FLJ90798	membrane fraction [goid 5624] [pmid 1744118] [evidence TAS]; mitochondrion [goid 5739] [evidence IEA]	protein folding [goid 6457] [evidence IEA]	peptide binding [goid 42277] [evidence IEA]; peptidyl-prolyl cis-trans isomerase activity [goid 3755] [evidence IEA]; isomerase activity [goid 16853] [evidence IEA]	RefSeq	NM_005729.3	1788	CTGAATCCCAGCTCCTCCCCTTAGTGACCCCAAGTCTGTTTCCCTCAGCT	S	ILMN_7781	ILMN_1809607	3310026
CRYAB	6290368	1.52977	5.7108	3973.37	126.155	0	39	6078.35	242.442	0	35	Homo sapiens crystallin, alpha B (CRYAB), mRNA.	4503056	1410	NP_001876.1	CRYAB	NM_001885.1	Chr.11 111284752-111284801 (-)	CRYA2; CTPP2; HSPB5	cytoplasm [goid 5737] [evidence NR ]; nucleus [goid 5634] [evidence NR ]	visual perception [goid 7601] [evidence NR ]; transmembrane receptor protein tyrosine kinase signaling pathway [goid 7169] [pmid 15609325] [evidence NAS]; protein folding [goid 6457] [pmid 9731540] [evidence NAS]; muscle contraction [goid 6936] [pmid 9731540] [evidence TAS]	structural constituent of eye lens [goid 5212] [evidence IEA]; unfolded protein binding [goid 51082] [evidence NR ]	RefSeq	NM_001885.1	449	GTCCTCACTGTGAATGGACCAAGGAAACAGGTCTCTGGCCCTGAGCGCAC	S	ILMN_6827	ILMN_1729216	6290368
KIAA0446	1690528	1.52875	4.77416	455.948	19.8188	0	49	697.032	30.679	0	42	Homo sapiens KIAA0446 gene product (KIAA0446), mRNA.	45237192	9673	NP_055470.1	KIAA0446	NM_014655.1	Chr.1 154449039-154449088 (+)	RP11-54H19.3	membrane [goid 16020] [evidence IEA]; integral to membrane [goid 16021] [evidence IEA]; mitochondrial inner membrane [goid 5743] [evidence IEA]	transport [goid 6810] [evidence IEA]	transporter activity [goid 5215] [evidence IEA]; binding [goid 5488] [evidence IEA]	RefSeq	NM_014655.1	3291	AGAAACCTCTGGGAGACTGGAAACCTGATTGGAGCACTGAGGAACAAGGG	S	ILMN_25848	ILMN_1810514	1690528
RPA1	4860292	1.52796	5.59287	294.404	9.60783	0	18	449.839	18.1838	0	41	Homo sapiens replication protein A1, 70kDa (RPA1), mRNA.	20070171	6117	NP_002936.1	RPA1	NM_002945.2	Chr.17 1747447-1747496 (+)	HSSB; RF-A; RP-A; REPA1; RPA70	DNA replication factor A complex [goid 5662] [pmid 8756712] [evidence TAS]; nucleus [goid 5634] [evidence IEA]	DNA recombination [goid 6310] [pmid 8756712] [evidence TAS]; DNA-dependent DNA replication [goid 6261] [pmid 8756712] [evidence TAS]; DNA repair [goid 6281] [pmid 8756712] [evidence TAS]	metal ion binding [goid 46872] [evidence IEA]; protein binding [goid 5515] [pmid 15965237] [evidence IPI]; DNA binding [goid 3677] [evidence IEA]; zinc ion binding [goid 8270] [evidence IEA]; single-stranded DNA binding [goid 3697] [pmid 8756712] [evidence TAS]	RefSeq	NM_002945.2	2122	GCTAGCGCAAGACCAGTCACTCCCTCTGCCTTCAGGCTTCTGTCAATTTC	S	ILMN_26088	ILMN_1795719	4860292
SIRT4	5670020	1.52608	5.34454	84.6801	2.76062	0	35	129.229	5.57478	0	34	Homo sapiens sirtuin (silent mating type information regulation 2 homolog) 4 (S. cerevisiae) (SIRT4), mRNA.	6912661	23409	NP_036372.1	SIRT4	NM_012240.1	Chr.12 119235181-119235222:119235223-119235230 (+)	SIR2L4; MGC57437; MGC130046; MGC130047; sirtuin 4	chromatin silencing complex [goid 5677] [evidence IEA]	regulation of transcription, DNA-dependent [goid 6355] [evidence IEA]; protein amino acid ADP-ribosylation [goid 6471] [pmid 10381378] [evidence TAS]; chromatin silencing [goid 6342] [pmid 10381378] [evidence TAS]	NAD+ ADP-ribosyltransferase activity [goid 3950] [pmid 10381378] [evidence TAS]; metal ion binding [goid 46872] [evidence IEA]; zinc ion binding [goid 8270] [evidence IEA]; hydrolase activity [goid 16787] [evidence IEA]; DNA binding [goid 3677] [evidence IEA]	RefSeq	NM_012240.1	924	TCTCGTTGTGGAGAGTTGCTGCCTTTGATAGACCCATGCTGACCACAGCC	S	ILMN_1274	ILMN_1657868	5670020
ICAM5	2120537	1.52529	4.64556	61.4051	2.83103	0.650499	26	93.6607	4.11229	0	51	Homo sapiens intercellular adhesion molecule 5, telencephalin (ICAM5), mRNA.	12545403	7087	NP_003250.2	ICAM5	NM_003259.2	Chr.19 10268089-10268138 (+)	TLN; TLCN	integral to plasma membrane [goid 5887] [pmid 8995416] [evidence TAS]; plasma membrane [goid 5886] [pmid 8995416] [evidence TAS]	cell-cell adhesion [goid 16337] [evidence IEA]	protein binding [goid 5515] [evidence IEA]	RefSeq	NM_003259.2	2637	TTCTACGTGCAGTCCACCGCCTGCAAGAAGGGCGAGTACAACGTGCAGGA	S	ILMN_16951	ILMN_1802524	2120537
TOP2A	6520767	1.52518	6.64046	225.97	6.04953	0	48	344.644	11.8219	0	42	Homo sapiens topoisomerase (DNA) II alpha 170kDa (TOP2A), mRNA.	19913405	7153	NP_001058.2	TOP2A	NM_001067.2	Chr.17 35798592-35798641 (-)	TOP2; TP2A	chromosome [goid 5694] [evidence IEA]; nucleus [goid 5634] [pmid 6267071] [evidence TAS]	DNA topological change [goid 6265] [evidence IEA]; DNA unwinding [goid 6268] [evidence IEA]; phosphoinositide-mediated signaling [goid 48015] [pmid 15504738] [evidence NAS]; DNA repair [goid 6281] [pmid 15504738] [evidence NAS]; DNA replication [goid 6260] [pmid 15504738] [evidence NAS]	nucleotide binding [goid 166] [evidence IEA]; DNA topoisomerase (ATP-hydrolyzing) activity [goid 3918] [pmid 6267071] [evidence TAS]; ATP binding [goid 5524] [evidence IEA]	RefSeq	NM_001067.2	5377	TTTCAGCTCTTGACCTGTCCCCTCTGGCTGCCTCTGAGTCTGAATCTCCC	S	ILMN_19849	ILMN_1686097	6520767
PDLIM2	2570438	1.52374	5.83632	85.5635	2.64783	0	50	130.377	5.03051	0	38	Homo sapiens PDZ and LIM domain 2 (mystique) (PDLIM2), transcript variant 3, mRNA.	40288186	64236	NP_932159.1	PDLIM2	NM_198042.2	Chr.8 22503169-22503199:22507191-22507209 (+)	FLJ34715	cytoskeleton [goid 5856] [evidence IEA]; cell surface [goid 9986] [pmid 12493773] [evidence IEP]; nucleus [goid 5634] [evidence IEA]		metal ion binding [goid 46872] [evidence IEA]; zinc ion binding [goid 8270] [evidence IEA]; protein binding [goid 5515] [evidence IEA]	RefSeq	NM_198042.2	867	TTGCAGGAAGCCCTGGAGGCTGAGGAGAGAGGAACCAGGCTGTGCGCATC	A	ILMN_11066	ILMN_1669667	2570438
EFHD2	1230167	1.5235	5.26508	1319.03	54.2491	0	48	2009.54	76.9	0	49	Homo sapiens EF-hand domain family, member D2 (EFHD2), mRNA.	42734435	79180	NP_077305.2	EFHD2	NM_024329.4	Chr.1 15629208-15629257 (+)	MGC4342; RP3-467K16.3			calcium ion binding [goid 5509] [evidence IEA]	RefSeq	NM_024329.4	2151	CAGCGCAGCAGCCTCGGACCCGGATTGCGTTTGCCTTAGCGGATATGTTT	S	ILMN_13273	ILMN_1761463	1230167
TICAM1	6960376	1.52279	6.17641	1192.15	37.0188	0	30	1815.4	63.8891	0	48	Homo sapiens toll-like receptor adaptor molecule 1 (TICAM1), transcript variant 2, mRNA.	41281980	148022	NP_891549.1	TICAM1	NM_182919.1	Chr.19 4767045-4767094 (-)	TRIF; PRVTIRB; TICAM-1; MGC35334	membrane [goid 16020] [evidence IEA]	positive regulation of I-kappaB kinase/NF-kappaB cascade [goid 43123] [pmid 12761501] [evidence IMP]	transmembrane receptor activity [goid 4888] [evidence IEA]; signal transducer activity [goid 4871] [pmid 12761501] [evidence IMP]	RefSeq	NM_182919.1	2357	GACAAAACGGGCGCGATGATGCCCTGGCTTTCAGGGTGGTCAGAACTGGA	I	ILMN_11434	ILMN_1724863	6960376
CRR9	610471	1.52165	6.87194	1797.54	52.821	0	56	2735.24	83.6316	0	45	Homo sapiens cisplatin resistance related protein CRR9p (CRR9), mRNA.	21359964	81037	NP_110409.2	CRR9	NM_030782.2	Chr.5 1371249-1371298 (-)	DKFZP761M2324; DKFZp666M1010	integral to membrane [goid 16021] [evidence IEA]			RefSeq	NM_030782.2	1848	CACGTGTGAACATCTGTCTTGGTCACAGAGCTGGGTGCTGCCGGTCACCT	S	ILMN_10916	ILMN_1752802	610471
LHX2	4260424	1.52158	5.39439	63.6045	2.10122	0.504993	39	96.7793	4.04864	0	47	Homo sapiens LIM homeobox 2 (LHX2), mRNA.	30795195	9355	NP_004780.3	LHX2	NM_004789.3	Chr.9 125834947-125834996 (+)	LH2; hLhx2	nucleus [goid 5634] [evidence IEA]	regulation of transcription, DNA-dependent [goid 6355] [evidence IEA]	metal ion binding [goid 46872] [evidence IEA]; zinc ion binding [goid 8270] [evidence IEA]; transcription factor activity [goid 3700] [evidence IEA]	RefSeq	NM_004789.3	2100	AAGAAGTGTGCGCCCGGCTAATGCAGCGGTGTGGACCGAGGAACAACTTG	S	ILMN_28203	ILMN_1807016	4260424
ANKRD25	6550369	1.52151	5.0084	548.715	18.6745	0	41	834.872	38.4611	0	40	Homo sapiens ankyrin repeat domain 25 (ANKRD25), mRNA.	58374128	25959	NP_056308.2	ANKRD25	NM_015493.4	Chr.19 11136252-11136301 (-)	SIP; MXRA3; FLJ20004; KIAA1518; MGC119707; DKFZp434N161				RefSeq	NM_015493.4	4802	GTGTCTGAGGGGGAAGGTCGCAGCTTTGGGCAGCTTTGAGAAGCGGTACA	S	ILMN_3271	ILMN_1733226	6550369
ITPKA	5890372	1.52107	6.5021	105.031	3.39418	0	45	159.76	5.02294	0	36	Homo sapiens inositol 1,4,5-trisphosphate 3-kinase A (ITPKA), mRNA.	4504788	3706	NP_002211.1	ITPKA	NM_002220.1	Chr.15 39582984-39583033 (+)			signal transduction [goid 7165] [pmid 2176078] [evidence TAS]	transferase activity [goid 16740] [evidence IEA]; inositol trisphosphate 3-kinase activity [goid 8440] [pmid 1654894] [evidence TAS]; kinase activity [goid 16301] [evidence IEA]; calmodulin binding [goid 5516] [evidence IEA]	RefSeq	NM_002220.1	1718	GACCTTCCGGTCTAACGTCTCACACCACGACGGACTCCCCTTCCTAATAA	S	ILMN_6608	ILMN_1776516	5890372
MKNK2	2320035	1.52103	5.27073	117.904	3.65812	0	50	179.336	7.9972	0	34	Homo sapiens MAP kinase interacting serine/threonine kinase 2 (MKNK2), transcript variant 2, mRNA.	40018626	2872	NP_951009.1	MKNK2	NM_199054.1	Chr.19 1989113-1989162 (-)	MNK2; GPRK7		regulation of translation [goid 6445] [pmid 11463832] [evidence IDA]; cell surface receptor linked signal transduction [goid 7166] [pmid 8415712] [evidence TAS]; protein amino acid phosphorylation [goid 6468] [pmid 11463832] [evidence IDA]; protein kinase cascade [goid 7243] [pmid 11463832] [evidence IDA]	nucleotide binding [goid 166] [evidence IEA]; transferase activity [goid 16740] [evidence IEA]; protein serine/threonine kinase activity [goid 4674] [pmid 11463832] [evidence IDA]; ATP binding [goid 5524] [pmid 11463832] [evidence IDA]; protein-tyrosine kinase activity [goid 4713] [evidence IEA]	RefSeq	NM_199054.1	3082	TCTGCCTGGCCCTGCTGCCCCTCCTGAATCTCGTATGATGGTCACAGTCC	I	ILMN_11303	ILMN_1654060	2320035
CA12	4180524	1.52067	5.74261	395.075	11.1399	0	58	600.779	24.6808	0	53	Homo sapiens carbonic anhydrase XII (CA12), transcript variant 1, mRNA.	45935381	771	NP_001209.1	CA12	NM_001218.3	Chr.15 61402871-61402920 (-)	CAXII; FLJ20151; HsT18816	integral to membrane [goid 16021] [pmid 9636197] [evidence TAS]	one-carbon compound metabolism [goid 6730] [evidence IEA]	metal ion binding [goid 46872] [evidence IEA]; lyase activity [goid 16829] [evidence IEA]; zinc ion binding [goid 8270] [pmid 9636197] [evidence TAS]; carbonate dehydratase activity [goid 4089] [pmid 9636197] [evidence TAS]	RefSeq	NM_001218.3	3837	AGCACCCCTCAGTTCCTGTGCCTCAGCCCACAGGCCACTGTGATAATGGT	A	ILMN_796	ILMN_1720998	4180524
DLK1	2640025	1.52006	5.52984	62.6061	1.87761	0.562054	54	95.1651	4.01027	0	49	Homo sapiens delta-like 1 homolog (Drosophila) (DLK1), transcript variant 1, mRNA.	74136022	8788	NP_003827.3	DLK1	NM_003836.4	Chr.14 100270537-100270586 (+)	FA1; ZOG; pG2; PREF1; Pref-1	extracellular space [goid 5615] [pmid 7925474] [evidence TAS]; soluble fraction [goid 5625] [pmid 7925474] [evidence TAS]; integral to membrane [goid 16021] [pmid 8095043] [evidence TAS]	development [goid 7275] [pmid 8500166] [evidence TAS]	calcium ion binding [goid 5509] [evidence IEA]	RefSeq	NM_003836.4	856	TGCAAGCCCGAGTTCACAGGTCTCACCTGTGTCAAGAAGCGCGCGCTGAG	I	ILMN_13065	ILMN_1652975	2640025
ZNF161	6960390	1.51963	5.95045	841.742	31.356	0	44	1279.13	42.1495	0	34	Homo sapiens zinc finger protein 161 (ZNF161), mRNA.	56118213	7716	NP_009077.2	ZNF161	NM_007146.2	Chr.17 53404044-53404093 (-)	DB1	nucleus [goid 5634] [evidence IEA]	transcription [goid 6350] [evidence IEA]; regulation of transcription from RNA polymerase II promoter [goid 6357] [pmid 8035792] [evidence TAS]; cellular defense response [goid 6968] [pmid 8035792] [evidence TAS]	metal ion binding [goid 46872] [evidence IEA]; zinc ion binding [goid 8270] [evidence IEA]; specific RNA polymerase II transcription factor activity [goid 3704] [pmid 8035792] [evidence TAS]; DNA binding [goid 3677] [evidence IEA]	RefSeq	NM_007146.2	4448	AGGGCTCGCTGCTTGGCCTGCGTTTGCTTTTTATTGTGTATCCGTTCCCC	S	ILMN_18243	ILMN_1705310	6960390
TNFRSF1B	1230632	1.51946	5.66208	331.883	12.3237	0	39	504.283	18.1243	0	47	Homo sapiens tumor necrosis factor receptor superfamily, member 1B (TNFRSF1B), mRNA.	23312365	7133	NP_001057.1	TNFRSF1B	NM_001066.2	Chr.1 12191715-12191764 (+)	p75; TBPII; TNFBR; TNFR2; CD120b; TNFR80; TNF-R75; p75TNFR; TNF-R-II	integral to membrane [goid 16021] [evidence IEA]	apoptosis [goid 6915] [evidence IEA]; cytokine and chemokine mediated signaling pathway [goid 19221] [evidence IEA]	protein binding [goid 5515] [pmid 11244088] [evidence IPI]; tumor necrosis factor receptor activity [goid 5031] [pmid 8702885] [evidence TAS]; receptor activity [goid 4872] [evidence IEA]	RefSeq	NM_001066.2	3526	TGGCATCACAGGGCAGAGCCGGGAAGCGATGAATTTGGAGACTCTGTGGG	S	ILMN_19893	ILMN_1764788	1230632
HYPK	6650402	1.51848	6.26594	76.2426	2.11413	0.0299572	55	115.773	4.1946	0	44	Homo sapiens Huntingtin interacting protein K (HYPK), mRNA.	21361540	25764	NP_057484.3	HYPK	NM_016400.2	Chr.15 41881484-41881533 (+)	HSPC136			protein binding [goid 5515] [pmid 9700202] [evidence TAS]	RefSeq	NM_016400.2	754	CAGTGTAGAAGAATACCTCATGTGCAGATGCTAGGTGGCAGGCCAGTCTC	S	ILMN_27741	ILMN_1663484	6650402
GRM2	5270209	1.51733	3.68331	344.127	18.5546	0	32	522.156	29.7793	0	14	Homo sapiens glutamate receptor, metabotropic 2 (GRM2), mRNA.	66529099	2912	NP_000830.2	GRM2	NM_000839.2	Chr.3 51727587-51727636 (+)	GLUR2; mGlu2; GPRC1B; MGLUR2	membrane [goid 16020] [evidence IEA]; integral to plasma membrane [goid 5887] [pmid 7620613] [evidence TAS]	signal transduction [goid 7165] [evidence IEA]; G-protein coupled receptor protein signaling pathway [goid 7186] [evidence IEA]; negative regulation of adenylate cyclase activity [goid 7194] [pmid 7620613] [evidence TAS]; synaptic transmission [goid 7268] [pmid 7620613] [evidence TAS]	receptor activity [goid 4872] [evidence IEA]; metabotropic glutamate, GABA-B-like receptor activity [goid 8067] [pmid 7620613] [evidence TAS]	RefSeq	NM_000839.2	3074	GGGCTGCCCCTCCCCCTGCACAGTAGTTTGTCCTGTGGTTTATTTTGTAT	S	ILMN_14214	ILMN_1693604	5270209
SLC6A8	3520468	1.51654	5.14636	139.225	5.28171	0	37	211.14	8.69221	0	45	Homo sapiens solute carrier family 6 (neurotransmitter transporter, creatine), member 8 (SLC6A8), mRNA.	5032096	6535	NP_005620.1	SLC6A8	NM_005629.1	Chr.X 152614922-152614971 (+)	CT1; CRTR; MGC87396	membrane [goid 16020] [evidence IEA]; integral to plasma membrane [goid 5887] [evidence IEA]	ion transport [goid 6811] [evidence IEA]; sodium ion transport [goid 6814] [evidence IEA]; neurotransmitter transport [goid 6836] [evidence IEA]; neurotransmitter uptake [goid 1504] [evidence NR ]; muscle contraction [goid 6936] [pmid 8661155] [evidence TAS]	symporter activity [goid 15293] [evidence IEA]; neurotransmitter:sodium symporter activity [goid 5328] [evidence IEA]; sodium ion binding [goid 31402] [evidence IEA]; creatine:sodium symporter activity [goid 5309] [pmid 7953292] [evidence TAS]	RefSeq	NM_005629.1	3605	TGCTAACCTGGCCTGCTCAGGCTTCCCACCCTGTGCGGGGCACACCCCCA	S	ILMN_2589	ILMN_1806349	3520468
C17orf59	7000386	1.51534	6.05065	241.899	7.62444	0	57	366.558	12.9782	0	54	Homo sapiens chromosome 17 open reading frame 59 (C17orf59), mRNA.	8923020	54785	NP_060092.1	C17orf59	NM_017622.1	Chr.17 8032461-8032510 (-)	PRO2472; FLJ20014				RefSeq	NM_017622.1	1605	GGCGTCTCACTGCTCTCAGGGTTCAGGTAGAATGTTGCTGGTTTTGAGGC	S	ILMN_4989	ILMN_1789643	7000386
AFMID	4780370	1.51479	6.01268	151.947	5.52704	0	45	230.168	7.48223	0	52	Homo sapiens arylformamidase (AFMID), mRNA.	58330908	125061	NP_001010982.1	AFMID	NM_001010982.1	Chr.17 73714882-73714931 (+)	KF; DKFZp686F03259			catalytic activity [goid 3824] [evidence IEA]	RefSeq	NM_001010982.1	1205	CTCGTCTGGCCCATCTACCTGCTGACAGAGCATGACAAAGATGACGCTCA	S	ILMN_5520	ILMN_1707551	4780370
KCTD5	2850521	1.51397	5.3166	971.954	34.5847	0	39	1471.51	59.3772	0	33	Homo sapiens potassium channel tetramerisation domain containing 5 (KCTD5), mRNA.	9506650	54442	NP_061865.1	KCTD5	NM_018992.1	Chr.16 2698795-2698844 (+)	FLJ20040	membrane [goid 16020] [evidence IEA]; voltage-gated potassium channel complex [goid 8076] [evidence IEA]	potassium ion transport [goid 6813] [evidence IEA]	voltage-gated potassium channel activity [goid 5249] [evidence IEA]; protein binding [goid 5515] [evidence IEA]	RefSeq	NM_018992.1	2223	TCCTGGGCATCCTCTCTGGGGAGCTGCTGGCCGCTTAGCGTTGTTTGATT	S	ILMN_17737	ILMN_1672728	2850521
FLJ38964	60681	1.51381	6.93185	76.0099	1.68184	0.0328103	64	115.064	3.95219	0	64	Homo sapiens hypothetical protein FLJ38964 (FLJ38964), mRNA.	27734952	161253	NP_775798.1	FLJ38964	NM_173527.1	Chr.14 22426538-22426587 (+)			small GTPase mediated signal transduction [goid 7264] [evidence IEA]	GTP binding [goid 5525] [evidence IEA]	RefSeq	NM_173527.1	1659	GTTCCTGAGATGGATTCTCTTGACTTACCAGTCCACCACGGCACTTCCCC	S	ILMN_22580	ILMN_1745262	60681
FAM53C	6250296	1.51338	6.60797	1018.64	29.0171	0	61	1541.6	50.1229	0	54	Homo sapiens family with sequence similarity 53, member C (FAM53C), mRNA.	7706138	51307	NP_057689.1	FAM53C	NM_016605.1	Chr.5 137713121-137713170 (+)	C5orf6				RefSeq	NM_016605.1	3934	GCCCTTCACTCCCACCTGCTGCCAAAGTCCCTGTGCTAATGGGATTACAA	S	ILMN_11637	ILMN_1744508	6250296
SFRP1	7550025	1.51315	6.20053	1235.09	35.9319	0	50	1868.88	66.283	0	42	Homo sapiens secreted frizzled-related protein 1 (SFRP1), mRNA.	56117837	6422	NP_003003.3	SFRP1	NM_003012.3	Chr.8 41238925-41238974 (-)	FRP; FRP1; FrzA; FRP-1; SARP2		cell differentiation [goid 30154] [evidence IEA]; Wnt receptor signaling pathway [goid 16055] [evidence IEA]		RefSeq	NM_003012.3	4115	GTTTGAGGAGAGCACCCTAGGCAGCCTGCAGGGAATAACATACTGGCCGT	S	ILMN_21487	ILMN_1775728	7550025
NCOR2	6860014	1.51298	5.47634	308.917	11.6014	0	41	467.386	17.3357	0	50	Homo sapiens nuclear receptor co-repressor 2 (NCOR2), mRNA.	56699487	9612	NP_006303.2	NCOR2	NM_006312.2	Chr.12 123375221-123375270 (-)	SMRT; CTG26; SMRTE; TRAC1; TNRC14; TRAC-1; SMRTE-tau	nucleus [goid 5634] [pmid 10097068] [evidence TAS]	regulation of transcription, DNA-dependent [goid 6355] [evidence IEA]	transcription corepressor activity [goid 3714] [pmid 7566127] [evidence TAS]; protein binding [goid 5515] [pmid 10713164] [evidence IPI]; DNA binding [goid 3677] [evidence IEA]; Notch binding [goid 5112] [pmid 10713164] [evidence IPI]	RefSeq	NM_006312.2	8468	CGTTGCCGCAGCGGTGGGAAGGAAAGGCAGATGTAAATGATGTGTTGGTT	S	ILMN_9079	ILMN_1698419	6860014
ZCCHC12	6510100	1.51245	5.26361	78.142	2.9987	0.0142653	52	118.186	4.60898	0	47	Homo sapiens zinc finger, CCHC domain containing 12 (ZCCHC12), mRNA.	31341108	170261	NP_776159.1	ZCCHC12	NM_173798.2	Chr.X 117844643-117844692 (+)	SIZN; FLJ16123			metal ion binding [goid 46872] [evidence IEA]; nucleic acid binding [goid 3676] [evidence IEA]; zinc ion binding [goid 8270] [evidence IEA]	RefSeq	NM_173798.2	1881	CCCTGCAGCCTACGGGTCTGTTTTCTGTGTGTGCCCATTTCCTTGACAGC	S	ILMN_7344	ILMN_1679984	6510100
ASCL2	2260593	1.51209	6.87612	72.8745	1.75221	0.0841655	42	110.193	3.67505	0	52	Homo sapiens achaete-scute complex-like 2 (Drosophila) (ASCL2), mRNA.	42716308	430	NP_005161.1	ASCL2	NM_005170.2	Chr.11 2246499-2246548 (-)	ASH2; HASH2; MASH2	nucleus [goid 5634] [pmid 8751384] [evidence NAS]	regulation of transcription, DNA-dependent [goid 6355] [pmid 8751384] [evidence NAS]; peripheral nervous system development [goid 7422] [evidence NAS]; cell differentiation [goid 30154] [evidence IEA]; central nervous system development [goid 7417] [evidence NAS]	transcription factor activity [goid 3700] [pmid 8751384] [evidence NAS]	RefSeq	NM_005170.2	1604	AAGAACCCTTGACCTGGGGCGTAATAAAGATGACCTGGACCCCTGCCCCC	S	ILMN_18051	ILMN_1723412	2260593
USF2	2630563	1.51116	5.35228	202.782	7.75115	0	47	306.436	11.6152	0	42	Homo sapiens upstream transcription factor 2, c-fos interacting (USF2), transcript variant 2, mRNA.	46877104	7392	NP_997174.1	USF2	NM_207291.1	Chr.19 40462325-40462374 (+)	FIP	nucleus [goid 5634] [evidence IEA]	regulation of transcription, DNA-dependent [goid 6355] [evidence IEA]; regulation of transcription [goid 45449] [evidence IEA]	transcription regulator activity [goid 30528] [evidence IEA]; RNA polymerase II transcription factor activity [goid 3702] [pmid 1589769] [evidence TAS]; transcription factor activity [goid 3700] [pmid 8954795] [evidence TAS]	RefSeq	NM_207291.1	1275	CTCTGGAGGTACTGAGACAGGGTGCTGATGGGAAGGAGGGGAGCCTTTGG	A	ILMN_6055	ILMN_1756696	2630563
ZNF324	4150731	1.50995	6.13914	151.338	4.95864	0	55	228.513	7.61228	0	35	Homo sapiens zinc finger protein 324 (ZNF324), mRNA.	7657692	25799	NP_055162.1	ZNF324	NM_014347.1	Chr.19 63676293-63676342 (+)	ZF5128	nucleus [goid 5634] [evidence IEA]	regulation of transcription, DNA-dependent [goid 6355] [evidence IEA]; transcription [goid 6350] [evidence IEA]	metal ion binding [goid 46872] [evidence IEA]; zinc ion binding [goid 8270] [evidence IEA]; DNA binding [goid 3677] [evidence IEA]	RefSeq	NM_014347.1	2716	CAGACAAGATGGAGCTGCTCACTTTTGCCGGGTTTGGTGGCCACTTCACC	S	ILMN_29920	ILMN_1745784	4150731
MXRA7	2360167	1.50926	6.31264	394.898	14.0061	0	41	596.002	17.8513	0	37	Homo sapiens matrix-remodelling associated 7 (MXRA7), transcript variant 1, mRNA.	56549130	439921	NP_001008528.1	MXRA7	NM_001008528.1	Chr.17 72183709-72183758 (-)	TMAP1; PS1TP1; FLJ41492; FLJ46603	membrane [goid 16020] [evidence IEA]; integral to membrane [goid 16021] [evidence IEA]			RefSeq	NM_001008528.1	2149	GTCCTCATACCATGCAGGTCCCATTTCTGATCACCCCACTGGCAGGACAA	I	ILMN_628	ILMN_1743836	2360167
FLJ35258	5550619	1.50714	6.4705	292.613	8.7777	0	35	441.007	14.1563	0	34	Homo sapiens hypothetical protein 284297 (FLJ35258), mRNA.	60678247	284297	NP_872377.2	FLJ35258	NM_182571.2	Chr.19 60722116-60722165 (+)					RefSeq	NM_182571.2	272	TGCCTGCACCAACCACCACTACCCCAGAGGAAGAAGAAAGACCCCTGAGG	S	ILMN_28182	ILMN_1763891	5550619
SYNGR1	1230187	1.50706	5.20791	70.6708	2.71615	0.154066	37	106.505	4.16456	0	46	Homo sapiens synaptogyrin 1 (SYNGR1), transcript variant 1a, mRNA.	39777617	9145	NP_004702.2	SYNGR1	NM_004711.3	Chr.22 38111400-38111449 (+)	MGC:1939	membrane [goid 16020] [evidence IEA]; synapse [goid 45202] [evidence IEA]; integral to plasma membrane [goid 5887] [pmid 9760194] [evidence TAS]			RefSeq	NM_004711.3	4299	GGTTAAGTCTCGAGTGAATCCAGTGGCCCCGTGGCACCCTCCTTTATGAC	I	ILMN_9418	ILMN_1727805	1230187
MAFF	3940086	1.50687	5.96805	103.859	2.50633	0	54	156.502	6.31453	0	43	Homo sapiens v-maf musculoaponeurotic fibrosarcoma oncogene homolog F (avian) (MAFF), transcript variant 1, mRNA.	23111001	23764	NP_036455.1	MAFF	NM_012323.2	Chr.22 36928052-36928101 (+)	U-MAF	nucleus [goid 5634] [evidence IEA]	regulation of transcription, DNA-dependent [goid 6355] [evidence IEA]; parturition [goid 7567] [pmid 10527846] [evidence TAS]; transcription [goid 6350] [evidence IEA]; transcription from RNA polymerase II promoter [goid 6366] [pmid 10527846] [evidence TAS]	DNA binding [goid 3677] [evidence IEA]	RefSeq	NM_012323.2	109	ACCTGCGGCTCAGAGCGGAGGGGAGACTGACCGGAGCGCGGATCGGGACA	I	ILMN_13774	ILMN_1700413	3940086
MEOX1	3140400	1.50661	6.7439	63.7057	1.65075	0.500713	53	95.9796	3.13489	0	53	Homo sapiens mesenchyme homeo box 1 (MEOX1), transcript variant 1, mRNA.	21396477	4222	NP_004518.1	MEOX1	NM_004527.2	Chr.17 39073496-39073545 (-)	MOX1	nucleus [goid 5634] [evidence IEA]	regulation of transcription, DNA-dependent [goid 6355] [evidence IEA]; development [goid 7275] [pmid 7987315] [evidence TAS]	transcription factor activity [goid 3700] [evidence IEA]	RefSeq	NM_004527.2	2052	GCTGGTGTTGCAGAGGGAGGTCAACGTGAGTTTGGATCTCTTGTACGCAG	A	ILMN_137320	ILMN_1657145	3140400
ZNF488	3930037	1.50482	5.63622	72.6215	2.24541	0.0870185	38	109.282	4.25904	0	35	Homo sapiens zinc finger protein 488 (ZNF488), mRNA.	40255102	118738	NP_694579.1	ZNF488	NM_153034.2	Chr.10 47993674-47993723 (+)	FLJ32104	nucleus [goid 5634] [evidence IEA]	regulation of transcription, DNA-dependent [goid 6355] [evidence IEA]; transcription [goid 6350] [evidence IEA]	metal ion binding [goid 46872] [evidence IEA]; zinc ion binding [goid 8270] [evidence IEA]; DNA binding [goid 3677] [evidence IEA]	RefSeq	NM_153034.2	3298	CTCAGCCGCATCACCCTGTTGCTTCCTTCACAGCATGTCTCACCATCTGC	S	ILMN_15343	ILMN_1700372	3930037
PRKCH	6480725	1.50422	5.36706	93.0546	2.82678	0	45	139.975	5.91542	0	51	Homo sapiens protein kinase C, eta (PRKCH), mRNA.	47717140	5583	NP_006246.2	PRKCH	NM_006255.3	Chr.14 61087117-61087166 (+)	PKCL; PKC-L; PRKCL; MGC5363; MGC26269; nPKC-eta		intracellular signaling cascade [goid 7242] [evidence IEA]; protein amino acid phosphorylation [goid 6468] [pmid 1986216] [evidence TAS]	metal ion binding [goid 46872] [evidence IEA]; transferase activity [goid 16740] [evidence IEA]; nucleotide binding [goid 166] [evidence IEA]; diacylglycerol binding [goid 19992] [evidence IEA]; protein kinase C activity [goid 4697] [pmid 1986216] [evidence TAS]; ATP binding [goid 5524] [evidence IEA]	RefSeq	NM_006255.3	3172	AGAAGGGTCACTGCCACAACAGCACAGTCAGCGGGTGAATTACAGGTGCC	S	ILMN_11204	ILMN_1780898	6480725
UBTD1	1070068	1.50253	5.12836	266.66	9.24407	0	47	400.665	16.8862	0	45	Homo sapiens ubiquitin domain containing 1 (UBTD1), mRNA.	34222339	80019	NP_079230.1	UBTD1	NM_024954.3	Chr.10 99320582-99320631 (+)	FLJ11807		protein modification [goid 6464] [evidence IEA]		RefSeq	NM_024954.3	1189	CTGGTGCTGCCAGCTGTGCTCACTCTGGTTTTCTGCTCAGGGTCTGAAGC	S	ILMN_3953	ILMN_1794914	1070068
CNFN	6590437	1.50141	5.66613	65.723	2.61238	0.370899	46	98.6774	3.20367	0	52	Homo sapiens cornifelin (CNFN), mRNA.	26024194	84518	NP_115877.2	CNFN	NM_032488.2	Chr.19 47583079-47583128 (-)	PLAC8L2				RefSeq	NM_032488.2	405	TCCCCGTCCTTTTCCACCAGTCTCGCCTCTGGCCTTCTCTGGCCACTCCT	S	ILMN_22539	ILMN_1803838	6590437
CRSP7	6400338	1.5013	5.20258	190.096	7.99034	0	38	285.391	10.3265	0	39	Homo sapiens cofactor required for Sp1 transcriptional activation, subunit 7, 70kDa (CRSP7), mRNA.	73088830	9441	NP_004822.2	CRSP7	NM_004831.3	Chr.19 16546945-16546994 (-)	MED26; CRSP70	nucleus [goid 5634] [evidence IEA]	transcription initiation from RNA polymerase II promoter [goid 6367] [pmid 9989412] [evidence TAS]; defense response [goid 6952] [evidence IEA]; transcription [goid 6350] [evidence IEA]; regulation of transcription from RNA polymerase II promoter [goid 6357] [pmid 9989412] [evidence TAS]	transcription coactivator activity [goid 3713] [pmid 9989412] [evidence TAS]; receptor activity [goid 4872] [evidence IEA]	RefSeq	NM_004831.3	2907	GTGGGTGCTACTGGTTTTATGCTGTACTGTGGGGCGAGGGGGAAGACCTG	S	ILMN_14940	ILMN_1754923	6400338
FNBP1	1190470	1.5007	6.43807	615.754	26.1819	0	43	924.062	21.7064	0	41	Homo sapiens formin binding protein 1 (FNBP1), mRNA.	68348705	23048	NP_055848.1	FNBP1	NM_015033.2	Chr.9 131689400-131689449 (-)	FBP17; KIAA0554	intracellular [goid 5622] [evidence IEA]; ribosome [goid 5840] [evidence IEA]	protein biosynthesis [goid 6412] [evidence IEA]	structural constituent of ribosome [goid 3735] [evidence IEA]; RNA binding [goid 3723] [evidence IEA]	RefSeq	NM_015033.2	5262	TGGAGGCATTTTGCTGTGTGAGGCCGATCGCCACTGTAAAGGTCCTAGAG	S	ILMN_16114	ILMN_1797342	1190470
TNFRSF10B	6450767	1.50016	4.66964	898.527	42.2036	0	33	1347.93	54.0363	0	38	Homo sapiens tumor necrosis factor receptor superfamily, member 10b (TNFRSF10B), transcript variant 1, mRNA.	22547115	8795	NP_003833.3	TNFRSF10B	NM_003842.3	Chr.8 22933755-22933804 (-)	DR5; CD262; KILLER; TRICK2; TRICKB; ZTNFR9; TRAILR2; TRICK2A; TRICK2B; TRAIL-R2; KILLER/DR5	integral to membrane [goid 16021] [pmid 9311998] [evidence IC ]; membrane [goid 16020] [evidence IEA]	induction of apoptosis via death domain receptors [goid 8625] [pmid 9311998] [evidence NAS]; signal transduction [goid 7165] [evidence IEA]; regulation of apoptosis [goid 42981] [pmid 10549288] [evidence NAS]; cell surface receptor linked signal transduction [goid 7166] [pmid 9311998] [evidence TAS]; caspase activation [goid 6919] [evidence NAS]; positive regulation of I-kappaB kinase/NF-kappaB c…	TRAIL binding [goid 45569] [pmid 9373179] [evidence NAS]; protein binding [goid 5515] [evidence IEA]; receptor activity [goid 4872] [pmid 9311998] [evidence NAS]; caspase activator activity [goid 8656] [evidence NAS]	RefSeq	NM_003842.3	3932	TTAGGCTTTGCTATATCCCCAGGCCAAATAGCATGTGACACAGGACAGCC	A	ILMN_5337	ILMN_1699265	6450767
CUTA	2690609	1.49976	6.43097	1887.36	63.8397	0	50	2830.58	82.8286	0	50	Homo sapiens cutA divalent cation tolerance homolog (E. coli) (CUTA), transcript variant 1, mRNA.	62526019	51596	NP_001014433.1	CUTA	NM_001014433.2	Chr.6 33492434-33492483 (-)	ACHAP; C6orf82; MGC111154	membrane [goid 16020] [pmid 10800960] [evidence IDA]	protein localization [goid 8104] [pmid 10800960] [evidence IPI]	enzyme binding [goid 19899] [pmid 10800960] [evidence IPI]	RefSeq	NM_001014433.2	621	AACAGGGGAACTTTCCGTACCTGCAGTGGGTGCGCCAGGTCACAGAGTCA	A	ILMN_23204	ILMN_1712390	2690609
VDR	4610446	1.4994	4.09773	130.987	7.03887	0	29	196.402	8.9249	0	35	Homo sapiens vitamin D (1,25- dihydroxyvitamin D3) receptor (VDR), transcript variant 1, mRNA.	63054843	7421	NP_000367.1	VDR	NM_000376.2	Chr.12 46522051-46522100 (-)	NR1I1	nucleus [goid 5634] [evidence IEA]	regulation of transcription, DNA-dependent [goid 6355] [evidence IEA]; signal transduction [goid 7165] [pmid 2849209] [evidence TAS]; transcription [goid 6350] [evidence IEA]; negative regulation of transcription [goid 16481] [pmid 11891224] [evidence IDA]	metal ion binding [goid 46872] [evidence IEA]; protein binding [goid 5515] [pmid 10866662] [evidence IPI]; steroid hormone receptor activity [goid 3707] [evidence IEA]; zinc ion binding [goid 8270] [evidence IEA]; sequence-specific DNA binding [goid 43565] [evidence IEA]; transcription factor activity [goid 3700] [evidence IEA]; vitamin D3 receptor activity [goid 8434] [pmid 9070272] [evidence TA…	RefSeq	NM_000376.2	4139	CACCACCTAGGCCACTCCTCCAAAGGAAGTCTAGGAGCTGGGAGGAAAAG	A	ILMN_7771	ILMN_1794337	4610446
PDXP	5570661	1.49874	6.31723	762.35	22.7111	0	49	1142.56	37.4757	0	45	Homo sapiens pyridoxal (pyridoxine, vitamin B6) phosphatase (PDXP), mRNA.	34147500	57026	NP_064711.1	PDXP	NM_020315.3	Chr.22 36392700-36392749 (+)	CIN; PLP; FLJ32703; dJ37E16.5	cytoplasm [goid 5737] [evidence IEA]	metabolism [goid 8152] [evidence IEA]	phosphoric monoester hydrolase activity [goid 16791] [evidence IEA]; magnesium ion binding [goid 287] [evidence IEA]; hydrolase activity [goid 16787] [evidence IEA]; protein binding [goid 5515] [evidence IEA]	RefSeq	NM_020315.3	1819	GGGGCTTTCGTGTCCCCCTGTGCGGTCAGTGTTTTCAGTACCACCTCTCT	S	ILMN_137856	ILMN_1736441	5570661
KIAA0152	1740722	1.49858	6.12571	735.02	20.2948	0	59	1101.49	39.5294	0	42	Homo sapiens KIAA0152 (KIAA0152), mRNA.	44662824	9761	NP_055545.1	KIAA0152	NM_014730.2	Chr.12 119623777-119623826 (+)		integral to membrane [goid 16021] [evidence IEA]			RefSeq	NM_014730.2	6076	TTCCCATCCTCTCTCTGTGGAGGCCAAACCAACTCTTTGCCAGCAGCCAC	S	ILMN_24410	ILMN_1657495	1740722
C20orf22	770022	1.49769	5.26341	267.613	8.48135	0	61	400.802	16.8233	0	54	Homo sapiens chromosome 20 open reading frame 22 (C20orf22), mRNA.	34147330	26090	NP_056415.1	C20orf22	NM_015600.2	Chr.20 25223557-25223606 (-)	ABHD12; dJ965G21.2; DKFZP434P106			catalytic activity [goid 3824] [evidence IEA]	RefSeq	NM_015600.2	1332	TGGTGTGACTGAAGCCAACAGGTGACACGGTCATCGAAGAGCAGCAGACA	S	ILMN_15850	ILMN_1745116	770022
NXF1	1580309	1.49744	5.00936	884.989	37.6435	0	44	1325.21	50.2371	0	35	Homo sapiens nuclear RNA export factor 1 (NXF1), mRNA.	34335249	10482	NP_006353.2	NXF1	NM_006362.3	Chr.11 62316433-62316482 (-)	TAP; MEX67; DKFZp667O0311	nucleus [goid 5634] [evidence IEA]	mRNA processing [goid 6397] [evidence IEA]; mRNA-nucleus export [goid 6406] [evidence IEA]; protein-nucleus import [goid 6606] [evidence IEA]; transport [goid 6810] [evidence IEA]	nucleotide binding [goid 166] [evidence IEA]; RNA binding [goid 3723] [evidence IEA]; protein transporter activity [goid 8565] [evidence IEA]; protein binding [goid 5515] [pmid 15184380] [evidence IPI]	RefSeq	NM_006362.3	2026	CCTTGGATATTACCGTCTGGTTGTCGTCTGTCATCTCCTCCTGTCTGGCC	S	ILMN_11773	ILMN_1705783	1580309
PPL	4490551	1.497	5.59474	75.7516	2.74019	0.0356633	40	113.4	3.98908	0	46	Homo sapiens periplakin (PPL), mRNA.	45439326	5493	NP_002696.3	PPL	NM_002705.3	Chr.16 4872805-4872854 (-)	KIAA0568	cytoskeleton [goid 5856] [pmid 9521878] [evidence TAS]	keratinization [goid 31424] [evidence IEA]	protein binding [goid 5515] [pmid 12244133] [evidence IPI]; structural constituent of cytoskeleton [goid 5200] [pmid 9521878] [evidence TAS]	RefSeq	NM_002705.3	5892	CCAAGCCAGGAAAGGTGAACAGAAACCACAAGTGTCCAGCCCTCGGTGCT	S	ILMN_6504	ILMN_1806030	4490551
CEBPB	3190400	1.49587	5.95471	7475.2	342.02	0	33	11181.9	280.469	0	37	Homo sapiens CCAAT/enhancer binding protein (C/EBP), beta (CEBPB), mRNA.	28872795	1051	NP_005185.2	CEBPB	NM_005194.2	Chr.20 48242383-48242432 (+)	LAP; CRP2; TCF5; IL6DBP; NF-IL6; MGC32080; C/EBP-beta	nucleus [goid 5634] [pmid 10821850] [evidence TAS]	regulation of transcription, DNA-dependent [goid 6355] [evidence IEA]; transcription [goid 6350] [evidence IEA]; transcription from RNA polymerase II promoter [goid 6366] [pmid 10821850] [evidence TAS]; acute-phase response [goid 6953] [pmid 2112087] [evidence TAS]; inflammatory response [goid 6954] [pmid 2112087] [evidence TAS]	protein dimerization activity [goid 46983] [evidence IEA]; sequence-specific DNA binding [goid 43565] [evidence IEA]; transcription factor activity [goid 3700] [pmid 10821850] [evidence NAS]	RefSeq	NM_005194.2	1601	GACTGACGCAACCCACGTGTAACTGTCAGCCGGGCCCTGAGTAATCGCTT	S	ILMN_4674	ILMN_1693014	3190400
DUSP2	6180044	1.4957	5.12052	132.962	6.08833	0	31	198.871	6.78333	0	53	Homo sapiens dual specificity phosphatase 2 (DUSP2), mRNA.	12707563	1844	NP_004409.1	DUSP2	NM_004418.2	Chr.2 96172830-96172879 (-)	PAC1; PAC-1	nucleus [goid 5634] [pmid 8107850] [evidence TAS]	protein amino acid dephosphorylation [goid 6470] [pmid 8107850] [evidence TAS]; inactivation of MAPK activity [goid 188] [pmid 8107850] [evidence TAS]	protein tyrosine/threonine phosphatase activity [goid 8330] [pmid 8107850] [evidence TAS]; hydrolase activity [goid 16787] [evidence IEA]; protein tyrosine phosphatase activity [goid 4725] [pmid 7681221] [evidence TAS]; MAP kinase phosphatase activity [goid 17017] [evidence IEA]	RefSeq	NM_004418.2	1440	AAGCCCTGTGTTCCTGGGGAAGCTGGGGACTTGGGAAGTGATGGGTGTGT	S	ILMN_21154	ILMN_1712959	6180044
[truncated: 21,585 more rows]
