# Supplementary material for: Identification and Tissue-Specific Characterization of Novel SHOX-Regulated Genes in Zebrafish Highlights SOX Family Members Among Other Genes
Source: Front Genet. 2021 May 27;12:688808. doi: 10.3389/fgene.2021.688808 (PMC8191631; doi:10.3389/fgene.2021.688808)
Supplement: Supplementary file 2 [file Data_Sheet_1.ZIP › Supplementary Table 3_Microarray_NHDF_12h.xls]

## Sheet: Tabelle1
Supplementary Table 3. List of differential expressed genes 12 hours upon SHOX overexpression.
ChipID(s):	1888849029				expression ratio to reference sample(s)
					array deviations between samples and reference samples
					bead standard errors between sample and reference sample
genes selected	22184
				Reference
		expression ratio relative to "12h_HM_SHOX"		1888849029				1888849029
		12h_wt_SHOX		12h_HM_SHOX				12h_wt_SHOX
Symbol	ProbeID	regul.	Bead_Sdev_Diff	Avg_signal	Std_err	p-val	Diff_score	Avg_signal	Std_err	Array_Dev	p-val	Diff_score	Description	gi (NCBI)	Entrez	Protein	GeneCards	Ensembl	Location and Orientation	Synonyms, Aliases	Ontology Component	Ontology Process	Ontology Function	Source	Source_ID	Start	Probe Sequence	Type	Transcript (ILL)	Probe_ID (ILL)	Array_Address_ID
HES5	5960040	20.1764	45.4983	87.8306	2.40011	0	44	1772.1	34.6181	NaN	0	49	Homo sapiens hairy and enhancer of split 5 (Drosophila) (HES5), mRNA.	58219047	388585	NP_001010926.1	HES5	NM_001010926.1	Chr.1 2450120-2450169 (-)		nucleus [goid 5634] [evidence IEA]	regulation of transcription, DNA-dependent [goid 6355] [evidence IEA]	transcription regulator activity [goid 30528] [evidence IEA]; DNA binding [goid 3677] [evidence IEA]	RefSeq	NM_001010926.1	1180	GGATTCCTCTGTGTGGGTGGATGCGTGTGGGCACGACTTTGTACTCAGAA	S	ILMN_17780	ILMN_1794742	5960040
SOX8	6270241	16.2385	37.6633	345.179	5.77038	0	45	5605.18	133.888	NaN	0	37	Homo sapiens SRY (sex determining region Y)-box 8 (SOX8), mRNA.	30179902	30812	NP_055402.2	SOX8	NM_014587.2	Chr.16 976876-976925 (+)	MGC24837	nucleus [goid 5634] [evidence IEA]	regulation of transcription, DNA-dependent [goid 6355] [evidence IEA]; transcription [goid 6350] [evidence IEA]; regulation of transcription from RNA polymerase II promoter [goid 6357] [pmid 10684944] [evidence TAS]; central nervous system development [goid 7417] [pmid 10662550] [evidence TAS]	RNA polymerase II transcription factor activity [goid 3702] [pmid 10684944] [evidence TAS]; transcription factor activity [goid 3700] [pmid 10684944] [evidence NAS]; DNA binding [goid 3677] [evidence IEA]	RefSeq	NM_014587.2	2945	AGGACGCACCCTCACTCCCCTGCTGCCTTCACTCCTTTCTGACCAAGCAA	S	ILMN_30180	ILMN_1789244	6270241
RRAD	2940544	11.5231	37.1249	152.433	4.02599	0	49	1756.5	39.1813	NaN	0	56	Homo sapiens Ras-related associated with diabetes (RRAD), mRNA.	4759053	6236	NP_004156.1	RRAD	NM_004165.1	Chr.16 65513576-65513625 (-)	RAD; RAD1; REM3		small GTPase mediated signal transduction [goid 7264] [pmid 8248782] [evidence TAS]	nucleotide binding [goid 166] [evidence IEA]; GTPase activity [goid 3924] [pmid 8248782] [evidence TAS]; calmodulin binding [goid 5516] [evidence IEA]; GTP binding [goid 5525] [evidence IEA]	RefSeq	NM_004165.1	904	AACGCACGACGGCAAGCAGGCACCCGGAGGCGAGAGAGCCTTGGCAAAAA	S	ILMN_8976	ILMN_1683179	2940544
ARC	5810687	11.2589	38.1666	207.243	6.80915	0	40	2333.33	48.8963	NaN	0	41	Homo sapiens activity-regulated cytoskeleton-associated protein (ARC), mRNA.	56676395	23237	NP_056008.1	ARC	NM_015193.3	Chr.8 143689630-143689679 (-)	KIAA0278				RefSeq	NM_015193.3	2675	CAGACCACTCTGACAAGTCTTCAGCCCACACCCTGCCAGCCCCACAGATT	S	ILMN_28586	ILMN_1711120	5810687
CYP26B1	2510619	8.33795	34.7866	200.931	6.74552	0	50	1675.36	35.6393	NaN	0	44	Homo sapiens cytochrome P450, family 26, subfamily B, polypeptide 1 (CYP26B1), mRNA.	33239448	56603	NP_063938.1	CYP26B1	NM_019885.2	Chr.2 72210302-72210351 (-)	CYP26A2; MGC129613; P450RAI-2; DKFZp686G0638	membrane [goid 16020] [evidence IEA]; microsome [goid 5792] [evidence NAS]; endoplasmic reticulum [goid 5783] [evidence NAS]	electron transport [goid 6118] [evidence NAS]	metal ion binding [goid 46872] [evidence IEA]; heme binding [goid 20037] [evidence IEA]; monooxygenase activity [goid 4497] [evidence NAS]; iron ion binding [goid 5506] [evidence IEA]	RefSeq	NM_019885.2	4051	AGCACTTTCGATGTTGGGCGCTGGCGTTTGTGTTCTGGGCACCACCGTGA	S	ILMN_28662	ILMN_1812297	2510619
VGF	1940528	7.39537	31.7691	71.2541	1.81212	0.170803	45	526.951	12.5319	NaN	0	45	Homo sapiens VGF nerve growth factor inducible (VGF), mRNA.	17136077	7425	NP_003369.2	VGF	NM_003378.2	Chr.7 100592625-100592674 (-)		cellular component unknown [goid 8372] [evidence ND ]	biological process unknown [goid 4] [evidence ND ]	growth factor activity [goid 8083] [evidence NAS]	RefSeq	NM_003378.2	2388	TAATTGTGTGAAGTGTGTCTGTCTCCAGCCCTTCGGGCCTCCCACGAGCC	S	ILMN_9112	ILMN_1757497	1940528
FGFR3	2340541	7.12374	36.4266	131.169	4.546	0	48	934.413	17.505	NaN	0	45	Homo sapiens fibroblast growth factor receptor 3 (achondroplasia, thanatophoric dwarfism) (FGFR3), transcript variant 1, mRNA.	13112046	2261	NP_000133.1	FGFR3	NM_000142.2	Chr.4 1780312-1780361 (+)	ACH; CEK2; JTK4; CD333; HSFGFR3EX	integral to plasma membrane [goid 5887] [pmid 10918587] [evidence TAS]	skeletal development [goid 1501] [pmid 8601314] [evidence TAS]; fibroblast growth factor receptor signaling pathway [goid 8543] [pmid 10918587] [evidence TAS]; MAPKKK cascade [goid 165] [pmid 10918587] [evidence TAS]; protein amino acid phosphorylation [goid 6468] [evidence IEA]; cell growth [goid 16049] [evidence NAS]; JAK-STAT cascade [goid 7259] [pmid 10918587] [evidence TAS]	protein self binding [goid 42802] [pmid 14732692] [evidence IPI]; nucleotide binding [goid 166] [evidence IEA]; receptor activity [goid 4872] [evidence IEA]; transferase activity [goid 16740] [evidence IEA]; fibroblast growth factor receptor activity [goid 5007] [pmid 7923141] [evidence NAS]; ATP binding [goid 5524] [evidence IEA]; protein-tyrosine kinase activity [goid 4713] [evidence IEA]	RefSeq	NM_000142.2	3985	TCACCCAAACCGGCAGGTGCGATTTTGTTAACCCAGCGACGAACTTTCCG	A	ILMN_22960	ILMN_1723123	2340541
SOX18	2750131	6.44812	38.2704	70.0601	2.09965	0.216058	41	451.756	7.87402	NaN	0	60	Homo sapiens SRY (sex determining region Y)-box 18 (SOX18), mRNA.	31077201	54345	NP_060889.1	SOX18	NM_018419.2	Chr.20 62149664-62149713 (-)	HLTS	nucleus [goid 5634] [evidence IEA]	transcription [goid 6350] [evidence IEA]; regulation of transcription from RNA polymerase II promoter [goid 6357] [pmid 10807548] [evidence TAS]	RNA polymerase II transcription factor activity [goid 3702] [pmid 10807548] [evidence TAS]; DNA binding [goid 3677] [evidence IEA]	RefSeq	NM_018419.2	1514	TTTTCCAGGAAGCCCGAGCCCAGGACCTGTTGGCAGAGTTGCCAGGGTTA	S	ILMN_7425	ILMN_1812968	2750131
KRT17	4250360	5.12856	29.4165	123.401	3.14575	0	51	632.868	14.1734	NaN	0	44	Homo sapiens keratin 17 (KRT17), mRNA.	4557700	3872	NP_000413.1	KRT17	NM_000422.1	Chr.17 37029235-37029284 (-)	PC; K17; PC2; PCHC1	intermediate filament [goid 5882] [pmid 1281771] [evidence TAS]	epidermis development [goid 8544] [pmid 7539673] [evidence TAS]	protein binding [goid 5515] [pmid 16189514] [evidence IPI]; structural constituent of cytoskeleton [goid 5200] [pmid 1281771] [evidence TAS]	RefSeq	NM_000422.1	1434	CCCCTGCTTCAGTCCCTTCCCCATGCTTCCTTGCCTGATGACAATAAAGC	S	ILMN_5566	ILMN_1666845	4250360
RASD1	6180692	4.39651	26.9116	495.893	12.1884	0	33	2180.2	50.3982	NaN	0	36	Homo sapiens RAS, dexamethasone-induced 1 (RASD1), mRNA.	22027484	51655	NP_057168.1	RASD1	NM_016084.3	Chr.17 17338731-17338780 (-)	AGS1; DEXRAS1; MGC:26290		intracellular protein transport [goid 6886] [evidence IEA]; signal transduction [goid 7165] [pmid 10673050] [evidence TAS]; G-protein coupled receptor protein signaling pathway [goid 7186] [pmid 10840027] [evidence TAS]; small GTPase mediated signal transduction [goid 7264] [evidence IEA]	nucleotide binding [goid 166] [evidence IEA]; GTPase activity [goid 3924] [pmid 10471929] [evidence TAS]; GTP binding [goid 5525] [evidence IEA]; guanyl-nucleotide exchange factor activity [goid 5085] [evidence NR ]	RefSeq	NM_016084.3	1441	GTCAGGACCCACGGGGCATTATCTTGTCTGTGATTCCGGGTTGCTGTGAC	S	ILMN_13561	ILMN_1740426	6180692
TNF	1660161	4.22272	24.8363	75.8824	2.17622	0.0759124	46	320.43	7.67015	NaN	0	43	Homo sapiens tumor necrosis factor (TNF superfamily, member 2) (TNF), mRNA.	25952110	7124	NP_000585.2	TNF	NM_000594.2	Chr.6 31653868-31653917 (+)	DIF; TNFA; TNFSF2; TNF-alpha	extracellular space [goid 5615] [evidence IEA]; membrane [goid 16020] [evidence IEA]; soluble fraction [goid 5625] [pmid 3856324] [evidence TAS]; integral to membrane [goid 16021] [evidence IEA]	immune response [goid 6955] [evidence IEA]; apoptosis [goid 6915] [pmid 3856324] [evidence TAS]; cell-cell signaling [goid 7267] [evidence NR ]; anti-apoptosis [goid 6916] [pmid 10748004] [evidence TAS]; regulation of transcription, DNA-dependent [goid 6355] [pmid 2537468] [evidence TAS]; signal transduction [goid 7165] [pmid 10820279] [evidence TAS]; response to wounding [goid 9611] [evidence NR…	tumor necrosis factor receptor binding [goid 5164] [pmid 3001529] [evidence TAS]; protein binding [goid 5515] [pmid 2848815] [evidence IPI]	RefSeq	NM_000594.2	1446	CCGTGAAAACGGAGCTGAACAATAGGCTGTTCCCATGTAGCCCCCTGGCC	S	ILMN_24087	ILMN_1728106	1660161
BTG2	110390	4.15933	23.5928	176.398	6.25337	0	40	733.695	17.3682	NaN	0	42	Homo sapiens BTG family, member 2 (BTG2), mRNA.	28872718	7832	NP_006754.1	BTG2	NM_006763.2	Chr.1 201544859-201544908 (+)	PC3; TIS21; MGC126063; MGC126064		regulation of transcription, DNA-dependent [goid 6355] [evidence IEA]; negative regulation of cell proliferation [goid 8285] [pmid 8944033] [evidence TAS]; transcription [goid 6350] [evidence IEA]; DNA repair [goid 6281] [pmid 8944033] [evidence TAS]	transcription factor activity [goid 3700] [evidence NR ]	RefSeq	NM_006763.2	2218	CCAAACACTCTCCCTACCCATTCCTGCCAGCTCTGCCTCCTTTTCAACTC	S	ILMN_9681	ILMN_1770085	110390
SNF1LK	1440576	4.06785	20.7396	284.021	10.0681	0	42	1155.36	31.9449	NaN	0	41	Homo sapiens SNF1-like kinase (SNF1LK), mRNA.	48762713	150094	NP_775490.1	SNF1LK	NM_173354.2	Chr.21 43659254-43659303 (-)	MSK; SIK	cytoplasm [goid 5737] [evidence ISS]	regulation of cell differentiation [goid 45595] [evidence ISS]; cell cycle [goid 7049] [evidence IEA]; protein amino acid phosphorylation [goid 6468] [evidence ISS]; regulation of progression through mitotic cell cycle [goid 7346] [evidence ISS]; protein kinase cascade [goid 7243] [evidence ISS]	nucleotide binding [goid 166] [evidence IEA]; magnesium ion binding [goid 287] [evidence ISS]; transferase activity [goid 16740] [evidence IEA]; protein serine/threonine kinase activity [goid 4674] [evidence ISS]; ATP binding [goid 5524] [evidence ISS]; protein-tyrosine kinase activity [goid 4713] [evidence IEA]	RefSeq	NM_173354.2	4231	CCATCTTGGGGCAGCCAGGCCCTTGCCTTCATTTTTACAGAGGTAGCACA	S	ILMN_23486	ILMN_1717639	1440576
CMYA1	3610735	3.80941	23.5941	73.7716	2.37888	0.105109	52	281.026	6.40528	NaN	0	52	Homo sapiens cardiomyopathy associated 1 (CMYA1), mRNA.	40255271	165904	NP_919269.2	CMYA1	NM_194293.2	Chr.3 39199941-39199990 (-)	Xin; DKFZp451D042; DKFZp779C1947				RefSeq	NM_194293.2	6171	TGCTCCTTAATCCCTGGAGAGGAACAGAGCCAACTGGACACAGCGTTGGT	S	ILMN_12199	ILMN_1802160	3610735
KCNN4	3460008	3.7131	17.1515	65.6799	2.42127	0.439416	44	243.876	7.96824	NaN	0	34	Homo sapiens potassium intermediate/small conductance calcium-activated channel, subfamily N, member 4 (KCNN4), mRNA.	25777651	3783	NP_002241.1	KCNN4	NM_002250.2	Chr.19 48962604-48962653 (-)	IK1; SK4; KCA4; hSK4; IKCA1; hKCa4; KCa3.1; hIKCa1	membrane fraction [goid 5624] [evidence NR ]; integral to membrane [goid 16021] [evidence IEA]; membrane [goid 16020] [evidence IEA]; voltage-gated potassium channel complex [goid 8076] [pmid 9380751] [evidence TAS]	ion transport [goid 6811] [evidence IEA]; potassium ion transport [goid 6813] [pmid 9380751] [evidence TAS]; defense response [goid 6952] [pmid 9407042] [evidence TAS]	calmodulin binding [goid 5516] [evidence IEA]; ion channel activity [goid 5216] [evidence IEA]; voltage-gated potassium channel activity [goid 5249] [evidence IEA]; calcium-activated potassium channel activity [goid 15269] [pmid 9380751] [evidence TAS]	RefSeq	NM_002250.2	2111	GTGGCGCCCCCTGGTGGGACAACAAAGAGGACACCATTTTTCCAGAGCTG	S	ILMN_11994	ILMN_1726320	3460008
LFNG	3890095	3.66206	17.6511	133.53	6.54775	0	37	488.994	13.5906	NaN	0	32	Homo sapiens lunatic fringe homolog (Drosophila) (LFNG), mRNA.	58696421	3955	NP_002295.1	LFNG	NM_002304.1	Chr.7 2534430-2534479 (+)	SCDO3	membrane [goid 16020] [evidence IEA]; integral to membrane [goid 16021] [evidence IEA]; Golgi stack [goid 5795] [evidence IEA]; extracellular region [goid 5576] [pmid 10341080] [evidence NAS]	organ morphogenesis [goid 9887] [pmid 10341080] [evidence NAS]; development [goid 7275] [evidence IEA]	transferase activity, transferring glycosyl groups [goid 16757] [evidence IEA]	RefSeq	NM_002304.1	1899	GGCCCAGCATGGCTCACCTGTCCCGTGGGCTGTGTTTCTTGTTGTTTTTC	S	ILMN_17286	ILMN_1663080	3890095
TNFSF9	5050025	3.4903	21.0027	117.13	3.38964	0	48	408.82	10.4986	NaN	0	47	Homo sapiens tumor necrosis factor (ligand) superfamily, member 9 (TNFSF9), mRNA.	24119163	8744	NP_003802.1	TNFSF9	NM_003811.2	Chr.19 6486503-6486552 (+)	4-1BB-L	extracellular space [goid 5615] [evidence IEA]; membrane [goid 16020] [evidence IEA]; integral to plasma membrane [goid 5887] [evidence NR ]	cell proliferation [goid 8283] [pmid 8088337] [evidence TAS]; immune response [goid 6955] [evidence IEA]; apoptosis [goid 6915] [pmid 8088337] [evidence TAS]; cell-cell signaling [goid 7267] [pmid 8088337] [evidence TAS]; signal transduction [goid 7165] [pmid 8088337] [evidence TAS]	tumor necrosis factor receptor binding [goid 5164] [evidence IEA]	RefSeq	NM_003811.2	1202	GTGTATTGAGCATCTGTAATGTGCCAGCATTGTGCCCAGGCTAGGGGGCT	S	ILMN_18030	ILMN_1751464	5050025
RGS16	3140139	3.31864	21.968	172.855	5.38591	0	37	573.642	12.8582	NaN	0	45	Homo sapiens regulator of G-protein signalling 16 (RGS16), mRNA.	34452689	6004	NP_002919.2	RGS16	NM_002928.2	Chr.1 180834537-180834586 (-)	RGS-R; A28-RGS14; A28-RGS14P		visual perception [goid 7601] [pmid 9469939] [evidence TAS]; negative regulation of signal transduction [goid 9968] [evidence IEA]; regulation of G-protein coupled receptor protein signaling pathway [goid 8277] [pmid 10747990] [evidence TAS]	signal transducer activity [goid 4871] [evidence IEA]; GTPase activator activity [goid 5096] [pmid 10747990] [evidence TAS]; calmodulin binding [goid 5516] [pmid 10747990] [evidence TAS]	RefSeq	NM_002928.2	2221	GCCTGACTGTCTCCCTTTCTCTACCAGACTCTACCTCTGAATGTGCTGGG	S	ILMN_16445	ILMN_1800834	3140139
GADD45B	2810270	3.20102	23.9324	1305.02	24.0759	0	36	4177.39	95.9443	NaN	0	50	Homo sapiens growth arrest and DNA-damage-inducible, beta (GADD45B), mRNA.	9945331	4616	NP_056490.1	GADD45B	NM_015675.1	Chr.19 2429064-2429113 (+)	MYD118; GADD45BETA; DKFZP566B133		activation of MAPKKK activity [goid 185] [pmid 9827804] [evidence TAS]; apoptosis [goid 6915] [pmid 9827804] [evidence TAS]; cell differentiation [goid 30154] [evidence IEA]; response to stress [goid 6950] [pmid 9827804] [evidence TAS]		RefSeq	NM_015675.1	921	GACCACACTTTGGGACTTGGGAGCTGGGGCTGAAGTTGCTCTGTACCCAT	S	ILMN_138334	ILMN_1718977	2810270
DES	4010307	3.16641	18.1478	113.09	3.67942	0	51	358.089	9.82082	NaN	0	49	Homo sapiens desmin (DES), mRNA.	55749931	1674	NP_001918.3	DES	NM_001927.3	Chr.2 219999247-219999296 (+)	CSM1; CSM2; CMD1I; FLJ12025; FLJ39719; FLJ41013; FLJ41793	intermediate filament [goid 5882] [pmid 9736733] [evidence TAS]	regulation of heart contraction rate [goid 8016] [pmid 9697706] [evidence TAS]; cytoskeleton organization and biogenesis [goid 7010] [pmid 9736733] [evidence TAS]; muscle contraction [goid 6936] [pmid 9697706] [evidence TAS]; muscle development [goid 7517] [evidence IEA]	structural constituent of cytoskeleton [goid 5200] [pmid 9736733] [evidence TAS]	RefSeq	NM_001927.3	1790	CCCTGTCCCTCCCACCTCTGTGACCTCAGGCACTAGCCTTTGGCTCTGGA	S	ILMN_17948	ILMN_1698995	4010307
EPHA2	2060192	2.96321	19.84	508.921	14.1618	0	35	1508.04	36.197	NaN	0	55	Homo sapiens EPH receptor A2 (EPHA2), mRNA.	32967310	1969	NP_004422.2	EPHA2	NM_004431.2	Chr.1 16323557-16323606 (-)	ECK	membrane [goid 16020] [evidence IEA]; integral to plasma membrane [goid 5887] [pmid 2174105] [evidence TAS]	signal transduction [goid 7165] [pmid 2174105] [evidence TAS]; development [goid 7275] [pmid 7918100] [evidence TAS]; transmembrane receptor protein tyrosine kinase signaling pathway [goid 7169] [evidence IEA]; protein amino acid phosphorylation [goid 6468] [evidence IEA]	nucleotide binding [goid 166] [evidence IEA]; receptor activity [goid 4872] [evidence IEA]; transferase activity [goid 16740] [evidence IEA]; protein serine/threonine kinase activity [goid 4674] [evidence IEA]; ATP binding [goid 5524] [evidence IEA]; ephrin receptor activity [goid 5003] [evidence IEA]	RefSeq	NM_004431.2	3758	GAGTGTCCTGCCCATGCCCCAGTCGGCCCCATCTCTCATCCTTTTGGATA	S	ILMN_3597	ILMN_1700527	2060192
DLK1	1740368	2.92708	19.2523	77.444	2.22135	0.0613139	50	226.684	5.53047	NaN	0	46	Homo sapiens delta-like 1 homolog (Drosophila) (DLK1), transcript variant 1, mRNA.	74136022	8788	NP_003827.3	DLK1	NM_003836.4	Chr.14 100270822-100270871 (+)	FA1; ZOG; pG2; PREF1; Pref-1	extracellular space [goid 5615] [pmid 7925474] [evidence TAS]; soluble fraction [goid 5625] [pmid 7925474] [evidence TAS]; integral to membrane [goid 16021] [pmid 8095043] [evidence TAS]	development [goid 7275] [pmid 8500166] [evidence TAS]	calcium ion binding [goid 5509] [evidence IEA]	RefSeq	NM_003836.4	1141	TGCGAGACCTGGGTGTCCAACCTGCGCTACAACCACATGCTGCGGAAGAA	A	ILMN_13065	ILMN_1797519	1740368
FZD9	730438	2.87154	22.0608	203.679	4.18482	0	45	584.871	13.0944	NaN	0	40	Homo sapiens frizzled homolog 9 (Drosophila) (FZD9), mRNA.	62865872	8326	NP_003499.1	FZD9	NM_003508.2	Chr.7 72488336-72488385 (+)	FZD3	integral to membrane [goid 16021] [pmid 9147651] [evidence TAS]; plasma membrane [goid 5886] [pmid 9147651] [evidence TAS]	G-protein coupled receptor protein signaling pathway [goid 7186] [evidence IEA]; frizzled signaling pathway [goid 7222] [pmid 9147651] [evidence TAS]; development [goid 7275] [evidence IEA]; neurogenesis [goid 7399] [pmid 9147651] [evidence TAS]	Wnt receptor activity [goid 42813] [pmid 9147651] [evidence TAS]; receptor activity [goid 4872] [evidence IEA]; G-protein coupled receptor activity [goid 4930] [evidence IEA]	RefSeq	NM_003508.2	2292	TATTGTTGCGTTCCTCTGGAAGCTGTGACTGGAATAAACCCCCGCGTGGC	S	ILMN_27569	ILMN_1704398	730438
CDKN1A	4150639	2.86894	15.6147	170.239	5.63892	0	57	488.404	14.7371	NaN	0	52	Homo sapiens cyclin-dependent kinase inhibitor 1A (p21, Cip1) (CDKN1A), transcript variant 2, mRNA.	17978494	1026	NP_510867.1	CDKN1A	NM_078467.1	Chr.6 36754643-36754692 (+)	P21; CIP1; SDI1; WAF1; CAP20; CDKN1; MDA-6; p21CIP1	nucleus [goid 5634] [pmid 9660939] [evidence TAS]	induction of apoptosis by intracellular signals [goid 8629] [pmid 9660939] [evidence TAS]; cell cycle arrest [goid 7050] [pmid 9822382] [evidence TAS]; cell cycle [goid 7049] [evidence IEA]; regulation of cyclin dependent protein kinase activity [goid 79] [pmid 8242751] [evidence TAS]; negative regulation of cell proliferation [goid 8285] [pmid 10692450] [evidence TAS]	metal ion binding [goid 46872] [evidence IEA]; protein kinase activity [goid 4672] [evidence NR ]; cyclin-dependent protein kinase inhibitor activity [goid 4861] [pmid 8242751] [evidence TAS]; kinase activity [goid 16301] [evidence IEA]; protein binding [goid 5515] [pmid 15232106] [evidence IPI]; zinc ion binding [goid 8270] [evidence IEA]	RefSeq	NM_078467.1	179	GAGGATGCGTGTTCGCGGGTGTGTGCTGCGTTCACAGGTGTTTCTGCGGC	I	ILMN_5895	ILMN_1787212	4150639
MN1	7400554	2.82427	17.4915	246.515	8.48	0	39	696.226	17.2302	NaN	0	48	Homo sapiens meningioma (disrupted in balanced translocation) 1 (MN1), mRNA.	55956909	4330	NP_002421.3	MN1	NM_002430.2	Chr.22 26474782-26474831 (-)	MGCR; MGCR1; MGCR1-PEN; dJ353E16.2	cellular component unknown [goid 8372] [evidence ND ]	cell cycle [goid 7049] [evidence IEA]; negative regulation of progression through cell cycle [goid 45786] [evidence IEA]	molecular function unknown [goid 5554] [evidence ND ]	RefSeq	NM_002430.2	6989	GGCCGGGGAGCAAAGTGTCTTAACTTCTGTCTTTGACTTTCCCAGCGTTG	S	ILMN_3720	ILMN_1732197	7400554
FHOD1	10358	2.8203	16.5558	162.057	5.70506	0	50	457.05	12.113	NaN	0	48	Homo sapiens formin homology 2 domain containing 1 (FHOD1), mRNA.	7019374	29109	NP_037373.1	FHOD1	NM_013241.1	Chr.16 65821003-65821039:65821040-65821052 (-)	FHOS	cytoskeleton [goid 5856] [evidence IEA]; cytoplasm [goid 5737] [pmid 10352228] [evidence TAS]; nucleus [goid 5634] [pmid 10352228] [evidence TAS]	cell organization and biogenesis [goid 16043] [evidence IEA]; actin cytoskeleton organization and biogenesis [goid 30036] [evidence IEA]	actin binding [goid 3779] [evidence IEA]; protein binding [goid 5515] [pmid 15231747] [evidence IPI]	RefSeq	NM_013241.1	3500	GCCTGGAGGTGTGAAGGTGCTGTATCCCGGAAATCTATCTGGACCCTGGA	S	ILMN_14837	ILMN_1651776	10358
BHLHB2	5810392	2.8188	17.2174	1185.68	54.2855	0	41	3342.19	70.9663	NaN	0	35	Homo sapiens basic helix-loop-helix domain containing, class B, 2 (BHLHB2), mRNA.	4503298	8553	NP_003661.1	BHLHB2	NM_003670.1	Chr.3 5001452-5001501 (+)	DEC1; STRA13; Stra14; SHARP-2	nucleus [goid 5634] [pmid 9240428] [evidence NAS]	regulation of transcription, DNA-dependent [goid 6355] [pmid 9240428] [evidence NAS]	transcription factor activity [goid 3700] [pmid 9240428] [evidence NAS]	RefSeq	NM_003670.1	2510	GGTCCAGAGTACTTGTTTTCCCGATGTGTCCAGCCAGCTCCGCAGCAGCT	S	ILMN_24095	ILMN_1768534	5810392
CACNA1G	5890092	2.76804	17.6211	79.1134	2.27844	0.0423358	54	218.989	5.65951	NaN	0	40	Homo sapiens calcium channel, voltage-dependent, alpha 1G subunit (CACNA1G), transcript variant 3, mRNA.	38505291	8913	NP_938406.1	CACNA1G	NM_198396.1	Chr.17 46059482-46059531 (+)	NBR13; Ca(V)T.1; MGC117234	voltage-gated calcium channel complex [goid 5891] [pmid 9495342] [evidence TAS]; membrane fraction [goid 5624] [evidence NR ]; integral to membrane [goid 16021] [evidence IEA]; membrane [goid 16020] [evidence IEA]	calcium ion transport [goid 6816] [evidence IEA]; cation transport [goid 6812] [evidence IEA]	low voltage-gated calcium channel activity [goid 8332] [pmid 9495342] [evidence TAS]; voltage-gated calcium channel activity [goid 5245] [evidence IEA]; calcium ion binding [goid 5509] [evidence IEA]; cation channel activity [goid 5261] [evidence IEA]	RefSeq	NM_198396.1	7775	CTTTTATGTGTCTCAGAATATTTTTGAGGCGAAGGCGTCTGTCTCTTGGC	I	ILMN_30023	ILMN_1703016	5890092
NUAK2	6420433	2.68484	14.9791	88.3153	2.74398	0	50	237.112	7.18964	NaN	0	47	Homo sapiens NUAK family, SNF1-like kinase, 2 (NUAK2), mRNA.	13569921	81788	NP_112214.1	NUAK2	NM_030952.1	Chr.1 203538685-203538734 (-)	SNARK; FLJ90349; DKFZP434J037; DKFZp686F01113		protein amino acid phosphorylation [goid 6468] [evidence IEA]	protein serine/threonine kinase activity [goid 4674] [evidence IEA]; transferase activity [goid 16740] [evidence IEA]; nucleotide binding [goid 166] [evidence IEA]; ATP binding [goid 5524] [evidence IEA]	RefSeq	NM_030952.1	2480	GGCACCCCTAATGTGCATGAGGCATCCTGGGAATGGTCTGGAGTAACGCT	S	ILMN_13538	ILMN_1789793	6420433
TNFRSF25	620040	2.68081	15.6664	143.266	4.22355	0	45	384.068	11.1471	NaN	0	41	Homo sapiens tumor necrosis factor receptor superfamily, member 25 (TNFRSF25), transcript variant 10, mRNA.	23200036	8718	NP_683874.1	TNFRSF25	NM_148973.1	Chr.1 6443843-6443892 (-)	DR3; TR3; DDR3; LARD; APO-3; TRAMP; WSL-1; WSL-LR; TNFRSF12	cytosol [goid 5829] [pmid 9114039] [evidence NAS]; membrane [goid 16020] [evidence IEA]; integral to plasma membrane [goid 5887] [pmid 9052839] [evidence TAS]	immune response [goid 6955] [evidence IEA]; signal transduction [goid 7165] [evidence IEA]; induction of apoptosis by extracellular signals [goid 8624] [pmid 8994832] [evidence TAS]; regulation of apoptosis [goid 42981] [pmid 9114039] [evidence NAS]; cell surface receptor linked signal transduction [goid 7166] [pmid 9052839] [evidence TAS]; apoptosis [goid 6915] [evidence IEA]	protein binding [goid 5515] [evidence IEA]; receptor activity [goid 4872] [pmid 9114039] [evidence NAS]; transmembrane receptor activity [goid 4888] [evidence IEA]; tumor necrosis factor receptor activity [goid 5031] [pmid 9052839] [evidence TAS]	RefSeq	NM_148973.1	1228	GTCGAGAGGGGGTGAAGACATTTCTCAACTTCTCGGCCGGAGTTTGGCTG	A	ILMN_14916	ILMN_1723900	620040
PFKFB4	7210438	2.63851	20.8545	207.482	5.88896	0	53	547.441	10.4125	NaN	0	39	Homo sapiens 6-phosphofructo-2-kinase/fructose-2,6-biphosphatase 4 (PFKFB4), mRNA.	19923257	5210	NP_004558.1	PFKFB4	NM_004567.2	Chr.3 48530189-48530238 (-)		cellular component unknown [goid 8372] [evidence ND ]	metabolism [goid 8152] [evidence IEA]; fructose 2,6-bisphosphate metabolism [goid 6003] [evidence NAS]	nucleotide binding [goid 166] [evidence IEA]; fructose-2,6-bisphosphate 2-phosphatase activity [goid 4331] [evidence IEA]; hydrolase activity [goid 16787] [evidence IEA]; kinase activity [goid 16301] [evidence IEA]; transferase activity [goid 16740] [evidence IEA]; ATP binding [goid 5524] [evidence IEA]; 6-phosphofructo-2-kinase activity [goid 3873] [pmid 10095107] [evidence NAS]	RefSeq	NM_004567.2	3372	GCTGGCGTGCCCATGTTGCAGATATTTTCCCGAGTTCCCCAGAATGGATG	S	ILMN_25315	ILMN_1653292	7210438
NPTX1	3840193	2.58817	13.9879	1148.93	33.7044	0	30	2973.63	96.7437	NaN	0	35	Homo sapiens neuronal pentraxin I (NPTX1), mRNA.	55770877	4884	NP_002513.2	NPTX1	NM_002522.2	Chr.17 76055349-76055398 (-)	NP1; MGC105123; DKFZp686J2446		synaptic transmission [goid 7268] [pmid 8884281] [evidence TAS]; transport [goid 6810] [pmid 8884281] [evidence TAS]; central nervous system development [goid 7417] [pmid 8884281] [evidence TAS]	calcium ion binding [goid 5509] [evidence IEA]	RefSeq	NM_002522.2	5266	GCAGCCTTTTGGGTATCAAATGGGTCAAAACCATGGGACCTGCCACCTCC	I	ILMN_5048	ILMN_1814221	3840193
HBA1	360554	2.57023	12.8127	107.415	4.00683	0	36	276.082	9.15718	NaN	0	43	Homo sapiens hemoglobin, alpha 1 (HBA1), mRNA.	14456711	3039	NP_000549.1	HBA1	NM_000558.3	Chr.16 167363-167410:167411-167412 (+)	CD31; MGC126895; MGC126897				RefSeq	NM_000558.3	419	AAGTTCCTGGCTTCTGTGAGCACCGTGCTGACCTCCAAATACCGTTAAGC	S	ILMN_2789	ILMN_1667796	360554
TUBB2B	1470176	2.54956	14.2587	181.76	7.15152	0	40	463.408	12.6013	NaN	0	37	Homo sapiens tubulin, beta 2B (TUBB2B), mRNA.	42476191	347733	NP_821080.1	TUBB2B	NM_178012.3	Chr.6 3169836-3169885 (-)	MGC8685; bA506K6.1; DKFZp566F223; RP11-506K6.1; TUBB-PARALOG	protein complex [goid 43234] [evidence IEA]; microtubule [goid 5874] [evidence IEA]; cytoplasm [goid 5737] [evidence IEA]	microtubule-based movement [goid 7018] [evidence IEA]; protein polymerization [goid 51258] [evidence IEA]	nucleotide binding [goid 166] [evidence IEA]; structural molecule activity [goid 5198] [evidence IEA]; GTPase activity [goid 3924] [evidence IEA]; GTP binding [goid 5525] [evidence IEA]	RefSeq	NM_178012.3	1530	GGTCTACTTTAGGTGTGCGCTGGGTCTCTGGTGCTCTTCACTGTTGCCTG	S	ILMN_11689	ILMN_1680874	1470176
GPR56	5560446	2.44897	12.9623	440.64	18.3222	0	48	1079.11	30.934	NaN	0	27	Homo sapiens G protein-coupled receptor 56 (GPR56), transcript variant 3, mRNA.	41584197	9289	NP_958933.1	GPR56	NM_201525.1	Chr.16 56256140-56256189 (+)	BFPP; TM7LN4; TM7XN1	membrane [goid 16020] [evidence IEA]; integral to plasma membrane [goid 5887] [pmid 10049584] [evidence TAS]	cell-cell signaling [goid 7267] [pmid 10049584] [evidence TAS]; signal transduction [goid 7165] [evidence IEA]; cell adhesion [goid 7155] [pmid 15674329] [evidence IDA]; neuropeptide signaling pathway [goid 7218] [evidence IEA]; brain development [goid 7420] [pmid 15044805] [evidence IMP]	protein binding [goid 5515] [pmid 15004227] [evidence IPI]; receptor activity [goid 4872] [evidence IEA]; G-protein coupled receptor activity [goid 4930] [pmid 15004227] [evidence TAS]	RefSeq	NM_201525.1	3437	TGACCGACCTGGTCACTCCTCCTGCCAACATTCAGTCTGGTATGTGAGGC	A	ILMN_23858	ILMN_1756931	5560446
BAIAP2	2940370	2.42058	15.7543	77.9788	2.60432	0.0525547	40	188.754	4.42709	NaN	0	43	Homo sapiens BAI1-associated protein 2 (BAIAP2), transcript variant 1, mRNA.	9257196	10458	NP_059344.1	BAIAP2	NM_017450.1	Chr.17 76698585-76698634 (+)	BAP2; IRSP53			protein binding [goid 5515] [pmid 14667819] [evidence IPI]	RefSeq	NM_017450.1	2851	CCGTGGCCTGGGACGTGGCTGGTAGTGTTTGTGTGGGAAGCAGCTCAAGA	I	ILMN_13288	ILMN_1697905	2940370
SLC25A37	1300100	2.41109	16.4825	201.549	6.69533	0	58	485.954	10.5596	NaN	0	44	Homo sapiens solute carrier family 25, member 37 (SLC25A37), transcript variant 1, mRNA.	7706149	51312	NP_057696.1	SLC25A37	NM_016612.1	Chr.8 23485399-23485448 (+)	MSC; MSCP; HT015; PRO1278; PRO1584; PRO2217	membrane [goid 16020] [evidence IEA]; integral to membrane [goid 16021] [evidence IEA]; mitochondrial inner membrane [goid 5743] [evidence IEA]	transport [goid 6810] [evidence IEA]	binding [goid 5488] [evidence IEA]	RefSeq	NM_016612.1	1147	TTTTTGCAGGGTGCTGCCTATGGGCCCTCTGCTCCCCAATGCCTTAGAGA	S	ILMN_138988	ILMN_1715969	1300100
CKB	7150221	2.39213	17.07	483.623	10.9852	0	32	1156.89	28.4564	NaN	0	34	Homo sapiens creatine kinase, brain (CKB), mRNA.	34335231	1152	NP_001814.2	CKB	NM_001823.3	Chr.14 103055909-103055953:103055954-103055958 (-)	B-CK; CKBB	cytoplasm [goid 5737] [evidence NR ]		creatine kinase activity [goid 4111] [pmid 3034271] [evidence TAS]	RefSeq	NM_001823.3	1221	AAATGAAGCCCGGCCCACACCCGACACCAGCCCTGCTGCTTCCTAACTTA	S	ILMN_10755	ILMN_1671478	7150221
STMN3	4260379	2.36128	14.515	322.348	15.1529	0	37	761.154	15.0783	NaN	0	54	Homo sapiens stathmin-like 3 (STMN3), mRNA.	14670374	50861	NP_056978.2	STMN3	NM_015894.2	Chr.20 61741605-61741654 (-)	SCLIP		intracellular signaling cascade [goid 7242] [evidence IEA]; neurogenesis [goid 7399] [pmid 9603203] [evidence TAS]		RefSeq	NM_015894.2	2105	AGCAGAACTGAGGGCTGGGATATTCCTCATGGTGGCAGCGCTCATAGCGA	S	ILMN_3512	ILMN_1693425	4260379
ANKRD38	3840400	2.34859	14.5817	87.5572	2.92672	0	37	205.636	5.17101	NaN	0	41	Homo sapiens ankyrin repeat domain 38 (ANKRD38), mRNA.	44917612	163782	NP_859063.2	ANKRD38	NM_181712.2	Chr.1 62475456-62475505 (-)	FLJ10884; KIAA0172; dJ1078M7.1; RP5-1155K23.5				RefSeq	NM_181712.2	4396	ATTCCCTGGGGCCAGCACATGCAAGGTTTATATGGTCAGTAGCTCACGTG	S	ILMN_8892	ILMN_1776936	3840400
MEF2D	4850255	2.33199	15.498	197.142	7.56476	0	49	459.732	9.37876	NaN	0	44	Homo sapiens MADS box transcription enhancer factor 2, polypeptide D (myocyte enhancer factor 2D) (MEF2D), mRNA.	40254821	4209	NP_005911.1	MEF2D	NM_005920.2	Chr.1 154700310-154700359 (-)		nucleus [goid 5634] [evidence IEA]	regulation of transcription, DNA-dependent [goid 6355] [evidence IEA]; transcription [goid 6350] [evidence IEA]; transcription from RNA polymerase II promoter [goid 6366] [evidence NR ]; muscle development [goid 7517] [pmid 8269842] [evidence TAS]	transcription coactivator activity [goid 3713] [evidence NR ]; transcription factor activity [goid 3700] [pmid 8575763] [evidence NAS]	RefSeq	NM_005920.2	5657	TCTTCCTGGGTCCTGGGGCAGGGCGAGTCCAAGTGTGAGGCTGTTGATTT	S	ILMN_3465	ILMN_1763228	4850255
RHBDL3	6110438	2.31183	14.7933	83.4227	2.3877	0.010219	56	192.859	5.01	NaN	0	36	Homo sapiens rhomboid, veinlet-like 3 (Drosophila) (RHBDL3), mRNA.	75750481	162494	NP_612201.1	RHBDL3	NM_138328.2	Chr.17 27675599-27675648 (+)	VRHO; RHBDL4; FLJ45582; MGC119300; MGC119301	membrane [goid 16020] [evidence IEA]; integral to membrane [goid 16021] [evidence IEA]		peptidase activity [goid 8233] [evidence IEA]; calcium ion binding [goid 5509] [evidence IEA]; serine-type endopeptidase activity [goid 4252] [evidence IEA]	RefSeq	NM_138328.2	4467	CGGTTCTCCTCTGCCTTAAAAACAGTGCCCAACAGTGAACTGCCCCTCCG	S	ILMN_7496	ILMN_1716019	6110438
KRT19	6840196	2.29113	14.0515	118.399	3.94656	0	42	271.268	6.9326	NaN	0	52	Homo sapiens keratin 19 (KRT19), mRNA.	40217850	3880	NP_002267.2	KRT19	NM_002276.3	Chr.17 36933632-36933681 (-)	K19; CK19; K1CS; MGC15366	intermediate filament [goid 5882] [pmid 2448790] [evidence TAS]		structural molecule activity [goid 5198] [evidence IEA]; structural constituent of cytoskeleton [goid 5200] [pmid 2448790] [evidence TAS]	RefSeq	NM_002276.3	1177	CAGCTGGGCGATGTGCGAGCTGATAGTGAGCGGCAGAATCAGGAGTACCA	S	ILMN_6529	ILMN_1753924	6840196
LAMA5	2030102	2.28909	13.0373	639.949	34.5297	0	34	1464.9	28.7468	NaN	0	34	Homo sapiens laminin, alpha 5 (LAMA5), mRNA.	21264601	3911	NP_005551.3	LAMA5	NM_005560.3	Chr.20 60317683-60317732 (-)	KIAA1907	extracellular matrix (sensu Metazoa) [goid 5578] [evidence IEA]; basal lamina [goid 5605] [evidence NR ]; laminin-1 [goid 5606] [evidence IEA]	regulation of cell migration [goid 30334] [evidence IEA]; regulation of cell adhesion [goid 30155] [evidence IEA]; regulation of embryonic development [goid 45995] [evidence IEA]	structural molecule activity [goid 5198] [pmid 9271224] [evidence NAS]; receptor binding [goid 5102] [evidence IEA]	RefSeq	NM_005560.3	11209	CCTTGTGCTCGCCTCATAGGTGTCTATTTGGACTCTAAGCTCTACGGGTG	S	ILMN_12588	ILMN_1773567	2030102
SLC20A1	4480594	2.26609	13.1757	953.461	41.8282	0	49	2160.63	49.7926	NaN	0	49	Homo sapiens solute carrier family 20 (phosphate transporter), member 1 (SLC20A1), mRNA.	31543629	6574	NP_005406.3	SLC20A1	NM_005415.3	Chr.2 113137447-113137496 (+)	PIT1; GLVR1; PiT-1; Glvr-1	membrane [goid 16020] [pmid 8041748] [evidence TAS]; integral to plasma membrane [goid 5887] [pmid 8041748] [evidence TAS]	phosphate transport [goid 6817] [evidence IEA]; positive regulation of I-kappaB kinase/NF-kappaB cascade [goid 43123] [pmid 12761501] [evidence IMP]; phosphate metabolism [goid 6796] [pmid 8041748] [evidence TAS]; transport [goid 6810] [pmid 8041748] [evidence TAS]	inorganic phosphate transporter activity [goid 5315] [evidence IEA]; sodium:phosphate symporter activity [goid 5436] [pmid 8041748] [evidence TAS]; receptor activity [goid 4872] [pmid 8041748] [evidence TAS]	RefSeq	NM_005415.3	2860	CATGCTCTGCGTTGTTGGTTTCACCAGCTTCTGCCCTCACATGCACAGGG	S	ILMN_7081	ILMN_1672662	4480594
SLC9A3R1	6060324	2.2522	13.8426	232.868	10.0698	0	41	524.467	10.9954	NaN	0	41	Homo sapiens solute carrier family 9 (sodium/hydrogen exchanger), member 3 regulator 1 (SLC9A3R1), mRNA.	4759139	9368	NP_004243.1	SLC9A3R1	NM_004252.1	Chr.17 70276944-70276993 (+)	EBP50; NHERF	actin cytoskeleton [goid 15629] [pmid 9430655] [evidence TAS]	protein complex assembly [goid 6461] [pmid 9430655] [evidence TAS]; Wnt receptor signaling pathway [goid 16055] [evidence IEA]	sodium:hydrogen antiporter regulator activity [goid 17155] [pmid 9560162] [evidence NAS]; beta-2 adrenergic receptor binding [goid 31698] [pmid 9560162] [evidence IPI]; protein binding [goid 5515] [pmid 12471024] [evidence IPI]	RefSeq	NM_004252.1	1839	GGCCTCAGCCTTAAACTTTTGTTCCTACTCCCACCCTCAGCGAACTGGGC	S	ILMN_1421	ILMN_1680925	6060324
FAM46B	4480193	2.24089	12.7792	63.1524	2.22453	0.575183	39	141.518	3.90772	NaN	0	45	Homo sapiens family with sequence similarity 46, member B (FAM46B), mRNA.	34147473	115572	NP_443175.1	FAM46B	NM_052943.2	Chr.1 27204252-27204301 (-)	MGC16491; MGC20845; RP11-344H11.8				RefSeq	NM_052943.2	2164	GAGCCCTCCTGCCTGGGAGCTTGTTCTTTGGAAGGTGCTGAGCCTGAATT	S	ILMN_9808	ILMN_1808011	4480193
CEBPA	2650148	2.21575	13.8617	111.12	3.51772	0	45	246.213	6.22808	NaN	0	50	Homo sapiens CCAAT/enhancer binding protein (C/EBP), alpha (CEBPA), mRNA.	28872793	1050	NP_004355.2	CEBPA	NM_004364.2	Chr.19 38483061-38483110 (-)	CEBP; C/EBP-alpha	nucleus [goid 5634] [pmid 8758458] [evidence NAS]	regulation of transcription, DNA-dependent [goid 6355] [evidence IEA]; generation of precursor metabolites and energy [goid 6091] [pmid 8643605] [evidence TAS]; transcription [goid 6350] [pmid 15664994] [evidence IDA]; transcription from RNA polymerase II promoter [goid 6366] [pmid 8643605] [evidence TAS]; myeloid cell differentiation [goid 30099] [pmid 15664994] [evidence NAS]; cytokine and chem…	RNA polymerase II transcription factor activity, enhancer binding [goid 3705] [pmid 8758458] [evidence NAS]; transcription factor binding [goid 8134] [pmid 15664994] [evidence IPI]; protein dimerization activity [goid 46983] [evidence IEA]; sequence-specific DNA binding [goid 43565] [evidence IEA]	RefSeq	NM_004364.2	2050	GCCCCAGCAGTGCCTTGTGCAATGTGAATGTGCGCGTCTCTGCTAAACCA	S	ILMN_27029	ILMN_1715715	2650148
PIM3	6960209	2.21402	12.5357	211.34	6.57146	0	41	467.911	13.8958	NaN	0	21	Homo sapiens pim-3 oncogene (PIM3), mRNA.	52138581	415116	NP_001001852.1	PIM3	NM_001001852.2	Chr.22 48743405-48743454 (+)	pim-3		protein amino acid phosphorylation [goid 6468] [evidence IEA]	protein serine/threonine kinase activity [goid 4674] [evidence IEA]; transferase activity [goid 16740] [evidence IEA]; nucleotide binding [goid 166] [evidence IEA]; protein kinase activity [goid 4672] [evidence IEA]; ATP binding [goid 5524] [evidence IEA]	RefSeq	NM_001001852.2	2042	GCCTGGCGTCTGTCCTGGCCCCGCCTGTCAGAAGATGAACATGTATAGTG	A	ILMN_19535	ILMN_1707748	6960209
LOC402573	4880709	2.16172	14.1577	134.877	3.51229	0	35	291.567	7.5552	NaN	0	26	Homo sapiens hypothetical LOC402573 (LOC402573), mRNA.	51972225	402573	NP_001004323.1	LOC402573	NM_001004323.1	Chr.7 99892264-99892310:99892311-99892313 (-)					RefSeq	NM_001004323.1	864	CTAGGGGGAACCCCAGACCCTTAGAGAGTCCTGACCTCACTCTTACCTGG	S	ILMN_9570	ILMN_1753083	4880709
GAL	7380192	2.12591	11.3536	349.487	11.3007	0	42	742.978	23.3571	NaN	0	33	Homo sapiens galanin (GAL), mRNA.	27804312	51083	NP_057057.2	GAL	NM_015973.2	Chr.11 68212944-68212970:68214961-68214983 (+)	GALN; GLNN; MGC40167	extracellular region [goid 5576] [evidence IEA]	smooth muscle contraction [goid 6939] [evidence NAS]; insulin secretion [goid 30073] [pmid 1370155] [evidence NAS]; neuropeptide signaling pathway [goid 7218] [evidence IEA]; growth hormone secretion [goid 30252] [evidence NAS]	neuropeptide hormone activity [goid 5184] [pmid 1722333] [evidence NAS]	RefSeq	NM_015973.2	449	TGAGTTTCTGTCTTTCTTGCATCTCAAAGAGGCCGGTGCCCTCGACCGCC	S	ILMN_137045	ILMN_1682015	7380192
FGFRL1	6370056	2.12574	13.9175	245.925	6.92368	0	52	522.772	12.9683	NaN	0	50	Homo sapiens fibroblast growth factor receptor-like 1 (FGFRL1), transcript variant 2, mRNA.	51988913	53834	NP_001004358.1	FGFRL1	NM_001004358.1	Chr.4 1010460-1010509 (+)	FHFR; FGFR5	membrane [goid 16020] [evidence IEA]; integral to membrane [goid 16021] [evidence IEA]		receptor activity [goid 4872] [evidence IEA]	RefSeq	NM_001004358.1	2872	AATGATGGAAGGAAGACTGGGTTGCAGGGACTGTGGTCTCTCCTGGGGCC	A	ILMN_28273	ILMN_1795865	6370056
PTPNS1	1170497	2.12452	14.6847	1284.72	35.1859	0	45	2729.41	63.1951	NaN	0	45	Homo sapiens protein tyrosine phosphatase, non-receptor type substrate 1 (PTPNS1), mRNA.	18426910	140885	NP_542970.1	PTPNS1	NM_080792.1	Chr.20 1868371-1868420 (+)	BIT; MFR; P84; SIRP; MYD-1; SHPS1; SIRPA; CD172A; SHPS-1; SIRPalpha; SIRPalpha2; SIRP-ALPHA-1	integral to membrane [goid 16021] [evidence IEA]; plasma membrane [goid 5886] [pmid 9070220] [evidence TAS]	cell adhesion [goid 7155] [pmid 9070220] [evidence TAS]		RefSeq	NM_080792.1	3699	GAACCCCAGGAAAAGGAAGAGGTCGAACCAACCCTGCGGAAGGAGCATGG	S	ILMN_1639	ILMN_1758146	1170497
EEF1A2	4490541	2.11582	13.8292	110.029	3.00004	0	49	232.802	5.87777	NaN	0	49	Homo sapiens eukaryotic translation elongation factor 1 alpha 2 (EEF1A2), mRNA.	25453470	1917	NP_001949.1	EEF1A2	NM_001958.2	Chr.20 61589900-61589949 (-)	HS1; STN; EF1A; EEF1AL; EF-1-alpha-2	cytoplasm [goid 5737] [evidence IEA]; nucleus [goid 5634] [evidence IEA]	protein biosynthesis [goid 6412] [evidence IEA]; translational elongation [goid 6414] [evidence IEA]	nucleotide binding [goid 166] [evidence IEA]; GTP binding [goid 5525] [evidence IEA]; translation elongation factor activity [goid 3746] [evidence IEA]	RefSeq	NM_001958.2	1703	CCCTCGGTCAGCGACTGGATGCTCGCCATCAAGGTCCAGTGGAAGTTCTT	S	ILMN_2929	ILMN_1811315	4490541
NPTX1	2450427	2.11127	10.7469	132.107	4.43168	0	48	278.913	9.22865	NaN	0	41	Homo sapiens neuronal pentraxin I (NPTX1), mRNA.	55770877	4884	NP_002513.2	NPTX1	NM_002522.2	Chr.17 76057281-76057330 (-)	NP1; MGC105123; DKFZp686J2446		synaptic transmission [goid 7268] [pmid 8884281] [evidence TAS]; transport [goid 6810] [pmid 8884281] [evidence TAS]; central nervous system development [goid 7417] [pmid 8884281] [evidence TAS]	calcium ion binding [goid 5509] [evidence IEA]	RefSeq	NM_002522.2	3334	GATAATCGTGCTTCCTCAGCGCCCGTCGGGTTGTGGCATCCTTGGATCTG	A	ILMN_5048	ILMN_1763750	2450427
EML2	2030450	2.08339	11.9452	370.534	12.3516	0	53	771.968	21.2548	NaN	0	41	Homo sapiens echinoderm microtubule associated protein like 2 (EML2), mRNA.	6912355	24139	NP_036287.1	EML2	NM_012155.1	Chr.19 50804558-50804607 (-)	ELP70; EMAP2; EMAP-2	microtubule associated complex [goid 5875] [pmid 10521658] [evidence TAS]; microtubule [goid 5874] [evidence IEA]	sensory perception of sound [goid 7605] [pmid 10521658] [evidence TAS]; visual perception [goid 7601] [pmid 10521658] [evidence TAS]		RefSeq	NM_012155.1	2138	CCGGGTGGGAAGAGGGAGTCACATCGCTTTGGGGATCCATTGGTGTTTGG	S	ILMN_4890	ILMN_1791990	2030450
NPAS1	7150437	2.07353	12.6068	82.6046	2.65823	0.010219	41	171.283	4.37596	NaN	0	46	Homo sapiens neuronal PAS domain protein 1 (NPAS1), mRNA.	22027481	4861	NP_002508.2	NPAS1	NM_002517.2	Chr.19 52240791-52240840 (+)	MOP5; PASD5	nucleus [goid 5634] [evidence IEA]	regulation of transcription, DNA-dependent [goid 6355] [evidence IEA]; signal transduction [goid 7165] [evidence IEA]; central nervous system development [goid 7417] [pmid 9012850] [evidence TAS]	signal transducer activity [goid 4871] [evidence IEA]; transcription factor activity [goid 3700] [pmid 9012850] [evidence TAS]	RefSeq	NM_002517.2	1977	GGTCCCCCAGGACAGTAGGCCCGGCTCTGCCCGTAGCCCTGAGAATTAAA	S	ILMN_5949	ILMN_1747067	7150437
C9orf132	380041	2.06411	12.433	119.841	3.2703	0	48	247.364	6.98656	NaN	0	57	Homo sapiens chromosome 9 open reading frame 132 (C9orf132), mRNA.	42558263	399665	NP_976050.1	C9orf132	NM_203305.1	Chr.9 129743302-129743351 (-)	EEIG1; MGC50853; bA203J24.7				RefSeq	NM_203305.1	2973	AGACTCCTCCAGACCAGGAACCCCAGAAGGAGACAGAGCCTGCCACATCC	S	ILMN_137728	ILMN_1745112	380041
SMAD3	5130767	2.05225	13.033	531.696	19.788	0	51	1091.17	23.1399	NaN	0	54	Homo sapiens SMAD, mothers against DPP homolog 3 (Drosophila) (SMAD3), mRNA.	52352808	4088	NP_005893.1	SMAD3	NM_005902.3	Chr.15 65274286-65274335 (+)	MADH3; JV15-2; Smad 3; HSPC193; HsT17436; MGC60396; DKFZP586N0721; DKFZp686J10186	intracellular [goid 5622] [pmid 14612439] [evidence IC ]	regulation of transcription, DNA-dependent [goid 6355] [evidence IEA]; transforming growth factor beta receptor signaling pathway [goid 7179] [pmid 8774881] [evidence TAS]; transcription [goid 6350] [evidence IEA]; transcription from RNA polymerase II promoter [goid 6366] [pmid 10823886] [evidence TAS]	protein binding [goid 5515] [pmid 15527767] [evidence IPI]; transcription factor activity [goid 3700] [pmid 10823886] [evidence TAS]	RefSeq	NM_005902.3	5934	TGCAACTCGGCTGTTCTGGACTCTGATGTGTGTGGAGGGATGGGGAATAG	S	ILMN_16351	ILMN_1682738	5130767
PLCXD1	2710743	2.05165	12.1091	285.271	9.63293	0	39	585.278	15.1423	NaN	0	39	Homo sapiens phosphatidylinositol-specific phospholipase C, X domain containing 1 (PLCXD1), mRNA.	8922994	55344	NP_060860.1	PLCXD1	NM_018390.1	Chr.X 159773-159822 (+)	FLJ11323; LL0XNC01-136G2.1		intracellular signaling cascade [goid 7242] [evidence IEA]	ornithine decarboxylase activator activity [goid 42978] [evidence ISS]; phospholipase C activity [goid 4629] [evidence IEA]	RefSeq	NM_018390.1	1840	GTACCCGGTTGCTACGGTGAAATGAAGGTGCCCCGCATCCAGAAAGACGC	S	ILMN_8273	ILMN_1747451	2710743
PDXP	5570661	2.04934	14.991	184.932	5.3543	0	35	378.988	7.59052	NaN	0	48	Homo sapiens pyridoxal (pyridoxine, vitamin B6) phosphatase (PDXP), mRNA.	34147500	57026	NP_064711.1	PDXP	NM_020315.3	Chr.22 36392700-36392749 (+)	CIN; PLP; FLJ32703; dJ37E16.5	cytoplasm [goid 5737] [evidence IEA]	metabolism [goid 8152] [evidence IEA]	phosphoric monoester hydrolase activity [goid 16791] [evidence IEA]; magnesium ion binding [goid 287] [evidence IEA]; hydrolase activity [goid 16787] [evidence IEA]; protein binding [goid 5515] [evidence IEA]	RefSeq	NM_020315.3	1819	GGGGCTTTCGTGTCCCCCTGTGCGGTCAGTGTTTTCAGTACCACCTCTCT	S	ILMN_137856	ILMN_1736441	5570661
HES6	2030577	2.0487	9.7752	141.533	5.77178	0	35	289.959	9.41207	NaN	0	32	Homo sapiens hairy and enhancer of split 6 (Drosophila) (HES6), mRNA.	34147684	55502	NP_061115.2	HES6	NM_018645.3	Chr.2 238811723-238811772 (-)		transcription factor complex [goid 5667] [pmid 10851137] [evidence ISS]; nucleus [goid 5634] [evidence IEA]	regulation of transcription, DNA-dependent [goid 6355] [evidence NAS]; cell differentiation [goid 30154] [evidence IEA]	transcription cofactor activity [goid 3712] [pmid 10851137] [evidence ISS]; transcription factor activity [goid 3700] [pmid 10851137] [evidence TAS]	RefSeq	NM_018645.3	1233	GCTGCACTGCCCAGAGCTGTGATGCTCTGTACATCTTGTTTGTAGCACAC	S	ILMN_4854	ILMN_1694268	2030577
HPCAL1	20670	2.02877	10.5458	1422.79	75.9488	0	44	2886.53	62.849	NaN	0	51	Homo sapiens hippocalcin-like 1 (HPCAL1), transcript variant 1, mRNA.	19913440	3241	NP_002140.2	HPCAL1	NM_002149.2	Chr.2 10485061-10485110 (+)	BDR1; HLP2; VILIP-3			calcium ion binding [goid 5509] [pmid 8038222] [evidence TAS]	RefSeq	NM_002149.2	1619	TGCATGTGTGCCCTGAGCCGTGATGATCCTCCCATCCGTGTTGTGAGCAC	A	ILMN_11657	ILMN_1764850	20670
ASGR1	6650484	2.02688	11.034	166.446	6.77694	0	43	337.367	8.71339	NaN	0	36	Homo sapiens asialoglycoprotein receptor 1 (ASGR1), mRNA.	18426870	432	NP_001662.1	ASGR1	NM_001671.2	Chr.17 7017542-7017591 (-)	ASGPR; CLEC4H1; Hs.12056	membrane [goid 16020] [evidence IEA]; integral to plasma membrane [goid 5887] [pmid 10734069] [evidence TAS]	receptor mediated endocytosis [goid 6898] [pmid 8439566] [evidence TAS]	asialoglycoprotein receptor activity [goid 4873] [pmid 8439566] [evidence TAS]; calcium ion binding [goid 5509] [evidence IEA]; receptor activity [goid 4872] [evidence IEA]; sugar binding [goid 5529] [evidence IEA]	RefSeq	NM_001671.2	1165	GGGGAAGGATAGGGTGATGTTCCGAAGGTGAGGAGCTTGAAACCCGTGGC	S	ILMN_17580	ILMN_1769013	6650484
IL11	7160743	2.02601	11.9232	547.228	22.2658	0	57	1108.69	24.8239	NaN	0	67	Homo sapiens interleukin 11 (IL11), mRNA.	24430217	3589	NP_000632.1	IL11	NM_000641.2	Chr.19 60567986-60568035 (-)	AGIF; IL-11	extracellular space [goid 5615] [evidence IEA]	fat cell differentiation [goid 45444] [pmid 1828438] [evidence NAS]; cell-cell signaling [goid 7267] [pmid 2145578] [evidence IC ]; platelet activation [goid 30168] [evidence NAS]; B cell differentiation [goid 30183] [pmid 2145578] [evidence NAS]; megakaryocyte differentiation [goid 30219] [pmid 2145578] [evidence NAS]; positive regulation of cell proliferation [goid 8284] [pmid 2145578] [evidenc…	cytokine activity [goid 5125] [evidence IEA]; interleukin-11 receptor binding [goid 5142] [pmid 2145578] [evidence NAS]	RefSeq	NM_000641.2	1887	GAGCAGGGACTGTCATTCAGGGAGGCTAAGGAGAGAGGCTTGCTTGGGAT	S	ILMN_23651	ILMN_1788107	7160743
THBD	5490348	2.02437	11.9864	86.9812	2.57647	0	48	176.082	4.857	NaN	0	36	Homo sapiens thrombomodulin (THBD), mRNA.	40288292	7056	NP_000352.1	THBD	NM_000361.2	Chr.20 22974506-22974555 (-)	TM; THRM; CD141	membrane [goid 16020] [evidence IEA]; integral to plasma membrane [goid 5887] [pmid 2822087] [evidence TAS]	blood coagulation [goid 7596] [pmid 9252393] [evidence TAS]	calcium ion binding [goid 5509] [pmid 10336638] [evidence TAS]; transmembrane receptor activity [goid 4888] [evidence IEA]; sugar binding [goid 5529] [evidence IEA]	RefSeq	NM_000361.2	3746	GCAAATGCTATGAGATGCATGGAGGGCTGCCCTGTACCCCAGCACTTGTG	S	ILMN_10912	ILMN_1759787	5490348
MLPH	4760634	2.00822	13.368	409.324	11.671	0	44	822.012	19.2003	NaN	0	51	Homo sapiens melanophilin (MLPH), mRNA.	34222365	79083	NP_077006.1	MLPH	NM_024101.4	Chr.2 238127146-238127195 (+)	ln; MELPH; l1Rk3; MGC2771; SLAC2-A; Slac-2a; FLJ12145; l(1)-3Rk; exophilin-3		intracellular protein transport [goid 6886] [evidence IEA]	metal ion binding [goid 46872] [evidence IEA]; protein binding [goid 5515] [evidence IEA]; Rab GTPase binding [goid 17137] [evidence IEA]	RefSeq	NM_024101.4	2150	TCCTGCACTGCTCACCTGGGTTTACTGATGACTCCTGGCTGCCCCACCAT	S	ILMN_29422	ILMN_1795342	4760634
GGA2	6270364	2.00096	14.0186	144.029	3.62971	0	44	288.196	6.65424	NaN	0	52	Homo sapiens golgi associated, gamma adaptin ear containing, ARF binding protein 2 (GGA2), mRNA.	77157783	23062	NP_055859.1	GGA2	NM_015044.3	Chr.16 23383475-23383524 (-)	VEAR; FLJ20966; KIAA1080	clathrin coat of trans-Golgi network vesicle [goid 30130] [evidence IEA]; membrane [goid 16020] [evidence IEA]; Golgi stack [goid 5795] [evidence IEA]; Golgi trans face [goid 5802] [pmid 10749927] [evidence IDA]	intra-Golgi transport [goid 6891] [evidence IEA]; intracellular protein transport [goid 6886] [pmid 10749927] [evidence NAS]; protein complex assembly [goid 6461] [evidence IEA]	ADP-ribosylation factor binding [goid 30306] [pmid 10749927] [evidence IDA]; protein transporter activity [goid 8565] [evidence IEA]; protein binding [goid 5515] [pmid 12505986] [evidence IPI]	RefSeq	NM_015044.3	4805	GCACCTGAGACTTATTGGGTCCCTGATTCCTGCTTCGTCTGTATCCGCAG	S	ILMN_17168	ILMN_1717317	6270364
KIAA1522	6290626	1.99986	11.7213	161.319	5.22125	0	32	322.615	8.53978	NaN	0	41	Homo sapiens KIAA1522 (KIAA1522), mRNA.	68226425	57648	NP_065939.1	KIAA1522	NM_020888.1	Chr.1 33012857-33012906 (+)					RefSeq	NM_020888.1	4993	CTGAGCTTGTTTCCCTGCTGGGTGGGACAGAGGACAAAGGAGAAGGGAGG	S	ILMN_12161	ILMN_1700384	6290626
KRT18	2570669	1.99561	9.33794	79.2868	2.8953	0.0408759	37	158.226	5.55826	NaN	0	29	Homo sapiens keratin 18 (KRT18), transcript variant 2, mRNA.	40354194	3875	NP_954657.1	KRT18	NM_199187.1	Chr.12 51631675-51631696:51631782-51631809 (+)	K18; CYK18	intermediate filament [goid 5882] [pmid 2434380] [evidence TAS]	morphogenesis [goid 9653] [pmid 2434380] [evidence TAS]	structural constituent of cytoskeleton [goid 5200] [evidence NR ]	RefSeq	NM_199187.1	870	AGACAAGTACTGGTCTCAGCAGATTGAGGAGAGCACCACAGTGGTCACCA	A	ILMN_22651	ILMN_1694778	2570669
C9orf152	3190241	1.98272	10.9764	72.2933	2.50283	0.140146	33	143.337	3.96958	NaN	0	40	Homo sapiens chromosome 9 open reading frame 152 (C9orf152), mRNA.	61175272	401546	NP_001013011.1	C9orf152	NM_001012993.1	Chr.9 112001811-112001860 (-)	MGC131682; bA470J20.2		regulation of transcription, DNA-dependent [goid 6355] [evidence IEA]	transcription factor activity [goid 3700] [evidence IEA]	RefSeq	NM_001012993.1	1963	GCATGGCCGTCCAGTCTTGCCCATCTACATCCAGAGCTGTTAACTAGTAG	S	ILMN_753	ILMN_1781745	3190241
ADAMTS8	3610307	1.96695	16.7454	154.493	3.92788	0	56	303.879	4.99314	NaN	0	58	Homo sapiens ADAM metallopeptidase with thrombospondin type 1 motif, 8 (ADAMTS8), mRNA.	73808263	11095	NP_008968.3	ADAMTS8	NM_007037.3	Chr.11 129780112-129780161 (-)	METH2; ADAM-TS8	extracellular matrix (sensu Metazoa) [goid 5578] [evidence IEA]; extracellular matrix [goid 31012] [evidence IEA]	negative regulation of cell proliferation [goid 8285] [pmid 10438512] [evidence TAS]; proteolysis and peptidolysis [goid 6508] [evidence IEA]	metal ion binding [goid 46872] [evidence IEA]; low affinity phosphate transporter activity [goid 9673] [pmid 10610729] [evidence TAS]; heparin binding [goid 8201] [evidence IEA]; metalloendopeptidase activity [goid 4222] [evidence IEA]; integrin binding [goid 5178] [pmid 10438512] [evidence TAS]; zinc ion binding [goid 8270] [evidence IEA]	RefSeq	NM_007037.3	3878	AATCCATCACCTAAAGGGCCGCAGCGTCGCAGGGTTTGGAGAGCCACATG	S	ILMN_15186	ILMN_1663112	3610307
SCNN1D	6580241	1.95868	10.2279	82.2245	2.82439	0.0116788	45	161.051	4.88263	NaN	0	47	Homo sapiens sodium channel, nonvoltage-gated 1, delta (SCNN1D), mRNA.	34101281	6339	NP_002969.2	SCNN1D	NM_002978.2	Chr.1 1217213-1217262 (+)	ENaCd; SCNED; dNaCh; ENaCdelta	membrane fraction [goid 5624] [evidence NR ]; integral to membrane [goid 16021] [evidence IEA]; membrane [goid 16020] [evidence IEA]; integral to plasma membrane [goid 5887] [evidence NR ]	ion transport [goid 6811] [evidence IEA]; sodium ion transport [goid 6814] [pmid 7499195] [evidence TAS]; sensory perception [goid 7600] [evidence IEA]	amiloride-sensitive sodium channel activity [goid 15280] [pmid 7499195] [evidence TAS]; ion channel activity [goid 5216] [evidence IEA]; sodium ion binding [goid 31402] [evidence IEA]	RefSeq	NM_002978.2	2444	CAAGGCAGGCCCCACGGACACACTTGGGCTGCTCTGAAATAAAGCTGTTG	S	ILMN_8248	ILMN_1754757	6580241
CENTG3	3830735	1.9559	11.471	244.718	8.17325	0	49	478.644	12.2196	NaN	0	44	Homo sapiens centaurin, gamma 3 (CENTG3), mRNA.	32307157	116988	NP_114152.2	CENTG3	NM_031946.3	Chr.7 150472251-150472300 (+)	AGAP3; MRIP-1		small GTPase mediated signal transduction [goid 7264] [evidence IEA]; regulation of GTPase activity [goid 43087] [evidence IEA]	metal ion binding [goid 46872] [evidence IEA]; GTPase activator activity [goid 5096] [evidence IEA]; GTP binding [goid 5525] [evidence IEA]	RefSeq	NM_031946.3	2919	AGATCCCTGCCTCCTAGTGCCAGCCCCTCACACGCCTTCATCCTGAAACA	S	ILMN_29137	ILMN_1778283	3830735
UAP1L1	20446	1.95398	11.5777	171.371	4.67178	0	57	334.856	9.4489	NaN	0	49	Homo sapiens UDP-N-acteylglucosamine pyrophosphorylase 1-like 1 (UAP1L1), mRNA.	46409263	91373	NP_997192.1	UAP1L1	NM_207309.1	Chr.9 139098360-139098409 (+)	RP11-229P13.18		metabolism [goid 8152] [evidence IEA]	nucleotidyltransferase activity [goid 16779] [evidence IEA]	RefSeq	NM_207309.1	2749	GCAAACCATGCTGTGCCTTAGGGCCCTTCTCATAGCTGTTCCTCATGGCC	S	ILMN_20654	ILMN_1653712	20446
UHRF1	10458	1.94899	11.7069	195.072	6.5575	0	50	380.193	9.25551	NaN	0	46	Homo sapiens ubiquitin-like, containing PHD and RING finger domains, 1 (UHRF1), mRNA.	16507203	29128	NP_037414.2	UHRF1	NM_013282.2	Chr.19 4912679-4912728 (+)	Np95; ICBP90; RNF106; huNp95; FLJ21925	ubiquitin ligase complex [goid 151] [evidence IEA]; nucleus [goid 5634] [evidence IEA]	regulation of transcription, DNA-dependent [goid 6355] [evidence IEA]; cell cycle [goid 7049] [evidence IEA]; protein ubiquitination [goid 16567] [evidence IEA]; transcription [goid 6350] [evidence IEA]; DNA repair [goid 6281] [evidence IEA]	metal ion binding [goid 46872] [evidence IEA]; protein binding [goid 5515] [evidence IEA]; DNA binding [goid 3677] [evidence IEA]; ubiquitin-protein ligase activity [goid 4842] [evidence IEA]; zinc ion binding [goid 8270] [evidence IEA]; ligase activity [goid 16874] [evidence IEA]	RefSeq	NM_013282.2	3330	CCAGTTCTTCCTGACACCGGATGGGTGCTTGGGAACCGTTTGAGCCTTAT	S	ILMN_12005	ILMN_1786065	10458
RKHD3	4210450	1.94489	10.6785	134.646	3.82584	0	33	261.872	8.08833	NaN	0	39	Homo sapiens ring finger and KH domain containing 3 (RKHD3), mRNA.	47894110	84206	NP_115622.2	RKHD3	NM_032246.3	Chr.15 80121997-80122046 (-)	RNF195; DKFZp434J0617	ubiquitin ligase complex [goid 151] [evidence IEA]	protein amino acid autophosphorylation [goid 46777] [evidence ISS]; calcium-mediated signaling [goid 19722] [evidence ISS]; positive regulation of transcription [goid 45941] [evidence ISS]; protein ubiquitination [goid 16567] [evidence IEA]; regulation of protein kinase activity [goid 45859] [evidence ISS]; MAPKKK cascade [goid 165] [evidence ISS]	calcium- and calmodulin-dependent protein kinase activity [goid 4685] [evidence ISS]; nucleic acid binding [goid 3676] [evidence IEA]; calmodulin binding [goid 5516] [evidence ISS]; ubiquitin-protein ligase activity [goid 4842] [evidence IEA]; zinc ion binding [goid 8270] [evidence IEA]; calcium ion binding [goid 5509] [evidence ISS]; protein-tyrosine kinase activity [goid 4713] [evidence ISS]	RefSeq	NM_032246.3	2534	GAATGTTCGTGGAAGGGCCAGGAGTTCCTGTGAAACCAGGATACTGCAGC	S	ILMN_29516	ILMN_1658989	4210450
BAIAP2	3520671	1.93782	10.8565	174.796	5.94466	0	47	338.723	9.15481	NaN	0	35	Homo sapiens BAI1-associated protein 2 (BAIAP2), transcript variant 3, mRNA.	5453564	10458	NP_006331.1	BAIAP2	NM_006340.1	Chr.17 76704270-76704319 (+)	BAP2; IRSP53			protein binding [goid 5515] [pmid 14667819] [evidence IPI]	RefSeq	NM_006340.1	1780	CCCCCGCCCTTCCCATGTAGCCTGTTCTGTCATCATCTGTGCGTTCCTGT	I	ILMN_17382	ILMN_1705922	3520671
CYB5D1	2680673	1.93626	11.2488	253.017	10.3322	0	46	489.906	10.7269	NaN	0	54	Homo sapiens cytochrome b5 domain containing 1 (CYB5D1), mRNA.	40255059	124637	NP_653208.2	CYB5D1	NM_144607.2	Chr.17 7706001-7706050 (+)	FLJ32499			metal ion binding [goid 46872] [evidence IEA]; iron ion binding [goid 5506] [evidence IEA]	RefSeq	NM_144607.2	3173	CATGTCTTGCCTCAGACCCTCACACACTGTCCTCTCTGCCTGCAACACTC	S	ILMN_26624	ILMN_1670925	2680673
MRPL41	4060703	1.93067	10.0287	440.856	20.6052	0	39	851.149	20.3064	NaN	0	52	Homo sapiens mitochondrial ribosomal protein L41 (MRPL41), nuclear gene encoding mitochondrial protein, mRNA.	21265092	64975	NP_115866.1	MRPL41	NM_032477.1	Chr.9 139566475-139566524 (+)	BMRP; PIG3; RPML27; MRP-L27			structural constituent of ribosome [goid 3735] [evidence IEA]	RefSeq	NM_032477.1	216	ATCGGCTTCCTCACCTCGGGCTGGAGGTTCGTGCAGATCAAGGAGATGGT	S	ILMN_12476	ILMN_1705464	4060703
LOC339344	4200681	1.92087	13.4571	233.418	7.25272	0	52	448.366	8.72007	NaN	0	53	Homo sapiens hypothetical protein LOC339344 (LOC339344), mRNA.	61656201	339344	NP_001012661.1	LOC339344	NM_001012643.2	Chr.19 51085200-51085249 (-)		nucleus [goid 5634] [evidence IEA]		DNA binding [goid 3677] [evidence IEA]	RefSeq	NM_001012643.2	1758	GCGCCGAGTTCTGATGGGAGAGGTACAGGTTGGGTTCTCTGCCTACCATT	S	ILMN_6535	ILMN_1704793	4200681
WDR58	2120088	1.919	12.5021	325.778	10.306	0	45	625.168	13.6412	NaN	0	45	Homo sapiens WD repeat domain 58 (WDR58), mRNA.	31543163	79228	NP_077315.2	WDR58	NM_024339.2	Chr.16 3017232-3017281 (+)	MGC2655			kinase activity [goid 16301] [evidence IEA]	RefSeq	NM_024339.2	995	ATCTTCCCCATCCGGGCGCCACAGAAGCACGTCACCTTCTACCAGGACCT	S	ILMN_25260	ILMN_1679880	2120088
DUSP2	6180044	1.91516	12.0438	94.9751	3.01396	0	39	181.892	4.20281	NaN	0	44	Homo sapiens dual specificity phosphatase 2 (DUSP2), mRNA.	12707563	1844	NP_004409.1	DUSP2	NM_004418.2	Chr.2 96172830-96172879 (-)	PAC1; PAC-1	nucleus [goid 5634] [pmid 8107850] [evidence TAS]	protein amino acid dephosphorylation [goid 6470] [pmid 8107850] [evidence TAS]; inactivation of MAPK activity [goid 188] [pmid 8107850] [evidence TAS]	protein tyrosine/threonine phosphatase activity [goid 8330] [pmid 8107850] [evidence TAS]; hydrolase activity [goid 16787] [evidence IEA]; protein tyrosine phosphatase activity [goid 4725] [pmid 7681221] [evidence TAS]; MAP kinase phosphatase activity [goid 17017] [evidence IEA]	RefSeq	NM_004418.2	1440	AAGCCCTGTGTTCCTGGGGAAGCTGGGGACTTGGGAAGTGATGGGTGTGT	S	ILMN_21154	ILMN_1712959	6180044
OXTR	5550053	1.9103	9.30231	670.539	29.6878	0	29	1280.93	35.9296	NaN	0	30	Homo sapiens oxytocin receptor (OXTR), mRNA.	32307151	5021	NP_000907.2	OXTR	NM_000916.3	Chr.3 8767196-8767245 (-)	OT-R	endosome [goid 5768] [evidence NR ]; integral to plasma membrane [goid 5887] [pmid 10858434] [evidence TAS]; plasma membrane [goid 5886] [pmid 10910058] [evidence TAS]	pregnancy [goid 7565] [pmid 1313946] [evidence TAS]; G-protein signaling, coupled to IP3 second messenger (phospholipase C activating) [goid 7200] [evidence NR ]; lactation [goid 7595] [pmid 1313946] [evidence TAS]; muscle contraction [goid 6936] [pmid 1313946] [evidence TAS]	oxytocin receptor activity [goid 4990] [pmid 10858434] [evidence TAS]; vasopressin receptor activity [goid 5000] [evidence IEA]; receptor activity [goid 4872] [evidence IEA]; rhodopsin-like receptor activity [goid 1584] [evidence IEA]	RefSeq	NM_000916.3	4209	AGGGCCTGGAGGCTGTGAGAGATGAGGCATGACTACTAAGGGTTTGGGGT	S	ILMN_7313	ILMN_1804929	5550053
CMIP	3710131	1.90195	13.8979	1511.29	31.8747	0	37	2874.39	66.2054	NaN	0	40	Homo sapiens c-Maf-inducing protein (CMIP), transcript variant Tc-mip, mRNA.	29789254	80790	NP_085132.1	CMIP	NM_030629.1	Chr.16 80302617-80302666 (+)	KIAA1694				RefSeq	NM_030629.1	3880	TCTTTCCCCCCTCCGGTCCCATACTTCACAGCACTCTGGTGCGGGAAGAA	A	ILMN_13851	ILMN_1738075	3710131
KRT16	5360678	1.88919	9.20925	66.8651	2.06668	0.370803	55	126.321	4.38943	NaN	0	38	Homo sapiens keratin 16 (focal non-epidermolytic palmoplantar keratoderma) (KRT16), mRNA.	24430191	3868	NP_005548.2	KRT16	NM_005557.2	Chr.17 37020692-37020741 (-)	K16; CK16; K1CP; NEPPK; KRT16A	intermediate filament [goid 5882] [pmid 2451124] [evidence NAS]	cell proliferation [goid 8283] [pmid 8595410] [evidence TAS]; epidermis development [goid 8544] [pmid 7539673] [evidence TAS]; cytoskeleton organization and biogenesis [goid 7010] [pmid 2451124] [evidence NAS]	structural constituent of cytoskeleton [goid 5200] [pmid 2451124] [evidence NAS]	RefSeq	NM_005557.2	1028	AAAGAAGTGGCCTCCAACAGCGAACTGGTACAGAGCAGCCGCAGTGAGGT	S	ILMN_23524	ILMN_1736760	5360678
JUND	380682	1.88655	8.40804	4138.64	268.037	0	46	7807.74	168.343	NaN	0	34	Homo sapiens jun D proto-oncogene (JUND), mRNA.	10938013	3727	NP_005345.2	JUND	NM_005354.2	Chr.19 18251602-18251651 (-)		chromatin [goid 785] [pmid 1903194] [evidence TAS]; nucleus [goid 5634] [evidence IEA]	transcription [goid 6350] [evidence IEA]; regulation of transcription from RNA polymerase II promoter [goid 6357] [pmid 1903194] [evidence TAS]	protein dimerization activity [goid 46983] [evidence IEA]; RNA polymerase II transcription factor activity [goid 3702] [pmid 1903194] [evidence TAS]; transcription factor activity [goid 3700] [evidence IEA]; sequence-specific DNA binding [goid 43565] [evidence IEA]	RefSeq	NM_005354.2	1817	GCTACGAGTCCACATTCCTGTTTGTAATCCTTGGTTCGCCCGGTTTTCTG	S	ILMN_29325	ILMN_1810214	380682
INHBB	1090167	1.87831	10.5734	111.013	3.04449	0	44	208.517	6.17711	NaN	0	45	Homo sapiens inhibin, beta B (activin AB beta polypeptide) (INHBB), mRNA.	9257224	3625	NP_002184.1	INHBB	NM_002193.1	Chr.2 120825124-120825173 (+)		extracellular region [goid 5576] [pmid 3122219] [evidence TAS]	growth [goid 40007] [evidence IEA]; ovarian follicle development [goid 1541] [pmid 12790766] [evidence NAS]; defense response [goid 6952] [pmid 3122219] [evidence TAS]; negative regulation of follicle-stimulating hormone secretion [goid 46882] [pmid 3122219] [evidence IPI]; cell differentiation [goid 30154] [pmid 10320815] [evidence NAS]; positive regulation of follicle-stimulating hormone secret…	cytokine activity [goid 5125] [pmid 3122219] [evidence TAS]; growth factor activity [goid 8083] [evidence IEA]; hormone activity [goid 5179] [pmid 3122219] [evidence TAS]; host cell surface receptor binding [goid 46789] [pmid 12456957] [evidence TAS]; protein homodimerization activity [goid 42803] [pmid 2575216] [evidence IPI]	RefSeq	NM_002193.1	3194	CCGCCCGCATAGCACTTGCAGACCTGCCTGAACGCACATGACATAGCACT	S	ILMN_7166	ILMN_1685714	1090167
SRF	3120184	1.8756	14.274	1675.36	40.3028	0	35	3142.29	62.4674	NaN	0	44	Homo sapiens serum response factor (c-fos serum response element-binding transcription factor) (SRF), mRNA.	61743976	6722	NP_003122.1	SRF	NM_003131.2	Chr.6 43256987-43257036 (+)		nucleus [goid 5634] [pmid 3203386] [evidence TAS]	signal transduction [goid 7165] [pmid 3203386] [evidence TAS]; transcription [goid 6350] [evidence IEA]; regulation of transcription from RNA polymerase II promoter [goid 6357] [pmid 3203386] [evidence TAS]	protein binding [goid 5515] [pmid 14565952] [evidence IPI]; RNA polymerase II transcription factor activity [goid 3702] [pmid 3203386] [evidence TAS]; transcription factor activity [goid 3700] [evidence IEA]; sequence-specific DNA binding [goid 43565] [evidence IEA]	RefSeq	NM_003131.2	4083	TATGTGCAGCGACCCTTGGTGTTTCCCTTCCTCGGTGGCTCTGGGGTATG	S	ILMN_22299	ILMN_1803398	3120184
HEYL	3140717	1.87012	10.7999	196.677	6.23619	0	34	367.808	9.60948	NaN	0	41	Homo sapiens hairy/enhancer-of-split related with YRPW motif-like (HEYL), mRNA.	19923414	26508	NP_055386.1	HEYL	NM_014571.2	Chr.1 39862460-39862509 (-)		nucleus [goid 5634] [evidence IEA]	regulation of transcription, DNA-dependent [goid 6355] [evidence IEA]; neurogenesis [goid 7399] [pmid 10415358] [evidence TAS]	transcription factor activity [goid 3700] [pmid 10415358] [evidence NAS]	RefSeq	NM_014571.2	3264	GTGTTTCTATCCCCAAGCCTTCCTGGTGTCTCCAACTCCTACCCCATTGC	S	ILMN_10547	ILMN_1654324	3140717
GRASP	1050671	1.86819	8.64456	72.8703	2.24769	0.131387	29	136.136	5.07081	NaN	0	38	Homo sapiens GRP1 (general receptor for phosphoinositides 1)-associated scaffold protein (GRASP), mRNA.	32171220	160622	NP_859062.1	GRASP	NM_181711.1	Chr.12 50695586-50695635 (+)				protein binding [goid 5515] [evidence IEA]; receptor activity [goid 4872] [evidence IEA]	RefSeq	NM_181711.1	1580	TCCCATGAAGCCCTCTCCTCAGCTTTACTTGCTCCCCCGCCCTTAGCCTT	S	ILMN_11141	ILMN_1705210	1050671
COL7A1	6510746	1.86753	12.3313	468.877	18.0484	0	45	875.643	14.938	NaN	0	33	Homo sapiens collagen, type VII, alpha 1 (epidermolysis bullosa, dystrophic, dominant and recessive) (COL7A1), mRNA.	17738300	1294	NP_000085.1	COL7A1	NM_000094.2	Chr.3 48576675-48576724 (-)	EBD1; EBR1; EBDCT	basement membrane [goid 5604] [pmid 9375848] [evidence TAS]; collagen type VII [goid 5590] [pmid 9375848] [evidence TAS]; cytoplasm [goid 5737] [evidence IEA]	epidermis development [goid 8544] [pmid 8170945] [evidence TAS]; cell adhesion [goid 7155] [evidence IEA]; phosphate transport [goid 6817] [evidence IEA]	serine-type endopeptidase inhibitor activity [goid 4867] [evidence IEA]; structural molecule activity [goid 5198] [evidence IEA]; protein binding [goid 5515] [evidence IEA]	RefSeq	NM_000094.2	9046	TGCACGTCCGTTATTTCAGTGACTTGGTCCCGTGGGTCTAGCCTTCCCCC	S	ILMN_24830	ILMN_1751161	6510746
PKP1	2850440	1.86726	10.0315	77.7558	2.71383	0.0540146	41	145.19	4.00843	NaN	0	50	Homo sapiens plakophilin 1 (ectodermal dysplasia/skin fragility syndrome) (PKP1), transcript variant 1a, mRNA.	53729343	5317	NP_001005337.1	PKP1	NM_001005337.1	Chr.1 199568466-199568515 (+)	B6P	cytoskeleton [goid 5856] [evidence IEA]; desmosome [goid 30057] [pmid 7527055] [evidence NAS]; intermediate filament [goid 5882] [pmid 7527055] [evidence TAS]; nucleus [goid 5634] [pmid 9369526] [evidence NAS]; plasma membrane [goid 5886] [evidence NR ]	cell-cell signaling [goid 7267] [evidence NR ]; signal transduction [goid 7165] [pmid 7527055] [evidence NAS]; cell adhesion [goid 7155] [pmid 10852826] [evidence NAS]	signal transducer activity [goid 4871] [pmid 9326952] [evidence TAS]; structural constituent of epidermis [goid 30280] [pmid 7527055] [evidence NAS]; intermediate filament binding [goid 19215] [pmid 10852826] [evidence NAS]	RefSeq	NM_001005337.1	5106	GGGGACCCAAGAGGCAGTGTTGCTGTCTGCATGTCCACCTTGGAATCTGG	A	ILMN_16551	ILMN_1663454	2850440
NTSR1	7400056	1.8626	9.39555	96.5472	3.29805	0	36	179.829	5.56588	NaN	0	31	Homo sapiens neurotensin receptor 1 (high affinity) (NTSR1), mRNA.	4505476	4923	NP_002522.1	NTSR1	NM_002531.1	Chr.20 60864518-60864567 (+)	NTR	Golgi apparatus [goid 5794] [pmid 9763490] [evidence TAS]; endoplasmic reticulum [goid 5783] [pmid 9763490] [evidence TAS]; integral to plasma membrane [goid 5887] [pmid 8381365] [evidence TAS]	signal transduction [goid 7165] [evidence IEA]; G-protein coupled receptor protein signaling pathway [goid 7186] [pmid 8381365] [evidence TAS]; synaptic transmission [goid 7268] [pmid 9763490] [evidence TAS]	receptor activity [goid 4872] [evidence IEA]; rhodopsin-like receptor activity [goid 1584] [evidence IEA]; neurotensin receptor activity, G-protein coupled [goid 16492] [evidence IEA]	RefSeq	NM_002531.1	4082	ACAAACCCCGTGTATCTCTCAATAAAGGTGGCCGAAGGGCCTCGATGTGG	S	ILMN_13518	ILMN_1778831	7400056
FLJ43339	3930639	1.85746	10.2222	126.424	3.48308	0	37	234.826	7.12152	NaN	0	50	Homo sapiens FLJ43339 protein (FLJ43339), mRNA.	46409381	388115	NP_997263.1	FLJ43339	NM_207380.1	Chr.15 38411004-38411053 (-)	DKFZp686N1468				RefSeq	NM_207380.1	4608	ACCTGCCCGCAGTTGGAGTTGGACTGTCTTAACAGTAGCGTGGCACACAG	S	ILMN_1132	ILMN_1775330	3930639
ARID3A	4260446	1.85409	13.4902	228.754	6.15383	0	47	424.13	8.32895	NaN	0	45	Homo sapiens AT rich interactive domain 3A (BRIGHT- like) (ARID3A), mRNA.	4885192	1820	NP_005215.1	ARID3A	NM_005224.1	Chr.19 923540-923589 (+)	DRIL1; DRIL3; BRIGHT; E2FBP1	intracellular [goid 5622] [evidence IEA]; nucleus [goid 5634] [evidence NAS]	regulation of transcription, DNA-dependent [goid 6355] [evidence NAS]; transcription [goid 6350] [evidence IEA]	transcription factor activity [goid 3700] [evidence NAS]; DNA binding [goid 3677] [evidence IEA]	RefSeq	NM_005224.1	2457	CCACACACTCACCACTCCCAGCTTCTCGTGTCCAGTGAAACCCCTGAACC	S	ILMN_18757	ILMN_1670130	4260446
NES	2260047	1.85368	9.6763	147.814	4.53699	0	55	274	8.50378	NaN	0	33	Homo sapiens nestin (NES), mRNA.	38176299	10763	NP_006608.1	NES	NM_006617.1	Chr.1 154905342-154905391 (-)	FLJ21841; Nbla00170	intermediate filament [goid 5882] [pmid 9917366] [evidence NAS]	central nervous system development [goid 7417] [pmid 9917366] [evidence NAS]	structural molecule activity [goid 5198] [evidence IEA]	RefSeq	NM_006617.1	5345	TGACATGCTGGCTTTTGTGCCCAAGCTCACCAGCCCTGCGCCACCTCACT	S	ILMN_3947	ILMN_1738147	2260047
OKL38	1940048	1.84644	9.30298	115.572	4.07705	0	45	213.397	6.43835	NaN	0	33	Homo sapiens pregnancy-induced growth inhibitor (OKL38), transcript variant 1, mRNA.	33695091	29948	NP_037502.2	OKL38	NM_013370.2	Chr.16 82557392-82557437 (+)	BDGI	cellular component unknown [goid 8372] [evidence ND ]	negative regulation of cell growth [goid 30308] [pmid 11459809] [evidence IDA]; cell differentiation [goid 30154] [evidence IEA]	growth factor activity [goid 8083] [pmid 11459809] [evidence IDA]	RefSeq	NM_013370.2	2345	CTGCGCCTTCCAGAAGCAGGTCCCAAATAAAGCCAGTGCCCACCTGAAAA	A	ILMN_17240	ILMN_1795963	1940048
DKFZp434K1815	6980148	1.84206	10.6415	294.982	12.7843	0	35	543.376	10.5577	NaN	0	45	Homo sapiens hypothetical protein DKFZp434K1815 (DKFZp434K1815), mRNA.	23097239	222229	NP_690852.1	DKFZp434K1815	NM_152892.1	Chr.7 101900431-101900480 (+)					RefSeq	NM_152892.1	2012	CCAATGCCTCCTTCACCTACCTCACCGCCCTGACGGACTCCAACATCGTA	S	ILMN_12314	ILMN_1682368	6980148
FTSJ1	7100193	1.84074	10.4846	318.452	12.1904	0	33	586.189	13.3458	NaN	0	50	Homo sapiens FtsJ homolog 1 (E. coli) (FTSJ1), transcript variant 1, mRNA.	29029587	24140	NP_036412.1	FTSJ1	NM_012280.2	Chr.X 48229160-48229209 (+)	JM23; MRX9; SPB1; TRM7; CDLIV; MRX44		rRNA processing [goid 6364] [evidence IEA]	transferase activity [goid 16740] [evidence IEA]; methyltransferase activity [goid 8168] [evidence IEA]	RefSeq	NM_012280.2	1415	GGCCTGGACAAACAAGCCCTGAGGAGGGATCTGCAACAACCCTGAAGACA	A	ILMN_7629	ILMN_1727508	7100193
SBSN	7210504	1.82928	11.5861	667.085	15.9075	0	38	1220.28	31.8392	NaN	0	36	Homo sapiens suprabasin (SBSN), mRNA.	38348365	374897	NP_940940.1	SBSN	NM_198538.1	Chr.19 40706261-40706275:40707453-40707487 (-)	UNQ698; MGC75533				RefSeq	NM_198538.1	755	AACACGCCTTTCATCAACCTTCCCGCCCTGTGGAGGAGCGTCGCCAACAT	S	ILMN_1498	ILMN_1712759	7210504
CAMK2A	4290692	1.8172	10.7217	71.2897	2.24093	0.169343	49	129.548	3.19271	NaN	0	29	Homo sapiens calcium/calmodulin-dependent protein kinase (CaM kinase) II alpha (CAMK2A), transcript variant 2, mRNA.	25952117	815	NP_741960.1	CAMK2A	NM_171825.1	Chr.5 149579515-149579564 (-)	CAMKA; KIAA0968	calcium- and calmodulin-dependent protein kinase complex [goid 5954] [pmid 11264466] [evidence TAS]	protein amino acid phosphorylation [goid 6468] [evidence IEA]	protein serine/threonine kinase activity [goid 4674] [evidence IEA]; transferase activity [goid 16740] [evidence IEA]; nucleotide binding [goid 166] [evidence IEA]; ATP binding [goid 5524] [evidence IEA]	RefSeq	NM_171825.1	4486	CAGGAAAGTGTTCTCCTGGGTTTGTGCCCACCATGGTGCGAATCCTGACC	A	ILMN_19541	ILMN_1666445	4290692
SLCO4A1	1850301	1.81342	10.4327	224.163	7.00764	0	53	406.503	10.4701	NaN	0	43	Homo sapiens solute carrier organic anion transporter family, member 4A1 (SLCO4A1), mRNA.	39777593	28231	NP_057438.3	SLCO4A1	NM_016354.3	Chr.20 60773808-60773857 (+)	POAT; OATP1; OATP-E; OATP4A1; OATPRP1; SLC21A12	membrane [goid 16020] [evidence IEA]; integral to membrane [goid 16021] [evidence IEA]	ion transport [goid 6811] [evidence IEA]	transporter activity [goid 5215] [evidence IEA]	RefSeq	NM_016354.3	2492	ACCTGTGGTTTAAAGTCGGCTGTGACCTCCTGTCCCCAGAGCTGTACGGC	S	ILMN_3183	ILMN_1743701	1850301
RAC2	7210703	1.81282	11.7764	122.556	3.13596	0	57	222.172	5.32296	NaN	0	49	Homo sapiens ras-related C3 botulinum toxin substrate 2 (rho family, small GTP binding protein Rac2) (RAC2), mRNA.	27881480	5880	NP_002863.1	RAC2	NM_002872.3	Chr.22 35951411-35951460 (-)	Gx; EN-7; HSPC022		signal transduction [goid 7165] [pmid 2674130] [evidence TAS]; small GTPase mediated signal transduction [goid 7264] [evidence IEA]	nucleotide binding [goid 166] [evidence IEA]; protein binding [goid 5515] [pmid 11090627] [evidence IPI]; GTPase activity [goid 3924] [pmid 2674130] [evidence TAS]; GTP binding [goid 5525] [evidence IEA]	RefSeq	NM_002872.3	1263	GGGGATATCTGCTCAGCCAATGGAAAATCTGGGTTCAACCAGCCCCTGCC	S	ILMN_26813	ILMN_1709795	7210703
AMY1C	5220564	1.8115	11.4811	1906.77	42.7306	0	35	3454.11	92.0429	NaN	0	53	Homo sapiens amylase, alpha 1C; salivary (AMY1C), mRNA.	56549663	278	NP_001008220.1	AMY1C	NM_001008219.1	Chr.1 104093982-104094031 (+)	AMY1				RefSeq	NM_001008219.1	19	GGTCAGCAGTCTCTGATCCGTGCAGGGTATTAATGTGTCAGGGCTGAGTG	S	ILMN_28222	ILMN_1663313	5220564
PHLDA2	1450541	1.81003	10.8363	356.851	11.3391	0	39	645.913	15.3363	NaN	0	41	Homo sapiens pleckstrin homology-like domain, family A, member 2 (PHLDA2), mRNA.	57863296	7262	NP_003302.1	PHLDA2	NM_003311.3	Chr.11 2906093-2906142 (-)	IPL; BRW1C; BWR1C; HLDA2; TSSC3		apoptosis [goid 6915] [pmid 9328465] [evidence TAS]; imprinting [goid 6349] [evidence NR ]		RefSeq	NM_003311.3	856	TGCGGGGCTGGTGTGAAAGGCGCTGGGAACCGGCTTTGAATGAATAAATG	S	ILMN_11855	ILMN_1671557	1450541
SEMA4D	3930593	1.80822	10.9073	108.334	3.65776	0	43	195.892	4.36968	NaN	0	41	Homo sapiens sema domain, immunoglobulin domain (Ig), transmembrane domain (TM) and short cytoplasmic domain, (semaphorin) 4D (SEMA4D), mRNA.	33942063	10507	NP_006369.2	SEMA4D	NM_006378.2	Chr.9 91182226-91182275 (-)	CD100; SEMAJ; coll-4; M-sema G; M-sema-G	integral to membrane [goid 16021] [evidence IEA]; membrane [goid 16020] [evidence IEA]	immune response [goid 6955] [pmid 8876214] [evidence TAS]; cell adhesion [goid 7155] [pmid 8876214] [evidence TAS]; neurogenesis [goid 7399] [evidence IEA]; anti-apoptosis [goid 6916] [pmid 8876214] [evidence TAS]; cell differentiation [goid 30154] [evidence IEA]	receptor binding [goid 5102] [pmid 11254688] [evidence IDA]; receptor activity [goid 4872] [pmid 15613544] [evidence IDA]	RefSeq	NM_006378.2	4324	GGCGCTGTTCCTGCCACTGTCCTGAAGATGTGAATGGGTGGTACGATTTC	S	ILMN_24615	ILMN_1687533	3930593
GCN5L2	130451	1.80667	10.0516	406.219	17.4096	0	56	733.904	15.1906	NaN	0	55	Homo sapiens GCN5 general control of amino-acid synthesis 5-like 2 (yeast) (GCN5L2), mRNA.	10835100	2648	NP_066564.1	GCN5L2	NM_021078.1	Chr.17 37518751-37518800 (-)	GCN5; hGCN5; MGC102791	nucleus [goid 5634] [evidence IEA]	transcription [goid 6350] [evidence IEA]; regulation of transcription from RNA polymerase II promoter [goid 6357] [pmid 8552087] [evidence TAS]; protein amino acid acetylation [goid 6473] [pmid 8552087] [evidence TAS]; chromatin remodeling [goid 6338] [pmid 8552087] [evidence TAS]	transcription coactivator activity [goid 3713] [pmid 8552087] [evidence TAS]; protein binding [goid 5515] [pmid 12887892] [evidence IPI]; histone acetyltransferase activity [goid 4402] [evidence IEA]; transferase activity [goid 16740] [evidence IEA]; N-acetyltransferase activity [goid 8080] [evidence IEA]; histone deacetylase binding [goid 42826] [pmid 12887892] [evidence IPI]	RefSeq	NM_021078.1	2930	GGTTGGAAGTTCAGCCCAAACTGAAGGGGGCCATGCCTTGTCCAGCACTG	S	ILMN_24446	ILMN_1782247	130451
SNAI1	1660056	1.80591	10.7539	255.366	8.42084	0	48	461.167	10.7164	NaN	0	33	Homo sapiens snail homolog 1 (Drosophila) (SNAI1), mRNA.	18765740	6615	NP_005976.2	SNAI1	NM_005985.2	Chr.20 48038591-48038640 (+)	SNA; SNAH; SLUGH2; dJ710H13.1	nucleus [goid 5634] [evidence IEA]	cartilage condensation [goid 1502] [evidence NR ]; development [goid 7275] [evidence IEA]; neurogenesis [goid 7399] [evidence NR ]	metal ion binding [goid 46872] [evidence IEA]; zinc ion binding [goid 8270] [evidence IEA]; DNA binding [goid 3677] [evidence IEA]	RefSeq	NM_005985.2	1456	AGGGACTGTGAGTAATGGCTGTCACTTGTCGGGGGCCCAAGTGGGGTGCT	S	ILMN_5450	ILMN_1806177	1660056
MT1X	1990706	1.80213	8.80292	371.57	18.0075	0	39	669.617	15.8503	NaN	0	38	Homo sapiens metallothionein 1X (MT1X), mRNA.	31543213	4501	NP_005943.1	MT1X	NM_005952.2	Chr.16 55273897-55273946 (+)	MT1; MT-1l		electron transport [goid 6118] [evidence IEA]; response to metal ion [goid 10038] [pmid 9074634] [evidence TAS]	electron transporter activity [goid 5489] [evidence IEA]; metal ion binding [goid 46872] [pmid 9074634] [evidence TAS]; cadmium ion binding [goid 46870] [evidence IEA]; iron ion binding [goid 5506] [evidence IEA]; copper ion binding [goid 5507] [evidence IEA]	RefSeq	NM_005952.2	2	CTGTCCCGCTGCGTGTTTTCCTCTTGATCGGGAACTCCTGCTTCTCCTTG	S	ILMN_16629	ILMN_1775170	1990706
C10orf47	1980097	1.79997	8.72171	76.0424	1.95199	0.0759124	31	136.874	5.02279	NaN	0	38	Homo sapiens chromosome 10 open reading frame 47 (C10orf47), mRNA.	31377559	254427	NP_694988.2	C10orf47	NM_153256.2	Chr.10 11953739-11953788 (+)	MGC35403				RefSeq	NM_153256.2	2790	GCAGTGACACCTTTGTGTTTTTATGTCTCCGCCAGCGCCGTAACAGAGCC	S	ILMN_6550	ILMN_1750338	1980097
GALNT9	6220438	1.79733	13.592	97.0964	2.45022	0	54	174.514	3.24563	NaN	0	44	Homo sapiens UDP-N-acetyl-alpha-D-galactosamine:polypeptide N-acetylgalactosaminyltransferase 9 (GalNAc-T9) (GALNT9), mRNA.	38327555	50614	NP_068580.2	GALNT9	NM_021808.2	Chr.12 131247063-131247112 (-)	GALNAC-T9	integral to membrane [goid 16021] [evidence IEA]; Golgi stack [goid 5795] [evidence IEA]; membrane [goid 16020] [evidence NAS]	protein amino acid O-linked glycosylation [goid 6493] [pmid 10978536] [evidence NAS]	manganese ion binding [goid 30145] [evidence IEA]; transferase activity, transferring glycosyl groups [goid 16757] [evidence IEA]; polypeptide N-acetylgalactosaminyltransferase activity [goid 4653] [pmid 10978536] [evidence NAS]; sugar binding [goid 5529] [evidence IEA]; calcium ion binding [goid 5509] [evidence IEA]	RefSeq	NM_021808.2	1484	AAGAGGGGTGCTGGAGGACATGGACAGCGACAAACCTGAGGCCGTGTCTA	I	ILMN_16714	ILMN_1653687	6220438
BCL9L	2140653	1.79689	11.6537	154.646	3.56104	0	42	277.881	7.01376	NaN	0	47	Homo sapiens B-cell CLL/lymphoma 9-like (BCL9L), mRNA.	32698935	283149	NP_872363.1	BCL9L	NM_182557.1	Chr.11 118272330-118272379 (-)	BCL9-2; DLNB11	intracellular [goid 5622] [evidence IEA]; ribosome [goid 5840] [evidence IEA]	protein biosynthesis [goid 6412] [evidence IEA]	structural constituent of ribosome [goid 3735] [evidence IEA]	RefSeq	NM_182557.1	7419	CCCCCAAACTGTCTGACTCTGTGTTTCCTGCCCTGAGGAGAGAGGGGTCA	S	ILMN_27555	ILMN_1743966	2140653
DLX3	6550338	1.7949	10.2493	76.295	2.26214	0.0744526	40	136.942	3.65504	NaN	0	65	Homo sapiens distal-less homeobox 3 (DLX3), mRNA.	38327640	1747	NP_005211.1	DLX3	NM_005220.2	Chr.17 45422494-45422543 (-)	TDO	nucleus [goid 5634] [evidence IEA]	regulation of transcription, DNA-dependent [goid 6355] [evidence IEA]; skeletal development [goid 1501] [evidence NR ]; development [goid 7275] [evidence IEA]	transcription factor activity [goid 3700] [pmid 9467018] [evidence TAS]; sequence-specific DNA binding [goid 43565] [evidence IEA]	RefSeq	NM_005220.2	2426	GGCTGGATTTGGGTTTTGTGGGAGGTGCAGGGGCCAAGAGAGACGTGGTA	S	ILMN_4634	ILMN_1789357	6550338
TSPAN9	4860452	1.79334	9.86726	947.942	40.249	0	47	1699.98	35.9666	NaN	0	50	Homo sapiens tetraspanin 9 (TSPAN9), mRNA.	57232744	10867	NP_006666.1	TSPAN9	NM_006675.3	Chr.12 3265876-3265925 (+)	NET-5; PP1057	membrane fraction [goid 5624] [pmid 10719184] [evidence TAS]; integral to plasma membrane [goid 5887] [pmid 10719184] [evidence TAS]			RefSeq	NM_006675.3	4200	CTTTCTGCTTGCATTGCCGTATCTGTGCGTTCCTTCATCCTGGTCCTGGC	S	ILMN_30091	ILMN_1729453	4860452
ZMYND19	7380717	1.77908	9.38027	294.404	11.3045	0	56	523.767	13.1471	NaN	0	48	Homo sapiens zinc finger, MYND-type containing 19 (ZMYND19), mRNA.	37594445	116225	NP_612471.1	ZMYND19	NM_138462.2	Chr.9 139596627-139596676 (-)	MIZIP; RP11-48C7.4			metal ion binding [goid 46872] [evidence IEA]	RefSeq	NM_138462.2	1045	CAGGCAGTCTGTGTGGTTACAGCGCCCCTCAGTGTTCATCTCCAGCAGAG	S	ILMN_797	ILMN_1757627	7380717
TNFSF14	1990438	1.77289	8.37317	92.9636	2.68942	0	48	164.814	5.89164	NaN	0	33	Homo sapiens tumor necrosis factor (ligand) superfamily, member 14 (TNFSF14), transcript variant 1, mRNA.	25952143	8740	NP_003798.2	TNFSF14	NM_003807.2	Chr.19 6615860-6615909 (-)	LTg; TR2; CD258; HVEML; LIGHT	extracellular space [goid 5615] [evidence IEA]; integral to membrane [goid 16021] [evidence IEA]; membrane [goid 16020] [evidence IEA]	immune response [goid 6955] [evidence IEA]; induction of apoptosis [goid 6917] [pmid 10799510] [evidence TAS]; signal transduction [goid 7165] [pmid 12393901] [evidence NAS]; release of cytoplasmic sequestered NF-kappaB [goid 8588] [pmid 12393901] [evidence IDA]; T cell homeostasis [goid 43029] [pmid 12393901] [evidence NAS]; T cell proliferation [goid 42098] [pmid 9765287] [evidence NAS]	tumor necrosis factor receptor binding [goid 5164] [evidence IEA]; caspase inhibitor activity [goid 43027] [pmid 12393901] [evidence IDA]	RefSeq	NM_003807.2	1132	GGGTCTGACACGTGGAGAACTCAGAGGGTGCCTCAGGGGAAAGAAAACTC	A	ILMN_9776	ILMN_1655414	1990438
C6orf15	7560075	1.77235	9.6784	68.3426	2.26289	0.281752	41	121.127	3.19091	NaN	0	54	Homo sapiens chromosome 6 open reading frame 15 (C6orf15), mRNA.	7662666	29113	NP_054789.1	C6orf15	NM_014070.1	Chr.6 31187002-31187051 (-)	STG				RefSeq	NM_014070.1	1063	CATGTTTCCAGCACTATCCCCACTTTTCAGTGCCTCCCCTGCTCATCTCC	S	ILMN_8387	ILMN_1711203	7560075
MLLT11	6280333	1.77147	10.4866	153.061	5.37384	0	30	271.144	5.88653	NaN	0	49	Homo sapiens myeloid/lymphoid or mixed-lineage leukemia (trithorax homolog, Drosophila); translocated to, 11 (MLLT11), mRNA.	55774979	10962	NP_006809.1	MLLT11	NM_006818.3	Chr.1 149307256-149307305 (+)	AF1Q; RP11-316M1.10	cellular component unknown [goid 8372] [evidence ND ]		molecular function unknown [goid 5554] [evidence ND ]	RefSeq	NM_006818.3	1817	CCCTTCTTCACACCTACTCACTTTACAACTTTGCTCCTAACTGTGGGTTG	S	ILMN_21397	ILMN_1759097	6280333
LIF	4070487	1.7712	10.9253	90.7181	2.37631	0	46	160.679	4.02731	NaN	0	35	Homo sapiens leukemia inhibitory factor (cholinergic differentiation factor) (LIF), mRNA.	6006018	3976	NP_002300.1	LIF	NM_002309.2	Chr.22 28966771-28966820 (-)	CDF; HILDA; D-FACTOR	extracellular space [goid 5615] [evidence IEA]	immune response [goid 6955] [evidence IEA]; cell-cell signaling [goid 7267] [evidence NR ]; development [goid 7275] [pmid 3143918] [evidence TAS]; cell surface receptor linked signal transduction [goid 7166] [evidence NR ]; positive regulation of cell proliferation [goid 8284] [pmid 3143918] [evidence TAS]	cytokine activity [goid 5125] [evidence IEA]; oncostatin-M receptor binding [goid 5147] [evidence NR ]; growth factor activity [goid 8083] [evidence IEA]; leukemia inhibitory factor receptor binding [goid 5146] [evidence IEA]	RefSeq	NM_002309.2	3492	AGACATAGTGTGTGGGGTTGGAGCTCTGGCACCCGGGGAGGTAGCATTTC	S	ILMN_14586	ILMN_1780599	4070487
TAGLN	3190292	1.77048	9.3438	2062.91	91.9514	0	37	3652.34	78.1542	NaN	0	35	Homo sapiens transgelin (TAGLN), transcript variant 2, mRNA.	48255904	6876	NP_003177.2	TAGLN	NM_003186.3	Chr.11 116580580-116580629 (+)	SM22; SMCC; TAGLN1; WS3-10; DKFZp686P11128		muscle development [goid 7517] [pmid 9615232] [evidence TAS]	actin binding [goid 3779] [evidence IEA]	RefSeq	NM_003186.3	1022	GATGTGGGCCAAGTCCACTGTCCTCCTTGGCGGCAAAAGCCCATTGAAGA	A	ILMN_2335	ILMN_1778668	3190292
CDKN1C	3610601	1.7692	7.76791	88.3639	3.1885	0	51	156.334	5.56159	NaN	0	44	Homo sapiens cyclin-dependent kinase inhibitor 1C (p57, Kip2) (CDKN1C), mRNA.	4557440	1028	NP_000067.1	CDKN1C	NM_000076.1	Chr.11 2861687-2861721:2861805-2861809:2861810-2861819 (-)	BWS; WBS; p57; BWCR; KIP2	nucleus [goid 5634] [evidence IEA]	cell cycle arrest [goid 7050] [pmid 7729684] [evidence TAS]; cell cycle [goid 7049] [evidence IEA]; regulation of cyclin dependent protein kinase activity [goid 79] [pmid 7729684] [evidence TAS]; negative regulation of cell proliferation [goid 8285] [pmid 7729684] [evidence TAS]; G1 phase of mitotic cell cycle [goid 80] [pmid 7729684] [evidence TAS]	cyclin-dependent protein kinase inhibitor activity [goid 4861] [pmid 7729684] [evidence TAS]; protein binding [goid 5515] [pmid 9106657] [evidence IPI]	RefSeq	NM_000076.1	1197	AAGAGGCTGCGGTGAGCCAATTTAGAGCCCAAAGAGCCCCGAGGGAACCT	S	ILMN_20689	ILMN_1718565	3610601
WISP1	5420504	1.76699	14.5986	146.843	2.82163	0	52	259.471	4.89332	NaN	0	52	Homo sapiens WNT1 inducible signaling pathway protein 1 (WISP1), transcript variant 1, mRNA.	18490998	8840	NP_003873.1	WISP1	NM_003882.2	Chr.8 134310466-134310515 (+)	CCN4; WISP1i	extracellular region [goid 5576] [evidence IEA]; soluble fraction [goid 5625] [pmid 9843955] [evidence TAS]	cell-cell signaling [goid 7267] [pmid 9843955] [evidence TAS]; signal transduction [goid 7165] [pmid 9843955] [evidence TAS]; Wnt receptor signaling pathway [goid 16055] [evidence IEA]; cell adhesion [goid 7155] [evidence IEA]; regulation of cell growth [goid 1558] [evidence IEA]	insulin-like growth factor binding [goid 5520] [evidence IEA]; protein binding [goid 5515] [evidence IEA]	RefSeq	NM_003882.2	2511	GGGCCTTTTCTGTGCCAGACATTGCTCTCAGTGCTTTGCATGTATTAGCT	I	ILMN_9186	ILMN_1713499	5420504
RARA	3990736	1.76659	12.9467	773.948	13.4098	0	31	1367.25	32.4166	NaN	0	38	Homo sapiens retinoic acid receptor, alpha (RARA), transcript variant 2, mRNA.	75812905	5914	NP_001019980.1	RARA	NM_001024809.2	Chr.17 35767340-35767389 (+)	RAR; NR1B1	nucleus [goid 5634] [evidence IEA]	regulation of transcription, DNA-dependent [goid 6355] [evidence IEA]; signal transduction [goid 7165] [pmid 2825025] [evidence NAS]; transcription [goid 6350] [evidence IEA]	metal ion binding [goid 46872] [evidence IEA]; retinoic acid receptor activity [goid 3708] [pmid 2825025] [evidence TAS]; transcription coactivator activity [goid 3713] [pmid 2825025] [evidence TAS]; steroid hormone receptor activity [goid 3707] [evidence IEA]; zinc ion binding [goid 8270] [evidence IEA]; sequence-specific DNA binding [goid 43565] [evidence IEA]; transcription factor activity [go…	RefSeq	NM_001024809.2	3325	CCTGGAGCCCGTGGGTGCACCTGTTACTGTTGGGCTTTCCACTGAGATCT	A	ILMN_29880	ILMN_1659206	3990736
CDSN	7400452	1.76414	10.6818	102.343	3.4106	0	48	180.547	3.91068	NaN	0	54	Homo sapiens corneodesmosin (CDSN), mRNA.	67782355	1041	NP_001255.3	CDSN	NM_001264.3	Chr.6 31191016-31191065 (-)	S; HTSS; D6S586E				RefSeq	NM_001264.3	2332	CTGGATCCTGGACAGATGGCTCAGTAAACTGTGGGGACTAGGTGCAGACT	S	ILMN_11913	ILMN_1727880	7400452
RUNX3	2510095	1.7629	9.29546	194.684	5.78857	0	36	343.209	10.1896	NaN	0	38	Homo sapiens runt-related transcription factor 3 (RUNX3), transcript variant 2, mRNA.	4757917	864	NP_004341.1	RUNX3	NM_004350.1	Chr.1 25098725-25098774 (-)	AML2; CBFA3; PEBP2aC	nucleus [goid 5634] [evidence NAS]	cell proliferation [goid 8283] [evidence NAS]; regulation of transcription, DNA-dependent [goid 6355] [pmid 7622058] [evidence NAS]; transcription [goid 6350] [evidence IEA]; transcription from RNA polymerase II promoter [goid 6366] [pmid 7607690] [evidence TAS]	ATP binding [goid 5524] [pmid 7835892] [evidence NAS]; transcription factor activity [goid 3700] [pmid 7607690] [evidence TAS]	RefSeq	NM_004350.1	3682	AACCATCCCAGAGCTGGCGAGAGGATGGAGCTGGGTGGAAACTGCTTTGC	I	ILMN_16236	ILMN_1787461	2510095
LRP4	4490497	1.7535	7.4528	82.4525	3.22358	0.010219	42	144.58	5.11261	NaN	0	26	Homo sapiens low density lipoprotein receptor-related protein 4 (LRP4), mRNA.	61098020	4038	NP_002325.1	LRP4	NM_002334.1	Chr.11 46835364-46835413 (-)	LRP10; MEGF7; KIAA0816	membrane [goid 16020] [evidence IEA]; integral to membrane [goid 16021] [evidence IEA]	endocytosis [goid 6897] [evidence IEA]	calcium ion binding [goid 5509] [evidence NAS]; receptor activity [goid 4872] [evidence IEA]	RefSeq	NM_002334.1	7657	ATACCAGGCCCTTAGCCTTGCTCTCAGTAGCGTCAGCCCCAGTTCTGAGC	S	ILMN_18077	ILMN_1675268	4490497
FOXC2	3360554	1.75228	8.68374	136.048	3.91439	0	35	238.394	7.87153	NaN	0	36	Homo sapiens forkhead box C2 (MFH-1, mesenchyme forkhead 1) (FOXC2), mRNA.	4885236	2303	NP_005242.1	FOXC2	NM_005251.1	Chr.16 85159883-85159932 (+)	MFH1; MFH-1; FKHL14	nucleus [goid 5634] [evidence IEA]	regulation of transcription, DNA-dependent [goid 6355] [evidence IEA]; mesoderm development [goid 7498] [pmid 8674414] [evidence TAS]; transcription [goid 6350] [evidence IEA]; transcription from RNA polymerase II promoter [goid 6366] [pmid 9169153] [evidence TAS]	transcription factor activity [goid 3700] [evidence IEA]; sequence-specific DNA binding [goid 43565] [evidence IEA]	RefSeq	NM_005251.1	1441	TACAGATCCACGCCGCCTCTCTATCGCCACGCAGCCCCCTACTCCTACGA	S	ILMN_6728	ILMN_1705201	3360554
POLE3	4260154	1.75083	9.32071	844.531	29.863	0	57	1478.63	38.1686	NaN	0	43	Homo sapiens polymerase (DNA directed), epsilon 3 (p17 subunit) (POLE3), mRNA.	31543422	54107	NP_059139.2	POLE3	NM_017443.3	Chr.9 115209484-115209533 (-)	p17; YBL1; CHRAC17; CHARAC17	nucleus [goid 5634] [pmid 10801849] [evidence TAS]	DNA replication [goid 6260] [pmid 10801849] [evidence TAS]	epsilon DNA polymerase activity [goid 3893] [pmid 10801849] [evidence TAS]; transferase activity [goid 16740] [evidence IEA]; DNA binding [goid 3677] [evidence IEA]	RefSeq	NM_017443.3	1993	CTGTTGGCCTTTCTTAGCCTTTTTCTGTTTCCATTCAGTGCTCCAAGCGC	S	ILMN_3721	ILMN_1785198	4260154
CRYAB	6290368	1.74658	12.5743	3885.59	78.5446	0	41	6786.49	152.155	NaN	0	45	Homo sapiens crystallin, alpha B (CRYAB), mRNA.	4503056	1410	NP_001876.1	CRYAB	NM_001885.1	Chr.11 111284752-111284801 (-)	CRYA2; CTPP2; HSPB5	cytoplasm [goid 5737] [evidence NR ]; nucleus [goid 5634] [evidence NR ]	visual perception [goid 7601] [evidence NR ]; transmembrane receptor protein tyrosine kinase signaling pathway [goid 7169] [pmid 15609325] [evidence NAS]; protein folding [goid 6457] [pmid 9731540] [evidence NAS]; muscle contraction [goid 6936] [pmid 9731540] [evidence TAS]	structural constituent of eye lens [goid 5212] [evidence IEA]; unfolded protein binding [goid 51082] [evidence NR ]	RefSeq	NM_001885.1	449	GTCCTCACTGTGAATGGACCAAGGAAACAGGTCTCTGGCCCTGAGCGCAC	S	ILMN_6827	ILMN_1729216	6290368
CPNE6	6480671	1.74187	8.29375	65.7086	2.00369	0.439416	34	114.456	3.87389	NaN	0	34	Homo sapiens copine VI (neuronal) (CPNE6), mRNA.	12545386	9362	NP_006023.1	CPNE6	NM_006032.2	Chr.14 23617008-23617057 (+)	N-COPINE		synaptic transmission [goid 7268] [pmid 9645480] [evidence TAS]; vesicle-mediated transport [goid 16192] [pmid 9645480] [evidence TAS]; lipid metabolism [goid 6629] [pmid 9645480] [evidence TAS]; neurogenesis [goid 7399] [pmid 9645480] [evidence TAS]	transporter activity [goid 5215] [pmid 9645480] [evidence TAS]; calcium ion binding [goid 5509] [pmid 9645480] [evidence TAS]	RefSeq	NM_006032.2	1882	TCTGGACGTGAGTGGTGGGTCCTGCTCCTATCTCTCCAAACCCCATACCC	S	ILMN_19559	ILMN_1738058	6480671
PPIF	3310026	1.73893	8.59294	134.048	4.89391	0	35	233.101	6.63333	NaN	0	39	Homo sapiens peptidylprolyl isomerase F (cyclophilin F) (PPIF), nuclear gene encoding mitochondrial protein, mRNA.	45439321	10105	NP_005720.1	PPIF	NM_005729.3	Chr.10 80784683-80784732 (+)	CYP3; Cyp-D; FLJ90798	membrane fraction [goid 5624] [pmid 1744118] [evidence TAS]; mitochondrion [goid 5739] [evidence IEA]	protein folding [goid 6457] [evidence IEA]	peptide binding [goid 42277] [evidence IEA]; peptidyl-prolyl cis-trans isomerase activity [goid 3755] [evidence IEA]; isomerase activity [goid 16853] [evidence IEA]	RefSeq	NM_005729.3	1788	CTGAATCCCAGCTCCTCCCCTTAGTGACCCCAAGTCTGTTTCCCTCAGCT	S	ILMN_7781	ILMN_1809607	3310026
GATA2	3990553	1.73835	11.8851	331.216	6.97053	0	45	575.769	13.6059	NaN	0	42	Homo sapiens GATA binding protein 2 (GATA2), mRNA.	31982886	2624	NP_116027.2	GATA2	NM_032638.3	Chr.3 129681269-129681318 (-)	NFE1B; MGC2306	nucleus [goid 5634] [pmid 1370462] [evidence TAS]	positive regulation of phagocytosis [goid 50766] [evidence ISS]; regulation of transcription, DNA-dependent [goid 6355] [evidence IEA]; phagocytosis [goid 6909] [evidence IEA]; transcription [goid 6350] [evidence IEA]; transcription from RNA polymerase II promoter [goid 6366] [pmid 1370462] [evidence TAS]	metal ion binding [goid 46872] [evidence IEA]; zinc ion binding [goid 8270] [evidence IEA]; transcription factor activity [goid 3700] [pmid 8078582] [evidence TAS]; sequence-specific DNA binding [goid 43565] [evidence IEA]	RefSeq	NM_032638.3	3008	AAACGTGTCCCGAGCTTAGATTCTGTATGCGGTGACGGCGGGGTGTGGTG	S	ILMN_20021	ILMN_1726196	3990553
EFNB1	6110138	1.73258	8.48621	79.3779	3.25558	0.0408759	43	137.529	3.59678	NaN	0	42	Homo sapiens ephrin-B1 (EFNB1), mRNA.	31317225	1947	NP_004420.1	EFNB1	NM_004429.3	Chr.X 67978440-67978489 (+)	CFND; CFNS; EFL3; EPLG2; Elk-L; LERK2; MGC8782	synapse [goid 45202] [evidence ISS]; membrane [goid 16020] [evidence IEA]; soluble fraction [goid 5625] [pmid 8798744] [evidence TAS]; integral to plasma membrane [goid 5887] [pmid 8660976] [evidence TAS]	cell-cell signaling [goid 7267] [pmid 8798744] [evidence TAS]; cell adhesion [goid 7155] [pmid 8798744] [evidence TAS]; neurogenesis [goid 7399] [evidence IEA]; cell differentiation [goid 30154] [evidence IEA]	protein binding [goid 5515] [pmid 9883737] [evidence IPI]; ephrin receptor binding [goid 46875] [pmid 8798744] [evidence TAS]	RefSeq	NM_004429.3	3048	TCCCAGAGCAGCCATGGAAGGAGCTGGCCCTCACACCATCCACCTCCACA	S	ILMN_9793	ILMN_1654563	6110138
KCNK6	2760168	1.72915	9.1376	166.357	5.34836	0	34	287.657	7.92643	NaN	0	37	Homo sapiens potassium channel, subfamily K, member 6 (KCNK6), mRNA.	4758623	9424	NP_004814.1	KCNK6	NM_004823.1	Chr.19 43510936-43510985 (+)	TOSS; KCNK8; TWIK2; TWIK-2; FLJ12282	membrane fraction [goid 5624] [evidence NR ]; integral to membrane [goid 16021] [evidence IEA]; membrane [goid 16020] [evidence IEA]; voltage-gated potassium channel complex [goid 8076] [pmid 10075682] [evidence TAS]	ion transport [goid 6811] [evidence IEA]; potassium ion transport [goid 6813] [pmid 10075682] [evidence TAS]	potassium ion binding [goid 30955] [evidence IEA]; potassium channel activity [goid 5267] [evidence IEA]; inward rectifier potassium channel activity [goid 5242] [pmid 10075682] [evidence TAS]; voltage-gated ion channel activity [goid 5244] [evidence IEA]	RefSeq	NM_004823.1	2104	GCCACGTCTGGCCTGTGTCCTTGGGCAGTCACACTACCTCTCTGATTTTG	S	ILMN_26070	ILMN_1701173	2760168
C20orf117	870619	1.72823	9.69672	213.502	6.6597	0	38	368.98	9.37436	NaN	0	44	Homo sapiens chromosome 20 open reading frame 117 (C20orf117), transcript variant 2, mRNA.	66773343	140710	NP_954650.2	C20orf117	NM_199181.2	Chr.20 34839446-34839495 (-)	FLJ44670; KIAA0889; dJ132F21.1			catalytic activity [goid 3824] [evidence IEA]	RefSeq	NM_199181.2	3473	CAAGGGCATCCTTGGGCCAACTGTCCACCTCTCTTGTCCACTATTCTCTC	I	ILMN_3738	ILMN_1693004	870619
PLEKHG3	3420193	1.72812	8.34703	85.8323	2.38765	0	48	148.328	5.09957	NaN	0	40	Homo sapiens pleckstrin homology domain containing, family G (with RhoGef domain) member 3 (PLEKHG3), mRNA.	55749620	26030	NP_056364.1	PLEKHG3	NM_015549.1	Chr.14 64280548-64280597 (+)	KIAA0599				RefSeq	NM_015549.1	4135	AGGCAGTGGCCTGGAGAGGCTTTGTTCTGTAACGGTGCCTTTTCTTAGGG	S	ILMN_28109	ILMN_1780671	3420193
SIX5	3420136	1.72472	9.98581	249.167	9.28244	0	39	429.744	8.8009	NaN	0	43	Homo sapiens sine oculis homeobox homolog 5 (Drosophila) (SIX5), mRNA.	40354215	147912	NP_787071.2	SIX5	NM_175875.3	Chr.19 50959987-50960036 (-)	DMAHP	nucleus [goid 5634] [evidence IEA]	regulation of transcription, DNA-dependent [goid 6355] [evidence IEA]; development [goid 7275] [evidence IEA]	transcription factor activity [goid 3700] [evidence IEA]	RefSeq	NM_175875.3	2992	GCCCTTGTCCTCATTATCCGGCCCAGACCAAAGATTCCCTCATCCCTGGG	S	ILMN_21099	ILMN_1793672	3420136
TNS3	4390634	1.72262	8.23194	548.715	30.0341	0	42	945.226	18.1333	NaN	0	49	Homo sapiens tensin 3 (TNS3), mRNA.	75677382	64759	NP_073585.8	TNS3	NM_022748.9	Chr.7 47281540-47281589 (-)	TEM6; TENS1; FLJ13732; FLJ35545; MGC88434; H_NH049I23.2; DKFZp686M1045		intracellular signaling cascade [goid 7242] [evidence IEA]; protein amino acid dephosphorylation [goid 6470] [evidence IEA]	phosphoprotein phosphatase activity [goid 4721] [evidence IEA]	RefSeq	NM_022748.9	7314	GCGGAGAGTTCACGAACTGTGCCCAACGCATGTTATAGCCAGGGTCCTAC	S	ILMN_17676	ILMN_1667893	4390634
MYEOV	3060044	1.72239	10.6839	119.08	3.28069	0	66	205.103	4.77096	NaN	0	53	Homo sapiens myeloma overexpressed gene (in a subset of t(11;14) positive multiple myelomas) (MYEOV), mRNA.	42794611	26579	NP_620123.2	MYEOV	NM_138768.2	Chr.11 68821200-68821249 (+)	OCIM				RefSeq	NM_138768.2	2157	GCTCAGGGGTTTGGGCATTTTTGTCGCCGTCTCCTTTGGGCTCTGTCTCC	S	ILMN_4623	ILMN_1710875	3060044
COX5A	1570129	1.72203	7.9001	1169.59	68.0643	0	53	2014.07	38.8303	NaN	0	54	Homo sapiens cytochrome c oxidase subunit Va (COX5A), nuclear gene encoding mitochondrial protein, mRNA.	17017986	9377	NP_004246.1	COX5A	NM_004255.2	Chr.15 72999818-72999836:73003042-73003050:73003051-73003072 (-)	VA; COX; COX-VA	inner membrane [goid 19866] [evidence IEA]; mitochondrion [goid 5739] [evidence IEA]	electron transport [goid 6118] [evidence IEA]	electron transporter activity [goid 5489] [pmid 2853101] [evidence TAS]; metal ion binding [goid 46872] [evidence IEA]; cytochrome-c oxidase activity [goid 4129] [pmid 2853101] [evidence TAS]; oxidoreductase activity [goid 16491] [evidence IEA]; iron ion binding [goid 5506] [evidence IEA]	RefSeq	NM_004255.2	448	AACTGGGCCTTGACAAAGTGTAAACCGCATGGATGGGCTTCCCCAAGGAT	S	ILMN_22835	ILMN_1704477	1570129
ACTG1	6520497	1.72043	8.85692	3028.1	142.307	0	52	5209.64	104.002	NaN	0	50	Homo sapiens actin, gamma 1 (ACTG1), mRNA.	11038618	71	NP_001605.1	ACTG1	NM_001614.2	Chr.17 77093944-77093975:77093976-77093981:77094355-77094366 (-)	ACT; ACTG; DFNA20; DFNA26; beta-actin	cytoskeleton [goid 5856] [evidence IEA]; actin filament [goid 5884] [evidence IEA]		nucleotide binding [goid 166] [evidence IEA]; protein binding [goid 5515] [pmid 16189514] [evidence IPI]; ATP binding [goid 5524] [evidence IEA]; structural constituent of cytoskeleton [goid 5200] [evidence IEA]	RefSeq	NM_001614.2	56	CGTTTCTCTGCCGGTCGCAATGGAAGAAGAGATCGCCGCGCTGGTCATTG	S	ILMN_24353	ILMN_1704961	6520497
PDXK	6380286	1.71843	9.11285	707.747	29.5728	0	42	1216.21	26.2239	NaN	0	36	Homo sapiens pyridoxal (pyridoxine, vitamin B6) kinase (PDXK), mRNA.	48928052	8566	NP_003672.1	PDXK	NM_003681.3	Chr.21 44006485-44006534 (+)	PKH; PNK; C21orf97			metal ion binding [goid 46872] [evidence IEA]; transferase activity [goid 16740] [evidence IEA]; nucleotide binding [goid 166] [evidence IEA]; zinc ion binding [goid 8270] [evidence IEA]; ATP binding [goid 5524] [evidence IEA]; pyridoxal kinase activity [goid 8478] [pmid 9099727] [evidence TAS]	RefSeq	NM_003681.3	7250	GGCCCTGCTTGTGCCATGTGGATGTTTGTGAGCCTCGGTCCTACAGCACT	S	ILMN_24569	ILMN_1672504	6380286
DNAJB2	6250066	1.71515	8.79991	408.315	15.619	0	53	700.32	17.5637	NaN	0	37	Homo sapiens DnaJ (Hsp40) homolog, subfamily B, member 2 (DNAJB2), mRNA.	34222304	3300	NP_006727.2	DNAJB2	NM_006736.4	Chr.2 219859747-219859796 (+)	HSJ1; HSPF3		protein folding [goid 6457] [pmid 1599432] [evidence TAS]; response to unfolded protein [goid 6986] [pmid 1599432] [evidence TAS]	heat shock protein binding [goid 31072] [evidence IEA]; unfolded protein binding [goid 51082] [pmid 1599432] [evidence TAS]	RefSeq	NM_006736.4	2874	GGGAGTGGTGGAGCCAGTCGCTGTAACACTGAGCCTCAGAGACGAACCAA	S	ILMN_137328	ILMN_1744689	6250066
RBPMS2	4230164	1.71355	11.5609	116.229	3.27714	0	59	199.164	3.89668	NaN	0	55	Homo sapiens RNA binding protein with multiple splicing 2 (RBPMS2), mRNA.	34915989	348093	NP_919248.1	RBPMS2	NM_194272.1	Chr.15 62819198-62819247 (-)				nucleotide binding [goid 166] [evidence IEA]; nucleic acid binding [goid 3676] [evidence IEA]	RefSeq	NM_194272.1	1894	GGCCATTTCAGACTTGGGAGATGAGGCGGCTGTTGTCATTGCTGATCCTG	S	ILMN_18109	ILMN_1808238	4230164
NEK6	1450301	1.71165	8.56891	178.556	5.91343	0	39	305.626	8.91574	NaN	0	42	Homo sapiens NIMA (never in mitosis gene a)-related kinase 6 (NEK6), mRNA.	34147501	10783	NP_055212.2	NEK6	NM_014397.3	Chr.9 126154389-126154438 (+)	SID6-1512	nucleus [goid 5634] [evidence IEA]	positive regulation of I-kappaB kinase/NF-kappaB cascade [goid 43123] [pmid 12761501] [evidence IMP]; protein amino acid phosphorylation [goid 6468] [evidence IEA]	nucleotide binding [goid 166] [evidence IEA]; magnesium ion binding [goid 287] [evidence IEA]; signal transducer activity [goid 4871] [pmid 12761501] [evidence IMP]; transferase activity [goid 16740] [evidence IEA]; protein serine/threonine kinase activity [goid 4674] [evidence IEA]; ATP binding [goid 5524] [evidence IEA]; protein-tyrosine kinase activity [goid 4713] [evidence IEA]	RefSeq	NM_014397.3	2429	GGGCGGCTGCTGTTTCCACACGTGGACTCGGATCTGCTGTGACACCGTCA	S	ILMN_16991	ILMN_1660871	1450301
ANKRD1	630010	1.70806	9.23359	63.0356	2.04061	0.579562	41	107.668	2.79314	NaN	0	45	Homo sapiens ankyrin repeat domain 1 (cardiac muscle) (ANKRD1), mRNA.	38327521	27063	NP_055206.2	ANKRD1	NM_014391.2	Chr.10 92661948-92661997 (-)	ALRP; CARP; C-193; CVARP; MCARP; bA320F15.2	nucleus [goid 5634] [pmid 7730328] [evidence TAS]	signal transduction [goid 7165] [pmid 7730328] [evidence TAS]; defense response [goid 6952] [pmid 7730328] [evidence TAS]	DNA binding [goid 3677] [pmid 7730328] [evidence TAS]	RefSeq	NM_014391.2	1813	AACGTCATGAGTGTAAGTGCAAATCAGTGGAAGGAGCGGCAAACTGGGAC	S	ILMN_15273	ILMN_1716264	630010
AQP1	2140577	1.70596	8.69453	112.501	3.75299	0	45	191.922	5.38163	NaN	0	38	Homo sapiens aquaporin 1 (Colton blood group) (AQP1), mRNA.	37694061	358	NP_932766.1	AQP1	NM_198098.1	Chr.7 30931408-30931457 (+)	CO; CHIP28; AQP-CHIP; MGC26324	integral to membrane [goid 16021] [evidence IEA]; membrane [goid 16020] [evidence IEA]; integral to plasma membrane [goid 5887] [pmid 1722319] [evidence TAS]; outer membrane [goid 19867] [evidence IEA]	water transport [goid 6833] [pmid 7521540] [evidence TAS]; transport [goid 6810] [evidence IEA]; excretion [goid 7588] [pmid 1722319] [evidence TAS]	porin activity [goid 15288] [evidence IEA]; transporter activity [goid 5215] [evidence IEA]; water transporter activity [goid 5372] [pmid 7521540] [evidence TAS]	RefSeq	NM_198098.1	2506	TCTGGCTACTCCCTGGACCACGAGGCTGATTCCTCTCATTTCCAGCTTCT	I	ILMN_24349	ILMN_1815081	2140577
CBX4	2570162	1.70519	5.44666	388.82	28.5328	0	23	663.013	21.8087	NaN	0	30	Homo sapiens chromobox homolog 4 (Pc class homolog, Drosophila) (CBX4), mRNA.	55770829	8535	NP_003646.2	CBX4	NM_003655.2	Chr.17 75421935-75421984 (-)	PC2; hPC2; NBP16	chromatin [goid 785] [evidence IEA]; nucleus [goid 5634] [pmid 9315667] [evidence TAS]	regulation of transcription, DNA-dependent [goid 6355] [evidence IEA]; transcription [goid 6350] [evidence IEA]; chromatin modification [goid 16568] [evidence IEA]; anti-apoptosis [goid 6916] [pmid 9315667] [evidence TAS]; chromosome organization and biogenesis (sensu Eukaryota) [goid 7001] [pmid 9315667] [evidence TAS]; chromatin assembly or disassembly [goid 6333] [evidence IEA]	transcription corepressor activity [goid 3714] [pmid 9315667] [evidence TAS]; chromatin binding [goid 3682] [evidence IEA]	RefSeq	NM_003655.2	2214	GAAATGTATTGTTTGAGCTCAAAAGGCCCGACCACCCCCCTTCGGGCTGC	S	ILMN_20703	ILMN_1724145	2570162
PTGS1	2970709	1.70474	6.55317	1738.26	117.116	0	44	2963.27	69.8193	NaN	0	51	Homo sapiens prostaglandin-endoperoxide synthase 1 (prostaglandin G/H synthase and cyclooxygenase) (PTGS1), transcript variant 2, mRNA.	18104968	5742	NP_542158.1	PTGS1	NM_080591.1	Chr.9 124197683-124197732 (+)	COX1; COX3; PHS1; PCOX1; PGHS1; PTGHS; PGG/HS; PGHS-1	microsome [goid 5792] [evidence ISS]; membrane [goid 16020] [evidence IEA]; cytoplasm [goid 5737] [evidence ISS]; nucleus [goid 5634] [evidence ISS]	lipid metabolism [goid 6629] [pmid 1907252] [evidence NAS]; physiological process [goid 7582] [pmid 9630216] [evidence TAS]; fatty acid biosynthesis [goid 6633] [evidence IEA]; regulation of blood pressure [goid 8217] [evidence ISS]; prostaglandin biosynthesis [goid 1516] [evidence ISS]; keratinocyte differentiation [goid 30216] [evidence ISS]	metal ion binding [goid 46872] [evidence IEA]; prostaglandin-endoperoxide synthase activity [goid 4666] [pmid 9630216] [evidence TAS]; peroxidase activity [goid 4601] [evidence IEA]; iron ion binding [goid 5506] [evidence IEA]; oxidoreductase activity [goid 16491] [evidence IEA]; oxidoreductase activity, acting on single donors with incorporation of molecular oxygen, incorporation of two atoms of…	RefSeq	NM_080591.1	4863	AGACTATAGCCATCGACTCCTGCCTGAGTTTCCAGCCTGCTAGTCTGCCC	A	ILMN_3001	ILMN_1708275	2970709
INA	5220707	1.70021	10.888	156.114	3.29607	0	50	265.425	6.74357	NaN	0	33	Homo sapiens internexin neuronal intermediate filament protein, alpha (INA), mRNA.	39725658	9118	NP_116116.1	INA	NM_032727.2	Chr.10 105039760-105039809 (+)	NEF5; NF-66; TXBP-1; MGC12702	neurofilament [goid 5883] [pmid 7769995] [evidence TAS]	cell differentiation [goid 30154] [evidence IEA]; neurogenesis [goid 7399] [evidence IEA]	structural constituent of cytoskeleton [goid 5200] [pmid 7769995] [evidence TAS]	RefSeq	NM_032727.2	2893	GGACAGTCAGCTCTTCATCTGCCCAACTGTGTAGCATCTGCATTGCCCAG	S	ILMN_9766	ILMN_1673704	5220707
LOC342897	4250048	1.69872	9.46348	73.1783	2.00388	0.119708	43	124.309	3.39911	NaN	0	53	Homo sapiens similar to F-box only protein 2 (LOC342897), mRNA.	47825360	342897	NP_001001414.1	LOC342897	NM_001001414.1	Chr.19 44384199-44384248 (+)			protein catabolism [goid 30163] [evidence IEA]	protein binding [goid 5515] [evidence IEA]; receptor activity [goid 4872] [evidence IEA]	RefSeq	NM_001001414.1	1810	CTCCTCCAGCTACCGCAGAGCCCACAAACCCAGGCATCTATCAAAGTCCC	S	ILMN_1768	ILMN_1713397	4250048
VDR	4610446	1.6983	7.65389	101.308	3.64	0	28	172.052	5.60284	NaN	0	29	Homo sapiens vitamin D (1,25- dihydroxyvitamin D3) receptor (VDR), transcript variant 1, mRNA.	63054843	7421	NP_000367.1	VDR	NM_000376.2	Chr.12 46522051-46522100 (-)	NR1I1	nucleus [goid 5634] [evidence IEA]	regulation of transcription, DNA-dependent [goid 6355] [evidence IEA]; signal transduction [goid 7165] [pmid 2849209] [evidence TAS]; transcription [goid 6350] [evidence IEA]; negative regulation of transcription [goid 16481] [pmid 11891224] [evidence IDA]	metal ion binding [goid 46872] [evidence IEA]; protein binding [goid 5515] [pmid 10866662] [evidence IPI]; steroid hormone receptor activity [goid 3707] [evidence IEA]; zinc ion binding [goid 8270] [evidence IEA]; sequence-specific DNA binding [goid 43565] [evidence IEA]; transcription factor activity [goid 3700] [evidence IEA]; vitamin D3 receptor activity [goid 8434] [pmid 9070272] [evidence TA…	RefSeq	NM_000376.2	4139	CACCACCTAGGCCACTCCTCCAAAGGAAGTCTAGGAGCTGGGAGGAAAAG	A	ILMN_7771	ILMN_1794337	4610446
CTSB	4540615	1.6975	8.17615	1560.63	69.5232	0	44	2649.18	63.6134	NaN	0	44	Homo sapiens cathepsin B (CTSB), transcript variant 1, mRNA.	66346646	1508	NP_001899.1	CTSB	NM_001908.3	Chr.8 11738321-11738370 (-)	APPS; CPSB	intracellular [goid 5622] [pmid 1645961] [evidence TAS]; lysosome [goid 5764] [evidence IEA]	proteolysis and peptidolysis [goid 6508] [pmid 3463996] [evidence TAS]; regulation of apoptosis [goid 42981] [pmid 16130169] [evidence TAS]	cathepsin B activity [goid 4213] [pmid 1645961] [evidence TAS]	RefSeq	NM_001908.3	2854	TCCACTGTCCTGCCAAGGTACACCTCAGTACTCCCCTTCCCAACTGAAGT	A	ILMN_6129	ILMN_1696360	4540615
FKSG44	5490041	1.6915	9.45307	1273.24	51.5976	0	55	2153.69	41.5412	NaN	0	56	Homo sapiens FKSG44 gene (FKSG44), mRNA.	31982912	83786	NP_114110.1	FKSG44	NM_031904.2	Chr.11 64937348-64937397 (+)	FLJ32216	cytoskeleton [goid 5856] [evidence IEA]		binding [goid 5488] [evidence IEA]	RefSeq	NM_031904.2	3446	TTCTTCTCTGATGGGCGGGCGAGGGTGTGTTCGTGTGATGGGTTGGAGTG	S	ILMN_3387	ILMN_1781047	5490041
KIAA0182	1010538	1.68897	10.9746	386.889	6.84391	0	28	653.444	17.4444	NaN	0	37	Homo sapiens KIAA0182 (KIAA0182), mRNA.	44955925	23199	NP_055430.1	KIAA0182	NM_014615.1	Chr.16 84267131-84267180 (+)		intracellular [goid 5622] [evidence IEA]		metal ion binding [goid 46872] [evidence IEA]; zinc ion binding [goid 8270] [evidence IEA]; protein binding [goid 5515] [evidence IEA]	RefSeq	NM_014615.1	7213	CCGGTGCCTCGGTCACTCTGGGGGCAGTTTAGATGCTGTGAAATTAAACC	S	ILMN_9294	ILMN_1807767	1010538
MC1R	3440450	1.68799	7.55966	145.908	6.33568	0	33	246.292	6.94312	NaN	0	49	Homo sapiens melanocortin 1 receptor (alpha melanocyte stimulating hormone receptor) (MC1R), mRNA.	27477128	4157	NP_002377.3	MC1R	NM_002386.2	Chr.16 88514810-88514859 (+)	MSH-R; MGC14337	membrane [goid 16020] [evidence IEA]; integral to plasma membrane [goid 5887] [pmid 9571181] [evidence TAS]	signal transduction [goid 7165] [evidence IEA]; UV protection [goid 9650] [pmid 7581459] [evidence TAS]; G-protein signaling, coupled to cyclic nucleotide second messenger [goid 7187] [pmid 9571181] [evidence TAS]; development [goid 7275] [pmid 7581459] [evidence TAS]	rhodopsin-like receptor activity [goid 1584] [evidence IEA]; melanocyte stimulating hormone receptor activity [goid 4980] [evidence IEA]; receptor activity [goid 4872] [evidence IEA]	RefSeq	NM_002386.2	2284	TGACTCAGTGACCAGTGCCTGTGAGCATGGGGCCAGGAAAGTCTGGTAAT	S	ILMN_25536	ILMN_1653319	3440450
USP36	6650681	1.68603	8.9424	228.945	10.4041	0	36	386.008	7.15984	NaN	0	54	Homo sapiens ubiquitin specific peptidase 36 (USP36), mRNA.	35250685	57602	NP_079366.2	USP36	NM_025090.2	Chr.17 74295253-74295302 (-)	DUB1		ubiquitin-dependent protein catabolism [goid 6511] [evidence IEA]	cysteine-type endopeptidase activity [goid 4197] [evidence IEA]; ubiquitin thiolesterase activity [goid 4221] [evidence IEA]	RefSeq	NM_025090.2	5726	CAGAGCTTGGGGCTTTCTGGCTGCTCTTCATTGACCTGTGTGTTCCCAGC	S	ILMN_23872	ILMN_1697227	6650681
RALGDS	1240546	1.68305	10.8685	730.404	13.4564	0	45	1229.31	32.4474	NaN	0	38	Homo sapiens ral guanine nucleotide dissociation stimulator (RALGDS), mRNA.	47834321	5900	NP_006257.1	RALGDS	NM_006266.2	Chr.9 134963098-134963147 (-)	RGF; RalGEF	cellular component unknown [goid 8372] [evidence ND ]	small GTPase mediated signal transduction [goid 7264] [evidence NAS]	guanyl-nucleotide exchange factor activity [goid 5085] [evidence IEA]	RefSeq	NM_006266.2	3412	AGTGCCATTCACCACTGCGTCCTGGGCTTTACGAGACCATGCAAGACGGG	S	ILMN_9432	ILMN_1699856	1240546
RAI17	5310228	1.67185	8.36559	1716.6	83.9737	0	35	2869.9	53.8884	NaN	0	57	Homo sapiens retinoic acid induced 17 (RAI17), mRNA.	50234887	57178	NP_065071.1	RAI17	NM_020338.2	Chr.10 80745927-80745976 (+)	Zimp10; FLJ13541; KIAA1224				RefSeq	NM_020338.2	6689	CGTACACACATAAACACACCCACCAGTGCAGCCTGAAGTAACTCCCACAG	S	ILMN_985	ILMN_1771627	5310228
LMNB2	5550343	1.66892	10.711	523.127	10.2254	0	43	873.057	22.4449	NaN	0	39	Homo sapiens lamin B2 (LMNB2), mRNA.	27436950	84823	NP_116126.2	LMNB2	NM_032737.2	Chr.19 2379328-2379377 (-)	LMN2; LAMB2; MGC2721	intermediate filament [goid 5882] [evidence IEA]; nuclear lamina [goid 5652] [evidence NAS]; nucleus [goid 5634] [evidence IEA]	biological process unknown [goid 4] [evidence ND ]	structural molecule activity [goid 5198] [evidence IEA]	RefSeq	NM_032737.2	4421	CCTCTTCCAAGCCCTGCGTCCAGCGAGCGTCACAGCACAACCTGCAAAAA	S	ILMN_24712	ILMN_1708101	5550343
SDC1	1050484	1.66863	10.6078	425.086	14.2036	0	43	709.312	12.5905	NaN	0	54	Homo sapiens syndecan 1 (SDC1), transcript variant 2, mRNA.	55925657	6382	NP_002988.3	SDC1	NM_002997.4	Chr.2 20264148-20264197 (-)	SDC; CD138; SYND1	membrane [goid 16020] [evidence IEA]; integral to plasma membrane [goid 5887] [pmid 2324102] [evidence TAS]		cytoskeletal protein binding [goid 8092] [evidence IEA]	RefSeq	NM_002997.4	3042	ACTGCGACTTTCTGCCTGGAGTGTATGACTGCACATGACTCGGGGGTGGG	A	ILMN_1846	ILMN_1815308	1050484
CHST3	5220678	1.66202	12.1432	674.225	14.029	0	43	1120.57	22.728	NaN	0	55	Homo sapiens carbohydrate (chondroitin 6) sulfotransferase 3 (CHST3), mRNA.	19923280	9469	NP_004264.2	CHST3	NM_004273.2	Chr.10 73443100-73443149 (+)	C6ST; C6ST1	intrinsic to Golgi membrane [goid 31228] [evidence ISS]; integral to membrane [goid 16021] [evidence IEA]; Golgi stack [goid 5795] [evidence IEA]	sulfur metabolism [goid 6790] [pmid 9883891] [evidence IDA]; chondroitin sulfate biosynthesis [goid 30206] [pmid 9883891] [evidence IDA]; carbohydrate metabolism [goid 5975] [evidence IEA]	chondroitin 6-sulfotransferase activity [goid 8459] [pmid 9883891] [evidence IDA]; transferase activity [goid 16740] [evidence IEA]; sulfotransferase activity [goid 8146] [evidence IEA]	RefSeq	NM_004273.2	6745	CCGTTCCACATTGCTCCCAGCCCCATTGCTGTCACTGTCGTCCCAGATGT	S	ILMN_7808	ILMN_1723481	5220678
NPPB	6380403	1.66142	6.8317	66.6145	2.06629	0.383942	48	110.675	4.38311	NaN	0	40	Homo sapiens natriuretic peptide precursor B (NPPB), mRNA.	4505432	4879	NP_002512.1	NPPB	NM_002521.1	Chr.1 11840289-11840298:11840299-11840315:11840858-11840880 (-)	BNP	extracellular space [goid 5615] [pmid 7601467] [evidence NAS]	regulation of blood vessel size [goid 50880] [evidence IEA]; negative regulation of angiogenesis [goid 16525] [pmid 14737067] [evidence TAS]; diuresis [goid 30146] [pmid 14737067] [evidence TAS]; regulation of vasodilation [goid 42312] [pmid 7601467] [evidence NAS]; regulation of vascular permeability [goid 43114] [pmid 14737067] [evidence TAS]; cell surface receptor linked signal transduction [g…	diuretic hormone activity [goid 8613] [pmid 14960748] [evidence TAS]	RefSeq	NM_002521.1	463	TCCTCCAGTGGCCTGGGCTGCAAAGTGCTGAGGCGGCATTAAGAGGAAGT	S	ILMN_137508	ILMN_1763382	6380403
SIRT4	5670020	1.6611	9.39996	69.1492	1.81835	0.252555	44	114.864	3.04491	NaN	0	36	Homo sapiens sirtuin (silent mating type information regulation 2 homolog) 4 (S. cerevisiae) (SIRT4), mRNA.	6912661	23409	NP_036372.1	SIRT4	NM_012240.1	Chr.12 119235181-119235222:119235223-119235230 (+)	SIR2L4; MGC57437; MGC130046; MGC130047; sirtuin 4	chromatin silencing complex [goid 5677] [evidence IEA]	regulation of transcription, DNA-dependent [goid 6355] [evidence IEA]; protein amino acid ADP-ribosylation [goid 6471] [pmid 10381378] [evidence TAS]; chromatin silencing [goid 6342] [pmid 10381378] [evidence TAS]	NAD+ ADP-ribosyltransferase activity [goid 3950] [pmid 10381378] [evidence TAS]; metal ion binding [goid 46872] [evidence IEA]; zinc ion binding [goid 8270] [evidence IEA]; hydrolase activity [goid 16787] [evidence IEA]; DNA binding [goid 3677] [evidence IEA]	RefSeq	NM_012240.1	924	TCTCGTTGTGGAGAGTTGCTGCCTTTGATAGACCCATGCTGACCACAGCC	S	ILMN_1274	ILMN_1657868	5670020
APEG1	6040411	1.65728	10.1475	141.968	4.34319	0	37	235.28	4.8524	NaN	0	52	Homo sapiens aortic preferentially expressed gene 1 (APEG1), mRNA.	37577150	10290	NP_005867.2	APEG1	NM_005876.3	Chr.2 220039679-220039728 (+)	SPEG; KIAA1297; MGC12676	integral to membrane [goid 16021] [evidence IEA]; nucleus [goid 5634] [pmid 8663449] [evidence TAS]	muscle development [goid 7517] [pmid 8663449] [evidence TAS]; negative regulation of cell proliferation [goid 8285] [pmid 8663449] [evidence TAS]; protein amino acid phosphorylation [goid 6468] [evidence IEA]	nucleotide binding [goid 166] [evidence IEA]; receptor activity [goid 4872] [evidence IEA]; transferase activity [goid 16740] [evidence IEA]; protein serine/threonine kinase activity [goid 4674] [evidence IEA]; ATP binding [goid 5524] [evidence IEA]; protein-tyrosine kinase activity [goid 4713] [evidence IEA]	RefSeq	NM_005876.3	3536	CCTTCTCTGTCAGGGCTGGGGTGCTCTGTCTGGGAATGAGGGAGTTAACC	S	ILMN_10852	ILMN_1694906	6040411
P11	4730332	1.65508	8.51641	79.1553	2.13197	0.0423358	45	131.008	3.95665	NaN	0	44	Homo sapiens 26 serine protease (P11), mRNA.	22209002	8909	NP_006016.1	P11	NM_006025.2	Chr.12 46389841-46389890 (-)	PP11; MGC133268; PRSS26-PENDING	periplasmic space (sensu Gram-negative Bacteria) [goid 30288] [pmid 2350438] [evidence IDA]; extracellular space [goid 5615] [pmid 2350438] [evidence TAS]; cytoplasm [goid 5737] [pmid 6755403] [evidence IDA]	pregnancy [goid 7565] [pmid 2350438] [evidence IEP]; proteolysis and peptidolysis [goid 6508] [pmid 2350438] [evidence IDA]	serine-type endopeptidase activity [goid 4252] [evidence IEA]; growth factor activity [goid 8083] [pmid 1710108] [evidence TAS]	RefSeq	NM_006025.2	2225	TTGTCCCCCAACCCCACTGAGAACTAAATGCTGTACCACAGAGCCGGGTG	S	ILMN_3030	ILMN_1676683	4730332
MMP19	6940079	1.65465	9.02295	101.057	3.18292	0	41	167.214	4.14912	NaN	0	55	Homo sapiens matrix metallopeptidase 19 (MMP19), transcript variant 2, mRNA.	75905805	4327	NP_001027531.1	MMP19	NM_001032360.1	Chr.12 54522872-54522881:54522882-54522921 (-)	MMP18; RASI-1	extracellular matrix (sensu Metazoa) [goid 5578] [pmid 10809722] [evidence NAS]	peptidoglycan metabolism [goid 270] [evidence IEA]; angiogenesis [goid 1525] [evidence IEA]; cell differentiation [goid 30154] [evidence IEA]; collagen catabolism [goid 30574] [evidence IEA]	metalloendopeptidase activity [goid 4222] [evidence IEA]; calcium ion binding [goid 5509] [evidence IEA]; zinc ion binding [goid 8270] [evidence IEA]	RefSeq	NM_001032360.1	81	AGAGGCACGGACAGCCTCTGGAGCTCTCGTCTGGTGGGACCATGAACTGC	A	ILMN_7546	ILMN_1683283	6940079
PLAU	1740349	1.64886	12.3767	514.346	11.2522	0	31	848.085	15.713	NaN	0	52	Homo sapiens plasminogen activator, urokinase (PLAU), mRNA.	53729348	5328	NP_002649.1	PLAU	NM_002658.2	Chr.10 75346964-75347013 (+)	ATF; UPA; URK; u-PA	extracellular space [goid 5615] [evidence NR ]	chemotaxis [goid 6935] [pmid 10749881] [evidence TAS]; signal transduction [goid 7165] [pmid 10749881] [evidence TAS]; blood coagulation [goid 7596] [evidence IEA]; proteolysis and peptidolysis [goid 6508] [pmid 6589620] [evidence TAS]; fibrinolysis [goid 42730] [evidence IEA]	peptidase activity [goid 8233] [evidence IEA]; plasminogen activator activity [goid 8243] [evidence IEA]; kinase activity [goid 16301] [evidence IEA]; serine-type endopeptidase activity [goid 4252] [evidence IEA]	RefSeq	NM_002658.2	2049	GTGGTCTTTCTGGAGAGGTTATAGGTCACTCCTGGGGCCTCTTGGGTCCC	S	ILMN_24167	ILMN_1656057	1740349
LOC144501	510192	1.64449	9.26995	93.3617	2.82826	0	40	153.533	3.6627	NaN	0	49	Homo sapiens hypothetical protein LOC144501 (LOC144501), mRNA.	32698852	144501	NP_872313.1	LOC144501	NM_182507.1	Chr.12 50849804-50849853 (-)	KB20	intermediate filament [goid 5882] [evidence IEA]		structural molecule activity [goid 5198] [evidence IEA]	RefSeq	NM_182507.1	3110	GAGGGTGCTGATTGGTGCTTTTCCTCAGGCTCTTCATTGGTTTCCAAGGG	S	ILMN_3629	ILMN_1705814	510192
UBADC1	6290441	1.64402	8.6197	239.315	8.84089	0	39	393.438	9.03944	NaN	0	44	Homo sapiens ubiquitin associated domain containing 1 (UBADC1), mRNA.	55770883	10422	NP_057256.2	UBADC1	NM_016172.2	Chr.9 137964758-137964807 (-)	GBDR1; RP11-432J22.3				RefSeq	NM_016172.2	1695	TCCAGTGCTCCTCTGGGCTCTTGAGTTGCTGCTTGAATTGCCGTGTAGAC	S	ILMN_15712	ILMN_1807044	6290441
KIAA0523	4040753	1.64298	9.70598	93.4331	2.80788	0	49	153.509	3.38166	NaN	0	54	Homo sapiens KIAA0523 protein (KIAA0523), mRNA.	54792093	23302	NP_056068.1	KIAA0523	NM_015253.1	Chr.17 5968097-5968146 (+)		integral to membrane [goid 16021] [evidence IEA]		transferase activity [goid 16740] [evidence IEA]; sulfotransferase activity [goid 8146] [evidence IEA]	RefSeq	NM_015253.1	5447	CCTGGACTAAGCCAATGACACCTTCCATCTTTCCAGCTATGGTGACTGGG	S	ILMN_23483	ILMN_1774330	4040753
HSPA1A	5860300	1.64146	8.30032	5040.52	152.459	0	39	8273.83	237.082	NaN	0	34	Homo sapiens heat shock 70kDa protein 1A (HSPA1A), mRNA.	26787973	3303	NP_005336.2	HSPA1A	NM_005345.4	Chr.6 31893469-31893518 (+)	HSP72; HSPA1; HSPA1B; HSP70-1		protein folding [goid 6457] [evidence IEA]; response to unfolded protein [goid 6986] [evidence IEA]	nucleotide binding [goid 166] [evidence IEA]; ATP binding [goid 5524] [evidence IEA]	RefSeq	NM_005345.4	2154	GGAGCTTCAAGACTTTGCATTTCCTAGTATTTCTGTTTGTCAGTTCTCAA	S	ILMN_6623	ILMN_1789074	5860300
M-RIP	1230463	1.63911	7.71747	920.716	39.3189	0	54	1509.15	36.9282	NaN	0	34	Homo sapiens myosin phosphatase-Rho interacting protein (M-RIP), transcript variant 2, mRNA.	50980300	23164	NP_958431.2	M-RIP	NM_201274.2	Chr.17 17029306-17029355 (+)	RHOIP3; p116Rip; KIAA0864	extracellular region [goid 5576] [evidence IEA]	lipoprotein metabolism [goid 42157] [evidence IEA]; lipid transport [goid 6869] [evidence IEA]	lipid binding [goid 8289] [evidence IEA]	RefSeq	NM_201274.2	3609	GCCCAGCCAGCACGCCTCAAGGTAGATGGAATCCCCACTGGTCAGAGAAA	A	ILMN_557	ILMN_1774547	1230463
ITPR3	6620431	1.6351	7.07532	2243.4	138.309	0	46	3668.2	63.0663	NaN	0	35	Homo sapiens inositol 1,4,5-triphosphate receptor, type 3 (ITPR3), mRNA.	4504794	3710	NP_002215.1	ITPR3	NM_002224.1	Chr.6 33772189-33772238 (+)	IP3R3	integral to membrane [goid 16021] [evidence IEA]; brush border [goid 5903] [pmid 8288584] [evidence TAS]; endoplasmic reticulum [goid 5783] [pmid 8288584] [evidence TAS]; plasma membrane [goid 5886] [pmid 10828023] [evidence TAS]	signal transduction [goid 7165] [pmid 8288584] [evidence TAS]; calcium ion transport [goid 6816] [evidence IEA]; cation transport [goid 6812] [evidence IEA]	inositol-1,4,5-triphosphate receptor activity [goid 8095] [pmid 8288584] [evidence TAS]; calcium channel activity [goid 5262] [evidence IEA]; inositol 1,4,5-triphosphate-sensitive calcium-release channel activity [goid 5220] [evidence IEA]; calcium ion transporter activity [goid 15085] [pmid 8288584] [evidence TAS]; calcium ion binding [goid 5509] [evidence IEA]	RefSeq	NM_002224.1	8706	AGGGCTGAGCTGCGCTTGCGTGGCTGTTTCATGACCGCTTGTTTTTCTCC	S	ILMN_20912	ILMN_1815500	6620431
NR2F6	3170300	1.63273	8.53002	231.607	8.04553	0	41	378.152	9.13437	NaN	0	44	Homo sapiens nuclear receptor subfamily 2, group F, member 6 (NR2F6), mRNA.	46411186	2063	NP_005225.2	NR2F6	NM_005234.3	Chr.19 17203837-17203886 (-)	EAR2; EAR-2; ERBAL2	nucleus [goid 5634] [evidence IEA]	regulation of transcription, DNA-dependent [goid 6355] [evidence IEA]; signal transduction [goid 7165] [pmid 2905047] [evidence TAS]; transcription [goid 6350] [evidence IEA]	metal ion binding [goid 46872] [evidence IEA]; steroid hormone receptor activity [goid 3707] [pmid 2905047] [evidence TAS]; transcription factor activity [goid 3700] [evidence IEA]; thyroid hormone receptor activity [goid 4887] [pmid 2905047] [evidence TAS]	RefSeq	NM_005234.3	1611	CCCCTAGCATGAACTTGTGGGATGGTGGGGTTGGCTTCCCTGGCATGATG	S	ILMN_2898	ILMN_1672080	3170300
VDAC1	5340767	1.63235	6.32674	909.516	61.5707	0	37	1484.65	29.3344	NaN	0	37	Homo sapiens voltage-dependent anion channel 1 (VDAC1), mRNA.	4507878	7416	NP_003365.1	VDAC1	NM_003374.1	Chr.5 133335815-133335864 (-)	PORIN; MGC111064; PORIN-31-HL	mitochondrion [goid 5739] [pmid 8420959] [evidence TAS]; mitochondrial outer membrane [goid 5741] [pmid 8420959] [evidence TAS]; integral to membrane [goid 16021] [evidence IEA]	apoptotic program [goid 8632] [pmid 10365962] [evidence TAS]; anion transport [goid 6820] [pmid 8420959] [evidence TAS]	voltage-gated ion-selective channel activity [goid 8308] [evidence IEA]; apoptogenic cytochrome c release channel activity [goid 15283] [pmid 10365962] [evidence TAS]; voltage-gated anion channel porin activity [goid 15482] [pmid 8420959] [evidence TAS]	RefSeq	NM_003374.1	1447	CAGGGTGTGGTAACTGTTTCTTTTGTGCCATTTTGGGGTGGAGAAGGTGG	S	ILMN_12620	ILMN_1774605	5340767
CARD10	6250162	1.63194	9.72473	161.506	4.58515	0	44	263.568	5.90993	NaN	0	47	Homo sapiens caspase recruitment domain family, member 10 (CARD10), mRNA.	51093860	29775	NP_055365.2	CARD10	NM_014550.3	Chr.22 36216556-36216605 (-)	BIMP1; CARMA3	cytoplasm [goid 5737] [pmid 11259443] [evidence NAS]	activation of NF-kappaB-inducing kinase [goid 7250] [pmid 11259443] [evidence ISS]; protein complex assembly [goid 6461] [pmid 11259443] [evidence NAS]; regulation of apoptosis [goid 42981] [evidence IEA]	protein binding [goid 5515] [pmid 11259443] [evidence ISS]; receptor signaling complex scaffold activity [goid 30159] [pmid 11259443] [evidence NAS]	RefSeq	NM_014550.3	3639	CCTCACATGGGTGTCTGTGGTTCTCTCCTGTGTAAATGTCACGCCCCACC	S	ILMN_28765	ILMN_1743714	6250162
RNF126	3890544	1.63099	8.95803	247.875	9.03095	0	54	404.282	8.42899	NaN	0	52	Homo sapiens ring finger protein 126 (RNF126), transcript variant 2, mRNA.	37622893	55658	NP_919442.1	RNF126	NM_194460.1	Chr.19 598611-598660 (-)	MGC1022; FLJ20552; MGC14317	ubiquitin ligase complex [goid 151] [evidence IEA]	protein ubiquitination [goid 16567] [evidence IEA]	ubiquitin-protein ligase activity [goid 4842] [evidence IEA]; metal ion binding [goid 46872] [evidence IEA]; zinc ion binding [goid 8270] [evidence IEA]; protein binding [goid 5515] [pmid 14667819] [evidence IPI]	RefSeq	NM_194460.1	1509	GACCCGGAGTAGGGGGGCTCGGGACCATGAGGATGACCAGCAAAATTCAA	A	ILMN_5287	ILMN_1790741	3890544
BAIAP2L2	160424	1.62572	11.9938	126.93	2.97489	0	63	206.352	3.64703	NaN	0	67	Homo sapiens BAI1-associated protein 2-like 2 (BAIAP2L2), mRNA.	34147690	80115	NP_079321.2	BAIAP2L2	NM_025045.3	Chr.22 36810882-36810931 (-)	FLJ22582				RefSeq	NM_025045.3	1989	AGGAGCCCCTTGTACCTGCTCCGTGCCCAACACATGCCCTCTCTGTACAT	S	ILMN_21982	ILMN_1771652	160424
SLC26A6	4830403	1.62151	8.48927	611.296	23.3588	0	40	991.223	21.395	NaN	0	49	Homo sapiens solute carrier family 26, member 6 (SLC26A6), transcript variant 3, mRNA.	20336278	65010	NP_602298.1	SLC26A6	NM_134426.1	Chr.3 48638189-48638238 (-)	DKFZp586E1422	integral to membrane [goid 16021] [evidence IEA]; membrane [goid 16020] [evidence IEA]	sulfate transport [goid 8272] [evidence IEA]; transport [goid 6810] [evidence IEA]; neuropeptide signaling pathway [goid 7218] [evidence IEA]; homophilic cell adhesion [goid 7156] [evidence IEA]	structural molecule activity [goid 5198] [evidence IEA]; G-protein coupled receptor activity [goid 4930] [evidence IEA]; calcium ion binding [goid 5509] [evidence IEA]; transporter activity [goid 5215] [evidence IEA]; sulfate porter activity [goid 8271] [evidence IEA]	RefSeq	NM_134426.1	2507	CAGTCAGGCTGGCAGTGGCGCGGTACAGGGAGGGAACTGGTGCATATTTT	A	ILMN_5076	ILMN_1785252	4830403
HSPA6	1010136	1.62117	7.17448	8565.27	359.925	0	36	13885.7	381.656	NaN	0	48	Homo sapiens heat shock 70kDa protein 6 (HSP70B') (HSPA6), mRNA.	42822885	3310	NP_002146.2	HSPA6	NM_002155.3	Chr.1 159762993-159763004:159763005-159763042 (+)			protein folding [goid 6457] [evidence IEA]; response to unfolded protein [goid 6986] [pmid 2327978] [evidence TAS]	nucleotide binding [goid 166] [evidence IEA]; ATP binding [goid 5524] [evidence IEA]	RefSeq	NM_002155.3	2334	GAGGTTGATTGAATGGCCCTTCGTGATAAGTCAGCTGTGACTGTCAGGGC	S	ILMN_5976	ILMN_1806165	1010136
TUBB3	2850156	1.62075	10.8183	958.643	19.1993	0	34	1553.72	35.8079	NaN	0	30	Homo sapiens tubulin, beta 3 (TUBB3), mRNA.	50592995	10381	NP_006077.2	TUBB3	NM_006086.2	Chr.16 88529862-88529911 (+)	MC1R; TUBB4; beta-4	cytoskeleton [goid 5856] [evidence NR ]; integral to membrane [goid 16021] [evidence IEA]; protein complex [goid 43234] [evidence IEA]; microtubule [goid 5874] [evidence IEA]; cytoplasm [goid 5737] [evidence IEA]	signal transduction [goid 7165] [evidence IEA]; G-protein coupled receptor protein signaling pathway [goid 7186] [evidence IEA]; microtubule-based movement [goid 7018] [evidence IEA]; protein polymerization [goid 51258] [evidence IEA]	nucleotide binding [goid 166] [evidence IEA]; melanocyte stimulating hormone receptor activity [goid 4980] [evidence IEA]; structural molecule activity [goid 5198] [evidence IEA]; GTPase activity [goid 3924] [evidence IEA]; receptor activity [goid 4872] [evidence IEA]; rhodopsin-like receptor activity [goid 1584] [evidence IEA]; structural constituent of cytoskeleton [goid 5200] [evidence NR ]; G…	RefSeq	NM_006086.2	1567	TCCTCCCCACCTAGGCCACGTGTGAGCTGCTCCTGTCTCTGTCTTATTGC	S	ILMN_16399	ILMN_1791726	2850156
MARCKSL1	4860086	1.61992	11.6463	892.539	18.7495	0	33	1445.84	28.7593	NaN	0	56	Homo sapiens MARCKS-like 1 (MARCKSL1), mRNA.	32401423	65108	NP_075385.1	MARCKSL1	NM_023009.4	Chr.1 32572371-32572420 (-)	F52; MLP; MRP; MLP1; MACMARCKS			calmodulin binding [goid 5516] [evidence IEA]	RefSeq	NM_023009.4	1141	CCTGAGCCAGAAGTGGGGTGCTTATACTCCCAAACCTTGAGTGTCCAGCC	S	ILMN_17241	ILMN_1714433	4860086
BIN1	5890333	1.61951	7.29093	475.443	22.2018	0	47	769.982	18.1962	NaN	0	45	Homo sapiens bridging integrator 1 (BIN1), transcript variant 6, mRNA.	21536410	274	NP_647598.1	BIN1	NM_139348.1	Chr.2 127522316-127522365 (-)	AMPH2; AMPHL; SH3P9; MGC10367; DKFZp547F068	actin cytoskeleton [goid 15629] [pmid 9182667] [evidence TAS]; cytoplasm [goid 5737] [evidence IEA]; nucleus [goid 5634] [evidence IEA]	cell proliferation [goid 8283] [pmid 8782822] [evidence TAS]; regulation of endocytosis [goid 30100] [evidence IEA]; cell differentiation [goid 30154] [evidence IEA]; negative regulation of progression through cell cycle [goid 45786] [evidence IEA]	protein binding [goid 5515] [evidence IEA]	RefSeq	NM_139348.1	2000	GTGTTCCTGAAGCTGCTGTGTCCTCTAGTTGAGTTTCTGGCGCCCCTGCC	A	ILMN_547	ILMN_1674160	5890333
PAF1	4290626	1.61925	8.20001	686.496	34.3683	0	47	1111.61	17.4747	NaN	0	32	Homo sapiens Paf1, RNA polymerase II associated factor, homolog (S. cerevisiae) (PAF1), mRNA.	42476168	54623	NP_061961.2	PAF1	NM_019088.2	Chr.19 44568357-44568406 (-)	PD2; F23149_1; FLJ11123				RefSeq	NM_019088.2	1835	GGTCTGTTTGTGAGCCTTTCACTTGTTTGTTCCCCACCCCCAAACCTTTG	S	ILMN_8199	ILMN_1680878	4290626
TUBB	4590356	1.61876	15.5892	1589.87	22.4992	0	141	2573.61	40.6047	NaN	0	118	Homo sapiens tubulin, beta polypeptide (TUBB), mRNA.	4507728			TUBB	NM_001069.1	Chr. ()					ILMN_Controls	NM_001069.1	1408	CTCAGATCAATCGTGCATCCTTAGTGAACTTCTGTTGTCCTCAAGCATGG	S	GI_4507728	ILMN_1343292	4590356
KIAA1755	1410056	1.61536	6.58461	65.9119	2.94774	0.430657	34	106.471	3.21201	NaN	0	49	Homo sapiens KIAA1755 protein (KIAA1755), mRNA.	71274185	85449	NP_001025035.1	KIAA1755	NM_001029864.1	Chr.20 36272554-36272603 (-)					RefSeq	NM_001029864.1	6129	GTACCACAGGCAGGGAGCCACAGAAACTGGGGTGCTGGGATGGAAACTGA	S	ILMN_7635	ILMN_1689651	1410056
ZFP36	6900204	1.61307	9.34224	3698.08	87.4859	0	39	5965.26	155.195	NaN	0	41	Homo sapiens zinc finger protein 36, C3H type, homolog (mouse) (ZFP36), mRNA.	4507960	7538	NP_003398.1	ZFP36	NM_003407.1	Chr.19 44591555-44591604 (+)	TTP; G0S24; GOS24; TIS11; NUP475; RNF162A	cytosol [goid 5829] [pmid 10751406] [evidence IDA]; nucleus [goid 5634] [evidence IEA]	mRNA catabolism [goid 6402] [pmid 11782475] [evidence IDA]	single-stranded RNA binding [goid 3727] [pmid 9703499] [evidence TAS]; metal ion binding [goid 46872] [evidence IEA]; zinc ion binding [goid 8270] [evidence IEA]; protein binding [goid 5515] [pmid 15231747] [evidence IPI]; mRNA binding [goid 3729] [pmid 11782475] [evidence IDA]; DNA binding [goid 3677] [evidence IEA]	RefSeq	NM_003407.1	1415	CCAGTGTCTCCTGGTAACTGGAACCTCTCCTGAGGGGGAATCCTGGTGCT	S	ILMN_1557	ILMN_1720829	6900204
MARCH4	780161	1.61203	8.05285	623.944	27.4976	0	43	1005.81	19.9228	NaN	0	37	Homo sapiens membrane-associated ring finger (C3HC4) 4 (MARCH4), mRNA.	57977324	57574	NP_065865.1	MARCH4	NM_020814.1	Chr.2 216830970-216831019 (-)	RNF174; MARCH-IV; MGC104908	ubiquitin ligase complex [goid 151] [evidence IEA]; integral to membrane [goid 16021] [evidence IEA]	protein ubiquitination [goid 16567] [evidence IEA]	ubiquitin-protein ligase activity [goid 4842] [evidence IEA]; metal ion binding [goid 46872] [evidence IEA]; zinc ion binding [goid 8270] [evidence IEA]	RefSeq	NM_020814.1	4260	CCTGCCAGGGAAGGCCACTGGGTGTTCACCTGCAAAGTTTCTGGTTGTCA	S	ILMN_1823	ILMN_1789991	780161
C7orf26	2900753	1.60893	9.00092	258.351	8.29582	0	36	415.669	9.18219	NaN	0	40	Homo sapiens chromosome 7 open reading frame 26 (C7orf26), mRNA.	21362069	79034	NP_076972.2	C7orf26	NM_024067.2	Chr.7 6614639-6614688 (+)	MGC2718				RefSeq	NM_024067.2	1672	CGGGTGCAAGCCCGTGTGTCTGGCCTCTTTCCTCGTGAAGACGATGTGTC	S	ILMN_9701	ILMN_1730048	2900753
CRISPLD2	6060224	1.60762	10.4171	822.012	16.0026	0	43	1321.48	31.9444	NaN	0	42	Homo sapiens cysteine-rich secretory protein LCCL domain containing 2 (CRISPLD2), mRNA.	13899331	83716	NP_113664.1	CRISPLD2	NM_031476.1	Chr.16 83500277-83500326 (+)	CRISP11; LCRISP2; MGC74865; DKFZP434B044	extracellular region [goid 5576] [evidence IEA]			RefSeq	NM_031476.1	4224	ACGGCGTTCCTGGCTCTCCTGCCCACAGGATGAACATTTTCGGCTTCCTT	S	ILMN_7921	ILMN_1790689	6060224
H2AFX	6480114	1.60511	8.13056	206.352	6.13573	0	44	331.216	9.22176	NaN	0	36	Homo sapiens H2A histone family, member X (H2AFX), mRNA.	52630339	3014	NP_002096.1	H2AFX	NM_002105.2	Chr.11 118470028-118470077 (-)	H2AX; H2A.X; H2A/X	chromosome [goid 5694] [evidence IEA]; nucleosome [goid 786] [evidence NAS]; nucleus [goid 5634] [pmid 15604234] [evidence IDA]	DNA recombination [goid 6310] [evidence IEA]; cell cycle [goid 7049] [evidence IEA]; meiosis [goid 7126] [evidence IEA]; nucleosome assembly [goid 6334] [pmid 2587254] [evidence NAS]; chromosome organization and biogenesis (sensu Eukaryota) [goid 7001] [evidence NAS]; DNA repair [goid 6281] [evidence IEA]	protein binding [goid 5515] [pmid 12607005] [evidence IPI]; DNA binding [goid 3677] [pmid 2587254] [evidence NAS]	RefSeq	NM_002105.2	1310	TGGCTTCACGGCTGGCTATGTGGACAGCAAGAGTCGTTTTCGCGGAAGCC	S	ILMN_23585	ILMN_1785756	6480114
HRIHFB2122	630669	1.60483	5.6372	80.6804	3.59202	0.020438	42	129.478	5.06441	NaN	0	36	Homo sapiens Tara-like protein (HRIHFB2122), transcript variant 2, mRNA.	20336762	11078	NP_619538.1	HRIHFB2122	NM_138632.1	Chr.22 36485147-36485196 (+)	KIAA1662; dJ37E16.4	actin cytoskeleton [goid 15629] [pmid 11148140] [evidence NAS]; nucleus [goid 5634] [evidence IEA]	barbed-end actin filament capping [goid 51016] [pmid 11148140] [evidence NAS]; actin modification [goid 30047] [pmid 11148140] [evidence NAS]	myosin II binding [goid 45159] [pmid 11148140] [evidence NAS]; actin binding [goid 3779] [evidence IEA]; GTP-Rho binding [goid 17049] [pmid 11148140] [evidence NAS]	RefSeq	NM_138632.1	1113	AAGGGGAGGCTCCTCAGAGTGCACTGAGATCCCAGGAGGATGGCCACATC	A	ILMN_138238	ILMN_1734848	630669
HSPB8	5290215	1.60434	5.53823	516.706	23.875	0	30	828.97	32.5084	NaN	0	40	Homo sapiens heat shock 22kDa protein 8 (HSPB8), mRNA.	38016940	26353	NP_055180.1	HSPB8	NM_014365.2	Chr.12 118116751-118116800 (+)	H11; HMN2; DHMN2; E2IG1; HSP22	cellular component unknown [goid 8372] [evidence ND ]	response to unfolded protein [goid 6986] [evidence IEA]; protein folding [goid 6457] [evidence IEA]	protein self binding [goid 42802] [pmid 14594798] [evidence IPI]; kinase activity [goid 16301] [evidence IEA]; unfolded protein binding [goid 51082] [evidence IEA]; transferase activity [goid 16740] [evidence IEA]; protein serine/threonine kinase activity [goid 4674] [pmid 10833516] [evidence NAS]	RefSeq	NM_014365.2	1819	GTCTCCAGACAGCTCCATCAGGAACCAAGCAAAGGCCAGATAGCCTGACA	S	ILMN_22076	ILMN_1791280	5290215
ZC3H12A	1570603	1.60079	11.189	190.435	4.798	0	58	304.845	5.42726	NaN	0	51	Homo sapiens zinc finger CCCH-type containing 12A (ZC3H12A), mRNA.	13376631	80149	NP_079355.1	ZC3H12A	NM_025079.1	Chr.1 37722267-37722316 (+)	MCPIP; FLJ23231; dJ423B22.1; RP3-423B22.1				RefSeq	NM_025079.1	2384	AGGCCTCATCTGTGCTCTCGCTGGGCACGTGGCTTCATGTCAGTAAGCAA	S	ILMN_18682	ILMN_1672295	1570603
RAP1GA1	4250035	1.59826	8.69847	94.0454	2.81183	0	41	150.309	3.65641	NaN	0	49	Homo sapiens RAP1, GTPase activating protein 1 (RAP1GA1), mRNA.	4506414	5909	NP_002876.1	RAP1GA1	NM_002885.1	Chr.1 21795338-21795387 (-)	RAP1GAP; KIAA0474; rap1GAPII	membrane fraction [goid 5624] [pmid 10476970] [evidence IDA]; membrane [goid 16020] [evidence IEA]; cytosol [goid 5829] [pmid 10476970] [evidence IDA]	signal transduction [goid 7165] [pmid 10476970] [evidence NAS]	GTPase activator activity [goid 5096] [pmid 1904317] [evidence TAS]; GTPase activity [goid 3924] [pmid 10476970] [evidence NAS]	RefSeq	NM_002885.1	3184	TGGCCCCAATACCCATTTTGGAAGCCCCTGTGGCCGTGTGGATGTCGGTA	S	ILMN_13405	ILMN_1776519	4250035
CLCF1	5130379	1.59799	10.1893	635.218	13.1465	0	35	1015.07	24.1335	NaN	0	50	Homo sapiens cardiotrophin-like cytokine factor 1 (CLCF1), mRNA.	50726992	23529	NP_037378.1	CLCF1	NM_013246.2	Chr.11 66888452-66888501 (-)	CLC; NR6; BSF3; NNT1	extracellular space [goid 5615] [evidence IEA]	cytokine and chemokine mediated signaling pathway [goid 19221] [pmid 10500198] [evidence NAS]; positive regulation of tyrosine phosphorylation of Stat3 protein [goid 42517] [pmid 14632778] [evidence TAS]; negative regulation of apoptosis [goid 43066] [pmid 14632778] [evidence TAS]; JAK-STAT cascade [goid 7259] [evidence ISS]	cytokine activity [goid 5125] [pmid 10500198] [evidence NAS]; growth factor activity [goid 8083] [pmid 14632778] [evidence TAS]	RefSeq	NM_013246.2	1555	CCAGTATTACGGTGCCTCTTCTCTGCCCCCTTTCCCAGGGTATCTGTGGG	S	ILMN_10458	ILMN_1661197	5130379
ACOT7	2360520	1.59763	8.29989	664.8	15.2876	0	37	1062.11	32.5814	NaN	0	32	Homo sapiens acyl-CoA thioesterase 7 (ACOT7), transcript variant hBACHd, mRNA.	75709215	11332	NP_863656.1	ACOT7	NM_181866.2	Chr.1 6246931-6246980 (-)	ACT; ACH1; BACH; LACH1; hBACH; CTE-II; MGC1126; RP1-120G22.10	cytoplasm [goid 5737] [pmid 10578051] [evidence TAS]	lipid metabolism [goid 6629] [pmid 10578051] [evidence TAS]	palmitoyl-CoA hydrolase activity [goid 16290] [evidence IEA]; hydrolase activity [goid 16787] [evidence IEA]; serine esterase activity [goid 4759] [evidence IEA]; acyl-CoA binding [goid 62] [pmid 10578051] [evidence TAS]	RefSeq	NM_181866.2	1352	CCGAGCACGCTGTAGGGTATGGGAAGAACCCAGCACCACTAATAAAGCTG	A	ILMN_3201	ILMN_1740265	2360520
PRKAG2	4230678	1.59737	10.5846	318.038	7.09165	0	44	508.023	10.8576	NaN	0	53	Homo sapiens protein kinase, AMP-activated, gamma 2 non-catalytic subunit (PRKAG2), mRNA.	33186924	51422	NP_057287.2	PRKAG2	NM_016203.2	Chr.7 150885134-150885183 (-)	AAKG; WPWS; AAKG2; H91620p	cellular component unknown [goid 8372] [evidence ND ]	fatty acid biosynthesis [goid 6633] [evidence IEA]; cholesterol biosynthesis [goid 6695] [evidence NAS]	molecular function unknown [goid 5554] [evidence ND ]	RefSeq	NM_016203.2	1836	GAACAAAGTCTCTGGGTCACGTTTTGCCTCATGAACACTGGCTGCAAGTG	S	ILMN_671	ILMN_1797531	4230678
CXCL6	3390398	1.5956	8.23971	153.783	4.23068	0	47	245.376	6.88537	NaN	0	43	Homo sapiens chemokine (C-X-C motif) ligand 6 (granulocyte chemotactic protein 2) (CXCL6), mRNA.	52851409	6372	NP_002984.1	CXCL6	NM_002993.2	Chr.4 74922622-74922671 (+)	GCP2; CKA-3; GCP-2; SCYB6	extracellular space [goid 5615] [evidence IEA]	cell-cell signaling [goid 7267] [pmid 9164944] [evidence TAS]; chemotaxis [goid 6935] [pmid 9164944] [evidence TAS]; signal transduction [goid 7165] [pmid 9164944] [evidence TAS]; RNA-dependent DNA replication [goid 6278] [evidence NAS]; sensory perception [goid 7600] [evidence IEA]; inflammatory response [goid 6954] [pmid 8399143] [evidence TAS]	chemokine activity [goid 8009] [pmid 8399143] [evidence TAS]; heparin binding [goid 8201] [evidence IEA]; RNA-directed DNA polymerase activity [goid 3964] [evidence NAS]	RefSeq	NM_002993.2	800	GTGTGCTGTTGAGGGAGGTATCCTGTTGTTCTTACTCACTCTTCTCATAA	S	ILMN_11101	ILMN_1779234	3390398
ESRRA	7550243	1.59529	8.80823	133.958	4.63215	0	39	213.701	4.42115	NaN	0	37	Homo sapiens estrogen-related receptor alpha (ESRRA), mRNA.	18860919	2101	NP_004442.3	ESRRA	NM_004451.3	Chr.11 63840438-63840487 (+)	ERR1; ERRa; ESRL1; NR3B1; ERRalpha	nucleus [goid 5634] [pmid 9286700] [evidence TAS]	regulation of transcription, DNA-dependent [goid 6355] [evidence IEA]; transcription [goid 6350] [evidence IEA]	metal ion binding [goid 46872] [evidence IEA]; steroid hormone receptor activity [goid 3707] [evidence IEA]; steroid binding [goid 5496] [evidence IEA]; transcription factor activity [goid 3700] [evidence IEA]	RefSeq	NM_004451.3	1873	TGCCCCCTTCGCTCCTCCTCTCATCATTTGCATTGGGCATTAGTGTCCCC	S	ILMN_9546	ILMN_1774272	7550243
PPFIA1	6760767	1.59449	7.90889	66.15	1.91314	0.414599	47	105.475	3.05916	NaN	0	41	Homo sapiens protein tyrosine phosphatase, receptor type, f polypeptide (PTPRF), interacting protein (liprin), alpha 1 (PPFIA1), transcript variant 1, mRNA.	29171752	8500	NP_803172.1	PPFIA1	NM_177423.1	Chr.11 69901959-69902008 (+)	LIP1; LIP.1; LIPRIN; MGC26800	cytoplasm [goid 5737] [pmid 7796809] [evidence TAS]	cell-matrix adhesion [goid 7160] [pmid 7796809] [evidence TAS]; signal transduction [goid 7165] [pmid 7796809] [evidence TAS]	signal transducer activity [goid 4871] [pmid 7796809] [evidence TAS]; protein binding [goid 5515] [pmid 12923177] [evidence IPI]	RefSeq	NM_177423.1	3758	GGGTCACACTAACCTGTCACTTGTTGGGAGCATGAGCAGCTTTCTGTCTG	I	ILMN_28981	ILMN_1727050	6760767
PUSL1	7320537	1.58762	7.44575	91.7287	2.68801	0	60	145.631	4.55129	NaN	0	60	Homo sapiens pseudouridylate synthase-like 1 (PUSL1), mRNA.	23503258	126789	NP_699170.1	PUSL1	NM_153339.1	Chr.1 1236597-1236622:1236623-1236646 (+)	FLJ90811		tRNA processing [goid 8033] [evidence IEA]	pseudouridylate synthase activity [goid 4730] [evidence IEA]; isomerase activity [goid 16853] [evidence IEA]	RefSeq	NM_153339.1	917	GGCCACAGTTCGGGAGCCACGGATGACCCTGGACACTCAAGCCAAAGTTA	S	ILMN_8805	ILMN_1780315	7320537
PLCD3	4230097	1.58723	6.45857	119.523	4.25897	0	44	189.711	6.60843	NaN	0	51	Homo sapiens phospholipase C, delta 3 (PLCD3), mRNA.	48675819	113026	NP_588614.1	PLCD3	NM_133373.2	Chr.17 40544952-40545001 (-)			intracellular signaling cascade [goid 7242] [evidence IEA]; lipid metabolism [goid 6629] [evidence IEA]	calcium ion binding [goid 5509] [evidence IEA]; phosphoinositide phospholipase C activity [goid 4435] [evidence IEA]	RefSeq	NM_133373.2	2965	TCAAAGCAAGAAGGGAGCGCTGAGGCATGAAGCCCTGGGGAAACTGGCAG	S	ILMN_15933	ILMN_1722798	4230097
KIAA0376	1500053	1.58669	7.96984	540.644	26.3519	0	43	857.837	13.4472	NaN	0	44	Homo sapiens KIAA0376 protein (KIAA0376), mRNA.	51036581	23384	NP_056145.1	KIAA0376	NM_015330.1	Chr.22 23143104-23143153 (+)					RefSeq	NM_015330.1	6094	GCAAAAGGGCCAGTCGCGTTTCTATTTCTCTCGATCCCAGGCTTCTGCGG	S	ILMN_1886	ILMN_1779185	1500053
ZNF511	7210369	1.58624	7.61816	361.465	14.1677	0	47	573.369	13.6479	NaN	0	48	Homo sapiens zinc finger protein 511 (ZNF511), mRNA.	28274700	118472	NP_665805.2	ZNF511	NM_145806.2	Chr.10 134976544-134976593 (+)	MGC30006	nucleus [goid 5634] [evidence IEA]		nucleic acid binding [goid 3676] [evidence IEA]; zinc ion binding [goid 8270] [evidence IEA]	RefSeq	NM_145806.2	968	GGAAACGACCTGGACACACTATTGGGAAGGAGATGTGGACGGCCTGTCTC	S	ILMN_15566	ILMN_1800390	7210369
FAM64A	20202	1.58618	7.82282	78.5942	2.13826	0.0467153	49	124.665	3.75101	NaN	0	45	Homo sapiens family with sequence similarity 64, member A (FAM64A), mRNA.	9506604	54478	NP_061886.1	FAM64A	NM_019013.1	Chr.17 6294796-6294845 (+)	FLJ10156; FLJ10491				RefSeq	NM_019013.1	1171	AGTCACTCACCCACTGTGTTTCTGGTGCCAAGGCTCTTGAGGGCCCCACT	S	ILMN_18676	ILMN_1728972	20202
TRUB2	4880010	1.58571	7.14994	542.715	24.3479	0	26	860.586	20.11	NaN	0	39	Homo sapiens TruB pseudouridine (psi) synthase homolog 2 (E. coli) (TRUB2), mRNA.	7661555	26995	NP_056494.1	TRUB2	NM_015679.1	Chr.9 130111277-130111326 (-)	CLONE24922; RP11-339B21.1		RNA processing [goid 6396] [evidence IEA]	pseudouridylate synthase activity [goid 4730] [evidence IEA]	RefSeq	NM_015679.1	1329	CGGCGCCTGTGAATAGCCACTGCACTCTAGTCTGGGGAACATATGAGACC	S	ILMN_7446	ILMN_1776682	4880010
ATP6V0E	6650674	1.58464	5.15192	1492.29	98.1149	0	39	2364.75	71.2314	NaN	0	39	Homo sapiens ATPase, H+ transporting, lysosomal 9kDa, V0 subunit e (ATP6V0E), mRNA.	50593534	8992	NP_003936.1	ATP6V0E	NM_003945.3	Chr.5 172379849-172379898 (+)	M9.2; ATP6H; Vma21; Vma21p	membrane fraction [goid 5624] [pmid 9556572] [evidence TAS]; proton-transporting two-sector ATPase complex [goid 16469] [evidence IEA]; membrane [goid 16020] [evidence IEA]	ion transport [goid 6811] [evidence IEA]; ATP synthesis coupled proton transport [goid 15986] [evidence IEA]; proton transport [goid 15992] [pmid 9556572] [evidence TAS]	hydrogen-transporting ATP synthase activity, rotational mechanism [goid 46933] [evidence IEA]; hydrogen-transporting ATPase activity, rotational mechanism [goid 46961] [pmid 9556572] [evidence TAS]; hydrolase activity [goid 16787] [evidence IEA]; transporter activity [goid 5215] [pmid 9556572] [evidence NAS]	RefSeq	NM_003945.3	256	GGCTGATTGCAATTCTGGCCCAACTCAACCCTCTCTTTGGACCGCAATTG	S	ILMN_8923	ILMN_1715635	6650674
RPL29	270403	1.58363	5.88874	380.324	17.914	0	39	602.291	19.7794	NaN	0	20	Homo sapiens ribosomal protein L29 (RPL29), mRNA.	17105395	6159	NP_000983.1	RPL29	NM_000992.2	Chr.3 52004948-52004997 (-)	HIP; HUMRPL29; MGC88589	cytosolic large ribosomal subunit (sensu Eukaryota) [goid 5842] [pmid 8597591] [evidence TAS]; intracellular [goid 5622] [evidence IEA]; ribosome [goid 5840] [evidence IEA]	protein biosynthesis [goid 6412] [pmid 8597591] [evidence TAS]; embryo implantation [goid 7566] [pmid 8662616] [evidence TAS]	structural constituent of ribosome [goid 3735] [pmid 8597591] [evidence TAS]; heparin binding [goid 8201] [pmid 8662616] [evidence TAS]; RNA binding [goid 3723] [pmid 8597591] [evidence TAS]	RefSeq	NM_000992.2	1	TTCCGGCGTTGTTGACCCTATTTCCCGTGCTGCACCGCAGCCCCTTTCTC	S	ILMN_10772	ILMN_1737517	270403
C1QTNF5	6200537	1.58193	10.753	519.773	12.1054	0	36	822.243	16.0234	NaN	0	52	Homo sapiens C1q and tumor necrosis factor related protein 5 (C1QTNF5), mRNA.	49472831	114902	NP_056460.1	C1QTNF5	NM_015645.2	Chr.11 118715069-118715118 (-)	LORD; CTRP5; DKFZp586B0621	cytoplasm [goid 5737] [evidence IEA]	phosphate transport [goid 6817] [evidence IEA]		RefSeq	NM_015645.2	1084	GTCCTGCTGCTGGCAAGGAATGGGAACAGTGGCTGTCTGCGATCAGGTCT	S	ILMN_23052	ILMN_1744487	6200537
LYPD3	2000497	1.58192	8.35104	213.774	5.41173	0	44	338.173	9.48457	NaN	0	37	Homo sapiens LY6/PLAUR domain containing 3 (LYPD3), mRNA.	7656943	27076	NP_055215.1	LYPD3	NM_014400.1	Chr.19 48656904-48656953 (-)	C4.4A				RefSeq	NM_014400.1	1515	TCCCCACTCTAAGCACTGCCTCCCCTACTCCCCGCATCTTTGGGGAATCG	S	ILMN_23267	ILMN_1739605	2000497
SEMA7A	4010471	1.57642	5.89619	125.152	4.03421	0	49	197.293	8.20094	NaN	0	26	Homo sapiens semaphorin 7A, GPI membrane anchor (John Milton Hagen blood group) (SEMA7A), mRNA.	4504236	8482	NP_003603.1	SEMA7A	NM_003612.1	Chr.15 72489448-72489497 (-)	JMH; CD108; SEMAL; CDw108; SEMAK1; H-Sema-L; H-SEMA-K1; H-Sema K1; MGC126692; MGC126696	extracellular space [goid 5615] [evidence NR ]; membrane [goid 16020] [evidence IEA]	immune response [goid 6955] [pmid 9721204] [evidence TAS]; cell differentiation [goid 30154] [evidence IEA]; neurogenesis [goid 7399] [evidence IEA]	receptor activity [goid 4872] [evidence IEA]	RefSeq	NM_003612.1	2538	CCTGGGTCCCACAGGACAGCCGCCTTGCATGTTTATTGAAGGATGTTTGC	S	ILMN_17564	ILMN_1756312	4010471
C11orf11	870709	1.57626	8.78423	97.4847	3.08853	0	50	153.661	3.30658	NaN	0	54	Homo sapiens chromosome 11 open reading frame 11 (C11orf11), mRNA.	27262631	747	NP_006124.1	C11orf11	NM_006133.1	Chr.11 61270830-61270879 (+)	NSDDR		lipid metabolism [goid 6629] [evidence IEA]	triacylglycerol lipase activity [goid 4806] [evidence IEA]	RefSeq	NM_006133.1	5533	ATATGCAATCAGTAGCGAGCAGCCGGGCCCCACAGACCCTCATGCACTCT	S	ILMN_2615	ILMN_1683682	870709
UBL4A	1090079	1.57486	9.86729	182.235	4.52568	0	45	286.994	6.09112	NaN	0	42	Homo sapiens ubiquitin-like 4A (UBL4A), mRNA.	40254852	8266	NP_055050.1	UBL4A	NM_014235.2	Chr.X 153365405-153365454 (-)	GDX; UBL4; DXS254E		protein modification [goid 6464] [pmid 2829204] [evidence TAS]	small protein conjugating enzyme activity [goid 8639] [pmid 2829204] [evidence TAS]	RefSeq	NM_014235.2	2100	CAGCAGGTGAGCAATTTCACCCAGTGTCTTCTGCCTCCCTCTGCGTTGGT	S	ILMN_19888	ILMN_1742147	1090079
SLC7A6	2480402	1.57441	8.6075	265.67	8.77358	0	35	418.273	8.95554	NaN	0	41	Homo sapiens solute carrier family 7 (cationic amino acid transporter, y+ system), member 6 (SLC7A6), mRNA.	56711325	9057	NP_003974.2	SLC7A6	NM_003983.3	Chr.16 66892822-66892871 (+)	LAT3; LAT-2; y+LAT-2; KIAA0245; DKFZp686K15246	membrane [goid 16020] [evidence IEA]; integral to membrane [goid 16021] [evidence IEA]; integral to plasma membrane [goid 5887] [pmid 9829974] [evidence TAS]; plasma membrane [goid 5886] [pmid 9829974] [evidence TAS]	transport [goid 6810] [pmid 9829974] [evidence TAS]; protein complex assembly [goid 6461] [pmid 9829974] [evidence TAS]; amino acid metabolism [goid 6520] [pmid 9829974] [evidence TAS]; amino acid transport [goid 6865] [evidence IEA]	amino acid-polyamine transporter activity [goid 5279] [evidence IEA]	RefSeq	NM_003983.3	5850	CCCGGGAGTGGATTCTAAATGTGATTTTCCTAGGCTACTGCAGGAGCCCC	S	ILMN_3730	ILMN_1812559	2480402
PCGF2	1510669	1.57309	7.34588	612.381	25.4082	0	53	963.331	22.3668	NaN	0	53	Homo sapiens polycomb group ring finger 2 (PCGF2), mRNA.	37595566	7703	NP_009075.1	PCGF2	NM_007144.2	Chr.17 34143750-34143799 (-)	MEL-18; RNF110; ZNF144; MGC10545	ubiquitin ligase complex [goid 151] [evidence IEA]; nucleus [goid 5634] [evidence IEA]	regulation of transcription, DNA-dependent [goid 6355] [evidence IEA]; protein ubiquitination [goid 16567] [evidence IEA]; transcription [goid 6350] [evidence IEA]	ubiquitin-protein ligase activity [goid 4842] [evidence IEA]; metal ion binding [goid 46872] [evidence IEA]; zinc ion binding [goid 8270] [evidence IEA]; transcription factor activity [goid 3700] [pmid 8325509] [evidence TAS]	RefSeq	NM_007144.2	2480	GGAGCCCCCTGATGGGCTTGTCTGTGTTTGCACCTTGTCCTGTGTCTGAG	S	ILMN_11878	ILMN_1747419	1510669
MGC3731	1500181	1.57236	7.61999	566.643	23.8005	0	45	890.969	18.7621	NaN	0	42	Homo sapiens hypothetical protein MGC3731 (MGC3731), mRNA.	13236552	79159	NP_077289.1	MGC3731	NM_024313.1	Chr.22 36417375-36417377:36419285-36419331 (+)	dJ37E16.7				RefSeq	NM_024313.1	761	TAGGTGTGCCTACCGCATGTTGCCGCTGCTGTTTCTGCTGGGACGTCTGA	S	ILMN_137471	ILMN_1759991	1500181
NOL1	2710392	1.57101	7.20834	1695.17	77.8663	0	56	2663.13	56.4174	NaN	0	35	Homo sapiens nucleolar protein 1, 120kDa (NOL1), transcript variant 1, mRNA.	76150622	4839	NP_006161.2	NOL1	NM_006170.2	Chr.12 6536355-6536404 (-)	p120; NSUN1; NOP120	nucleolus [goid 5730] [pmid 1394192] [evidence TAS]	positive regulation of cell proliferation [goid 8284] [pmid 1394192] [evidence TAS]; regulation of cell cycle [goid 74] [pmid 1394192] [evidence TAS]	transferase activity [goid 16740] [evidence IEA]; protein binding [goid 5515] [pmid 12080348] [evidence IPI]; methyltransferase activity [goid 8168] [evidence IEA]	RefSeq	NM_006170.2	2554	GACGGGTGGCTCACTGCCATTGTCACCAGGTTGGAACTCTTGCCTCTGTG	A	ILMN_28955	ILMN_1723158	2710392
UCN2	240491	1.57051	6.26577	81.6789	2.93268	0.0131387	47	128.278	4.50438	NaN	0	27	Homo sapiens urocortin 2 (UCN2), mRNA.	63053518	90226	NP_149976.1	UCN2	NM_033199.3	Chr.3 48574304-48574353 (-)	SRP; URP; UCNI; UCN-II	extracellular region [goid 5576] [pmid 11329063] [evidence NAS]	digestion [goid 7586] [pmid 11329063] [evidence NAS]; cAMP biosynthesis [goid 6171] [pmid 11329063] [evidence IEP]; response to stress [goid 6950] [pmid 11329063] [evidence NAS]	hormone activity [goid 5179] [evidence IEA]	RefSeq	NM_033199.3	1286	GAGCTCCAACCAAACTCTGTCCCACTTCACGCACGGACTGTCCTGGGCAA	S	ILMN_20791	ILMN_1652413	240491
LZTS1	1500110	1.56839	7.32368	75.9252	2.35133	0.0759124	47	119.08	3.54121	NaN	0	50	Homo sapiens leucine zipper, putative tumor suppressor 1 (LZTS1), mRNA.	10440565	11178	NP_066300.1	LZTS1	NM_021020.1	Chr.8 20148170-20148219 (-)	F37; FEZ1	membrane [goid 16020] [evidence IEA]; cytoplasm [goid 5737] [evidence IEA]; nucleus [goid 5634] [evidence NAS]	regulation of transcription, DNA-dependent [goid 6355] [evidence NAS]; cell cycle [goid 7049] [evidence IEA]; transcription [goid 6350] [pmid 10097140] [evidence NAS]; negative regulation of progression through cell cycle [goid 45786] [evidence IEA]	transcription factor activity [goid 3700] [pmid 10097140] [evidence TAS]	RefSeq	NM_021020.1	5195	GGGCTGCTCACCCACCTCTTGTGCAAGGTGGCCTTTGTGCTGCGCCTGCA	S	ILMN_3351	ILMN_1677261	1500110
CYGB	4010736	1.56827	8.10677	227.133	7.36001	0	40	356.205	8.56152	NaN	0	60	Homo sapiens cytoglobin (CYGB), mRNA.	38454323	114757	NP_599030.1	CYGB	NM_134268.3	Chr.17 72035154-72035203 (-)	HGB; STAP	cytoplasm [goid 5737] [evidence NAS]	oxygen transport [goid 15671] [pmid 11919282] [evidence NAS]; transport [goid 6810] [evidence IEA]	metal ion binding [goid 46872] [evidence IEA]; heme binding [goid 20037] [evidence IEA]; oxygen binding [goid 19825] [evidence IEA]; oxygen transporter activity [goid 5344] [pmid 11919282] [evidence NAS]; iron ion binding [goid 5506] [evidence IEA]	RefSeq	NM_134268.3	1782	CGTCTTCAAGGATGTTTTGCTGCTGTGGCTCCTGCTGTGTCCCCTCCTGG	S	ILMN_8058	ILMN_1758128	4010736
C20orf35	6510019	1.56395	6.07984	1202.14	67.6711	0	37	1880.09	43.8363	NaN	0	36	Homo sapiens chromosome 20 open reading frame 35 (C20orf35), transcript variant 1, mRNA.	56676381	55861	NP_060948.2	C20orf35	NM_018478.2	Chr.20 43472577-43472626 (+)	HSMNP1; C20orf169	membrane [goid 16020] [evidence IEA]; integral to membrane [goid 16021] [evidence IEA]; Golgi stack [goid 5795] [evidence IEA]; cytoplasm [goid 5737] [evidence IEA]	protein transport [goid 15031] [evidence IEA]	protein binding [goid 5515] [evidence IEA]	RefSeq	NM_018478.2	1394	AGGTGGTACTCAAGCCATGCTGCCTCCTTACATCCTTTTTGGAACAGAGC	I	ILMN_16665	ILMN_1730612	6510019
NOTCH1	6960397	1.56306	9.05673	549.777	12.8207	0	37	859.333	21.359	NaN	0	38	Homo sapiens Notch homolog 1, translocation-associated (Drosophila) (NOTCH1), mRNA.	27894367	4851	NP_060087.2	NOTCH1	NM_017617.2	Chr.9 138508852-138508901 (-)	hN1; TAN1	integral to membrane [goid 16021] [evidence NAS]; membrane [goid 16020] [evidence IEA]; nucleus [goid 5634] [pmid 10713164] [evidence TAS]	immune response [goid 6955] [pmid 1831692] [evidence NAS]; regulation of transcription, DNA-dependent [goid 6355] [evidence IEA]; transcription [goid 6350] [evidence IEA]; negative regulation of myoblast differentiation [goid 45662] [pmid 10713164] [evidence IMP]; Notch signaling pathway [goid 7219] [pmid 10713164] [evidence TAS]; regulation of development [goid 50793] [evidence IEA]; cell differ…	protein binding [goid 5515] [pmid 10713164] [evidence IPI]; receptor activity [goid 4872] [evidence IEA]; calcium ion binding [goid 5509] [evidence IEA]	RefSeq	NM_017617.2	9113	GTGGTGCCATCCCCAGGGGGCATGACCAGATGCGTCCCAAGATGTTGATT	S	ILMN_4175	ILMN_1729161	6960397
DIDO1	1770390	1.56266	9.08932	121.29	3.19204	0	51	189.535	4.31623	NaN	0	42	Homo sapiens death inducer-obliterator 1 (DIDO1), transcript variant 3, mRNA.	71044476	11083	NP_542987.2	DIDO1	NM_080797.2	Chr.20 60989271-60989320 (-)	BYE1; DIO1; DATF1; DIDO2; DIDO3; DIO-1; FLJ11265; KIAA0333; MGC16140; C20orf158; dJ885L7.8; DKFZp434P1115	nucleus [goid 5634] [evidence IEA]	apoptosis [goid 6915] [evidence IEA]; regulation of transcription, DNA-dependent [goid 6355] [evidence IEA]; transcription [goid 6350] [evidence IEA]	metal ion binding [goid 46872] [evidence IEA]; zinc ion binding [goid 8270] [evidence IEA]; protein binding [goid 5515] [evidence IEA]	RefSeq	NM_080797.2	7303	GGGCAGGAGGAAACACCGCCCTCTGTAGCTGCTCGAATGGAAAGGGCTCT	I	ILMN_17046	ILMN_1763605	1770390
ADAMTSL2	360561	1.56251	6.53295	75.8587	3.17357	0.0759124	40	118.53	3.35812	NaN	0	34	Homo sapiens ADAMTS-like 2 (ADAMTSL2), mRNA.	41281449	9719	NP_055509.2	ADAMTSL2	NM_014694.2	Chr.9 135430392-135430441 (+)	KIAA0605	extracellular matrix [goid 31012] [evidence IEA]		metalloendopeptidase activity [goid 4222] [evidence IEA]; peptidase activity [goid 8233] [evidence IEA]	RefSeq	NM_014694.2	3656	CTCGGCCCCCGCCCCTGCAGTCAGCGTCAGTGCTCATCTACGTTAATAAA	S	ILMN_697	ILMN_1721495	360561
FLJ20512	1980128	1.56224	6.20943	88.0598	3.69167	0	27	137.571	4.28184	NaN	0	40	Homo sapiens hypothetical protein FLJ20512 (FLJ20512), mRNA.	8923476	54958	NP_060324.1	FLJ20512	NM_017854.1	Chr.19 52241719-52241768 (-)					RefSeq	NM_017854.1	233	TTCCGCAATGGCCTCCTGGCATCGGGCATCGGGGTCATCTCCTTCATGCA	S	ILMN_9248	ILMN_1704024	1980128
CERK	2070634	1.56082	9.9096	281.51	6.51738	0	51	439.387	9.41433	NaN	0	39	Homo sapiens ceramide kinase (CERK), transcript variant 2, mRNA.	32967302	64781	NP_872602.1	CERK	NM_182661.1	Chr.22 45459299-45459348 (-)	LK4; hCERK; FLJ21430; FLJ23239; KIAA1646; MGC131878; dA59H18.2; dA59H18.3; DKFZp434E0211	integral to membrane of membrane fraction [goid 299] [pmid 11956206] [evidence IDA]	protein kinase C activation [goid 7205] [evidence IEA]; ceramide metabolism [goid 6672] [pmid 11956206] [evidence TAS]	transferase activity [goid 16740] [evidence IEA]; calcium- and calmodulin-dependent protein kinase activity [goid 4685] [pmid 11956206] [evidence IDA]; diacylglycerol kinase activity [goid 4143] [evidence IEA]; magnesium ion binding [goid 287] [pmid 10947957] [evidence IDA]; calcium ion binding [goid 5509] [evidence IEA]; kinase activity [goid 16301] [evidence IEA]; ceramide kinase activity [goid…	RefSeq	NM_182661.1	2644	GCTCTGATTTCCGGGGCAGCCTTTCAGATGCGGCAGACATACAACACCTG	A	ILMN_2275	ILMN_1767475	2070634
SFRS6	7150711	1.55971	5.16644	2120.91	153.203	0	40	3308.01	76.5684	NaN	0	40	Homo sapiens splicing factor, arginine/serine-rich 6 (SFRS6), mRNA.	38158029	6431	NP_006266.2	SFRS6	NM_006275.4	Chr.20 41525549-41525598 (+)	B52; SRP55; MGC5045	nucleus [goid 5634] [evidence IEA]	nuclear mRNA splicing, via spliceosome [goid 398] [evidence IEA]; mRNA splice site selection [goid 6376] [pmid 7556075] [evidence TAS]	nucleotide binding [goid 166] [evidence IEA]; RNA binding [goid 3723] [evidence IEA]	RefSeq	NM_006275.4	3623	GCCTACTTTGACTTTTACGTTCCCATTCCTGTGTTACCACCTTCCTCCCG	S	ILMN_24964	ILMN_1697469	7150711
CCNG1	7570411	1.55935	7.04266	446.143	15.3799	0	48	695.695	20.0545	NaN	0	43	Homo sapiens cyclin G1 (CCNG1), transcript variant 2, mRNA.	40805831	900	NP_954854.1	CCNG1	NM_199246.1	Chr.5 162804235-162804284 (+)	CCNG	nucleus [goid 5634] [evidence IEA]	cell division [goid 51301] [evidence IEA]; regulation of cyclin dependent protein kinase activity [goid 79] [pmid 8626390] [evidence TAS]; mitosis [goid 7067] [evidence IEA]		RefSeq	NM_199246.1	2003	GCTGCTGAAGTAGTGTTTAGGATCCTCCATGGCAGTTAGTGAATGTAAGA	A	ILMN_9417	ILMN_1694491	7570411
IL8	6550161	1.55804	4.88475	1825.56	122.894	0	34	2844.3	85.6604	NaN	0	37	Homo sapiens interleukin 8 (IL8), mRNA.	28610153	3576	NP_000575.1	IL8	NM_000584.2	Chr.4 74827512-74827561 (+)	K60; NAF; GCP1; IL-8; LECT; LUCT; NAP1; 3-10C; CXCL8; GCP-1; LYNAP; MDNCF; MONAP; NAP-1; SCYB8; TSG-1; AMCF-I; b-ENAP	extracellular space [goid 5615] [pmid 10823949] [evidence TAS]	G-protein coupled receptor protein signaling pathway [goid 7186] [pmid 8381837] [evidence TAS]; neutrophil chemotaxis [goid 30593] [pmid 11564821] [evidence IGI]; sensory perception [goid 7600] [evidence IEA]; induction of positive chemotaxis [goid 50930] [pmid 11564821] [evidence IGI]; negative regulation of cell proliferation [goid 8285] [pmid 9551928] [evidence TAS]; intracellular signaling ca…	chemokine activity [goid 8009] [pmid 10881932] [evidence TAS]; protein binding [goid 5515] [pmid 10880251] [evidence IPI]; interleukin-8 receptor binding [goid 5153] [pmid 1840701] [evidence IPI]	RefSeq	NM_000584.2	868	CCCTAGTCTGCTAGCCAGGATCCACAAGTCCTTGTTCCACTGTGCCTTGG	S	ILMN_2247	ILMN_1666733	6550161
BCL2L1	2350358	1.55732	6.94378	777.653	30.9339	0	52	1211.05	31.4814	NaN	0	41	Homo sapiens BCL2-like 1 (BCL2L1), nuclear gene encoding mitochondrial protein, transcript variant 1, mRNA.	20336334	598	NP_612815.1	BCL2L1	NM_138578.1	Chr.20 29716123-29716172 (-)	BCLX; BCL2L; Bcl-X; bcl-xL; bcl-xS; BCL-XL/S; DKFZp781P2092	integral to membrane [goid 16021] [evidence IEA]; membrane [goid 16020] [evidence IEA]; mitochondrion [goid 5739] [pmid 10365962] [evidence TAS]; mitochondrial outer membrane [goid 5741] [pmid 12667443] [evidence NAS]	regulation of apoptosis [goid 42981] [evidence IEA]; negative regulation of survival gene product activity [goid 8634] [pmid 8358789] [evidence TAS]; apoptotic mitochondrial changes [goid 8637] [pmid 9393856] [evidence TAS]; anti-apoptosis [goid 6916] [pmid 10365962] [evidence TAS]	protein self binding [goid 42802] [pmid 15131699] [evidence IPI]	RefSeq	NM_138578.1	2308	AGCGTGTCTGTATTTATGTGTGAGGAGCTGCTGGCTTGCAGTGCGCGTGC	A	ILMN_12148	ILMN_1654118	2350358
GTPBP3	2630240	1.55714	7.09082	110.864	3.74148	0	50	172.63	4.96932	NaN	0	47	Homo sapiens GTP binding protein 3 (mitochondrial) (GTPBP3), transcript variant V, mRNA.	14249125	84705	NP_116009.1	GTPBP3	NM_032620.1	Chr.19 17314411-17314460 (+)	MSS1; MTGP1; THDF1; GTPBG3; FLJ14700		tRNA modification [goid 6400] [evidence IEA]	nucleotide binding [goid 166] [evidence IEA]; GTPase activity [goid 3924] [evidence IEA]; GTP binding [goid 5525] [evidence IEA]	RefSeq	NM_032620.1	2420	CCTTAGCCCTTCTGTGGTTGTCATGGCTTAATGTGTGTCTTTCCAGAACT	I	ILMN_13264	ILMN_1748894	2630240
COL1A1	7380390	1.55482	4.64946	1820.53	120.702	0	39	2830.58	96.5398	NaN	0	27	Homo sapiens collagen, type I, alpha 1 (COL1A1), mRNA.	14719826	1277	NP_000079.1	COL1A1	NM_000088.2	Chr.17 45616596-45616645 (-)	OI4; aa 694-711	collagen type I [goid 5584] [evidence NR ]; cytoplasm [goid 5737] [evidence IEA]; collagen [goid 5581] [evidence IEA]	sensory perception of sound [goid 7605] [evidence IEA]; epidermis development [goid 8544] [pmid 1303238] [evidence TAS]; skeletal development [goid 1501] [pmid 1874719] [evidence TAS]; phosphate transport [goid 6817] [evidence IEA]	extracellular matrix structural constituent [goid 5201] [evidence IEA]; structural constituent of bone [goid 8147] [evidence NR ]	RefSeq	NM_000088.2	5730	TCCCTCCTAGTCTGTCCTGCGTCCTCTGTCCCCGGGTTTCAGAGACAACT	S	ILMN_11548	ILMN_1701308	7380390
SLC25A22	1010594	1.55361	8.59535	319.024	10.3461	0	47	495.639	10.2016	NaN	0	45	Homo sapiens solute carrier family 25 (mitochondrial carrier: glutamate), member 22 (SLC25A22), mRNA.	34222352	79751	NP_078974.1	SLC25A22	NM_024698.4	Chr.11 780706-780755 (-)	GC1; FLJ13044	integral to membrane [goid 16021] [evidence IEA]; mitochondrion [goid 5739] [evidence IEA]; mitochondrial inner membrane [goid 5743] [pmid 11897791] [evidence IDA]	transport [goid 6810] [evidence IEA]; L-glutamate transport [goid 15813] [pmid 11897791] [evidence IDA]	L-glutamate transporter activity [goid 5313] [pmid 11897791] [evidence IDA]; carrier activity [goid 5386] [pmid 11897791] [evidence IDA]; symporter activity [goid 15293] [evidence IEA]; binding [goid 5488] [evidence IEA]	RefSeq	NM_024698.4	2473	GGCCATGTGATCGTGTTGGTGACAGACCCTGATGTGCTGGTGCTGTGTCC	S	ILMN_13935	ILMN_1807014	1010594
REPIN1	6130014	1.55194	6.38682	324.388	12.8875	0	59	503.43	15.1455	NaN	0	39	Homo sapiens replication initiator 1 (REPIN1), transcript variant 2, mRNA.	7656889	29803	NP_055189.1	REPIN1	NM_014374.1	Chr.7 149701757-149701806 (+)	AP4; RIP60; ZNF464; Zfp464	nuclear origin of replication recognition complex [goid 5664] [pmid 10606657] [evidence TAS]; nucleus [goid 5634] [evidence IEA]	DNA replication [goid 6260] [pmid 10606657] [evidence TAS]	metal ion binding [goid 46872] [evidence IEA]; nucleic acid binding [goid 3676] [evidence IEA]; zinc ion binding [goid 8270] [evidence IEA]; DNA binding [goid 3677] [pmid 10606657] [evidence TAS]	RefSeq	NM_014374.1	2567	TGCCGCATTGGTGATGGAGGGCCAGCTGAGGGGAAGTTGCTGGTGAGTTT	A	ILMN_1054	ILMN_1748527	6130014
BCOR	2230731	1.54973	8.11176	804.899	27.7671	0	67	1247.38	26.7808	NaN	0	68	Homo sapiens BCL6 co-repressor (BCOR), transcript variant 1, mRNA.	21071036	54880	NP_060215.4	BCOR	NM_017745.4	Chr.X 39795901-39795950 (-)	MAA2; ANOP2; FLJ20285; KIAA1575; MGC71031	nucleus [goid 5634] [pmid 10898795] [evidence IDA]	negative regulation of transcription, DNA-dependent [goid 45892] [pmid 10898795] [evidence IDA]; transcription [goid 6350] [evidence IEA]; chromatin modification [goid 16568] [evidence IEA]	transcription corepressor activity [goid 3714] [pmid 10898795] [evidence IDA]; histone deacetylase binding [goid 42826] [pmid 10898795] [evidence IPI]; transcription factor binding [goid 8134] [pmid 10898795] [evidence IPI]	RefSeq	NM_017745.4	5772	GGCCATGACTGTAGAGTGGTCAGAACTGTGTGGTTGGTTTGAGGGAGCGA	I	ILMN_24714	ILMN_1773117	2230731
NFIC	5290382	1.54889	9.09743	193.422	5.66872	0	57	299.589	6.00126	NaN	0	47	Homo sapiens nuclear factor I/C (CCAAT-binding transcription factor) (NFIC), transcript variant 1, mRNA.	45505148	4782	NP_005588.2	NFIC	NM_005597.2	Chr.19 3413882-3413931 (+)	CTF; NFI; CTF5; NF-I; MGC20153	nucleus [goid 5634] [evidence IEA]; nucleus [goid 5634] [evidence IEA]	regulation of transcription, DNA-dependent [goid 6355] [evidence IEA]; transcription [goid 6350] [evidence IEA]; transcription from RNA polymerase II promoter [goid 6366] [pmid 8710515] [evidence TAS]; DNA replication [goid 6260] [evidence IEA]; regulation of transcription, DNA-dependent [goid 6355] [evidence IEA]; transcription [goid 6350] [evidence IEA]; transcription from RNA polymerase II pro…	transcription factor activity [goid 3700] [pmid 8710515] [evidence TAS]; transcription factor activity [goid 3700] [pmid 8710515] [evidence TAS]	RefSeq	NM_005597.2	1464	GCCGACTCCCAGCCCGGCCAAAAAGACAAAACACATAGACGCACACACTC	A	ILMN_22526	ILMN_1675130	5290382
SCARB1	6100709	1.54856	6.96943	347.287	16.2633	0	32	537.795	11.0715	NaN	0	47	Homo sapiens scavenger receptor class B, member 1 (SCARB1), mRNA.	33620766	949	NP_005496.3	SCARB1	NM_005505.3	Chr.12 123828196-123828245 (-)	CLA1; SRB1; CLA-1; SR-BI; CD36L1; MGC138242	membrane fraction [goid 5624] [evidence NR ]; integral to membrane [goid 16021] [evidence IEA]; plasma membrane [goid 5886] [pmid 7689561] [evidence TAS]	transport [goid 6810] [pmid 9211901] [evidence TAS]; cell adhesion [goid 7155] [evidence IEA]; apoptosis [goid 6915] [evidence NR ]; cholesterol metabolism [goid 8203] [pmid 9211901] [evidence TAS]	protein binding [goid 5515] [pmid 12039952] [evidence IPI]; receptor activity [goid 4872] [pmid 9211901] [evidence TAS]; transporter activity [goid 5215] [pmid 9211901] [evidence TAS]	RefSeq	NM_005505.3	2438	GGGCGCTCCTGGACCCTGGGGCAAACCTGTGACCCTTTTCTACTGGAATA	S	ILMN_5375	ILMN_1668387	6100709
NISCH	3710082	1.5468	5.81084	234.907	10.4107	0	35	363.356	11.6942	NaN	0	30	Homo sapiens nischarin (NISCH), mRNA.	66472381	11188	NP_009115.2	NISCH	NM_007184.2	Chr.3 52501931-52501980 (+)	I-1; IRAS; KIAA0975		intracellular signaling cascade [goid 7242] [evidence IEA]		RefSeq	NM_007184.2	4946	GCTGCTAATCCTGAGGCTGGTAGCAGAATGCACATTGGAAGCTCCCACCC	S	ILMN_18778	ILMN_1735827	3710082
STK25	1820142	1.54621	6.92822	435.438	22.3085	0	33	673.278	12.0207	NaN	0	49	Homo sapiens serine/threonine kinase 25 (STE20 homolog, yeast) (STK25), mRNA.	34147665	10494	NP_006365.2	STK25	NM_006374.3	Chr.2 242083284-242083333 (-)	SOK1; YSK1; DKFZp686J1430	Golgi stack [goid 5795] [evidence IEA]	signal transduction [goid 7165] [pmid 8887545] [evidence TAS]; protein amino acid phosphorylation [goid 6468] [evidence IEA]; response to oxidative stress [goid 6979] [pmid 8887545] [evidence TAS]	protein serine/threonine kinase activity [goid 4674] [evidence IEA]; protein self binding [goid 42802] [pmid 15037601] [evidence IPI]; transferase activity [goid 16740] [evidence IEA]; nucleotide binding [goid 166] [evidence IEA]; magnesium ion binding [goid 287] [evidence IEA]; ATP binding [goid 5524] [evidence IEA]; protein-tyrosine kinase activity [goid 4713] [evidence IEA]	RefSeq	NM_006374.3	1912	AGGAGTGTCCTGGCCGCTGTCCTCCCGGGGCCCATGATGGCCATAGATTT	S	ILMN_6139	ILMN_1668090	1820142
ZDHHC7	6370639	1.5462	6.50344	792.985	42.7635	0	51	1226.12	23.8366	NaN	0	53	Homo sapiens zinc finger, DHHC-type containing 7 (ZDHHC7), mRNA.	8923254	55625	NP_060210.1	ZDHHC7	NM_017740.1	Chr.16 83565800-83565849 (-)	ZNF370; FLJ10792; FLJ20279	integral to membrane [goid 16021] [evidence IEA]		metal ion binding [goid 46872] [evidence IEA]; protein binding [goid 5515] [pmid 14667819] [evidence IPI]	RefSeq	NM_017740.1	2880	TGTGTCACAGCCAGAGGGACAAAGTGTGGGTGATCCTGGAGACGCCAGTT	S	ILMN_12632	ILMN_1730568	6370639
LRRC15	4590386	1.54497	6.82596	105.042	3.87343	0	47	162.287	4.5129	NaN	0	38	Homo sapiens leucine rich repeat containing 15 (LRRC15), mRNA.	40255007	131578	NP_570843.1	LRRC15	NM_130830.2	Chr.3 195557332-195557381 (-)	LIB	integral to membrane [goid 16021] [evidence IEA]			RefSeq	NM_130830.2	5829	GTTTTGTAGAGTGTGAGCCCTGGTGGGCAGGGTTGGGGGGTCTGTCTTCT	S	ILMN_28543	ILMN_1709717	4590386
ARHGEF18	2760255	1.54344	6.49531	535.023	22.6766	0	50	825.775	22.0868	NaN	0	47	Homo sapiens rho/rac guanine nucleotide exchange factor (GEF) 18 (ARHGEF18), mRNA.	41327768	23370	NP_056133.2	ARHGEF18	NM_015318.2	Chr.19 7443210-7443259 (+)	KIAA0521; MGC15913			guanyl-nucleotide exchange factor activity [goid 5085] [evidence IEA]	RefSeq	NM_015318.2	5184	CGTGGGATCTGCACACGTCTTTGTCAGTTGTGGTCATGATCTTAGTCACC	S	ILMN_4153	ILMN_1664016	2760255
KCNF1	6980626	1.53973	10.0641	510.37	13.9444	0	41	785.83	13.4261	NaN	0	32	Homo sapiens potassium voltage-gated channel, subfamily F, member 1 (KCNF1), mRNA.	27436998	3754	NP_002227.2	KCNF1	NM_002236.4	Chr.2 10971743-10971792 (+)	IK8; kH1; KCNF; KV5.1; MGC33316	membrane fraction [goid 5624] [evidence NR ]; membrane [goid 16020] [evidence IEA]; voltage-gated potassium channel complex [goid 8076] [evidence IEA]	cation transport [goid 6812] [evidence IEA]; potassium ion transport [goid 6813] [pmid 9434767] [evidence TAS]	potassium ion binding [goid 30955] [evidence IEA]; voltage-gated potassium channel activity [goid 5249] [evidence IEA]; protein binding [goid 5515] [evidence IEA]	RefSeq	NM_002236.4	2230	TGGCACGAGAGCCCACGCCCGCTTCTGTATCTCCCTCAATAAAGCCTCCT	S	ILMN_823	ILMN_1671392	6980626
C1orf35	6560131	1.53866	6.5944	75.9147	2.97527	0.0759124	42	116.807	3.22584	NaN	0	44	Homo sapiens chromosome 1 open reading frame 35 (C1orf35), mRNA.	34147378	79169	NP_077295.1	C1orf35	NM_024319.2	Chr.1 226355299-226355348 (-)	MMTAG2; MGC4174				RefSeq	NM_024319.2	992	TCCTGTGGAAGTGGCTCTGGGCACCAGCCTGTGGGGCTAAAGACTTGACA	S	ILMN_28904	ILMN_1790202	6560131
FAM79A	6380360	1.53814	6.19412	1147.7	50.7289	0	44	1765.32	48.9828	NaN	0	35	Homo sapiens family with sequence similarity 79, member A (FAM79A), mRNA.	71725349	127262	NP_877429.2	FAM79A	NM_182752.3	Chr.1 3536433-3536482 (+)	FLJ21811; RP11-46F15.3				RefSeq	NM_182752.3	2306	TGCAGGGCTGCCTCAGAAGCTGGCTGGGGACTCTAGCCTCTGTGTTCATA	S	ILMN_27261	ILMN_1727479	6380360
HOXB2	5390121	1.53807	6.79098	86.8553	2.63778	0	32	133.59	4.24404	NaN	0	33	Homo sapiens homeo box B2 (HOXB2), mRNA.	24497527	3212	NP_002136.1	HOXB2	NM_002145.2	Chr.17 43975336-43975385 (-)	K8; HOX2; HOX2H; Hox-2.8	nucleus [goid 5634] [pmid 1871139] [evidence IDA]	regulation of transcription, DNA-dependent [goid 6355] [pmid 1871139] [evidence NAS]; circulation [goid 8015] [pmid 7876223] [evidence TAS]; development [goid 7275] [pmid 7876223] [evidence TAS]	transcription factor activity [goid 3700] [pmid 1871139] [evidence NAS]	RefSeq	NM_002145.2	1233	GGCCGTCTACTGGAAAAATCGAGCCTCTCCCACCCTCAGTCGCATAGACT	S	ILMN_137588	ILMN_1810274	5390121
C14orf43	3170228	1.53715	7.13204	169.929	6.14212	0	41	261.207	6.6561	NaN	0	35	Homo sapiens chromosome 14 open reading frame 43 (C14orf43), mRNA.	44890061	91748	NP_919254.2	C14orf43	NM_194278.2	Chr.14 73251922-73251971 (-)	LSR68; FLJ00335; c14_5541; C14orf117	nucleus [goid 5634] [evidence IEA]	regulation of transcription [goid 45449] [evidence IEA]	DNA binding [goid 3677] [evidence IEA]	RefSeq	NM_194278.2	7697	TGAAGGCTTTGTTGGAGGGGACAGAGCACAGGAACAGCCTTGACAGTCTG	S	ILMN_22813	ILMN_1763091	3170228
PPP1R2	6220201	1.53703	6.38858	358.58	17.5976	0	39	551.15	12.5452	NaN	0	47	Homo sapiens protein phosphatase 1, regulatory (inhibitor) subunit 2 (PPP1R2), mRNA.	34147499	5504	NP_006232.1	PPP1R2	NM_006241.3	Chr.3 196722898-196722947 (-)	IPP2; MGC87148		generation of precursor metabolites and energy [goid 6091] [pmid 9126490] [evidence TAS]; carbohydrate metabolism [goid 5975] [evidence IEA]; glycogen metabolism [goid 5977] [evidence IEA]	protein binding [goid 5515] [pmid 12393858] [evidence IPI]; type 1 serine/threonine specific protein phosphatase inhibitor activity [goid 4865] [pmid 8119416] [evidence TAS]	RefSeq	NM_006241.3	2878	GCATGCCAAGCAGCATGCTCAGTGGGGTTTTAGGCTGTCACATGCAGCTG	S	ILMN_17889	ILMN_1683044	6220201
C7orf21	4210390	1.53553	7.48075	155.852	4.97275	0	44	239.315	6.18426	NaN	0	40	Homo sapiens chromosome 7 open reading frame 21 (C7orf21), mRNA.	31543199	83590	NP_113622.1	C7orf21	NM_031434.2	Chr.7 150409212-150409261 (-)	SB144; MGC5442	integral to membrane [goid 16021] [evidence IEA]	protein modification [goid 6464] [evidence IEA]		RefSeq	NM_031434.2	1316	TTAGTGTTCTGCCGGAGGACCCAGCCGCCTCCAATCCCTGACAGCTCCTT	S	ILMN_11025	ILMN_1666050	4210390
CXorf6	2640079	1.5353	9.62021	748.692	17.3448	0	33	1149.47	24.3148	NaN	0	43	Homo sapiens chromosome X open reading frame 6 (CXorf6), mRNA.	4885170	10046	NP_005482.1	CXorf6	NM_005491.1	Chr.X 149432756-149432805 (+)	CG1; F18	cellular component unknown [goid 8372] [evidence ND ]	biological process unknown [goid 4] [evidence ND ]	molecular function unknown [goid 5554] [evidence ND ]	RefSeq	NM_005491.1	4257	GCTTGTGTGCACCCTCGTGGGGTTAAGGCGAGCTGTTCCTGGTTTAAAGC	S	ILMN_17288	ILMN_1680856	2640079
RAB3IL1	610639	1.53344	7.8777	513.119	19.5082	0	41	786.838	15.2379	NaN	0	56	Homo sapiens RAB3A interacting protein (rabin3)-like 1 (RAB3IL1), mRNA.	21361439	5866	NP_037533.2	RAB3IL1	NM_013401.2	Chr.11 61421395-61421444 (-)					RefSeq	NM_013401.2	2188	AGCTCCCACCTGGACGCATCCCTCACCACGTCCGGATTTCCTTCTTTGGA	S	ILMN_25234	ILMN_1741632	610639
IFNGR2	1500594	1.53301	7.75394	825.067	20.9461	0	44	1264.83	35.7691	NaN	0	40	Homo sapiens interferon gamma receptor 2 (interferon gamma transducer 1) (IFNGR2), mRNA.	47419933	3460	NP_005525.2	IFNGR2	NM_005534.2	Chr.21 33731481-33731530 (+)	AF-1; IFGR2; IFNGT1	membrane [goid 16020] [evidence IEA]; integral to plasma membrane [goid 5887] [pmid 8910544] [evidence TAS]	cell surface receptor linked signal transduction [goid 7166] [pmid 9616207] [evidence TAS]; response to pathogenic bacteria [goid 9618] [pmid 9616207] [evidence TAS]; response to virus [goid 9615] [pmid 8124716] [evidence TAS]	receptor activity [goid 4872] [evidence IEA]; hematopoietin/interferon-class (D200-domain) cytokine receptor activity [goid 4896] [evidence IEA]; interferon-gamma receptor activity [goid 4906] [pmid 9616207] [evidence TAS]	RefSeq	NM_005534.2	2004	AAGACCTGGTCGTCGTCTTGACTTTGGCAAATGAGCCGGAGCCCCTTGGG	S	ILMN_25208	ILMN_1764964	1500594
PRR7	1740521	1.5299	6.89485	76.2624	2.14086	0.0744526	52	116.674	3.72025	NaN	0	32	Homo sapiens proline rich 7 (synaptic) (PRR7), mRNA.	21361936	80758	NP_085044.2	PRR7	NM_030567.2	Chr.5 176815672-176815721 (+)	MGC10772				RefSeq	NM_030567.2	1261	ACGGAGCTTGGCGTCTGCCGGTCTCCATCCCCTTGTTCGGGAGGACTACA	S	ILMN_17178	ILMN_1677509	1740521
UBE2O	3360129	1.52977	6.04635	80.6149	3.16557	0.0218978	46	123.322	3.89771	NaN	0	46	Homo sapiens ubiquitin-conjugating enzyme E2O (UBE2O), mRNA.	33636749	63893	NP_071349.2	UBE2O	NM_022066.2	Chr.17 71897622-71897671 (-)	E2-230K; FLJ12878; KIAA1734		ubiquitin cycle [goid 6512] [evidence IEA]	ubiquitin-like activating enzyme activity [goid 8642] [evidence IEA]	RefSeq	NM_022066.2	4891	GGCTCTCCTAGTGCCCAGAGACAGGCCCAGAGGTTTACAAGTTTTCTAAG	S	ILMN_17049	ILMN_1746579	3360129
C12orf24	7330615	1.52919	7.44643	408.141	15.406	0	51	624.127	13.5993	NaN	0	52	Homo sapiens chromosome 12 open reading frame 24 (C12orf24), mRNA.	9558740	29902	NP_037432.1	C12orf24	NM_013300.1	Chr.12 109412350-109412399 (+)	HSU79274				RefSeq	NM_013300.1	1263	CGTGCCAAAGGTGAGGGTAAGGGGTTGTGAGTTGTGTCCTGTATGTTTAG	S	ILMN_24807	ILMN_1753781	7330615
TRAM2	1010193	1.52914	7.24557	602.115	23.6061	0	43	920.716	20.3658	NaN	0	54	Homo sapiens translocation associated membrane protein 2 (TRAM2), mRNA.	56549142	9697	NP_036420.1	TRAM2	NM_012288.3	Chr.6 52470450-52470499 (-)	KIAA0057	integral to membrane [goid 16021] [evidence IEA]	protein targeting [goid 6605] [evidence IEA]; protein transport [goid 15031] [evidence IEA]		RefSeq	NM_012288.3	6716	CATCTGAAGGATGAACTAAGGCTGCTGGTGCCCTGAGCAACTGATAATGC	S	ILMN_26252	ILMN_1788783	1010193
UNQ467	5900201	1.52884	7.43964	67.6426	2.00212	0.332847	39	103.415	2.8062	NaN	0	46	Homo sapiens KIPV467 (UNQ467), mRNA.	46409407	388533	NP_997275.1	UNQ467	NM_207392.1	Chr.19 40670159-40670169:40670170-40670208 (-)					RefSeq	NM_207392.1	273	GCTGAAAGGACTGAGGAGCGCAACTCCTGATGCCCAGTGACCATGACCTC	S	ILMN_1241	ILMN_1752548	5900201
CDC42EP4	4070544	1.52818	7.89519	1603.98	52.9669	0	34	2451.17	54.3378	NaN	0	59	Homo sapiens CDC42 effector protein (Rho GTPase binding) 4 (CDC42EP4), mRNA.	48375181	23580	NP_036253.2	CDC42EP4	NM_012121.4	Chr.17 68791501-68791550 (-)	CEP4; BORG4; MGC3740; KAIA1777; MGC17125	cytoskeleton [goid 5856] [evidence IEA]	regulation of cell shape [goid 8360] [evidence IEA]		RefSeq	NM_012121.4	2908	TCCAGGTTCGGTGCCCTGTTGGTGCTCCTGTTTCCAATAGCTTAGGTCCC	S	ILMN_7144	ILMN_1745223	4070544
MYOZ3	6100544	1.52802	5.64282	65.5318	2.43036	0.446715	34	100.134	3.70174	NaN	0	42	Homo sapiens myozenin 3 (MYOZ3), mRNA.	31377622	91977	NP_588612.1	MYOZ3	NM_133371.2	Chr.5 150038925-150038974 (+)	CS3; CS-3; FRP3			structural molecule activity [goid 5198] [evidence IEA]	RefSeq	NM_133371.2	3250	GGACTCCAGTTGCCTCAGGTTGGTTCTGCTGTGCTCTGGAAAGTAACTGC	S	ILMN_21305	ILMN_1774350	6100544
GPT2	4150164	1.52557	7.87949	234.012	9.01704	0	52	357.001	6.59176	NaN	0	56	Homo sapiens glutamic pyruvate transaminase (alanine aminotransferase) 2 (GPT2), mRNA.	19263339	84706	NP_597700.1	GPT2	NM_133443.1	Chr.16 45522533-45522582 (+)	ALT2		biosynthesis [goid 9058] [evidence IEA]	transaminase activity [goid 8483] [evidence IEA]; 1-aminocyclopropane-1-carboxylate synthase activity [goid 16847] [evidence IEA]	RefSeq	NM_133443.1	3789	GGCTTGCCTGGCTATTCCTGTTCTGGTGTGTGTGGAGTGTTGGGGAGGAA	S	ILMN_5354	ILMN_1750527	4150164
POLRMT	7330368	1.52508	6.59599	138.295	5.32053	0	40	210.912	5.68864	NaN	0	44	Homo sapiens polymerase (RNA) mitochondrial (DNA directed) (POLRMT), nuclear gene encoding mitochondrial protein, mRNA.	14790137	5442	NP_005026.2	POLRMT	NM_005035.2	Chr.19 568792-568841 (-)	APOLMT; MTRPOL; h-mtRPOL	mitochondrion [goid 5739] [pmid 9097968] [evidence TAS]	transcription [goid 6350] [evidence IEA]; DNA replication, synthesis of RNA primer [goid 6269] [evidence NR ]	DNA-directed RNA polymerase activity [goid 3899] [evidence IEA]; transferase activity [goid 16740] [evidence IEA]; DNA binding [goid 3677] [evidence IEA]	RefSeq	NM_005035.2	3461	CCTGACCTTCGTCTCTGTGCACGACTGTTACTGGACTCACGCAGCTGATG	S	ILMN_29441	ILMN_1770356	7330368
SFRS2	3170743	1.52439	9.94965	1968.96	40.0156	0	37	3001.46	63.7565	NaN	0	35	Homo sapiens splicing factor, arginine/serine-rich 2 (SFRS2), mRNA.	47271442	6427	NP_003007.2	SFRS2	NM_003016.2	Chr.17 72242101-72242150 (-)	SC35; PR264; SC-35; SRp30b	PML body [goid 16605] [pmid 15652350] [evidence IDA]; nucleus [goid 5634] [pmid 15652350] [evidence IDA]	nuclear mRNA splicing, via spliceosome [goid 398] [evidence IEA]; RNA splicing [goid 8380] [pmid 8530103] [evidence TAS]	transcription corepressor activity [goid 3714] [pmid 15652350] [evidence NAS]; nucleotide binding [goid 166] [evidence IEA]; nucleic acid binding [goid 3676] [evidence IEA]; protein binding [goid 5515] [pmid 15652350] [evidence IPI]; RNA binding [goid 3723] [evidence IEA]	RefSeq	NM_003016.2	2523	CCCGATTGCTCCTGTGTAAAGATGCCTTGTCGTGCAGAAACAAATGGCTG	S	ILMN_26358	ILMN_1696407	3170743
DKC1	1780392	1.52367	5.90709	1282.31	69.7852	0	51	1953.81	43.8925	NaN	0	47	Homo sapiens dyskeratosis congenita 1, dyskerin (DKC1), mRNA.	15011921	1736	NP_001354.1	DKC1	NM_001363.2	Chr.X 153658907-153658956 (+)	DKC; NAP57; NOLA4; XAP101; dyskerin	telomerase holoenzyme complex [goid 5697] [pmid 12135483] [evidence IDA]; nucleoplasm [goid 5654] [pmid 10556300] [evidence TAS]; nucleolus [goid 5730] [pmid 10556300] [evidence TAS]	cell proliferation [goid 8283] [pmid 10591218] [evidence TAS]; rRNA processing [goid 6364] [pmid 10556300] [evidence TAS]; telomerase-dependent telomere maintenance [goid 7004] [pmid 10591218] [evidence TAS]; regulation of cell cycle [goid 74] [pmid 9590285] [evidence TAS]	isomerase activity [goid 16853] [evidence IEA]; pseudouridylate synthase activity [goid 4730] [evidence IEA]; RNA binding [goid 3723] [pmid 10591218] [evidence TAS]; telomerase activity [goid 3720] [pmid 12135483] [evidence IDA]	RefSeq	NM_001363.2	2207	GTACAGTGCTCACCTAAATCCATCTGACTACTTGTTCCTGTGCCCTCTTG	S	ILMN_2775	ILMN_1671257	1780392
TRIM63	1240037	1.52339	7.468	64.6623	1.97603	0.490511	42	98.5061	2.55582	NaN	0	29	Homo sapiens tripartite motif-containing 63 (TRIM63), mRNA.	19924162	84676	NP_115977.2	TRIM63	NM_032588.2	Chr.1 26250536-26250585 (-)	IRF; SMRZ; MURF1; MURF2; RNF28; FLJ32380	ubiquitin ligase complex [goid 151] [evidence IEA]; microtubule [goid 5874] [pmid 11243782] [evidence NAS]; cytoplasm [goid 5737] [pmid 11243782] [evidence NAS]; nucleus [goid 5634] [evidence IEA]	signal transduction [goid 7165] [pmid 11243782] [evidence NAS]; protein ubiquitination [goid 16567] [evidence IEA]	ubiquitin-protein ligase activity [goid 4842] [evidence IEA]; metal ion binding [goid 46872] [evidence IEA]; zinc ion binding [goid 8270] [evidence IEA]; signal transducer activity [goid 4871] [pmid 11243782] [evidence NAS]	RefSeq	NM_032588.2	1563	GGGTGACCTGCGATTGTCAGAAAGAGGGGAAGGAAGCCAGGTTGATACAG	S	ILMN_27419	ILMN_1702489	1240037
C10orf137	3870377	1.52278	5.24198	98.0215	4.27062	0	49	149.265	5.50502	NaN	0	39	Homo sapiens chromosome 10 open reading frame 137 (C10orf137), mRNA.	31742483	26098	NP_056423.2	C10orf137	NM_015608.2	Chr.10 127442406-127442455 (+)	EDRF1; RP11-383C5.6			binding [goid 5488] [evidence IEA]	RefSeq	NM_015608.2	4283	TCCAGATGACATTACAGGTTCAAGTGGGTTAAGGAGACCTCCTGTACATC	S	ILMN_22392	ILMN_1791656	3870377
RASSF2	5570523	1.52233	5.31256	141.114	4.94772	0	30	214.822	8.92655	NaN	0	28	Homo sapiens Ras association (RalGDS/AF-6) domain family 2 (RASSF2), transcript variant 2, mRNA.	25777674	9770	NP_739579.1	RASSF2	NM_170773.1	Chr.20 4708925-4708974 (-)	KIAA0168; DKFZp781O1747		signal transduction [goid 7165] [evidence IEA]	protein binding [goid 5515] [evidence IEA]	RefSeq	NM_170773.1	4895	TGGAGTCTTCCCTGCAGATCGCAGACCTGTTTCCAGGCTGATGTTTCTGG	A	ILMN_137091	ILMN_1682212	5570523
TOR1B	3310243	1.52048	6.84704	211.293	8.5418	0	35	321.267	7.51972	NaN	0	39	Homo sapiens torsin family 1, member B (torsin B) (TOR1B), mRNA.	14149652	27348	NP_055321.1	TOR1B	NM_014506.1	Chr.9 131613002-131613051 (+)	DQ1; MGC4386	endoplasmic reticulum [goid 5783] [evidence IEA]	protein folding [goid 6457] [evidence IEA]; response to unfolded protein [goid 6986] [pmid 10644435] [evidence TAS]; chaperone cofactor dependent protein folding [goid 51085] [evidence IEA]	nucleotide binding [goid 166] [evidence IEA]; ATP binding [goid 5524] [evidence IEA]; unfolded protein binding [goid 51082] [pmid 9288096] [evidence TAS]	RefSeq	NM_014506.1	2390	AGGTCCTAGGTGTGACCTGATACCACCACCCTTTGTGGCAGCACCGGGCT	S	ILMN_7916	ILMN_1724333	3310243
KIAA1737	3800050	1.51902	6.20513	167.109	6.93009	0	35	253.841	7.04752	NaN	0	45	Homo sapiens KIAA1737 (KIAA1737), mRNA.	32307174	85457	NP_219494.2	KIAA1737	NM_033426.2	Chr.14 76652899-76652948 (+)					RefSeq	NM_033426.2	3864	CGGAGGTGACCAGAAAGATCTCCATCGGTTGCCCAAGGCTGTAAGTAGTG	S	ILMN_24671	ILMN_1788347	3800050
FBXL15	3930687	1.51866	6.88105	113.647	4.14501	0	36	172.592	4.42124	NaN	0	45	Homo sapiens F-box and leucine-rich repeat protein 15 (FBXL15), mRNA.	71061448	79176	NP_077302.2	FBXL15	NM_024326.2	Chr.10 104172746-104172795 (+)	PSD; Fbl15; FBXO37; MGC11279		ubiquitin cycle [goid 6512] [evidence IEA]		RefSeq	NM_024326.2	2207	TGCCAATCGGAGCACAGCTGGACTGTGTGGCTGGGGCCTGACACTGAGCT	S	ILMN_4176	ILMN_1719452	3930687
FTCD	6940594	1.5186	5.5674	63.9158	1.56509	0.521168	42	97.0626	4.38864	NaN	0	26	Homo sapiens formiminotransferase cyclodeaminase (FTCD), transcript variant A, mRNA.	46255034	10841	NP_996848.1	FTCD	NM_206965.1	Chr.21 46381131-46381180 (-)	LCHC1	cytoplasm [goid 5737] [pmid 10029623] [evidence TAS]	histidine metabolism [goid 6547] [evidence IEA]; metabolism [goid 8152] [evidence IEA]; folic acid and derivative metabolism [goid 6760] [pmid 10029623] [evidence TAS]	lyase activity [goid 16829] [evidence IEA]; folic acid binding [goid 5542] [evidence IEA]; transferase activity [goid 16740] [evidence IEA]; glutamate formimidoyltransferase activity [goid 30409] [evidence IEA]; formimidoyltetrahydrofolate cyclodeaminase activity [goid 30412] [evidence IEA]	RefSeq	NM_206965.1	1818	CGCTGGCAGGGACAGAAGGCCCCTAGTCCCATGTGACCTCCAGTAAAGTT	I	ILMN_8918	ILMN_1663569	6940594
MGC15912	3890092	1.51569	5.11594	75.3961	2.76801	0.0875912	48	114.277	4.83199	NaN	0	28	Homo sapiens hypothetical protein MGC15912 (MGC15912), mRNA.	14249641	84972	NP_116275.1	MGC15912	NM_032886.1	Chr.11 66153907-66153956 (+)					RefSeq	NM_032886.1	1931	GCTAGAGGCCAGGATTTTGAGACCAGCTTCGGCAATACGGTGAGACCTTG	S	ILMN_5744	ILMN_1657701	3890092
RASSF1	3850242	1.51543	8.02202	404.886	12.1245	0	38	613.574	13.89	NaN	0	38	Homo sapiens Ras association (RalGDS/AF-6) domain family 1 (RASSF1), transcript variant A, mRNA.	25777678	11186	NP_009113.3	RASSF1	NM_007182.4	Chr.3 50342462-50342511 (-)	123F2; RDA32; NORE2A; RASSF1A; REH3P21	microtubule [goid 5874] [evidence IEA]; nucleus [goid 5634] [pmid 14743218] [evidence IEP]	cell cycle arrest [goid 7050] [pmid 12024041] [evidence IMP]; cell cycle [goid 7049] [evidence IEA]; intracellular signaling cascade [goid 7242] [evidence IEA]; Ras protein signal transduction [goid 7265] [pmid 15109305] [evidence IDA]	metal ion binding [goid 46872] [evidence IEA]; protein binding [goid 5515] [pmid 15109305] [evidence IPI]; zinc ion binding [goid 8270] [pmid 11333291] [evidence TAS]; diacylglycerol binding [goid 19992] [evidence IEA]	RefSeq	NM_007182.4	1658	CTGAGGTCAGGGAGTGCTGGCTCACAGTACAGCATGTGCCTTAATGCTTC	A	ILMN_8297	ILMN_1734205	3850242
UBTD1	1070068	1.51478	6.50004	272.649	12.2349	0	38	413.002	9.35779	NaN	0	50	Homo sapiens ubiquitin domain containing 1 (UBTD1), mRNA.	34222339	80019	NP_079230.1	UBTD1	NM_024954.3	Chr.10 99320582-99320631 (+)	FLJ11807		protein modification [goid 6464] [evidence IEA]		RefSeq	NM_024954.3	1189	CTGGTGCTGCCAGCTGTGCTCACTCTGGTTTTCTGCTCAGGGTCTGAAGC	S	ILMN_3953	ILMN_1794914	1070068
C2orf29	5910274	1.51459	5.36709	404.504	24.7589	0	29	612.656	14.0241	NaN	0	51	Homo sapiens chromosome 2 open reading frame 29 (C2orf29), mRNA.	40538808	55571	NP_060016.2	C2orf29	NM_017546.3	Chr.2 101253114-101253163 (+)	C40	cellular component unknown [goid 8372] [pmid 10497265] [evidence ND ]	cell proliferation [goid 8283] [pmid 10497265] [evidence NAS]	molecular function unknown [goid 5554] [pmid 10497265] [evidence ND ]	RefSeq	NM_017546.3	2389	GAGAAGTAGGAGAGCAGGGTGGTACCGTGTGGGCTCTTACCCTTTATGTG	S	ILMN_7684	ILMN_1708906	5910274
IMP3	1780348	1.51421	9.75465	2164.75	43.7458	0	52	3277.88	70.3671	NaN	0	59	Homo sapiens IMP3, U3 small nucleolar ribonucleoprotein, homolog (yeast) (IMP3), mRNA.	70908369	55272	NP_060755.1	IMP3	NM_018285.2	Chr.15 73718651-73718700 (-)	BRMS2; MRPS4; C15orf12; FLJ10968; DKFZp586L0118	nucleolus [goid 5730] [pmid 12655004] [evidence IDA]; ribonucleoprotein complex [goid 30529] [evidence IEA]	rRNA processing [goid 6364] [evidence IEA]	RNA binding [goid 3723] [evidence IEA]; protein binding [goid 5515] [pmid 12655004] [evidence IPI]	RefSeq	NM_018285.2	950	CTGGAAATCCCCACGCCCTGTTTCCCTTTATCGTCTTGTGGTTGGACTGG	S	ILMN_17898	ILMN_1733696	1780348
PPAT	2030176	1.5115	5.96914	270.806	10.0933	0	46	409.324	13.1124	NaN	0	28	Homo sapiens phosphoribosyl pyrophosphate amidotransferase (PPAT), mRNA.	29570797	5471	NP_002694.3	PPAT	NM_002703.3	Chr.4 56954676-56954725 (-)	GPAT; ATASE		metabolism [goid 8152] [evidence IEA]; nucleoside metabolism [goid 9116] [evidence IEA]; purine base biosynthesis [goid 9113] [evidence IEA]; glutamine metabolism [goid 6541] [evidence IEA]; purine nucleotide biosynthesis [goid 6164] [pmid 8106516] [evidence TAS]	transferase activity, transferring glycosyl groups [goid 16757] [evidence IEA]; magnesium ion binding [goid 287] [evidence IEA]; iron ion binding [goid 5506] [evidence IEA]; 4 iron, 4 sulfur cluster binding [goid 51539] [evidence IEA]; amidophosphoribosyltransferase activity [goid 4044] [pmid 8106516] [evidence TAS]	RefSeq	NM_002703.3	3305	GGCAGCATGGAGGAGGCAAGACCTGTGGGTCAATTTTGAACTGGCCTTAC	S	ILMN_6778	ILMN_1674302	2030176
PLA2G4B	7050500	1.51122	8.3954	118.728	2.80705	0	45	179.425	4.42267	NaN	0	35	Homo sapiens phospholipase A2, group IVB (cytosolic) (PLA2G4B), mRNA.	4826913	8681	NP_005081.1	PLA2G4B	NM_005090.1	Chr.15 39927541-39927590 (+)	HsT16992; cPLA2-beta	cytosol [goid 5829] [pmid 10085124] [evidence TAS]; extracellular region [goid 5576] [pmid 10085124] [evidence TAS]	calcium-mediated signaling [goid 19722] [pmid 10085124] [evidence NAS]; glycerophospholipid catabolism [goid 46475] [pmid 10085124] [evidence IDA]; arachidonic acid metabolism [goid 19369] [pmid 10085124] [evidence NAS]; parturition [goid 7567] [pmid 10085124] [evidence NAS]; inflammatory response [goid 6954] [pmid 10085124] [evidence NAS]	calcium-dependent phospholipid binding [goid 5544] [pmid 10085124] [evidence NAS]; phospholipase activity [goid 4620] [evidence IEA]; calcium ion binding [goid 5509] [pmid 10085124] [evidence NAS]; calcium-dependent phospholipase A2 activity [goid 47498] [pmid 10085124] [evidence IDA]	RefSeq	NM_005090.1	3243	GTGTAATCACCCAAAACCCCCCGGCCTGTGCCTGTTTTCCCTTCTGCGCT	S	ILMN_6705	ILMN_1697629	7050500
WWC1	780068	1.51051	6.90309	161.796	5.03023	0	45	244.395	6.93522	NaN	0	44	Homo sapiens WW, C2 and coiled-coil domain containing 1 (WWC1), mRNA.	29789057	23286	NP_056053.1	WWC1	NM_015238.1	Chr.5 167829134-167829183 (+)	KIBRA; KIAA0869				RefSeq	NM_015238.1	3942	CTTCTTGAGCTGTGACGTGTTTTTATGTGGCTGCCCAACGTGGAGCGGGC	S	ILMN_28835	ILMN_1658619	780068
TRIB1	2710044	1.51011	5.47198	1449.74	79.732	0	49	2189.26	55.4153	NaN	0	44	Homo sapiens tribbles homolog 1 (Drosophila) (TRIB1), mRNA.	40788016	10221	NP_079471.1	TRIB1	NM_025195.2	Chr.8 126519685-126519734 (+)	C8FW; GIG2; SKIP1		protein amino acid phosphorylation [goid 6468] [evidence IEA]	transferase activity [goid 16740] [evidence IEA]; nucleotide binding [goid 166] [evidence IEA]; protein kinase activity [goid 4672] [evidence IEA]; protein binding [goid 5515] [pmid 15299019] [evidence IPI]; ATP binding [goid 5524] [evidence IEA]	RefSeq	NM_025195.2	3491	GACTAAGGACTCTGGGCTGGCAGGGCCTTCTGCCGGGAAAGCTAGAAACA	S	ILMN_29203	ILMN_1767754	2710044
LRP8	2710102	1.50883	6.51713	93.5254	2.67285	0	39	141.114	4.62928	NaN	0	37	Homo sapiens low density lipoprotein receptor-related protein 8, apolipoprotein e receptor (LRP8), transcript variant 2, mRNA.	66082553	7804	NP_150643.2	LRP8	NM_033300.2	Chr.1 53484120-53484169 (-)	APOER2; HSZ75190	integral to membrane [goid 16021] [pmid 11152697] [evidence IC ]; membrane [goid 16020] [evidence IEA]; plasma membrane [goid 5886] [pmid 10380922] [evidence NAS]	endocytosis [goid 6897] [pmid 8626535] [evidence IDA]; signal transduction [goid 7165] [pmid 10380922] [evidence TAS]; lipid metabolism [goid 6629] [pmid 11152697] [evidence NAS]; cytokine and chemokine mediated signaling pathway [goid 19221] [pmid 11152697] [evidence NAS]; proteolysis and peptidolysis [goid 6508] [pmid 11152697] [evidence NAS]	receptor activity [goid 4872] [evidence IEA]; lipoprotein binding [goid 8034] [pmid 11152697] [evidence IC ]; calcium ion binding [goid 5509] [evidence IEA]; transmembrane receptor activity [goid 4888] [pmid 8626535] [evidence TAS]; apolipoprotein E receptor activity [goid 30227] [pmid 11152697] [evidence TAS]	RefSeq	NM_033300.2	3727	GAGACGTTTCCAGATCAGCCCAAGTTTACTATAGAGACTGGCCCAGGCAC	A	ILMN_2030	ILMN_1677765	2710102
C9orf58	770112	1.50799	8.73855	178.539	4.25226	0	44	269.235	6.12662	NaN	0	52	Homo sapiens chromosome 9 open reading frame 58 (C9orf58), transcript variant 1, mRNA.	50428929	83543	NP_113614.1	C9orf58	NM_031426.2	Chr.9 132988263-132988312 (+)	IBA2; FLJ12783; MGC29466; RP11-544A12.2				RefSeq	NM_031426.2	3291	GGTGGATGAAGTATGTGTGTGCGTGTGCATGGGAGTGTGCGTGGACTGGG	A	ILMN_18617	ILMN_1673863	770112
PSME3	2070437	1.50588	9.32556	226.491	6.52637	0	43	341.069	5.76009	NaN	0	42	Homo sapiens proteasome (prosome, macropain) activator subunit 3 (PA28 gamma; Ki) (PSME3), transcript variant 1, mRNA.	30410793	10197	NP_005780.2	PSME3	NM_005789.2	Chr.17 38249065-38249114 (+)	Ki; PA28G; REG-GAMMA; PA28-gamma	proteasome activator complex [goid 8537] [evidence IEA]		protein self binding [goid 42802] [pmid 16169070] [evidence IPI]; proteasome activator activity [goid 8538] [evidence IEA]	RefSeq	NM_005789.2	2935	TCCTTCCCGAGTGATACCCATGAACTGCCAGTAGAGGCTGCTATCGTTCC	A	ILMN_10091	ILMN_1800975	2070437
SRPRB	1190369	1.50577	4.9538	1107.65	66.0785	0	41	1667.87	47.0092	NaN	0	43	Homo sapiens signal recognition particle receptor, B subunit (SRPRB), mRNA.	14917112	58477	NP_067026.2	SRPRB	NM_021203.2	Chr.3 135022037-135022086 (+)	APMCF1	signal recognition particle (sensu Eukaryota) [goid 5786] [evidence IEA]; membrane [goid 16020] [evidence IEA]; endoplasmic reticulum [goid 5783] [evidence IEA]; integral to membrane [goid 16021] [evidence IEA]		nucleotide binding [goid 166] [evidence IEA]; receptor activity [goid 4872] [evidence IEA]; GTP binding [goid 5525] [evidence IEA]	RefSeq	NM_021203.2	1569	TCTGCTGCTCTGGATGGCTGAAGGCTCCTGGGCCATCTTCATGTGCTGCT	S	ILMN_2452	ILMN_1751072	1190369
DBN1	5820358	1.50375	10.4511	1500.2	33.1061	0	45	2255.93	39.2053	NaN	0	59	Homo sapiens drebrin 1 (DBN1), transcript variant 2, mRNA.	18426912	1627	NP_543157.1	DBN1	NM_080881.1	Chr.5 176816524-176816573 (-)	D0S117E; DKFZp434D064	actin cytoskeleton [goid 15629] [evidence ISS]; actomyosin [goid 42641] [pmid 12761245] [evidence NAS]; dendrite [goid 30425] [pmid 12009525] [evidence NAS]; intracellular [goid 5622] [evidence IEA]; cytoplasm [goid 5737] [pmid 12009525] [evidence NAS]	regulation of dendrite morphogenesis [goid 50773] [pmid 12009525] [evidence NAS]; neurogenesis [goid 7399] [evidence IEA]; actin filament organization [goid 7015] [evidence ISS]; cell differentiation [goid 30154] [evidence IEA]; regulation of neuronal synaptic plasticity [goid 48168] [pmid 12009525] [evidence NAS]	actin binding [goid 3779] [pmid 12761245] [evidence NAS]; profilin binding [goid 5522] [evidence ISS]	RefSeq	NM_080881.1	3032	AAAACATGGCAATAAATGGCTCGTGGGCTCTGGCTCCCTGGGACCCCCTC	A	ILMN_24457	ILMN_1769926	5820358
TPST2	430609	1.50316	6.86954	307.2	11.1398	0	44	461.772	11.3613	NaN	0	42	Homo sapiens tyrosylprotein sulfotransferase 2 (TPST2), transcript variant 1, mRNA.	56699464	8459	NP_001008566.1	TPST2	NM_001008566.1	Chr.22 25252233-25252233:25254180-25254186:25254187-25254228 (-)		Golgi apparatus [goid 5794] [evidence NR ]; membrane fraction [goid 5624] [pmid 9736702] [evidence TAS]; membrane [goid 16020] [evidence IEA]; integral to membrane [goid 16021] [evidence IEA]	peptidyl-tyrosine sulfation [goid 6478] [pmid 9733778] [evidence TAS]	protein-tyrosine sulfotransferase activity [goid 8476] [pmid 9736702] [evidence TAS]; transferase activity [goid 16740] [evidence IEA]	RefSeq	NM_001008566.1	1433	GGTGAACCAGAACAGCACCTCCTCCCACTTAGGAAGCTCGTGATTTCCAG	A	ILMN_13248	ILMN_1695432	430609
CBX6	6130215	1.50254	8.64298	570.705	13.1377	0	36	857.509	20.0457	NaN	0	49	Homo sapiens chromobox homolog 6 (CBX6), mRNA.	46852391	23466	NP_055107.3	CBX6	NM_014292.3	Chr.22 37590310-37590359 (-)		chromatin [goid 785] [evidence IEA]; nucleus [goid 5634] [evidence IEA]	regulation of transcription, DNA-dependent [goid 6355] [evidence IEA]; transcription [goid 6350] [evidence IEA]; chromatin assembly or disassembly [goid 6333] [evidence IEA]; chromatin modification [goid 16568] [evidence IEA]	chromatin binding [goid 3682] [evidence IEA]	RefSeq	NM_014292.3	3102	GTGAGTGACCACCTGGGTGCCAGTTACAGGTGTTTCCAGAGACCATAGAA	S	ILMN_20870	ILMN_1691930	6130215
SHB	2450243	1.50118	5.92841	257.791	11.1938	0	39	386.989	10.5993	NaN	0	37	Homo sapiens Src homology 2 domain containing adaptor protein B (SHB), mRNA.	4506934	6461	NP_003019.1	SHB	NM_003028.1	Chr.9 37909830-37909879 (-)	RP11-3J10.8		intracellular signaling cascade [goid 7242] [evidence IEA]	SH3/SH2 adaptor activity [goid 5070] [pmid 8302579] [evidence TAS]; catalytic activity [goid 3824] [evidence IEA]	RefSeq	NM_003028.1	2036	AAGCTACCCATCAAAGGGGCTGAGCACTTGTCCCTCCTCTATCCCGTGGC	S	ILMN_15626	ILMN_1732612	2450243
PDRG1	2750376	1.50075	6.1619	259.532	8.81128	0	40	389.493	12.2799	NaN	0	31	Homo sapiens p53 and DNA damage regulated 1 (PDRG1), mRNA.	40807483	81572	NP_110442.1	PDRG1	NM_030815.2	Chr.20 29996703-29996752 (-)	PDRG; C20orf126				RefSeq	NM_030815.2	1039	GGGGCAGGCACACACACCTCCCGCCAGCTCCAATTTTGCACTTTTTCCCT	S	ILMN_20546	ILMN_1731720	2750376
PAQR4	2640458	1.50072	5.66282	107.977	4.55259	0	38	162.043	4.99493	NaN	0	40	Homo sapiens progestin and adipoQ receptor family member IV (PAQR4), mRNA.	31542755	124222	NP_689554.2	PAQR4	NM_152341.2	Chr.16 2963395-2963444 (+)	FLJ30002	integral to membrane [goid 16021] [evidence IEA]		receptor activity [goid 4872] [evidence IEA]	RefSeq	NM_152341.2	2355	CTTCCATCTGGCTGCACTCCAAGGCCCCCTCTGTCCTTTTCAGAACACAT	S	ILMN_20105	ILMN_1660793	2640458
NQO1	1230053	1.50031	6.35194	1157.82	60.0673	0	47	1737.09	31.128	NaN	0	57	Homo sapiens NAD(P)H dehydrogenase, quinone 1 (NQO1), transcript variant 1, mRNA.	70995356	1728	NP_000894.1	NQO1	NM_000903.2	Chr.16 68300911-68300960 (-)	DTD; QR1; DHQU; DIA4; NMOR1; NMORI	cytoplasm [goid 5737] [pmid 2843525] [evidence TAS]	nitric oxide biosynthesis [goid 6809] [pmid 9579781] [evidence TAS]; response to toxin [goid 9636] [pmid 10393963] [evidence TAS]; synaptic transmission, cholinergic [goid 7271] [pmid 9579781] [evidence TAS]; xenobiotic metabolism [goid 6805] [pmid 10393963] [evidence TAS]; electron transport [goid 6118] [evidence IEA]	cytochrome-b5 reductase activity [goid 4128] [pmid 9579781] [evidence TAS]; oxidoreductase activity [goid 16491] [evidence IEA]; NAD(P)H dehydrogenase (quinone) activity [goid 3955] [pmid 10393963] [evidence TAS]	RefSeq	NM_000903.2	2435	GGCACTGGTGGTTTTTGCTCTCGACAGTATCCACAATAGCTGACGGCTGG	A	ILMN_27575	ILMN_1720282	1230053
PDSS1	160408	1.50029	7.07078	81.3626	2.50664	0.0175182	47	122.067	3.25008	NaN	0	50	Homo sapiens prenyl (decaprenyl) diphosphate synthase, subunit 1 (PDSS1), mRNA.	50659085	23590	NP_055132.2	PDSS1	NM_014317.3	Chr.10 27071458-27071507 (+)	TPT; COQ1; TPRT; hDPS1; MGC70953; RP13-16H11.3		isoprenoid biosynthesis [goid 8299] [evidence IEA]	transferase activity [goid 16740] [evidence IEA]	RefSeq	NM_014317.3	1099	GCGACGGTTCAGTTTGCCTGGAGATGTAGACAGAGCTCGACAGTATGTAC	S	ILMN_26359	ILMN_1703324	160408
C20orf43	4050537	1.49949	5.68331	1161.05	59.8442	0	47	1740.98	42.1966	NaN	0	40	Homo sapiens chromosome 20 open reading frame 43 (C20orf43), mRNA.	7705482	51507	NP_057491.1	C20orf43	NM_016407.1	Chr.20 54527196-54527245 (+)	CDAO5; HSPC164				RefSeq	NM_016407.1	1458	TCCCTCTGCTACAGCCCTGGGAGGAGCCAGGATCCTTGTTGGTCTAGCTA	S	ILMN_699	ILMN_1771815	4050537
SH3PXD2A	2060156	1.49889	6.67271	1805.37	77.4907	0	37	2706.05	57.4893	NaN	0	36	Homo sapiens SH3 and PX domains 2A (SH3PXD2A), mRNA.	55749543	9644	NP_055446.2	SH3PXD2A	NM_014631.2	Chr.10 105343906-105343955 (-)	FISH; SH3MD1		intracellular signaling cascade [goid 7242] [evidence IEA]	phosphoinositide binding [goid 35091] [evidence IEA]; protein binding [goid 5515] [evidence IEA]	RefSeq	NM_014631.2	11065	CCCTTGGCCTGCCACTTTCCAGGTGTCCTTTATCACTTTGACGGGACTCT	S	ILMN_17160	ILMN_1743103	2060156
HSPA14	50196	1.49857	6.44097	199.603	6.28564	0	60	299.118	9.16473	NaN	0	40	Homo sapiens heat shock 70kDa protein 14 (HSPA14), mRNA.	10047093	51182	NP_057383.1	HSPA14	NM_016299.1	Chr.10 14949790-14949839 (+)	HSP70-4; HSP70L1		protein folding [goid 6457] [evidence IEA]; response to unfolded protein [goid 6986] [evidence IEA]	ATP binding [goid 5524] [evidence IEA]	RefSeq	NM_016299.1	1318	GGACTCCTTTGCCAGCTCGAAGACAACACACATTGCAAGCCCCTGGAAGC	S	ILMN_138712	ILMN_1797318	50196
SLITL2	2640685	1.49822	5.88489	5488.79	243.811	0	47	8223.4	220.873	NaN	0	41	Homo sapiens slit-like 2 (Drosophila) (SLITL2), mRNA.	39930520	114990	NP_612449.1	SLITL2	NM_138440.1	Chr.16 4373289-4373338 (+)	VASN				RefSeq	NM_138440.1	2529	GGTAGGCGGCTGTGTGACTCTAGTCTTGGCCCCAGGAAGCGAAGGAACAA	S	ILMN_138591	ILMN_1667295	2640685
SUFU	2030288	1.49647	5.17447	72.4878	2.41595	0.135766	38	108.476	4.53899	NaN	0	23	Homo sapiens suppressor of fused homolog (Drosophila) (SUFU), mRNA.	19923478	51684	NP_057253.2	SUFU	NM_016169.2	Chr.10 104382952-104383001 (+)	SUFUH; SUFUXL; PRO1280	cytoplasm [goid 5737] [pmid 10559945] [evidence TAS]; nucleus [goid 5634] [pmid 10559945] [evidence TAS]	signal transduction [goid 7165] [pmid 10559945] [evidence TAS]; skeletal development [goid 1501] [pmid 10559945] [evidence TAS]; cell cycle [goid 7049] [evidence IEA]; development [goid 7275] [pmid 10564661] [evidence TAS]; negative regulation of progression through cell cycle [goid 45786] [evidence IEA]; proteolysis and peptidolysis [goid 6508] [pmid 10564661] [evidence TAS]	transcription corepressor activity [goid 3714] [pmid 10559945] [evidence TAS]; signal transducer activity [goid 4871] [pmid 10564661] [evidence TAS]; protein binding [goid 5515] [pmid 16189514] [evidence IPI]	RefSeq	NM_016169.2	4651	CCTGGGTCCCTGTTACAAGTCAGGAGCCCTGTAGGGAGACCCCTCCTTTT	S	ILMN_23297	ILMN_1691283	2030288
TTC3	6370041	1.49586	5.15142	761.154	43.2695	0	41	1138.58	29.9968	NaN	0	38	Homo sapiens tetratricopeptide repeat domain 3 (TTC3), transcript variant 1, mRNA.	49640008	7267	NP_003307.3	TTC3	NM_003316.3	Chr.21 37497030-37497079 (+)	DCRR1; RNF105; TPRDIII; DKFZp686M0150				RefSeq	NM_003316.3	8759	TCTTAGAAGCTCACGCCTTAGTTTGAAACAGATTCTCCACGGTGGTCCCC	A	ILMN_5286	ILMN_1728605	6370041
RPS23	4290202	1.49577	5.73818	1005.15	55.0636	0	45	1503.47	31.7803	NaN	0	49	Homo sapiens ribosomal protein S23 (RPS23), mRNA.	71772514	6228	NP_001016.1	RPS23	NM_001025.4	Chr.5 81605044-81605093 (-)		small ribosomal subunit [goid 15935] [evidence IEA]	protein biosynthesis [goid 6412] [evidence IEA]	structural constituent of ribosome [goid 3735] [evidence IEA]	RefSeq	NM_001025.4	3115	CTCCCTGTTGTGTTCTGTACCAGTGCATGAAACCCCTGTCACATATCCCC	S	ILMN_27526	ILMN_1772459	4290202
FREQ	1990328	1.49454	5.7969	377.475	16.3427	0	39	564.151	15.8601	NaN	0	32	Homo sapiens frequenin homolog (Drosophila) (FREQ), mRNA.	17738307	23413	NP_055101.2	FREQ	NM_014286.2	Chr.9 132038546-132038595 (+)	FLUP; NCS1; NCS-1; DKFZp761L1223	Golgi stack [goid 5795] [evidence IEA]		calcium ion binding [goid 5509] [pmid 11092894] [evidence TAS]	RefSeq	NM_014286.2	4133	ACCACATTTCTGGCAGCGTTTCCCAGACACCCCTCTGCTAGGCCATCCCT	S	ILMN_23523	ILMN_1756784	1990328
CRELD2	5550553	1.49304	7.11066	466.855	18.7167	0	42	697.032	13.654	NaN	0	47	Homo sapiens cysteine-rich with EGF-like domains 2 (CRELD2), mRNA.	31543145	79174	NP_077300.2	CRELD2	NM_024324.2	Chr.22 48706983-48707032 (+)	MGC11256; DKFZp667O055	membrane [goid 16020] [evidence IEA]; integral to membrane [goid 16021] [evidence IEA]		calcium ion binding [goid 5509] [evidence IEA]; structural molecule activity [goid 5198] [evidence IEA]	RefSeq	NM_024324.2	1160	TATTCAGAAGGATGTCCCGTGGAAAATGTGGCCCTGAGGATGCCGTCTCC	S	ILMN_20793	ILMN_1748707	5550553
CABLES2	7380368	1.49244	7.04209	72.2555	2.51705	0.141606	43	107.837	2.53563	NaN	0	61	Homo sapiens Cdk5 and Abl enzyme substrate 2 (CABLES2), mRNA.	54112398	81928	NP_112492.1	CABLES2	NM_031215.1	Chr.20 60397245-60397294 (-)	ik3-2; C20orf150; dJ908M14.2		regulation of cell cycle [goid 74] [evidence IEA]; regulation of cell division [goid 51302] [evidence IEA]	cyclin-dependent protein kinase regulator activity [goid 16538] [evidence IEA]	RefSeq	NM_031215.1	3565	TCTCTAGAACACATCCAGGTGTCGGAGCTAAGGTGTTCAGCTCGGCTGTG	S	ILMN_28000	ILMN_1762407	7380368
NRIP3	3450743	1.49152	7.09536	279.994	9.15231	0	50	417.616	10.2438	NaN	0	45	Homo sapiens nuclear receptor interacting protein 3 (NRIP3), mRNA.	11034818	56675	NP_065696.1	NRIP3	NM_020645.1	Chr.11 8960988-8961037 (-)	C11orf14; NY-SAR-105				RefSeq	NM_020645.1	1422	GCCAAGACTCCCATGCTGCCTCATTTGTATTCAAGCCTTTAACAGGAGGG	S	ILMN_28958	ILMN_1759563	3450743
CYLN2	1030653	1.49151	6.15121	1496.91	69.8471	0	41	2232.66	49.7629	NaN	0	42	Homo sapiens cytoplasmic linker 2 (CYLN2), transcript variant 2, mRNA.	14702161	7461	NP_115797.1	CYLN2	NM_032421.1	Chr.7 73458150-73458199 (+)	CLIP; CLIP2; WSCR4; WBSCR4; CLIP-115; KIAA0291; MGC11333	microtubule associated complex [goid 5875] [pmid 9799601] [evidence TAS]			RefSeq	NM_032421.1	5399	GAAGTGTGGCGAGTCTGTGCTCGGGACAATAAAGCTTGTGACAGGTCCAG	A	ILMN_14847	ILMN_1798846	1030653
LOC283932	6020703	1.49144	6.62563	87.9284	3.12732	0	40	131.14	3.39461	NaN	0	47	Homo sapiens hypothetical protein LOC283932 (LOC283932), mRNA.	58331249	283932	NP_787097.1	LOC283932	NM_175901.3	Chr.16 30838591-30838640 (-)	MGC125469				RefSeq	NM_175901.3	3451	GTGGTACCGCCAAAATTCAAACCCCAGACTCCCGAACTCATGCTCAGAAC	S	ILMN_1857	ILMN_1710954	6020703
CCAR1	2260452	1.48906	6.37441	226.39	9.20167	0	46	337.108	8.1676	NaN	0	53	Homo sapiens cell division cycle and apoptosis regulator 1 (CCAR1), mRNA.	46852387	55749	NP_060707.2	CCAR1	NM_018237.2	Chr.10 70217971-70218020 (+)	CARP1; CARP-1; RP11-437A18.1			calcium ion binding [goid 5509] [evidence IEA]; protein binding [goid 5515] [pmid 14743216] [evidence IPI]; DNA binding [goid 3677] [evidence IEA]	RefSeq	NM_018237.2	3186	GGCCTCATTGTGTACAATGGTGCAATGGTAGATGTAGGAAGCCTCTTGCA	S	ILMN_24153	ILMN_1746208	2260452
EPIM	4810243	1.489	6.15964	602.445	28.3635	0	41	897.041	19.4633	NaN	0	41	Homo sapiens epimorphin (EPIM), transcript variant 1, mRNA.	37577286	2054	NP_001971.2	EPIM	NM_001980.2	Chr.12 129840467-129840516 (-)	STX2A; STX2B; STX2C; MGC51014	membrane [goid 16020] [evidence IEA]; microsome [goid 5792] [pmid 8466509] [evidence TAS]; soluble fraction [goid 5625] [pmid 8466509] [evidence TAS]; integral to membrane [goid 16021] [evidence IEA]	intracellular protein transport [goid 6886] [evidence IEA]; signal transduction [goid 7165] [pmid 1581962] [evidence TAS]; ectoderm development [goid 7398] [pmid 8466509] [evidence TAS]; organ morphogenesis [goid 9887] [pmid 1581962] [evidence TAS]	protein transporter activity [goid 8565] [evidence IEA]	RefSeq	NM_001980.2	2912	GGGACCTGCCTCCCGTGATGTCCCACCTTTCCTTCAAGGTCTGTCATATG	A	ILMN_7501	ILMN_1747775	4810243
ACTB	130424	1.48844	8.11386	7406.37	169.589	0	36	11024	276.263	NaN	0	31	Homo sapiens actin, beta (ACTB), mRNA.	5016088	60	NP_001092.1	ACTB	NM_001101.2	Chr.7 5533582-5533631 (-)		cytoskeleton [goid 5856] [evidence IEA]; actin filament [goid 5884] [evidence IEA]; TIP60 histone acetyltransferase complex [goid 35267] [pmid 10966108] [evidence IDA]		nucleotide binding [goid 166] [evidence IEA]; protein binding [goid 5515] [pmid 15527767] [evidence IPI]; ATP binding [goid 5524] [evidence IEA]; structural constituent of cytoskeleton [goid 5200] [evidence IEA]	RefSeq	NM_001101.2	1474	ACAGGAAGTCCCTTGCCATCCTAAAAGCCACCCCACTTCTCTCTAAGGAG	S	GI_5016088	ILMN_2038777	130424
LRRC32	2070553	1.4871	6.71817	227.571	7.4116	0	40	338.421	9.08842	NaN	0	51	Homo sapiens leucine rich repeat containing 32 (LRRC32), mRNA.	5031706	2615	NP_005503.1	LRRC32	NM_005512.1	Chr.11 76046466-76046515 (-)	GARP; D11S833E	integral to plasma membrane [goid 5887] [pmid 8180135] [evidence TAS]			RefSeq	NM_005512.1	3863	ACACCAAGGCCCAGAGGAAGTTAAGGGAGAGTCAATGGGCAGAGCCAGGG	S	ILMN_3568	ILMN_1675112	2070553
SHRM	3060719	1.48689	6.23491	70.6529	1.79916	0.192701	48	105.053	3.71823	NaN	0	41	Homo sapiens shroom (SHRM), mRNA.	18699721	57619	NP_065910.1	SHRM	NM_020859.1	Chr.4 77919651-77919700 (+)	MSTP013; KIAA1481			protein binding [goid 5515] [evidence IEA]	RefSeq	NM_020859.1	7241	CAGGCTGAGGCAACATGGATCAGTGTGTGTCCCCCTCAGGAATGTATCCA	S	ILMN_16821	ILMN_1791392	3060719
KLHL26	5220730	1.48557	6.43383	107.791	4.22898	0	28	160.131	3.90616	NaN	0	38	Homo sapiens kelch-like 26 (Drosophila) (KLHL26), mRNA.	8922853	55295	NP_060786.1	KLHL26	NM_018316.1	Chr.19 18641956-18642005 (+)	FLJ11078			protein binding [goid 5515] [evidence IEA]	RefSeq	NM_018316.1	2776	GCCCTGCCACTCCCTGGCCTGCCCTGTTTTTGGGTCAACATTGCTACGGA	S	ILMN_13360	ILMN_1805330	5220730
CDC20	1710021	1.48422	7.3437	191.186	6.98523	0	36	283.762	5.62099	NaN	0	60	Homo sapiens CDC20 cell division cycle 20 homolog (S. cerevisiae) (CDC20), mRNA.	4557436	991	NP_001246.1	CDC20	NM_001255.1	Chr.1 43601352-43601387:43601388-43601401 (+)	p55CDC; bA276H19.3	spindle [goid 5819] [pmid 7513050] [evidence TAS]	cell division [goid 51301] [evidence IEA]; mitosis [goid 7067] [evidence IEA]; ubiquitin-dependent protein catabolism [goid 6511] [pmid 9682218] [evidence TAS]; regulation of cell cycle [goid 74] [pmid 7513050] [evidence TAS]; ubiquitin cycle [goid 6512] [evidence IEA]	protein binding [goid 5515] [pmid 14743218] [evidence IPI]	RefSeq	NM_001255.1	1563	AAGGCCAGTGCAGCCAAAAGCAGCCTCATCCACCAAGGCATCCGCTGAAG	S	ILMN_8354	ILMN_1663390	1710021
MGC2408	7650612	1.48316	7.82929	139.798	4.30966	0	32	207.342	4.3175	NaN	0	23	Homo sapiens hypothetical protein MGC2408 (MGC2408), mRNA.	39725649	84291	NP_115707.1	MGC2408	NM_032331.2	Chr.3 185459123-185459172 (+)					RefSeq	NM_032331.2	868	CTGACTTAGGACTTGGGGTTGGGTCCAAGGTGCTTACATCCCAGGGGCCT	S	ILMN_4372	ILMN_1762883	7650612
AHNAK	60397	1.48215	5.42324	6208.29	345.615	0	46	9201.65	206.336	NaN	0	49	Homo sapiens AHNAK nucleoprotein (desmoyokin) (AHNAK), transcript variant 1, mRNA.	61743953	79026	NP_001611.1	AHNAK	NM_001620.1	Chr.11 62040253-62040302 (-)	AHNAKRS; MGC5395	nucleus [goid 5634] [pmid 1608957] [evidence NAS]	neurogenesis [goid 7399] [evidence NAS]	protein binding [goid 5515] [evidence IEA]	RefSeq	NM_001620.1	18462	GATGGCCCAGAGGTGGTGGTAGTCAGGGTGTGTGGGTGTTTTTAGGGTTC	I	ILMN_28759	ILMN_1726703	60397
LOC441268	3840102	1.48109	4.91614	64.4181	2.68572	0.49781	44	95.4091	3.61822	NaN	0	36	Homo sapiens hypothetical gene supported by BC044942 (LOC441268), mRNA.	61966904	441268	NP_001013747.1	LOC441268	NM_001013725.1	Chr.7 97394601-97394650 (-)					RefSeq	NM_001013725.1	2048	CAGGCCCCATTGCCTGGGGTTGTTACTGCTGAGATTAAGGGATGCTCGTC	S	ILMN_18016	ILMN_1675258	3840102
KCTD17	7650605	1.48017	7.84175	520.731	13.8119	0	48	770.769	18.0736	NaN	0	41	Homo sapiens potassium channel tetramerisation domain containing 17 (KCTD17), mRNA.	13489098	79734	NP_078957.1	KCTD17	NM_024681.1	Chr.22 35789307-35789356 (+)	FLJ12242	membrane [goid 16020] [evidence IEA]; voltage-gated potassium channel complex [goid 8076] [evidence IEA]	potassium ion transport [goid 6813] [evidence IEA]	protein self binding [goid 42802] [pmid 16189514] [evidence IPI]; voltage-gated potassium channel activity [goid 5249] [evidence IEA]	RefSeq	NM_024681.1	1785	CCCGGGATGGGTCCTTGCTTCTCAGCTGTGTCCGACCCCACCATGTAATA	S	ILMN_1665	ILMN_1740740	7650605
TMEPAI	2230537	1.48006	7.2147	453.822	15.5413	0	36	671.684	14.6556	NaN	0	48	Homo sapiens transmembrane, prostate androgen induced RNA (TMEPAI), transcript variant 2, mRNA.	40317615	56937	NP_954638.1	TMEPAI	NM_199169.1	Chr.20 55657046-55657095 (-)	STAG1; PMEPA1	integral to membrane [goid 16021] [pmid 10873380] [evidence NAS]	androgen receptor signaling pathway [goid 30521] [pmid 10873380] [evidence NAS]	molecular function unknown [goid 5554] [evidence ND ]	RefSeq	NM_199169.1	4284	CGTGGGAACTGCTCTCCTTTGCAGCCCCATTTCCCAAGCTCTGTTCAAGT	A	ILMN_13834	ILMN_1734276	2230537
GDPD3	60128	1.47762	7.70694	66.7872	2.08662	0.375182	38	98.6859	2.05234	NaN	0	59	Homo sapiens glycerophosphodiester phosphodiesterase domain containing 3 (GDPD3), transcript variant 1, mRNA.	72534723	79153	NP_001026888.1	GDPD3	NM_001031718.1	Chr.16 30023813-30023831:30027035-30027065 (-)	MGC4171; FLJ22603		glycerol metabolism [goid 6071] [evidence IEA]	glycerophosphodiester phosphodiesterase activity [goid 8889] [evidence IEA]	RefSeq	NM_001031718.1	867	TGATCCGACACTTGGAGGAGCGAGGGGTGCAGGTGGTCTTTTGGTGCCTT	A	ILMN_9502	ILMN_1774901	60128
DLL3	160674	1.47595	6.36046	70.4476	2.09932	0.20438	46	103.977	3.17228	NaN	0	43	Homo sapiens delta-like 3 (Drosophila) (DLL3), transcript variant 1, mRNA.	45243550	10683	NP_058637.1	DLL3	NM_016941.2	Chr.19 44690751-44690800 (+)	SCDO1	membrane [goid 16020] [evidence IEA]; integral to membrane [goid 16021] [pmid 10742114] [evidence NAS]	embryonic development (sensu Mammalia) [goid 1701] [pmid 9272948] [evidence ISS]; Notch signaling pathway [goid 7219] [pmid 9272948] [evidence ISS]; skeletal development [goid 1501] [pmid 10742114] [evidence IMP]; cell differentiation [goid 30154] [evidence IEA]; neurogenesis [goid 7399] [pmid 9272948] [evidence ISS]; cell fate determination [goid 1709] [pmid 9272948] [evidence ISS]	Notch binding [goid 5112] [pmid 10742114] [evidence NAS]	RefSeq	NM_016941.2	2143	TCCGCACCTGGAGTCAGAGCGTGGATTTTTGTATTTGCTCGGTGGTGCCC	A	ILMN_21363	ILMN_1736096	160674
CALML4	2940475	1.47567	5.49472	90.811	3.48089	0	44	134.007	4.38042	NaN	0	43	Homo sapiens calmodulin-like 4 (CALML4), transcript variant 1, mRNA.	72534759	91860	NP_001026903.1	CALML4	NM_001031733.1	Chr.15 66273370-66273406:66273407-66273419 (-)	MGC4809; NY-BR-20	myosin [goid 16459] [evidence IEA]	muscle development [goid 7517] [evidence IEA]	calcium ion binding [goid 5509] [evidence IEA]; motor activity [goid 3774] [evidence IEA]	RefSeq	NM_001031733.1	488	GACGGGACTATTGAAGGAGGAGAATGGGAGAGCCTCCCCTGGGCCTGAAA	A	ILMN_11046	ILMN_1652389	2940475
FLJ46072	2600220	1.47534	6.87678	119.775	4.5876	0	33	176.708	3.69145	NaN	0	44	Homo sapiens FLJ46072 protein (FLJ46072), mRNA.	38348289	286077	NP_940890.1	FLJ46072	NM_198488.1	Chr.8 144878338-144878387 (-)					RefSeq	NM_198488.1	3315	GGTTACCAAAACCACCGTGCAAGTCGGGATGACAGCAGGGACTTCTGGCC	S	ILMN_139395	ILMN_1751328	2600220
CRKL	5810402	1.47531	8.08193	1523.32	30.8434	0	39	2247.38	58.7463	NaN	0	51	Homo sapiens v-crk sarcoma virus CT10 oncogene homolog (avian)-like (CRKL), mRNA.	34452719	1399	NP_005198.1	CRKL	NM_005207.2	Chr.22 19637655-19637704 (+)			JNK cascade [goid 7254] [pmid 8798523] [evidence TAS]; intracellular signaling cascade [goid 7242] [pmid 8361759] [evidence TAS]; protein amino acid phosphorylation [goid 6468] [evidence NR ]; Ras protein signal transduction [goid 7265] [pmid 8798523] [evidence TAS]; cell motility [goid 6928] [evidence NR ]	SH3/SH2 adaptor activity [goid 5070] [pmid 8798523] [evidence TAS]; protein binding [goid 5515] [pmid 9788432] [evidence IPI]; protein-tyrosine kinase activity [goid 4713] [pmid 8361759] [evidence TAS]	RefSeq	NM_005207.2	4943	GTCCCTACAGGAGGAACAGTGGCCTTGCTTCTTAGACGGTCTTCACTGTG	S	ILMN_4848	ILMN_1690122	5810402
KRT14	5220152	1.47467	5.40171	68.1594	2.03342	0.291971	41	100.513	3.95603	NaN	0	34	Homo sapiens keratin 14 (epidermolysis bullosa simplex, Dowling-Meara, Koebner) (KRT14), mRNA.	15431309	3861	NP_000517.2	KRT14	NM_000526.3	Chr.17 36992124-36992173 (-)	K14; CK14; EBS3; EBS4	intermediate filament [goid 5882] [evidence IEA]	epidermis development [goid 8544] [pmid 7525408] [evidence TAS]	structural molecule activity [goid 5198] [evidence IEA]; structural constituent of cytoskeleton [goid 5200] [pmid 7525408] [evidence TAS]	RefSeq	NM_000526.3	1519	GTGGACACAGATCCCACTGGAAGATCCCCTCTCCTGCCCAAGCACTTCAC	S	ILMN_9209	ILMN_1665035	5220152
ACTB	2650079	1.4737	7.28983	6531.74	157.254	0	49	9625.8	267.181	NaN	0	44	Homo sapiens actin, beta (ACTB), mRNA.	5016088	60	NP_001092.1	ACTB	NM_001101.2	Chr.7 5534602-5534651 (-)		cytoskeleton [goid 5856] [evidence IEA]; actin filament [goid 5884] [evidence IEA]; TIP60 histone acetyltransferase complex [goid 35267] [pmid 10966108] [evidence IDA]		nucleotide binding [goid 166] [evidence IEA]; protein binding [goid 5515] [pmid 15527767] [evidence IPI]; ATP binding [goid 5524] [evidence IEA]; structural constituent of cytoskeleton [goid 5200] [evidence IEA]	RefSeq	NM_001101.2	661	CGGCTACAGCTTCACCACCACGGCCGAGCGGGAAATCGTGCGTGACATTA	S	ILMN_2565	ILMN_1777296	2650079
ANP32B	780458	1.47341	5.76344	2945.5	145.704	0	47	4339.92	96.2385	NaN	0	47	Homo sapiens acidic (leucine-rich) nuclear phosphoprotein 32 family, member B (ANP32B), mRNA.	5454087	10541	NP_006392.1	ANP32B	NM_006401.1	Chr.9 99817803-99817852 (+)	APRIL; SSP29; PHAPI2				RefSeq	NM_006401.1	1222	TGCTGTAGCGTGGATAGCTGTGATTGGTGAGTCAACCGTCTGTGGCTACC	S	ILMN_5899	ILMN_1684293	780458
RASA1	770661	1.47302	5.51441	552.475	27.6885	0	37	813.807	19.7022	NaN	0	40	Homo sapiens RAS p21 protein activator (GTPase activating protein) 1 (RASA1), transcript variant 1, mRNA.	4506430	5921	NP_002881.1	RASA1	NM_002890.1	Chr.5 86723303-86723352 (+)	GAP; PKWS; RASA; CMAVM; RASGAP; p120GAP; DKFZp434N071	cytoplasm [goid 5737] [pmid 2821624] [evidence NAS]	negative regulation of cell-matrix adhesion [goid 1953] [pmid 8344248] [evidence IDA]; positive regulation of anti-apoptosis [goid 45768] [pmid 15542850] [evidence IDA]; cell adhesion [goid 7155] [evidence ISS]; cytokinesis [goid 910] [evidence ISS]; intracellular signaling cascade [goid 7242] [pmid 1581965] [evidence NAS]; vasculogenesis [goid 1570] [evidence ISS]; positive regulation of inflamm…	GTPase inhibitor activity [goid 5095] [pmid 2122974] [evidence IDA]; receptor binding [goid 5102] [pmid 2176151] [evidence IPI]; GTPase activity [goid 3924] [pmid 2821624] [evidence NAS]; potassium channel inhibitor activity [goid 19870] [pmid 1553544] [evidence IDA]; Ras GTPase activator activity [goid 5099] [pmid 2188736] [evidence TAS]	RefSeq	NM_002890.1	4109	GTGCTACCCCTTTGATTATGCAGACAACCTCATCAGCTGCCTAACTTATC	A	ILMN_26241	ILMN_1725312	770661
FAM101B	940246	1.4725	4.97132	97.6204	4.04888	0	50	143.746	5.22941	NaN	0	54	Homo sapiens family with sequence similarity 101, member B (FAM101B), mRNA.	33186900	359845	NP_874364.1	FAM101B	NM_182705.1	Chr.17 293277-293326 (-)	MGC45871				RefSeq	NM_182705.1	292	CCTGGCTCCCGGCTGTGCGCTGAGGCTTTGTCCCCTGTCCTTTGGCGAAG	S	ILMN_1388	ILMN_1714418	940246
ITPK1	7050468	1.47225	5.86489	186.448	7.02276	0	52	274.499	7.99047	NaN	0	43	Homo sapiens inositol 1,3,4-triphosphate 5/6 kinase (ITPK1), mRNA.	41393564	3705	NP_055031.2	ITPK1	NM_014216.3	Chr.14 92476259-92476308 (-)	ITRPK1		signal transduction [goid 7165] [pmid 8662638] [evidence TAS]	catalytic activity [goid 3824] [pmid 8662638] [evidence TAS]; kinase activity [goid 16301] [evidence IEA]	RefSeq	NM_014216.3	2848	CTGCCCAGTGAGATGGAGGACGCTAGAGAAAGTGCTGAGTGTCCCGAGAG	S	ILMN_25543	ILMN_1715674	7050468
RPS21	1940240	1.47223	5.23867	554.211	27.5763	0	46	815.926	22.382	NaN	0	36	Homo sapiens ribosomal protein S21 (RPS21), mRNA.	71483115	6227	NP_001015.1	RPS21	NM_001024.3	Chr.20 60395522-60395571 (+)		intracellular [goid 5622] [evidence IEA]; ribosome [goid 5840] [evidence IEA]	cell differentiation [goid 30154] [pmid 7786314] [evidence NAS]; protein biosynthesis [goid 6412] [evidence IEA]	structural constituent of ribosome [goid 3735] [evidence IEA]	RefSeq	NM_001024.3	7	CGCCGATATCTCTGCCGGGTGACTAGCTGCTTCCTTTCTCTCTCGCGCGC	S	ILMN_2103	ILMN_1800573	1940240
SERPINE1	2760707	1.47176	7.35787	7655.15	173.132	0	37	11266.6	317.693	NaN	0	44	Homo sapiens serpin peptidase inhibitor, clade E (nexin, plasminogen activator inhibitor type 1), member 1 (SERPINE1), mRNA.	10835158	5054	NP_000593.1	SERPINE1	NM_000602.1	Chr.7 100568583-100568632 (+)	PAI; PAI1; PAI-1; PLANH1	extracellular region [goid 5576] [pmid 14718574] [evidence NAS]	blood coagulation [goid 7596] [pmid 9207454] [evidence TAS]	plasminogen activator activity [goid 8243] [evidence IEA]; serine-type endopeptidase inhibitor activity [goid 4867] [evidence IEA]	RefSeq	NM_000602.1	2424	GGAGCAGAAATGCAAGGGGCTGCATGACCTACCAGGACAGAACTTTCCCC	S	ILMN_6244	ILMN_1744381	2760707
PLAUR	3710379	1.47176	5.7945	1233.49	59.7278	0	49	1815.4	40.697	NaN	0	61	Homo sapiens plasminogen activator, urokinase receptor (PLAUR), transcript variant 2, mRNA.	53829378	5329	NP_001005376.1	PLAUR	NM_001005376.1	Chr.19 48848249-48848298 (-)	CD87; UPAR; URKR	integral to membrane [goid 16021] [pmid 1689240] [evidence NAS]; cell surface [goid 9986] [pmid 12493773] [evidence IEP]; extrinsic to membrane [goid 19898] [pmid 8049431] [evidence TAS]; plasma membrane [goid 5886] [pmid 10749881] [evidence TAS]	chemotaxis [goid 6935] [pmid 10749881] [evidence TAS]; blood coagulation [goid 7596] [pmid 8392005] [evidence NAS]; regulation of proteolysis [goid 30162] [pmid 1689240] [evidence NAS]; cell surface receptor linked signal transduction [goid 7166] [evidence IEA]; cell motility [goid 6928] [pmid 1689240] [evidence NAS]	protein binding [goid 5515] [pmid 11290596] [evidence IPI]; U-plasminogen activator receptor activity [goid 30377] [pmid 8392005] [evidence NAS]	RefSeq	NM_001005376.1	902	CCATGGATGCTCCTCTGAAGAGACTTTCCTCATTGACTGCCGAGGCCCCA	A	ILMN_24538	ILMN_1666507	3710379
PPT1	5090553	1.47087	5.22756	334.53	13.6296	0	45	492.049	16.5028	NaN	0	39	Homo sapiens palmitoyl-protein thioesterase 1 (ceroid-lipofuscinosis, neuronal 1, infantile) (PPT1), mRNA.	50726955	5538	NP_000301.1	PPT1	NM_000310.2	Chr.1 40311109-40311158 (-)	PPT; CLN1; INCL	lysosome [goid 5764] [evidence IEA]	sensory perception [goid 7600] [evidence IEA]; protein modification [goid 6464] [evidence IEA]; visual perception [goid 7601] [evidence IEA]; neurogenesis [goid 7399] [pmid 7637805] [evidence TAS]	palmitoyl-(protein) hydrolase activity [goid 8474] [evidence IEA]; hydrolase activity [goid 16787] [evidence IEA]	RefSeq	NM_000310.2	2140	TTGGAGAAATGATGAGCTACGCCTTGATGAAAGAACCGTGTTGGTGCTGC	S	ILMN_18632	ILMN_1669273	5090553
SRRM1	290707	1.46972	5.34303	728.989	37.2459	0	29	1071.41	26.8419	NaN	0	39	Homo sapiens serine/arginine repetitive matrix 1 (SRRM1), mRNA.	42542378	10250	NP_005830.2	SRRM1	NM_005839.2	Chr.1 24872180-24872229 (+)	160-KD; POP101; SRM160; MGC39488		mRNA processing [goid 6397] [evidence IEA]		RefSeq	NM_005839.2	3755	CAACTTTCAGAGCCTCTTGTATTTGGAAGGCTGGAAGGGCCCAGACTTTG	S	ILMN_2484	ILMN_1697670	290707
RASSF7	3390008	1.46919	5.50357	80.7399	3.18891	0.020438	38	118.622	3.69425	NaN	0	33	Homo sapiens Ras association (RalGDS/AF-6) domain family 7 (RASSF7), mRNA.	24475884	8045	NP_003466.1	RASSF7	NM_003475.2	Chr.11 553961-554010 (+)	HRC1; HRAS1; C11orf13; MGC126069	nucleus [goid 5634] [evidence NAS]	regulation of transcription, DNA-dependent [goid 6355] [evidence NAS]; signal transduction [goid 7165] [evidence IEA]	DNA binding [goid 3677] [evidence NAS]	RefSeq	NM_003475.2	1473	ACAGCAAGAGCATGTGTGTGCCACTTCCCCTACCCCAACGTGAAAACCTC	S	ILMN_12457	ILMN_1733110	3390008
STK36	2490523	1.46898	7.16529	275.624	8.22947	0	49	404.886	9.81055	NaN	0	50	Homo sapiens serine/threonine kinase 36 (fused homolog, Drosophila) (STK36), mRNA.	34222107	27148	NP_056505.1	STK36	NM_015690.2	Chr.2 219275622-219275671 (+)	FU; KIAA1278; DKFZp434N0223	cellular component unknown [goid 8372] [evidence ND ]	protein amino acid phosphorylation [goid 6468] [evidence NAS]	protein serine/threonine kinase activity [goid 4674] [evidence NAS]; transferase activity [goid 16740] [evidence IEA]; nucleotide binding [goid 166] [evidence IEA]; binding [goid 5488] [evidence IEA]; ATP binding [goid 5524] [evidence NAS]	RefSeq	NM_015690.2	4813	GGCTCAACCCCTCTTTCAGCTTCTATGTGGTGTTGGAGGTGCTGGTATCG	S	ILMN_15506	ILMN_1693538	2490523
TMEM88	3830370	1.46879	5.48756	78.7626	2.89809	0.0437956	41	115.686	3.83049	NaN	0	43	Homo sapiens transmembrane protein 88 (TMEM88), mRNA.	44662812	92162	NP_981956.1	TMEM88	NM_203411.1	Chr.17 7699966-7700015 (+)	FLJ20025; MGC71744				RefSeq	NM_203411.1	698	CTCAATCCTGAACATCTAGGCTGGAACCTGCACACCTCCCCCTCAGCTCC	S	ILMN_9545	ILMN_1757129	3830370
NPTX2	1820041	1.4678	6.84007	454.176	16.2286	0	49	666.637	14.8327	NaN	0	44	Homo sapiens neuronal pentraxin II (NPTX2), mRNA.	28195383	4885	NP_002514.1	NPTX2	NM_002523.1	Chr.7 98096728-98096777 (+)	NP2; NARP; NP-II	cellular component unknown [goid 8372] [evidence ND ]	synaptic transmission [goid 7268] [pmid 8530029] [evidence NAS]	calcium ion binding [goid 5509] [evidence IEA]; sugar binding [goid 5529] [evidence IEA]	RefSeq	NM_002523.1	2312	GAAGGCTCCCATTTTCTGATGTTCCGCCCCACTGTGAAGAGTGTGCTCGT	S	ILMN_22638	ILMN_1685608	1820041
PIP5K1C	6590156	1.46759	6.2382	239.53	9.11389	0	53	351.531	8.84011	NaN	0	43	Homo sapiens phosphatidylinositol-4-phosphate 5-kinase, type I, gamma (PIP5K1C), mRNA.	31317308	23396	NP_036530.1	PIP5K1C	NM_012398.1	Chr.19 3581319-3581368 (-)	KIAA0589; PIP5Kgamma; PIP5K-GAMMA			1-phosphatidylinositol-4-phosphate 5-kinase activity [goid 16308] [evidence IEA]	RefSeq	NM_012398.1	4860	TGGTGCGTGACAATCCAAAGCGCCGAGACGAGGGTGCTGTGTCCCTCAAA	S	ILMN_7626	ILMN_1668514	6590156
ERGIC1	6220672	1.46676	6.26957	976.793	43.153	0	53	1432.72	29.5684	NaN	0	50	Homo sapiens endoplasmic reticulum-golgi intermediate compartment (ERGIC) 1 (ERGIC1), transcript variant 1, mRNA.	72534711	57222	NP_001026881.1	ERGIC1	NM_001031711.1	Chr.5 172312015-172312064 (+)	ERGIC32; ERGIC-32; KIAA1181; MGC14345	integral to membrane [goid 16021] [evidence IEA]; Golgi stack [goid 5795] [evidence IEA]; membrane [goid 16020] [evidence IEA]; endoplasmic reticulum [goid 5783] [evidence IEA]; ER-Golgi intermediate compartment [goid 5793] [pmid 15308636] [evidence IDA]	transport [goid 6810] [evidence IEA]; ER to Golgi transport [goid 6888] [pmid 15308636] [evidence IDA]	protein binding [goid 5515] [pmid 15308636] [evidence IPI]	RefSeq	NM_001031711.1	2539	GGAGTCCCTTTGGTGTGTGAATATGTGTGCCTGTAGAGGGTGGGGCAGGG	I	ILMN_7272	ILMN_1664068	6220672
IRX4	7510195	1.46559	7.37285	121.381	2.99112	0	47	177.894	4.67394	NaN	0	43	Homo sapiens iroquois homeobox protein 4 (IRX4), mRNA.	7705554	50805	NP_057442.1	IRX4	NM_016358.1	Chr.5 1930667-1930716 (-)		nucleus [goid 5634] [evidence IEA]	regulation of transcription, DNA-dependent [goid 6355] [evidence IEA]; heart development [goid 7507] [pmid 10625552] [evidence TAS]	transcription factor activity [goid 3700] [evidence IEA]	RefSeq	NM_016358.1	2045	GCCTGTCGGGCCTCCGATTTCATCCTCAGACGTAATGCTCACCAACAGCA	S	ILMN_13776	ILMN_1684108	7510195
PDGFRB	840537	1.46541	5.48617	2622.94	124.02	0	48	3843.69	98.4934	NaN	0	56	Homo sapiens platelet-derived growth factor receptor, beta polypeptide (PDGFRB), mRNA.	68216043	5159	NP_002600.1	PDGFRB	NM_002609.3	Chr.5 149473754-149473803 (-)	JTK12; PDGFR; CD140B; PDGFR1; PDGF-R-beta	integral to membrane [goid 16021] [evidence IEA]; membrane [goid 16020] [evidence IEA]	signal transduction [goid 7165] [pmid 10821867] [evidence TAS]; transmembrane receptor protein tyrosine kinase signaling pathway [goid 7169] [evidence IEA]; protein amino acid phosphorylation [goid 6468] [evidence IEA]	nucleotide binding [goid 166] [evidence IEA]; platelet-derived growth factor receptor activity [goid 5017] [pmid 2536956] [evidence TAS]; protein binding [goid 5515] [pmid 2157284] [evidence IPI]; receptor activity [goid 4872] [evidence IEA]; transferase activity [goid 16740] [evidence IEA]; platelet activating factor receptor activity [goid 4992] [pmid 2536956] [evidence TAS]; ATP binding [goid …	RefSeq	NM_002609.3	5505	GGATCCCCAGAGTTGGTCCAAGGAGGGAGAGTGGGTTCTCAATACGGTAC	S	ILMN_25767	ILMN_1815057	840537
C12orf44	6110561	1.46266	5.19978	764.229	34.4748	0	47	1117.81	33.5241	NaN	0	43	Homo sapiens chromosome 12 open reading frame 44 (C12orf44), mRNA.	34222337	60673	NP_068753.2	C12orf44	NM_021934.3	Chr.12 50757308-50757357 (+)	FLJ11773				RefSeq	NM_021934.3	1151	GGGCCTTTGGGCTCTGGAACCTGCTCTGGGTCATTGGTGAGACTTGGAAG	S	ILMN_29766	ILMN_1772527	6110561
SBDS	20181	1.46211	5.02698	253.671	10.648	0	38	370.893	12.6707	NaN	0	39	Homo sapiens Shwachman-Bodian-Diamond syndrome (SBDS), mRNA.	28416939	51119	NP_057122.2	SBDS	NM_016038.2	Chr.7 66090474-66090523 (-)	SDS; SWDS; CGI-97; FLJ10917			molecular function unknown [goid 5554] [evidence IEA]	RefSeq	NM_016038.2	1206	CCTTGATAGCTTTCCAAAATGAAAGTTACTTGAGGCAGCTCTTGTGGGTG	S	ILMN_15766	ILMN_1679045	20181
LOC113179	7210093	1.46164	6.21367	90.7536	2.78121	0	42	132.649	3.96126	NaN	0	49	Homo sapiens hypothetical protein BC011824 (LOC113179), mRNA.	19923944	113179	NP_612431.1	LOC113179	NM_138422.1	Chr.19 1864205-1864254 (+)	FWP005; MST121; S863-5; MSTP121			zinc ion binding [goid 8270] [evidence IEA]; hydrolase activity [goid 16787] [evidence IEA]	RefSeq	NM_138422.1	1339	CTGGACTTCCGGGCCTCGATTTCTTCCGCACAAGCCTGACCGTGGATTTC	S	ILMN_5119	ILMN_1806275	7210093
PSMD2	5720497	1.46036	5.17197	945.607	52.3243	0	45	1380.93	31.8447	NaN	0	37	Homo sapiens proteasome (prosome, macropain) 26S subunit, non-ATPase, 2 (PSMD2), mRNA.	25777601	5708	NP_002799.3	PSMD2	NM_002808.3	Chr.3 185509257-185509306 (+)	S2; P97; TRAP2; MGC14274	proteasome regulatory particle (sensu Eukaryota) [goid 5838] [pmid 8774743] [evidence TAS]; cytosol [goid 5829] [evidence IEA]; protein complex [goid 43234] [evidence IEA]	regulation of cell cycle [goid 74] [evidence IEA]	binding [goid 5488] [evidence IEA]; protein binding [goid 5515] [pmid 11278995] [evidence IPI]	RefSeq	NM_002808.3	2645	CAGTGTTGTTGGCCCACGGGGAACGGGCAGAATTGGCCACTGAGGAGTTT	S	ILMN_13906	ILMN_1712432	5720497
DYNC1LI2	150129	1.45957	4.81878	1349	80.812	0	39	1968.96	47.8438	NaN	0	42	Homo sapiens dynein, cytoplasmic 1, light intermediate chain 2 (DYNC1LI2), mRNA.	38505264	1783	NP_006132.1	DYNC1LI2	NM_006141.2	Chr.16 65312377-65312426 (-)	LIC2; DNCLI2	cytoplasmic dynein complex [goid 5868] [pmid 7738094] [evidence TAS]; microtubule [goid 5874] [evidence IEA]		nucleotide binding [goid 166] [evidence IEA]; ATP binding [goid 5524] [evidence IEA]; motor activity [goid 3774] [evidence IEA]	RefSeq	NM_006141.2	4209	AGCCTTAGTCCAGGGGTGTGGCTCTGTCCGGGTGCAGTATGCAGTCATGT	S	ILMN_2834	ILMN_1783448	150129
PAQR7	6510026	1.45919	5.45845	157.573	5.09286	0	48	229.929	8.16286	NaN	0	47	Homo sapiens progestin and adipoQ receptor family member VII (PAQR7), mRNA.	51873050	164091	NP_848509.1	PAQR7	NM_178422.4	Chr.1 26060737-26060786 (-)	mSR; MPRA	integral to membrane [goid 16021] [evidence IEA]	signal transduction [goid 7165] [evidence IEA]; G-protein coupled receptor protein signaling pathway [goid 7186] [evidence IEA]	steroid binding [goid 5496] [evidence IEA]; receptor activity [goid 4872] [evidence IEA]; G-protein coupled receptor activity [goid 4930] [evidence IEA]	RefSeq	NM_178422.4	2798	GAACTGTCAAGGGAGGTGCTGGAGAGGGATTAACCTGTGCTGCCTGGGAC	S	ILMN_3765	ILMN_1746618	6510026
THAP11	2070463	1.45839	5.71969	513.37	22.0188	0	30	748.692	19.1237	NaN	0	46	Homo sapiens THAP domain containing 11 (THAP11), mRNA.	40354196	57215	NP_065190.2	THAP11	NM_020457.2	Chr.16 66435351-66435400 (+)	CTG-B43a; CTG-B45d; HRIHFB2206	nucleus [goid 5634] [evidence IEA]		metal ion binding [goid 46872] [evidence IEA]; DNA binding [goid 3677] [evidence IEA]	RefSeq	NM_020457.2	1638	GGTGCAGCCTGTGATTCTGATGGGGACTGGTAAATCTGTGCCTCTGCCTC	S	ILMN_17509	ILMN_1780699	2070463
SETD1A	1440315	1.45836	6.2858	270.665	9.5856	0	45	394.727	10.1513	NaN	0	38	Homo sapiens SET domain containing 1A (SETD1A), mRNA.	55741676	9739	NP_055527.1	SETD1A	NM_014712.1	Chr.16 30903280-30903329 (+)	Set1; KIAA0339	nucleus [goid 5634] [evidence IEA]	chromatin modification [goid 16568] [evidence IEA]	transferase activity [goid 16740] [evidence IEA]; nucleotide binding [goid 166] [evidence IEA]; RNA binding [goid 3723] [evidence IEA]; protein binding [goid 5515] [pmid 12670868] [evidence IPI]; histone-lysine N-methyltransferase activity [goid 18024] [evidence IEA]; methyltransferase activity [goid 8168] [evidence IEA]	RefSeq	NM_014712.1	6245	AGTCCTGGGGACTCCGTGCCTGGAACCCTGCCTCATCTGTTCCTGCCAGA	S	ILMN_24764	ILMN_1714327	1440315
NOL5A	160279	1.45819	4.72907	881.863	46.521	0	46	1285.93	38.9212	NaN	0	44	Homo sapiens nucleolar protein 5A (56kDa with KKE/D repeat) (NOL5A), mRNA.	32483373	10528	NP_006383.2	NOL5A	NM_006392.2	Chr.20 2585526-2585541:2585727-2585760 (+)	NOP56	nucleolus [goid 5730] [pmid 9372940] [evidence TAS]	rRNA processing [goid 6364] [pmid 9372940] [evidence TAS]	RNA binding [goid 3723] [pmid 9372940] [evidence TAS]	RefSeq	NM_006392.2	1319	GGAAGCAATGGTTCAGGCAGAGGAAGCGGCTGCTGAGATTACTAGGAAGC	S	ILMN_13841	ILMN_1787628	160279
MRGPRF	1240348	1.4575	8.62411	1306.79	27.7486	0	32	1904.64	41.5755	NaN	0	34	Homo sapiens MAS-related GPR, member F (MRGPRF), mRNA.	31543160	219928	NP_659452.2	MRGPRF	NM_145015.2	Chr.11 68528669-68528718 (-)	RTA; mrgF; GPR140; GPR168; MGC21621	membrane [goid 16020] [evidence IEA]; integral to membrane [goid 16021] [evidence IEA]	signal transduction [goid 7165] [evidence IEA]; G-protein coupled receptor protein signaling pathway [goid 7186] [evidence IEA]	rhodopsin-like receptor activity [goid 1584] [evidence IEA]; receptor activity [goid 4872] [evidence IEA]	RefSeq	NM_145015.2	1876	AGGGCCTTTGGCCGCCTTGGGTAGTTGACCTGCCTTTTCTGACTCCGGGA	S	ILMN_517	ILMN_1657502	1240348
ZFYVE20	4050273	1.457	6.29195	416.602	16.2241	0	48	606.988	14.0346	NaN	0	49	Homo sapiens zinc finger, FYVE domain containing 20 (ZFYVE20), mRNA.	70980546	64145	NP_071735.2	ZFYVE20	NM_022340.2	Chr.3 15086751-15086800 (-)	FLJ34993; MGC126210; Rabenosyn-5	membrane [goid 16020] [evidence IEA]; endosome [goid 5768] [pmid 11062261] [evidence NAS]; nucleus [goid 5634] [evidence IEA]	endosome transport [goid 16197] [pmid 11062261] [evidence NAS]; protein transport [goid 15031] [evidence IEA]	metal ion binding [goid 46872] [evidence IEA]; zinc ion binding [goid 8270] [pmid 11062261] [evidence NAS]; nucleic acid binding [goid 3676] [evidence IEA]	RefSeq	NM_022340.2	6461	CCTCTGAGTCATTGTGAGCTGTGTGGTAGGTTGGACATTGGCATAGTTGG	S	ILMN_15619	ILMN_1799890	4050273
ACTG2	4760682	1.45651	5.23715	1184.9	62.0722	0	35	1725.81	41.2118	NaN	0	46	Homo sapiens actin, gamma 2, smooth muscle, enteric (ACTG2), mRNA.	63054873	72	NP_001606.1	ACTG2	NM_001615.3	Chr.2 74000212-74000261 (+)	ACT; ACTE; ACTA3; ACTL3; ACTSG			protein binding [goid 5515] [evidence IEA]	RefSeq	NM_001615.3	1255	GTCAGAACAGGTTCTCCAAGGATCCCCTCGAGACTACTCTGTTACCAGTC	S	ILMN_13364	ILMN_1795325	4760682
SUPT5H	6450037	1.45527	5.71708	437.405	17.706	0	44	636.543	17.1262	NaN	0	38	Homo sapiens suppressor of Ty 5 homolog (S. cerevisiae) (SUPT5H), mRNA.	20149523	6829	NP_003160.2	SUPT5H	NM_003169.2	Chr.19 44658768-44658817 (+)	SPT5; SPT5H	nucleus [goid 5634] [evidence IEA]	regulation of transcription, DNA-dependent [goid 6355] [evidence IEA]; transcription [goid 6350] [evidence IEA]	transcriptional elongation regulator activity [goid 3711] [evidence IEA]; protein binding [goid 5515] [pmid 16169070] [evidence IPI]	RefSeq	NM_003169.2	3360	CACGGGCGTCCTACTGAGCATTGATGGTGAGGATGGCATTGTCCGTATGG	S	ILMN_15760	ILMN_1703866	6450037
ZNF545	5390059	1.45494	5.41876	97.2351	3.55265	0	35	141.472	4.61094	NaN	0	26	Homo sapiens zinc finger protein 545 (ZNF545), mRNA.	28274685	284406	NP_597723.1	ZNF545	NM_133466.1	Chr.19 41574880-41574929 (-)	KIAA1948; MGC45380	nucleus [goid 5634] [evidence IEA]	regulation of transcription, DNA-dependent [goid 6355] [evidence IEA]	metal ion binding [goid 46872] [evidence IEA]; nucleic acid binding [goid 3676] [evidence IEA]; zinc ion binding [goid 8270] [evidence IEA]	RefSeq	NM_133466.1	2387	GAGGGAGAGGCACCTGCTGAACCCTGTCTTCTTGACATCCACCAAGATAC	S	ILMN_15084	ILMN_1740490	5390059
SLC25A25	130113	1.45485	7.88701	1407.34	36.0541	0	44	2047.47	45.1085	NaN	0	34	Homo sapiens solute carrier family 25 (mitochondrial carrier; phosphate carrier), member 25 (SLC25A25), nuclear gene encoding mitochondrial protein, transcript variant 1, mRNA.	56699400	114789	NP_443133.2	SLC25A25	NM_052901.2	Chr.9 129911123-129911172 (+)	MCSC; PCSCL; SCAMC-2; KIAA1896; MGC105138; MGC119514; MGC119515; MGC119516; MGC119517; RP11-395P17.4	integral to membrane [goid 16021] [evidence IEA]; mitochondrion [goid 5739] [evidence IEA]; myosin [goid 16459] [evidence IEA]; mitochondrial inner membrane [goid 5743] [evidence IEA]	transport [goid 6810] [evidence IEA]; muscle development [goid 7517] [evidence IEA]	calcium ion binding [goid 5509] [evidence IEA]; binding [goid 5488] [evidence IEA]; motor activity [goid 3774] [evidence IEA]	RefSeq	NM_052901.2	3018	CTGCCCTTGCTTAACAATGCCGGCCAACTGGCGACCTCACGGTTGCACTT	A	ILMN_15060	ILMN_1791728	130113
MAEA	7160528	1.45436	6.08308	898.527	25.9559	0	39	1306.79	41.1578	NaN	0	33	Homo sapiens macrophage erythroblast attacher (MAEA), transcript variant 1, mRNA.	62953130	10296	NP_001017405.1	MAEA	NM_001017405.1	Chr.4 1323595-1323644 (+)	EMP; HLC-10	membrane fraction [goid 5624] [pmid 9763581] [evidence TAS]; integral to plasma membrane [goid 5887] [pmid 9763581] [evidence TAS]	apoptosis [goid 6915] [pmid 9763581] [evidence TAS]; cell adhesion [goid 7155] [pmid 9763581] [evidence TAS]; development [goid 7275] [pmid 9763581] [evidence TAS]		RefSeq	NM_001017405.1	1859	CGTAGCTGCGTCGTTTCGATATCACACCCTCTGTGTGCCGCCTTACTTCC	A	ILMN_4828	ILMN_1747771	7160528
CLIC3	6510202	1.45391	6.72921	95.3098	2.65948	0	42	138.572	3.76948	NaN	0	36	Homo sapiens chloride intracellular channel 3 (CLIC3), mRNA.	40288289	9022	NP_004660.2	CLIC3	NM_004669.2	Chr.9 139008985-139009034 (-)		membrane fraction [goid 5624] [evidence NR ]; membrane [goid 16020] [evidence IEA]; nucleus [goid 5634] [pmid 9880541] [evidence TAS]	chloride transport [goid 6821] [evidence IEA]; ion transport [goid 6811] [evidence IEA]; signal transduction [goid 7165] [pmid 9880541] [evidence TAS]	voltage-gated chloride channel activity [goid 5247] [evidence IEA]	RefSeq	NM_004669.2	659	GCAGGAGAAAGAGTTCAAATACACGTGTCCGCACAGCGCCGAGATCCTGG	S	ILMN_20406	ILMN_1796423	6510202
ART5	2230437	1.4538	6.78525	110.813	2.57863	0	41	161.099	4.83253	NaN	0	36	Homo sapiens ADP-ribosyltransferase 5 (ART5), mRNA.	30089991	116969	NP_443750.2	ART5	NM_053017.2	Chr.11 3616420-3616469 (-)	MGC22848	membrane [goid 16020] [evidence IEA]	protein amino acid ADP-ribosylation [goid 6471] [evidence IEA]	NAD(P)+-protein-arginine ADP-ribosyltransferase activity [goid 3956] [evidence IEA]; transferase activity, transferring glycosyl groups [goid 16757] [evidence IEA]	RefSeq	NM_053017.2	1290	CAGCAGGGCTGAGGGAACTCTGCTATGTGATGGGGACTTCCTGGGACAAG	S	ILMN_21989	ILMN_1778679	2230437
AGPAT5	4050408	1.45265	5.8168	178.263	5.79213	0	60	258.954	8.07992	NaN	0	52	Homo sapiens 1-acylglycerol-3-phosphate O-acyltransferase 5 (lysophosphatidic acid acyltransferase, epsilon) (AGPAT5), mRNA.	61743951	55326	NP_060831.2	AGPAT5	NM_018361.2	Chr.8 6604504-6604553 (+)	LPAAT-e; 1-AGPAT5; LPAAT-epsilon	integral to membrane [goid 16021] [evidence IEA]	phospholipid biosynthesis [goid 8654] [evidence IEA]; metabolism [goid 8152] [evidence IEA]	acyltransferase activity [goid 8415] [evidence IEA]; transferase activity [goid 16740] [evidence IEA]; 1-acylglycerol-3-phosphate O-acyltransferase activity [goid 3841] [evidence IEA]	RefSeq	NM_018361.2	3594	ATGCCGTCGATGTGCATGCTTTTATGTTTTTCAGAAAAGGGTGTGTTTGG	S	ILMN_9737	ILMN_1768029	4050408
ZNF550	4260386	1.45221	4.92341	103.693	3.66985	0	43	150.584	5.8542	NaN	0	28	Homo sapiens zinc finger protein 550 (ZNF550), mRNA.	40255150	162972	NP_694963.2	ZNF550	NM_153231.2	Chr.19 62745408-62745457 (-)	MGC41917	nucleus [goid 5634] [evidence IEA]	regulation of transcription, DNA-dependent [goid 6355] [evidence IEA]	nucleic acid binding [goid 3676] [evidence IEA]; zinc ion binding [goid 8270] [evidence IEA]	RefSeq	NM_153231.2	3841	GCCCTTCCTCTCCCATAAGATGGACAAAAGTGTTTCTGTATCACTGTGTC	S	ILMN_9140	ILMN_1760102	4260386
PIM3	4250735	1.45149	5.91156	94.437	2.4764	0	57	137.074	4.73612	NaN	0	43	Homo sapiens pim-3 oncogene (PIM3), mRNA.	52138581	415116	NP_001001852.1	PIM3	NM_001001852.2	Chr.22 48741345-48741394 (+)	pim-3		protein amino acid phosphorylation [goid 6468] [evidence IEA]	protein serine/threonine kinase activity [goid 4674] [evidence IEA]; transferase activity [goid 16740] [evidence IEA]; nucleotide binding [goid 166] [evidence IEA]; protein kinase activity [goid 4672] [evidence IEA]; ATP binding [goid 5524] [evidence IEA]	RefSeq	NM_001001852.2	933	CGTGCACCGCGACATTAAGGACGAAAATCTGCTTGTGGACCTGCGCTCCG	I	ILMN_19535	ILMN_1789781	4250735
MUM1	6040259	1.45055	6.32693	162.636	4.72785	0	42	235.912	6.85374	NaN	0	38	Homo sapiens melanoma associated antigen (mutated) 1 (MUM1), mRNA.	31652258	84939	NP_116242.2	MUM1	NM_032853.2	Chr.19 1329257-1329306 (+)	MUM-1; HSPC211; FLJ14868; FLJ22283	cellular component unknown [goid 8372] [evidence ND ]	biological process unknown [goid 4] [evidence ND ]	molecular function unknown [goid 5554] [evidence ND ]	RefSeq	NM_032853.2	4009	TCCGGAGCCGCCCTCCATTGTGGGTTCCTGAGAGTAGGACACATTGCCAT	S	ILMN_23934	ILMN_1764764	6040259
MCM7	6290239	1.45032	7.74116	624.127	15.1855	0	38	905.187	21.1218	NaN	0	40	Homo sapiens MCM7 minichromosome maintenance deficient 7 (S. cerevisiae) (MCM7), transcript variant 2, mRNA.	33469921	4176	NP_877577.1	MCM7	NM_182776.1	Chr.7 99528483-99528490:99528491-99528532 (-)	MCM2; CDC47; P85MCM; P1CDC47; PNAS-146; CDABP0042; P1.1-MCM3	chromatin [goid 785] [pmid 8798650] [evidence TAS]; nucleus [goid 5634] [evidence IEA]	regulation of transcription, DNA-dependent [goid 6355] [evidence IEA]; cell cycle [goid 7049] [evidence IEA]; transcription [goid 6350] [evidence IEA]; DNA replication initiation [goid 6270] [evidence IEA]; DNA replication [goid 6260] [pmid 8798650] [evidence TAS]	nucleotide binding [goid 166] [evidence IEA]; DNA-dependent ATPase activity [goid 8094] [evidence IEA]; protein binding [goid 5515] [pmid 15654075] [evidence IPI]; DNA binding [goid 3677] [evidence IEA]; nucleoside-triphosphatase activity [goid 17111] [evidence IEA]; ATP binding [goid 5524] [evidence IEA]	RefSeq	NM_182776.1	2707	CTGGCAGGTCAATGCTTCCCGGACACGGATCACTTTTGTCTGATTCCAGC	A	ILMN_1133	ILMN_1663195	6290239
MAPK13	4070367	1.45012	6.40697	434.505	19.2813	0	45	630.086	11.2449	NaN	0	47	Homo sapiens mitogen-activated protein kinase 13 (MAPK13), mRNA.	20986527	5603	NP_002745.1	MAPK13	NM_002754.3	Chr.6 36215586-36215635 (+)	SAPK4; PRKM13; MGC99536; p38delta		regulation of translation [goid 6445] [pmid 11500363] [evidence IDA]; cell cycle [goid 7049] [evidence IEA]; response to stress [goid 6950] [pmid 9218798] [evidence IDA]; protein amino acid phosphorylation [goid 6468] [evidence IEA]; protein kinase cascade [goid 7243] [pmid 9218798] [evidence IDA]	nucleotide binding [goid 166] [evidence IEA]; MP kinase activity [goid 8339] [pmid 9218798] [evidence IDA]; transferase activity [goid 16740] [evidence IEA]; protein serine/threonine kinase activity [goid 4674] [evidence IEA]; MAP kinase activity [goid 4707] [evidence IEA]; ATP binding [goid 5524] [evidence IEA]; protein-tyrosine kinase activity [goid 4713] [evidence IEA]	RefSeq	NM_002754.3	1654	ATCCTTCCTTGGCTCTTTTTAGCTTGTGGCGGCAGTGGGCAGTCCGTGGC	S	ILMN_534	ILMN_1749327	4070367
OLFM1	4670025	1.4498	6.60927	101.7	2.52327	0	37	147.445	4.39801	NaN	0	44	Homo sapiens olfactomedin 1 (OLFM1), transcript variant 1, mRNA.	34335281	10439	NP_055094.1	OLFM1	NM_014279.2	Chr.9 137152718-137152767 (+)	AMY; NOE1; OlfA; NOELIN; NOELIN1; NOELIN1_V1; NOELIN1_V2; NOELIN1_V4	membrane [goid 16020] [evidence IEA]; endoplasmic reticulum [goid 5783] [evidence IEA]	development [goid 7275] [evidence IEA]; neurogenesis [goid 7399] [pmid 9039501] [evidence TAS]	latrotoxin receptor activity [goid 16524] [evidence IEA]	RefSeq	NM_014279.2	2659	CTCTGGTTTCCGATGGGACAGGAAAGTCATACGGGCAACAGTATGCGGAA	I	ILMN_27341	ILMN_1742025	4670025
LRRC8E	5340670	1.4488	6.86289	79.1704	1.82361	0.0423358	61	114.702	3.35379	NaN	0	50	Homo sapiens leucine rich repeat containing 8 family, member E (LRRC8E), mRNA.	40217802	80131	NP_079337.2	LRRC8E	NM_025061.3	Chr.19 7872421-7872470 (+)	FLJ23420				RefSeq	NM_025061.3	3115	CTGGTGCAGGTAAGTGGCCCTGAGACAGTATGTTGGGAAATGCTGACGTA	S	ILMN_28984	ILMN_1669052	5340670
C20orf11	5360010	1.44873	5.90751	300.275	11.7962	0	33	435.018	11.0126	NaN	0	47	Homo sapiens chromosome 20 open reading frame 11 (C20orf11), mRNA.	40804466	54994	NP_060366.1	C20orf11	NM_017896.2	Chr.20 61049935-61049984 (+)	TWA1	nucleus [goid 5634] [evidence IEA]			RefSeq	NM_017896.2	4090	GGCGCAGCTGCCTGTTGCCGTCTGTCTTCAGTAACTGCTGCTCTGTTAAC	S	ILMN_27220	ILMN_1720188	5360010
C8orf13	1110301	1.44872	7.62333	1303.63	28.28	0	37	1888.59	48.4526	NaN	0	32	Homo sapiens chromosome 8 open reading frame 13 (C8orf13), mRNA.	32698772	83648	NP_444509.1	C8orf13	NM_053279.1	Chr.8 11316511-11316560 (-)	D8S265; DKFZp761G151				RefSeq	NM_053279.1	3892	GGCTTGACGATGCCTGACCGAGTTCAAGACCCACACCCTGTAGCAATACC	S	ILMN_27702	ILMN_1687213	1110301
DKK3	20220	1.44842	4.82044	2433.6	144.422	0	41	3524.88	81.9621	NaN	0	44	Homo sapiens dickkopf homolog 3 (Xenopus laevis) (DKK3), transcript variant 2, mRNA.	66346687	27122	NP_037385.2	DKK3	NM_013253.4	Chr.11 11941376-11941425 (-)	REIC	extracellular space [goid 5615] [pmid 10570958] [evidence TAS]; extracellular region [goid 5576] [evidence IEA]; ubiquinol-cytochrome-c reductase complex [goid 45285] [evidence IEA]; membrane [goid 16020] [evidence IEA]	negative regulation of Wnt receptor signaling pathway [goid 30178] [evidence IEA]; morphogenesis [goid 9653] [pmid 10570958] [evidence TAS]; Wnt receptor signaling pathway [goid 16055] [evidence IEA]; development [goid 7275] [evidence IEA]; electron transport [goid 6118] [evidence IEA]	ubiquinol-cytochrome-c reductase activity [goid 8121] [evidence IEA]	RefSeq	NM_013253.4	2439	GCGACTGCGAACACTGAACTCTACGCCACTCCACAAATGATGTTTTCAGG	A	ILMN_4127	ILMN_1815673	20220
ARL1	3940768	1.44629	4.94726	360.179	18.6984	0	44	520.923	13.7932	NaN	0	47	Homo sapiens ADP-ribosylation factor-like 1 (ARL1), mRNA.	33946322	400	NP_001168.1	ARL1	NM_001177.3	Chr.12 100311444-100311493 (-)	ARFL1		small GTPase mediated signal transduction [goid 7264] [evidence IEA]	enzyme activator activity [goid 8047] [pmid 9624189] [evidence TAS]; nucleotide binding [goid 166] [evidence IEA]; GTPase activity [goid 3924] [pmid 9624189] [evidence TAS]; GTP binding [goid 5525] [evidence IEA]	RefSeq	NM_001177.3	2750	GGTCCTTGTCTAGCAGGAGACAACTGCACAGGTATACTACCAGCGTTTGG	S	ILMN_26197	ILMN_1813091	3940768
C11orf48	1510431	1.44615	7.23394	619.419	15.314	0	49	895.773	22.8885	NaN	0	47	Homo sapiens chromosome 11 open reading frame 48 (C11orf48), mRNA.	46198300	79081	NP_077004.2	C11orf48	NM_024099.2	Chr.11 62187195-62187207:62187284-62187320 (-)	MGC2477				RefSeq	NM_024099.2	940	GATCCGGCTTGCCCAGAAAGAGAAGACAGCCATGGAAGTGGAAGCCCCTT	S	ILMN_24145	ILMN_1739345	1510431
CDC37	2450239	1.44559	5.12418	5954.41	336.077	0	46	8607.67	181.713	NaN	0	49	Homo sapiens CDC37 cell division cycle 37 homolog (S. cerevisiae) (CDC37), mRNA.	39995072	11140	NP_008996.1	CDC37	NM_007065.3	Chr.19 10362859-10362908 (-)	P50CDC37		regulation of cyclin dependent protein kinase activity [goid 79] [pmid 8666233] [evidence TAS]; protein targeting [goid 6605] [pmid 8666233] [evidence TAS]; protein folding [goid 6457] [evidence IEA]	unfolded protein binding [goid 51082] [pmid 8666233] [evidence TAS]	RefSeq	NM_007065.3	1571	CCGGCTCTCGTCACTGGGCTCTGTTTTCACTGTTCGTCTGCTGTCTGTGT	S	ILMN_19197	ILMN_1668369	2450239
PILRB	1410474	1.44548	5.47374	113.994	4.19257	0	34	164.776	5.08485	NaN	0	41	Homo sapiens paired immunoglobin-like type 2 receptor beta (PILRB), transcript variant 2, mRNA.	30179912	29990	NP_778212.2	PILRB	NM_175047.2	Chr.7 99803059-99803108 (+)	FDFACT1; FDFACT2	integral to plasma membrane [goid 5887] [pmid 10660620] [evidence NAS]	transmembrane receptor protein tyrosine kinase activation (dimerization) [goid 7171] [pmid 10660620] [evidence NAS]	protein binding [goid 5515] [pmid 10660620] [evidence IPI]; receptor activity [goid 4872] [evidence IEA]	RefSeq	NM_175047.2	2627	TTAAAAGGCAAAGCCGCAAGGCAGAAGGAGGCTGGGTCCCTGAATCACCG	A	ILMN_1984	ILMN_1768754	1410474
COL6A1	4560750	1.44539	4.33294	4402.11	289.898	0	37	6362.78	162.604	NaN	0	35	Homo sapiens collagen, type VI, alpha 1 (COL6A1), mRNA.	15011912	1291	NP_001839.1	COL6A1	NM_001848.1	Chr.21 46249100-46249149 (+)	OPLL	collagen type VI [goid 5589] [pmid 2551668] [evidence NAS]; cytoplasm [goid 5737] [evidence IEA]; collagen [goid 5581] [evidence IEA]	phosphate transport [goid 6817] [evidence IEA]; cell adhesion [goid 7155] [evidence NAS]	protein binding [goid 5515] [evidence IEA]; extracellular matrix structural constituent [goid 5201] [evidence IEA]	RefSeq	NM_001848.1	3875	CGCAGGGGCGCTGGCTGCACTCAAGACCCTCGAGATTAACGGTGCTAACC	S	ILMN_138363	ILMN_1732151	4560750
TUBB	1580484	1.44224	5.75253	1257.99	52.1255	0	43	1814.32	44.585	NaN	0	48	Homo sapiens tubulin, beta (TUBB), mRNA.	34222261	203068	NP_821133.1	TUBB	NM_178014.2	Chr.6 30799626-30799675 (+)	M40; TUBB1; TUBB5; MGC16435; MGC117247; OK/SW-cl.56	protein complex [goid 43234] [evidence IEA]; microtubule [goid 5874] [evidence IEA]; cytoplasm [goid 5737] [evidence IEA]	natural killer cell mediated cytotoxicity [goid 42267] [pmid 11120798] [evidence NAS]; microtubule-based movement [goid 7018] [evidence IEA]; protein polymerization [goid 51258] [evidence IEA]	nucleotide binding [goid 166] [evidence IEA]; MHC class I protein binding [goid 42288] [pmid 11120798] [evidence IEP]; structural molecule activity [goid 5198] [evidence IEA]; GTPase activity [goid 3924] [evidence IEA]; GTP binding [goid 5525] [evidence IEA]	RefSeq	NM_178014.2	935	TTTGCCCCTCTCACCAGCCGTGGAAGCCAGCAGTATCGAGCTCTCACAGT	S	ILMN_23399	ILMN_1665583	1580484
MGC2747	5890575	1.44212	6.10091	357.711	14.4771	0	47	515.862	11.4455	NaN	0	52	Homo sapiens hypothetical protein MGC2747 (MGC2747), mRNA.	34147357	79086	NP_077009.1	MGC2747	NM_024104.2	Chr.19 16618164-16618213 (-)					RefSeq	NM_024104.2	890	GAAAGGGAATCCTGGTTTTGTTGCCAAAATGAAACGCCCGGGGTTGGCGC	S	ILMN_26408	ILMN_1694759	5890575
GPC1	20372	1.44208	7.39709	157.6	4.55927	0	36	227.272	4.85954	NaN	0	44	Homo sapiens glypican 1 (GPC1), mRNA.	4504080	2817	NP_002072.1	GPC1	NM_002081.1	Chr.2 241055861-241055910 (+)		extracellular matrix (sensu Metazoa) [goid 5578] [evidence IEA]; extracellular space [goid 5615] [pmid 2148568] [evidence TAS]; membrane [goid 16020] [evidence IEA]; integral to plasma membrane [goid 5887] [pmid 2148568] [evidence TAS]			RefSeq	NM_002081.1	3379	GGATCAGGAGCCCCCAACACAGGCAAGTCCACCCCATAATAACCCTGCCA	S	ILMN_15161	ILMN_1801516	20372
DUSP4	2470471	1.44195	5.32961	178.469	7.58116	0	41	257.343	7.2181	NaN	0	41	Homo sapiens dual specificity phosphatase 4 (DUSP4), transcript variant 2, mRNA.	21536335	1846	NP_476499.1	DUSP4	NM_057158.2	Chr.8 29249688-29249737 (-)	TYP; HVH2; MKP2; MKP-2	nucleus [goid 5634] [pmid 7535768] [evidence TAS]	MAPKKK cascade [goid 165] [pmid 7535768] [evidence TAS]; regulation of cell cycle [goid 74] [pmid 9205128] [evidence NAS]; protein amino acid dephosphorylation [goid 6470] [pmid 7535768] [evidence TAS]	hydrolase activity [goid 16787] [evidence IEA]; protein tyrosine phosphatase activity [goid 4725] [evidence IEA]; MAP kinase phosphatase activity [goid 17017] [evidence IEA]; protein tyrosine/threonine phosphatase activity [goid 8330] [pmid 7535768] [evidence TAS]	RefSeq	NM_057158.2	3196	CTTGAGTTTGTTGCCACTGAGAAGCAGGCGGGTTGGGTGGGAGGAGGAAG	A	ILMN_11097	ILMN_1734387	2470471
MSX1	650546	1.4416	8.18756	3082.13	61.0081	0	43	4443.21	105.23	NaN	0	41	Homo sapiens msh homeo box homolog 1 (Drosophila) (MSX1), mRNA.	4505266	4487	NP_002439.1	MSX1	NM_002448.1	Chr.4 4916048-4916097 (+)	HOX7; HYD1; OFC5	nucleus [goid 5634] [evidence IEA]	regulation of transcription, DNA-dependent [goid 6355] [evidence IEA]; skeletal development [goid 1501] [pmid 8696335] [evidence TAS]; development [goid 7275] [evidence IEA]	transcription factor activity [goid 3700] [evidence IEA]	RefSeq	NM_002448.1	1410	GGTCCCCAGCAGAATTGACAGTTGAACAGAGCTAGAGGCCATGTCTCCTG	S	ILMN_137891	ILMN_1777397	650546
FLJ36748	1400170	1.44141	4.94873	64.1389	2.1496	0.510949	42	92.4506	3.5714	NaN	0	38	Homo sapiens hypothetical protein FLJ36748 (FLJ36748), mRNA.	55742688	134265	NP_689619.1	FLJ36748	NM_152406.1	Chr.5 148701168-148701217 (+)					RefSeq	NM_152406.1	3763	GCCTCTAATGACCAGCTGGGTGACCTTGGGAAAGTCACTTGATTGCTCTG	S	ILMN_25390	ILMN_1694140	1400170
HSPB7	2710520	1.44116	5.78647	63.5353	2.08025	0.557664	42	91.5645	2.76368	NaN	0	50	Homo sapiens heat shock 27kDa protein family, member 7 (cardiovascular) (HSPB7), mRNA.	34147560	27129	NP_055239.1	HSPB7	NM_014424.3	Chr.1 16213295-16213344 (-)	cvHSP; DKFZp779D0968		regulation of heart contraction rate [goid 8016] [pmid 10593960] [evidence TAS]; protein folding [goid 6457] [evidence IEA]; response to unfolded protein [goid 6986] [pmid 10593960] [evidence TAS]	protein C-terminus binding [goid 8022] [pmid 10593960] [evidence TAS]; unfolded protein binding [goid 51082] [evidence IEA]	RefSeq	NM_014424.3	2323	CTCTTGGTTTCGTCTCCCACATACAGAAGCAGGGTGGAGGGGAAGGGTGG	S	ILMN_26974	ILMN_1738922	2710520
AHDC1	1010463	1.44086	6.03204	88.0929	2.74231	0	46	126.93	3.6961	NaN	0	44	Homo sapiens AT hook, DNA binding motif, containing 1 (AHDC1), mRNA.	71274143	27245	NP_001025053.1	AHDC1	NM_001029882.1	Chr.1 27746399-27746401:27746402-27746448 (-)	CL23945; DJ159A19.3; RP1-159A19.1				RefSeq	NM_001029882.1	5364	ATGGCGGAACCTCACCCCGAGGACACATTCACCGTCACATCCCTGTAGTG	S	ILMN_5406	ILMN_1655491	1010463
DMBX1	3870075	1.44074	4.36999	56.3767	1.61021	0.908029	34	81.2241	4.0757	NaN	0.00724638	25	Homo sapiens diencephalon/mesencephalon homeobox 1 (DMBX1), transcript variant 1, mRNA.	27436935	127343	NP_757379.1	DMBX1	NM_172225.1	Chr.1 46752062-46752111 (+)	MBX; OTX3; PAXB	nucleus [goid 5634] [evidence ISS]	regulation of transcription, DNA-dependent [goid 6355] [evidence IEA]; development [goid 7275] [evidence IEA]; negative regulation of transcription [goid 16481] [evidence ISS]; central nervous system development [goid 7417] [evidence ISS]	transcription factor activity [goid 3700] [evidence ISS]	RefSeq	NM_172225.1	2458	CTTCTGTAGGCTTCCTGTCCCAGAGCCAATTATGGAAGTAAGGGCTTCCC	A	ILMN_13566	ILMN_1765993	3870075
C16orf33	2630433	1.44051	6.1083	191.768	7.31026	0	38	276.244	6.51933	NaN	0	52	Homo sapiens chromosome 16 open reading frame 33 (C16orf33), mRNA.	52851417	79622	NP_078847.1	C16orf33	NM_024571.2	Chr.16 47174-47223 (+)	FLJ22940		protein modification [goid 6464] [evidence IEA]		RefSeq	NM_024571.2	1403	CTGGTGGCTGAGCTTTTTCCCAGCAGGAATGGGTCCTCGAATCATCGTGC	S	ILMN_821	ILMN_1801118	2630433
MAD2L2	3310022	1.43971	4.44816	404.001	27.2167	0	32	581.645	12.72	NaN	0	47	Homo sapiens MAD2 mitotic arrest deficient-like 2 (yeast) (MAD2L2), mRNA.	6006019	10459	NP_006332.2	MAD2L2	NM_006341.2	Chr.1 11657295-11657344 (-)	REV7; MAD2B		mitotic spindle checkpoint [goid 7094] [pmid 10366450] [evidence TAS]; cell division [goid 51301] [evidence IEA]; mitosis [goid 7067] [pmid 10366450] [evidence NAS]; cell cycle [goid 7049] [evidence IEA]	protein binding [goid 5515] [pmid 11485998] [evidence IPI]	RefSeq	NM_006341.2	820	TGGCTGCCCTGATTCCAAGTGCTCTTATCGCCTCTGTGTGTGGATCGCCC	S	ILMN_8938	ILMN_1669550	3310022
KLHL21	6650470	1.43966	5.89949	1973.5	74.7896	0	29	2841.17	72.2853	NaN	0	45	Homo sapiens kelch-like 21 (Drosophila) (KLHL21), mRNA.	55925607	9903	NP_055666.2	KLHL21	NM_014851.2	Chr.1 6573704-6573753 (-)	KIAA0469; MGC99635			protein binding [goid 5515] [evidence IEA]	RefSeq	NM_014851.2	4104	CCCTCTGCTGTGGGTTCTGGGCTGTCATGTCTCCACCACTTAAGGATGTC	S	ILMN_14418	ILMN_1784771	6650470
ERN1	2060092	1.43842	6.50536	483.84	15.8599	0	49	695.967	16.748	NaN	0	55	Homo sapiens endoplasmic reticulum to nucleus signalling 1 (ERN1), transcript variant 2, mRNA.	50345998	2081	NP_689674.2	ERN1	NM_152461.2	Chr.17 59559987-59560036 (-)	IRE1; IRE1P; FLJ30999	endoplasmic reticulum membrane [goid 5789] [pmid 9637683] [evidence TAS]; endoplasmic reticulum [goid 5783] [evidence IEA]; integral to membrane [goid 16021] [evidence IEA]; integral to endoplasmic reticulum membrane [goid 30176] [pmid 9637683] [evidence IEP]	unfolded protein response, activation of signaling protein activity [goid 6987] [pmid 9637683] [evidence IDA]; induction of apoptosis [goid 6917] [evidence ISS]; response to unfolded protein [goid 6986] [evidence IEA]; electron transport [goid 6118] [evidence IEA]; regulation of transcription, DNA-dependent [goid 6355] [evidence IEA]; cell cycle arrest [goid 7050] [evidence ISS]; transcription [g…	nucleotide binding [goid 166] [evidence IEA]; magnesium ion binding [goid 287] [pmid 9637683] [evidence IDA]; protein serine/threonine kinase activity [goid 4674] [pmid 9637683] [evidence IDA]; ATP binding [goid 5524] [pmid 9637683] [evidence IDA]; hydrolase activity [goid 16787] [evidence IEA]; protein binding [goid 5515] [pmid 12637535] [evidence IPI]; transferase activity [goid 16740] [evidenc…	RefSeq	NM_152461.2	1172	ACTGACATGTGTGTGCCTGAGTGCCAGCCACCGTGTGAACTCTTTGGAGG	I	ILMN_20244	ILMN_1698404	2060092
ASB13	5340286	1.43771	4.75117	67.0195	2.29851	0.360584	34	96.3543	3.87574	NaN	0	39	Homo sapiens ankyrin repeat and SOCS box-containing 13 (ASB13), mRNA.	22208956	79754	NP_078977.2	ASB13	NM_024701.2	Chr.10 5721023-5721072 (-)	FLJ13134; MGC19879		intracellular signaling cascade [goid 7242] [evidence IEA]	protein binding [goid 5515] [pmid 16169070] [evidence IPI]	RefSeq	NM_024701.2	2463	CTTCATGCTGGCCGCCGTGAGGTTTTACTCCAGCGTTCCCGCCATTGTCA	S	ILMN_16322	ILMN_1654385	5340286
ACLY	2630328	1.43736	5.07897	1290.56	69.2028	0	44	1855.01	41.931	NaN	0	47	Homo sapiens ATP citrate lyase (ACLY), transcript variant 2, mRNA.	38569422	47	NP_942127.1	ACLY	NM_198830.1	Chr.17 37277254-37277303 (-)	ATPCL; CLATP	citrate lyase complex [goid 9346] [pmid 1371749] [evidence TAS]	coenzyme A metabolism [goid 15936] [pmid 1371749] [evidence TAS]; ATP catabolism [goid 6200] [pmid 1371749] [evidence TAS]; citrate metabolism [goid 6101] [pmid 1371749] [evidence TAS]; metabolism [goid 8152] [evidence IEA]; lipid biosynthesis [goid 8610] [evidence IEA]	transferase activity [goid 16740] [evidence IEA]; nucleotide binding [goid 166] [evidence IEA]; catalytic activity [goid 3824] [evidence IEA]; magnesium ion binding [goid 287] [evidence IEA]; ATP citrate synthase activity [goid 3878] [pmid 1371749] [evidence TAS]; ATP binding [goid 5524] [evidence IEA]	RefSeq	NM_198830.1	3724	CTGTCAGGATGGGGTCTTCCTCATTGTAGGGCGTTAGGATGTTGCTTTCT	A	ILMN_1374	ILMN_1749014	2630328
FAM109A	4120338	1.4371	5.27244	91.5469	3.57941	0	40	131.562	4.01006	NaN	0	48	Homo sapiens family with sequence similarity 109, member A (FAM109A), mRNA.	24432055	144717	NP_653272.2	FAM109A	NM_144671.2	Chr.12 110283153-110283202 (-)	FLJ32356				RefSeq	NM_144671.2	2704	TGGGGTCTTGGTATGGTCCCCGCTCACCTCCTTCCAGAGTCCTGAGTGGT	S	ILMN_26928	ILMN_1743316	4120338
C12orf52	3990739	1.43702	6.68437	167.872	4.44125	0	32	241.235	6.53406	NaN	0	41	Homo sapiens chromosome 12 open reading frame 52 (C12orf52), mRNA.	14249569	84934	NP_116237.1	C12orf52	NM_032848.1	Chr.12 112114231-112114280 (+)	FLJ14827				RefSeq	NM_032848.1	1504	CTCTCCAGCCCTGTCTCAACCATACTCCAAATTAGTGCCAACCCAGGGGC	S	ILMN_22595	ILMN_1667857	3990739
C10orf10	6060253	1.43689	6.53207	69.9192	2.35656	0.221898	43	100.466	2.31987	NaN	0	57	Homo sapiens chromosome 10 open reading frame 10 (C10orf10), mRNA.	38570048	11067	NP_008952.1	C10orf10	NM_007021.2	Chr.10 44791957-44792006 (-)	FIG; DEPP				RefSeq	NM_007021.2	1695	TGGCAGCAAGAAGGTGAGGCATCAGGGAACGGGAATCAGGCTGGGACTGA	S	ILMN_8623	ILMN_1767556	6060253
ITCH	7400369	1.43685	5.12659	91.8384	3.62926	0	36	131.958	4.19647	NaN	0	34	Homo sapiens itchy homolog E3 ubiquitin protein ligase (mouse) (ITCH), mRNA.	27477108	83737	NP_113671.3	ITCH	NM_031483.3	Chr.20 32562782-32562831 (+)	AIF4; AIP4; NAPP1; dJ468O1.1	nucleus [goid 5634] [evidence IEA]	entry of virus into host cell [goid 46718] [pmid 12450395] [evidence TAS]; regulation of transcription [goid 45449] [evidence IEA]; ubiquitin-dependent protein catabolism [goid 6511] [pmid 9462742] [evidence NAS]; regulation of cell growth [goid 1558] [pmid 9462742] [evidence NAS]; ubiquitin cycle [goid 6512] [evidence IEA]; inflammatory response [goid 6954] [pmid 9462742] [evidence NAS]	protein binding [goid 5515] [pmid 9647693] [evidence IPI]; DNA binding [goid 3677] [evidence IEA]; ubiquitin-protein ligase activity [goid 4842] [pmid 10940313] [evidence NAS]; ligase activity [goid 16874] [evidence IEA]	RefSeq	NM_031483.3	6281	GTTCCTTCAGTGGTTGCCTCACTTGCGTTTTCCTACAAGATGTAAGACTG	S	ILMN_17278	ILMN_1752283	7400369
LRIG1	3850131	1.43642	5.97432	376.73	11.8756	0	37	541.141	15.644	NaN	0	33	Homo sapiens leucine-rich repeats and immunoglobulin-like domains 1 (LRIG1), mRNA.	54607117	26018	NP_056356.2	LRIG1	NM_015541.2	Chr.3 66512315-66512364 (-)	LIG1; LIG-1; DKFZP586O1624	membrane [goid 16020] [evidence IEA]; integral to membrane [goid 16021] [evidence IEA]			RefSeq	NM_015541.2	4308	GAAACTGAGCTGGGACTGGAAAGGACAGCCCTTGACCTGGGTTCTGGGTA	S	ILMN_3319	ILMN_1707342	3850131
M6PRBP1	1230706	1.43629	6.04235	2446.87	112.726	0	56	3514.4	63.9501	NaN	0	41	Homo sapiens mannose-6-phosphate receptor binding protein 1 (M6PRBP1), mRNA.	51317356	10226	NP_005808.2	M6PRBP1	NM_005817.3	Chr.19 4789506-4789555 (-)	PP17; TIP47; MGC2012; MGC11117	Golgi apparatus [goid 5794] [pmid 9590177] [evidence TAS]; membrane [goid 16020] [evidence IEA]; endosome [goid 5768] [pmid 9590177] [evidence TAS]	vesicle-mediated transport [goid 16192] [pmid 9590177] [evidence TAS]		RefSeq	NM_005817.3	2026	TTGTTTACACCGATGTCCCTGAATATCAGCCTGTAGCTAATGGACTTGGG	S	ILMN_10971	ILMN_1660021	1230706
TCFL5	6660577	1.43548	5.88014	166.239	4.46832	0	45	238.632	7.84318	NaN	0	26	Homo sapiens transcription factor-like 5 (basic helix-loop-helix) (TCFL5), mRNA.	38505158	10732	NP_006593.2	TCFL5	NM_006602.2	Chr.20 60943254-60943303 (-)	CHA; E2BP-1; MGC46135	nucleus [goid 5634] [pmid 9763657] [evidence IDA]	regulation of transcription, DNA-dependent [goid 6355] [pmid 9763657] [evidence IDA]; regulation of cell differentiation [goid 45595] [pmid 9763657] [evidence IEP]; transcription from RNA polymerase II promoter [goid 6366] [pmid 9763657] [evidence TAS]; regulation of transcription [goid 45449] [evidence IEA]; spermatogenesis [goid 7283] [pmid 9763657] [evidence IEP]; regulation of cell proliferat…	protein binding [goid 5515] [pmid 9763657] [evidence TAS]; transcription regulator activity [goid 30528] [evidence IEA]; transcription factor activity [goid 3700] [pmid 9763657] [evidence TAS]	RefSeq	NM_006602.2	2064	CCCCCTTGTCATGACTCTGAGTCACGTGCTGCTGTATTGCAACGTGCAGG	S	ILMN_12278	ILMN_1814247	6660577
PLOD2	3710228	1.43523	6.33374	1271.97	38.6672	0	39	1825.56	48.7369	NaN	0	40	Homo sapiens procollagen-lysine, 2-oxoglutarate 5-dioxygenase 2 (PLOD2), transcript variant 1, mRNA.	62739164	5352	NP_891988.1	PLOD2	NM_182943.2	Chr.3 147270216-147270265 (-)	LH2; TLH	membrane [goid 16020] [evidence IEA]; endoplasmic reticulum [goid 5783] [pmid 9054364] [evidence TAS]	protein metabolism [goid 19538] [evidence IEA]; protein modification [goid 6464] [pmid 9054364] [evidence TAS]	L-ascorbic acid binding [goid 31418] [evidence IEA]; metal ion binding [goid 46872] [evidence IEA]; iron ion binding [goid 5506] [evidence IEA]; procollagen-lysine 5-dioxygenase activity [goid 8475] [pmid 9054364] [evidence TAS]; oxidoreductase activity [goid 16491] [evidence IEA]; oxidoreductase activity, acting on single donors with incorporation of molecular oxygen, incorporation of two atoms …	RefSeq	NM_182943.2	3711	ACAAAGTTGTTGAGCCTTGCTTCTTCCGTTTTGCCCTTTGTCTCGCTCCT	A	ILMN_14675	ILMN_1771599	3710228
KIAA0446	1690528	1.43329	6.79363	421.668	15.5558	0	41	604.374	11.3379	NaN	0	60	Homo sapiens KIAA0446 gene product (KIAA0446), mRNA.	45237192	9673	NP_055470.1	KIAA0446	NM_014655.1	Chr.1 154449039-154449088 (+)	RP11-54H19.3	membrane [goid 16020] [evidence IEA]; integral to membrane [goid 16021] [evidence IEA]; mitochondrial inner membrane [goid 5743] [evidence IEA]	transport [goid 6810] [evidence IEA]	transporter activity [goid 5215] [evidence IEA]; binding [goid 5488] [evidence IEA]	RefSeq	NM_014655.1	3291	AGAAACCTCTGGGAGACTGGAAACCTGATTGGAGCACTGAGGAACAAGGG	S	ILMN_25848	ILMN_1810514	1690528
ETV3	1030348	1.43283	7.21862	178.325	5.74007	0	43	255.509	4.95233	NaN	0	51	Homo sapiens ets variant gene 3 (ETV3), mRNA.	20270187	2117	NP_005231.1	ETV3	NM_005240.1	Chr.1 155369941-155369990 (-)	PE1; METS; PE-1; bA110J1.4	nucleus [goid 5634] [evidence NAS]	regulation of transcription, DNA-dependent [goid 6355] [evidence IEA]; transcription [goid 6350] [evidence IEA]	transcription factor activity [goid 3700] [evidence IEA]	RefSeq	NM_005240.1	1020	CTGGGGTTACTTGACCTTCTCTCCTGTTAAGTGCAGTAGGGCTTCCCCTC	S	ILMN_21500	ILMN_1703180	1030348
RBJ	630431	1.43232	5.29771	121.976	4.61984	0	52	174.709	5.33408	NaN	0	55	Homo sapiens Ras-associated protein Rap1 (RBJ), mRNA.	23821014	51277	NP_057628.1	RBJ	NM_016544.1	Chr.2 25020199-25020248 (-)	RabJS		protein folding [goid 6457] [evidence IEA]; small GTPase mediated signal transduction [goid 7264] [evidence IEA]	heat shock protein binding [goid 31072] [evidence IEA]; GTP binding [goid 5525] [evidence IEA]; unfolded protein binding [goid 51082] [evidence IEA]	RefSeq	NM_016544.1	4613	CTGGAGAGCTGGACAGTGTTGGTTAGCTTCCTGCATTGATTGCCCCTGGG	S	ILMN_30155	ILMN_1810436	630431
CDC34	4200554	1.43215	6.16443	254.41	6.68512	0	51	364.354	11.1501	NaN	0	46	Homo sapiens cell division cycle 34 (CDC34), mRNA.	16357476	997	NP_004350.1	CDC34	NM_004359.1	Chr.19 492686-492735 (+)	UBE2R1; E2-CDC34	nucleus [goid 5634] [pmid 8248134] [evidence NAS]	DNA replication initiation [goid 6270] [pmid 8248134] [evidence NAS]; ubiquitin cycle [goid 6512] [pmid 8248134] [evidence NAS]; G1/S transition of mitotic cell cycle [goid 82] [pmid 8248134] [evidence NAS]	ubiquitin-protein ligase activity [goid 4842] [pmid 8248134] [evidence NAS]; ubiquitin conjugating enzyme activity [goid 4840] [pmid 8248134] [evidence NAS]; ubiquitin-like activating enzyme activity [goid 8642] [evidence IEA]; ligase activity [goid 16874] [evidence IEA]	RefSeq	NM_004359.1	1044	TCCCCATGTCTGTTCTGGGTTTTCACGTGCTTCAGAGAAGAGGGGCTGCC	S	ILMN_9900	ILMN_1713006	4200554
PHB	5910427	1.43179	5.22516	413.002	18.7923	0	36	591.331	15.3368	NaN	0	37	Homo sapiens prohibitin (PHB), mRNA.	6031190	5245	NP_002625.1	PHB	NM_002634.2	Chr.17 44836462-44836511 (-)		nucleoplasm [goid 5654] [pmid 12466959] [evidence IDA]; mitochondrion [goid 5739] [evidence IEA]; membrane [goid 16020] [evidence IEA]; integral to plasma membrane [goid 5887] [pmid 15274632] [evidence IDA]; mitochondrial inner membrane [goid 5743] [pmid 14500729] [evidence TAS]; nucleus [goid 5634] [pmid 16130169] [evidence TAS]	signal transduction [goid 7165] [pmid 16130169] [evidence TAS]; regulation of cell cycle [goid 74] [pmid 14500355] [evidence IDA]; negative regulation of cell proliferation [goid 8285] [pmid 12466959] [evidence NAS]; histone deacetylation [goid 16575] [pmid 12466959] [evidence IDA]; negative regulation of transcription [goid 16481] [pmid 12566959] [evidence IDA]; regulation of apoptosis [goid 429…	transcriptional activator activity [goid 16563] [pmid 14500729] [evidence IDA]; transcriptional repressor activity [goid 16564] [pmid 12566959] [evidence IDA]	RefSeq	NM_002634.2	1733	TTCAGAGACTGCCCTTCTCACGGGCTCTATGCCTGCACTGGGAAGGAAAC	S	ILMN_1662	ILMN_1692651	5910427
FLT4	1500091	1.43072	6.29809	183.835	4.94467	0	52	263.017	7.62758	NaN	0	38	Homo sapiens fms-related tyrosine kinase 4 (FLT4), transcript variant 2, mRNA.	4503752	2324	NP_002011.1	FLT4	NM_002020.1	Chr.5 179967608-179967657 (-)	PCL; FLT41; VEGFR3	integral to membrane [goid 16021] [evidence IEA]; membrane [goid 16020] [evidence IEA]; integral to plasma membrane [goid 5887] [pmid 8386825] [evidence TAS]	transmembrane receptor protein tyrosine kinase signaling pathway [goid 7169] [pmid 10835628] [evidence TAS]; protein amino acid phosphorylation [goid 6468] [evidence IEA]	nucleotide binding [goid 166] [evidence IEA]; receptor activity [goid 4872] [evidence IEA]; transferase activity [goid 16740] [evidence IEA]; vascular endothelial growth factor receptor activity [goid 5021] [pmid 10835628] [evidence TAS]; ATP binding [goid 5524] [evidence IEA]; protein-tyrosine kinase activity [goid 4713] [evidence IEA]	RefSeq	NM_002020.1	4147	TATCCAGCCTCCCACAAGAAGCTGGTGGAGCAGAGTGTTCCCTGACTCCT	I	ILMN_28031	ILMN_1651296	1500091
WDR6	5900021	1.42998	6.38407	507.115	17.9156	0	37	725.167	16.24	NaN	0	44	Homo sapiens WD repeat domain 6 (WDR6), mRNA.	11072092	11180	NP_060501.2	WDR6	NM_018031.2	Chr.3 49028156-49028205 (+)	FLJ10218	cellular component unknown [goid 8372] [evidence ND ]	biological process unknown [goid 4] [evidence ND ]	molecular function unknown [goid 5554] [evidence ND ]	RefSeq	NM_018031.2	3836	AGGGCCTGCTGGTCTCATCCTCTGCTTCCTTTGCCTTTACCCTATACCTC	S	ILMN_16845	ILMN_1669484	5900021
ZNF324	4150731	1.42981	5.91604	160.197	5.00976	0	46	229.05	6.62868	NaN	0	44	Homo sapiens zinc finger protein 324 (ZNF324), mRNA.	7657692	25799	NP_055162.1	ZNF324	NM_014347.1	Chr.19 63676293-63676342 (+)	ZF5128	nucleus [goid 5634] [evidence IEA]	regulation of transcription, DNA-dependent [goid 6355] [evidence IEA]; transcription [goid 6350] [evidence IEA]	metal ion binding [goid 46872] [evidence IEA]; zinc ion binding [goid 8270] [evidence IEA]; DNA binding [goid 3677] [evidence IEA]	RefSeq	NM_014347.1	2716	CAGACAAGATGGAGCTGCTCACTTTTGCCGGGTTTGGTGGCCACTTCACC	S	ILMN_29920	ILMN_1745784	4150731
RGS19	290386	1.42929	5.80608	111.716	3.8285	0	40	159.674	4.43151	NaN	0	42	Homo sapiens regulator of G-protein signalling 19 (RGS19), mRNA.	5031704	10287	NP_005864.1	RGS19	NM_005873.1	Chr.20 62175237-62175286 (-)	GAIP; RGSGAIP	Golgi apparatus [goid 5794] [pmid 9571244] [evidence TAS]; heterotrimeric G-protein complex [goid 5834] [pmid 8524874] [evidence TAS]; membrane fraction [goid 5624] [pmid 9571244] [evidence TAS]; membrane [goid 16020] [evidence IEA]	G-protein coupled receptor protein signaling pathway [goid 7186] [pmid 8524874] [evidence TAS]; small GTPase mediated signal transduction [goid 7264] [pmid 9571244] [evidence TAS]; negative regulation of signal transduction [goid 9968] [evidence IEA]; autophagy [goid 6914] [evidence IEA]	signal transducer activity [goid 4871] [evidence IEA]; protein binding [goid 5515] [pmid 9770488] [evidence IPI]; GTPase activator activity [goid 5096] [evidence NR ]	RefSeq	NM_005873.1	1311	CCCAGACAAGCCTTTGGTGGGGAACAGAACCTCCGCATCGTGTAGTTTTG	S	ILMN_137691	ILMN_1677085	290386
SUV39H1	3120411	1.42863	6.30438	77.8659	2.67714	0.0525547	50	111.242	2.61692	NaN	0	47	Homo sapiens suppressor of variegation 3-9 homolog 1 (Drosophila) (SUV39H1), mRNA.	4507320	6839	NP_003164.1	SUV39H1	NM_003173.1	Chr.X 48452263-48452312 (+)	SUV39H	chromatin [goid 785] [evidence IEA]; condensed nuclear chromosome [goid 794] [pmid 10202156] [evidence TAS]; nucleus [goid 5634] [pmid 10949293] [evidence TAS]	chromatin assembly or disassembly [goid 6333] [evidence IEA]; DNA replication and chromosome cycle [goid 67] [pmid 10202156] [evidence TAS]; chromatin modification [goid 16568] [evidence IEA]	transferase activity [goid 16740] [evidence IEA]; histone lysine N-methyltransferase activity (H3-K9 specific) [goid 46974] [pmid 10949293] [evidence IDA]; zinc ion binding [goid 8270] [evidence IEA]; chromatin binding [goid 3682] [pmid 10202156] [evidence TAS]; protein binding [goid 5515] [pmid 11242053] [evidence IPI]; S-adenosylmethionine-dependent methyltransferase activity [goid 8757] [pmid …	RefSeq	NM_003173.1	2642	GGACTGAATCTGGTTCTCCTCTTGTACACCCCTCAACCCTATGCAGCCTG	S	ILMN_6133	ILMN_1781479	3120411
BCCIP	1780259	1.42785	5.25786	534.575	23.8151	0	48	763.291	19.6847	NaN	0	42	Homo sapiens BRCA2 and CDKN1A interacting protein (BCCIP), transcript variant A, mRNA.	17402869	56647	NP_057651.1	BCCIP	NM_016567.2	Chr.10 127531686-127531735 (+)	TOK-1	nucleus [goid 5634] [pmid 10878006] [evidence TAS]	regulation of cyclin dependent protein kinase activity [goid 79] [pmid 10878006] [evidence TAS]		RefSeq	NM_016567.2	865	GGTTCACGGGGGCAAGTGACAGCCCTGGTTTCTCTGAAGGCTGGACTAAT	I	ILMN_26223	ILMN_1786433	1780259
POP7	5860689	1.42782	5.36304	125.043	4.16654	0	60	178.539	5.80833	NaN	0	34	Homo sapiens processing of precursor 7, ribonuclease P subunit (S. cerevisiae) (POP7), mRNA.	5032046	10248	NP_005828.1	POP7	NM_005837.1	Chr.7 100142687-100142736 (+)	RPP2; RPP20; 0610037N12Rik	nucleolar ribonuclease P complex [goid 5655] [pmid 9630247] [evidence TAS]; nucleus [goid 5634] [pmid 9630247] [evidence TAS]	tRNA processing [goid 8033] [evidence IEA]	nucleic acid binding [goid 3676] [evidence IEA]; ribonuclease P activity [goid 4526] [pmid 9630247] [evidence TAS]; hydrolase activity [goid 16787] [evidence IEA]; protein binding [goid 5515] [pmid 15096576] [evidence IPI]	RefSeq	NM_005837.1	467	CCAATACCTCCACCGTGGAGCTTGTTGATGAGCTGGAGCCAGAGACCGAC	S	ILMN_13296	ILMN_1680091	5860689
Ells1	3450148	1.42766	4.92991	175.345	8.15923	0	32	250.334	7.05175	NaN	0	35	Homo sapiens hypothetical protein Ells1 (Ells1), mRNA.	23618862	222166	NP_690006.1	Ells1	NM_152793.1	Chr.7 30168829-30168878 (+)	FLJ25903				RefSeq	NM_152793.1	5533	CCTCCCCTGAGAGTGAGGACCTCATCCGACCATGTAATTACCATTCGCTT	S	ILMN_5639	ILMN_1672605	3450148
C17orf81	2350603	1.42751	5.08242	78.6452	2.93653	0.0452555	43	112.267	3.67872	NaN	0	40	Homo sapiens chromosome 17 open reading frame 81 (C17orf81), transcript variant 2, mRNA.	44662831	23587	NP_981958.1	C17orf81	NM_203413.1	Chr.17 7103562-7103611 (+)	DERP6; MST071; HSPC002; MSTP071				RefSeq	NM_203413.1	1754	CCAGACCCAACCTGTTAGCTACCCTCACCAGCACCAAATCTTCCCTTCTC	I	ILMN_12230	ILMN_1705414	2350603
ZNF263	5360519	1.42667	4.72747	570.055	31.513	0	31	813.279	19.9362	NaN	0	44	Homo sapiens zinc finger protein 263 (ZNF263), mRNA.	34222305	10127	NP_005732.2	ZNF263	NM_005741.3	Chr.16 3281197-3281246 (+)	FPM315	nucleus [goid 5634] [evidence IEA]	regulation of transcription, DNA-dependent [goid 6355] [pmid 9256059] [evidence TAS]; transcription [goid 6350] [evidence IEA]	metal ion binding [goid 46872] [evidence IEA]; zinc ion binding [goid 8270] [evidence IEA]; transcription factor activity [goid 3700] [pmid 9256059] [evidence TAS]	RefSeq	NM_005741.3	3022	GGTGGAATTTGCAGGTCAGCCCAGGAATTGGCAGAGGAAGTAGGTGTCTG	S	ILMN_13327	ILMN_1692620	5360519
LOC389791	4890379	1.4256	5.7484	75.5567	2.547	0.0861314	38	107.713	3.047	NaN	0	44	Homo sapiens hypothetical gene supported by AK094537 (LOC389791), mRNA.	61966750	389791	NP_001013674.1	LOC389791	NM_001013652.1	Chr.9 129931460-129931509 (+)					RefSeq	NM_001013652.1	813	AGCATCTCCAGCCACCTGGCTTTGCTGGTGTGGCCTCGCAGCCTTGCCAA	S	ILMN_17339	ILMN_1746309	4890379
TNK2	7330092	1.42448	6.42246	222.23	8.11938	0	40	316.563	6.56862	NaN	0	45	Homo sapiens tyrosine kinase, non-receptor, 2 (TNK2), transcript variant 1, mRNA.	58331192	10188	NP_005772.3	TNK2	NM_005781.4	Chr.3 197074722-197074771 (-)	ACK; ACK1; p21cdc42Hs	cytoplasm [goid 5737] [evidence NR ]	small GTPase mediated signal transduction [goid 7264] [pmid 8497321] [evidence TAS]; cytoskeleton organization and biogenesis [goid 7010] [evidence NR ]; protein amino acid phosphorylation [goid 6468] [evidence IEA]	GTPase inhibitor activity [goid 5095] [pmid 8497321] [evidence TAS]; nucleotide binding [goid 166] [evidence IEA]; protein binding [goid 5515] [pmid 10360579] [evidence IPI]; non-membrane spanning protein tyrosine kinase activity [goid 4715] [pmid 8497321] [evidence TAS]; transferase activity [goid 16740] [evidence IEA]; protein serine/threonine kinase activity [goid 4674] [evidence IEA]; ATP bin…	RefSeq	NM_005781.4	4337	GAGGGACATCAGTGCTTCCTCTTCCACCCAATTCCCCCACGCGGTTCCAT	A	ILMN_5336	ILMN_1669703	7330092
VEGF	510528	1.42433	6.24372	282.911	8.42982	0	42	402.958	10.7971	NaN	0	45	Homo sapiens vascular endothelial growth factor (VEGF), transcript variant 1, mRNA.	71051575	7422	NP_001020537.2	VEGF	NM_001025366.1	Chr.6 43861731-43861780 (+)	VPF; VEGFA; MGC70609	extracellular matrix (sensu Metazoa) [goid 5578] [pmid 14570917] [evidence NAS]; membrane [goid 16020] [evidence IEA]	cell proliferation [goid 8283] [evidence IEA]; signal transduction [goid 7165] [pmid 1711045] [evidence TAS]; cell migration [goid 16477] [pmid 15122338] [evidence NAS]; induction of positive chemotaxis [goid 50930] [pmid 12744932] [evidence NAS]; vasculogenesis [goid 1570] [pmid 15015550] [evidence TAS]; response to stress [goid 6950] [pmid 9202027] [evidence TAS]; negative regulation of apoptos…	extracellular matrix binding [goid 50840] [pmid 14570917] [evidence NAS]; growth factor activity [goid 8083] [pmid 11016853] [evidence NAS]; vascular endothelial growth factor receptor binding [goid 5172] [pmid 1711045] [evidence TAS]; heparin binding [goid 8201] [pmid 15001987] [evidence IDA]; protein homodimerization activity [goid 42803] [pmid 12127077] [evidence NAS]	RefSeq	NM_001025366.1	3184	ATTTAATTTTGCTAACACTCAGCTCTGCCCTCCCCGATCCCCTGGCTCCC	A	ILMN_5181	ILMN_1803882	510528
FLJ20232	5360068	1.42366	5.91142	330.193	12.4304	0	47	470.082	11.2337	NaN	0	39	Homo sapiens hypothetical protein FLJ20232 (FLJ20232), mRNA.	42766427	54471	NP_061881.2	FLJ20232	NM_019008.4	Chr.22 38243959-38244008 (+)	HSU79252; dJ1104E15.3	cellular component unknown [goid 8372] [evidence ND ]	biological process unknown [goid 4] [evidence ND ]	molecular function unknown [goid 5554] [evidence ND ]	RefSeq	NM_019008.4	5575	GGCAGCTTAGCCCTGAGGCCCAGAGACCTGCTGTCCTTTTTCTCCTTGAG	S	ILMN_28305	ILMN_1793203	5360068
C2orf26	4060079	1.42285	4.64809	1467.07	81.3099	0	40	2087.43	52.1545	NaN	0	43	Homo sapiens chromosome 2 open reading frame 26 (C2orf26), mRNA.	54607076	65124	NP_075392.2	C2orf26	NM_023016.2	Chr.2 109733728-109733777 (+)					RefSeq	NM_023016.2	4548	CTAGTTTTTTCACGCCTGCAATCTTGGAGTCTAGGTTGCCTTGTCTCTCC	S	ILMN_29273	ILMN_1724040	4060079
C1orf86	6100477	1.42272	6.16933	329.701	10.2652	0	42	469.072	12.3257	NaN	0	38	Homo sapiens chromosome 1 open reading frame 86 (C1orf86), mRNA.	32698895	199990	NP_872339.1	C1orf86	NM_182533.1	Chr.1 2105815-2105864 (-)	FLJ31031; MGC120153; RP11-181G12.3				RefSeq	NM_182533.1	2128	GAGAAGGGCCAGCTCCGCGCGGGCATCATCCCTACCAGATTGAGTGTTTT	S	ILMN_2880	ILMN_1726989	6100477
PCGF6	2900719	1.42224	5.98656	263.859	8.82853	0	50	375.271	9.78191	NaN	0	56	Homo sapiens polycomb group ring finger 6 (PCGF6), transcript variant 2, mRNA.	37655164	84108	NP_115530.2	PCGF6	NM_032154.3	Chr.10 105053265-105053314 (-)	MBLR; RNF134; MGC15678; MGC17541	nucleus [goid 5634] [evidence IEA]	regulation of transcription, DNA-dependent [goid 6355] [evidence IEA]; transcription [goid 6350] [evidence IEA]	metal ion binding [goid 46872] [evidence IEA]; zinc ion binding [goid 8270] [evidence IEA]; protein binding [goid 5515] [evidence IEA]	RefSeq	NM_032154.3	1233	GGTGGTTGGGATATCTGCTCTCTGGGATGGCATCAGTTGGGCAGTCATCT	A	ILMN_17373	ILMN_1656574	2900719
RKHD1	4670372	1.42201	5.86029	214.762	5.97556	0	48	305.394	9.48982	NaN	0	36	Homo sapiens ring finger and KH domain containing 1 (RKHD1), mRNA.	42558261	399664	NP_976049.1	RKHD1	NM_203304.1	Chr.19 1506114-1506163 (-)	TINO; RNF193; KIAA2031; OK/SW-cl.4	ubiquitin ligase complex [goid 151] [evidence IEA]	protein ubiquitination [goid 16567] [evidence IEA]	ubiquitin-protein ligase activity [goid 4842] [evidence IEA]; metal ion binding [goid 46872] [evidence IEA]; nucleic acid binding [goid 3676] [evidence IEA]; zinc ion binding [goid 8270] [evidence IEA]; RNA binding [goid 3723] [evidence IEA]	RefSeq	NM_203304.1	1639	TGATTTGACTTTTCTCGCCGGCCGGTCTCAGGCCGCACAGACGTTCCAGA	S	ILMN_27274	ILMN_1669268	4670372
SLC5A6	4480324	1.4208	6.98548	235.912	7.79334	0	47	335.183	6.41767	NaN	0	53	Homo sapiens solute carrier family 5 (sodium-dependent vitamin transporter), member 6 (SLC5A6), mRNA.	10863878	8884	NP_066918.1	SLC5A6	NM_021095.1	Chr.2 27276165-27276214 (-)	SMVT	membrane fraction [goid 5624] [pmid 9516450] [evidence TAS]; membrane [goid 16020] [evidence IEA]; integral to plasma membrane [goid 5887] [pmid 9516450] [evidence TAS]	ion transport [goid 6811] [evidence IEA]; sodium ion transport [goid 6814] [evidence IEA]	sodium-dependent multivitamin transporter activity [goid 8523] [pmid 9516450] [evidence TAS]; symporter activity [goid 15293] [evidence IEA]; transporter activity [goid 5215] [evidence IEA]; sodium ion binding [goid 31402] [evidence IEA]	RefSeq	NM_021095.1	2892	GTGTAGAGCAAGCACGTTTTCCACCTCACTGTCTCCATCCTCCACCTCTG	S	ILMN_880	ILMN_1741054	4480324
C3orf9	3310471	1.42076	4.48794	439.779	23.1311	0	46	624.819	18.0994	NaN	0	44	Homo sapiens chromosome 3 open reading frame 9 (C3orf9), mRNA.	34303962	56983	NP_064616.2	C3orf9	NM_020231.3	Chr.3 120694625-120694674 (+)	MDSRP; MDS010; MGC32995				RefSeq	NM_020231.3	1899	GGATTTCAGGTTCCCTTTTTGTGCCTTCATGCCCTACTTCTTAATGCCTC	A	ILMN_2788	ILMN_1811104	3310471
STARD8	4490709	1.42017	6.28021	204.592	7.16883	0	53	290.555	6.51908	NaN	0	50	Homo sapiens START domain containing 8 (STARD8), mRNA.	31543658	9754	NP_055540.2	STARD8	NM_014725.2	Chr.X 67862329-67862378 (+)	KIAA0189; DKFZp686H1668			GTPase activator activity [goid 5096] [evidence IEA]	RefSeq	NM_014725.2	4784	TGAGGGGCACTTCAGATGAGAATGGAGAGGTAGGGAGCCAGGTGCAGCAG	S	ILMN_24904	ILMN_1799600	4490709
MAFG	4250411	1.42015	5.77991	365.366	14.3415	0	45	518.873	12.2173	NaN	0	53	Homo sapiens v-maf musculoaponeurotic fibrosarcoma oncogene homolog G (avian) (MAFG), transcript variant 1, mRNA.	49619229	4097	NP_002350.1	MAFG	NM_002359.2	Chr.17 77469792-77469841 (-)	MGC13090; MGC20149				RefSeq	NM_002359.2	4634	TTGCTCTCCTGGCGCTGAGAGGTGGGTCCAAGCAGAGTTGATCAGTCCCT	A	ILMN_1968	ILMN_1692260	4250411
ZNF444	270026	1.41962	5.85188	110.517	3.84265	0	48	156.892	4.08208	NaN	0	35	Homo sapiens zinc finger protein 444 (ZNF444), mRNA.	37537686	55311	NP_060807.2	ZNF444	NM_018337.2	Chr.19 61363824-61363873 (+)	EZF2; EZF-2; ZSCAN17; FLJ11137	nucleus [goid 5634] [evidence IEA]	regulation of transcription, DNA-dependent [goid 6355] [evidence IEA]; transcription [goid 6350] [evidence IEA]	metal ion binding [goid 46872] [evidence IEA]; zinc ion binding [goid 8270] [evidence IEA]; transcription factor activity [goid 3700] [evidence IEA]	RefSeq	NM_018337.2	1793	GAGGCTGAAGGAAAGGGGTCTGGGTCTTGTCCCTAGGAATTCTCCTCCCT	S	ILMN_22849	ILMN_1727300	270026
TRIP10	6100184	1.4189	5.78484	191.053	5.76469	0	37	271.084	8.07	NaN	0	36	Homo sapiens thyroid hormone receptor interactor 10 (TRIP10), mRNA.	42516568	9322	NP_004231.1	TRIP10	NM_004240.2	Chr.19 6702179-6702222:6702223-6702228 (+)	STP; CIP4; HSTP; STOT	cytoplasm [goid 5737] [pmid 9210375] [evidence NAS]	signal transduction [goid 7165] [pmid 9210375] [evidence TAS]; actin cytoskeleton organization and biogenesis [goid 30036] [pmid 9210375] [evidence NAS]	protein binding [goid 5515] [pmid 9210375] [evidence TAS]	RefSeq	NM_004240.2	1661	AGGGCTACGTGCCCACCTCCTACCTCCGAGTCACGCTCAATTGAACCCTG	S	ILMN_23905	ILMN_1804033	6100184
DEXI	6100296	1.41821	5.20034	460.299	20.6091	0	37	652.801	16.4079	NaN	0	44	Homo sapiens dexamethasone-induced transcript (DEXI), mRNA.	33620720	28955	NP_054734.2	DEXI	NM_014015.3	Chr.16 10930398-10930447 (-)	MYLE				RefSeq	NM_014015.3	1302	CGCTCCTTCATTTCAGGTTACTCGTTCTTCAGCAAGTTGGCAAAACAGAC	S	ILMN_4010	ILMN_1738866	6100296
TRIB3	5560270	1.41673	7.13473	320.33	10.462	0	43	453.822	8.24819	NaN	0	39	Homo sapiens tribbles homolog 3 (Drosophila) (TRIB3), mRNA.	41327717	57761	NP_066981.2	TRIB3	NM_021158.3	Chr.20 326009-326058 (+)	NIPK; SINK; TRB3; SKIP3; C20orf97	nucleus [goid 5634] [evidence ISS]	regulation of transcription, DNA-dependent [goid 6355] [evidence IEA]; regulation of MAPK activity [goid 43405] [pmid 15299019] [evidence IDA]; transcription [goid 6350] [evidence IEA]; apoptosis [goid 6915] [evidence ISS]; negative regulation of protein kinase activity [goid 6469] [evidence ISS]; protein amino acid phosphorylation [goid 6468] [evidence IEA]	transcription corepressor activity [goid 3714] [evidence ISS]; protein kinase activity [goid 4672] [evidence IEA]; protein kinase inhibitor activity [goid 4860] [evidence IEA]; protein binding [goid 5515] [pmid 12743605] [evidence IPI]; protein kinase binding [goid 19901] [pmid 15299019] [evidence IPI]; ATP binding [goid 5524] [evidence IEA]	RefSeq	NM_021158.3	2258	CATGGGGCTTCTGACCTGAGCACCAAGGTTGAGGGACAGGATTAGGCAGG	S	ILMN_21257	ILMN_1787815	5560270
CRAMP1L	1990411	1.41673	5.03085	152.504	6.98386	0	33	216.056	5.64865	NaN	0	32	Homo sapiens Crm, cramped-like (Drosophila) (CRAMP1L), mRNA.	62079294	57585	NP_065876.2	CRAMP1L	NM_020825.2	Chr.16 1667493-1667542 (+)	TCE4				RefSeq	NM_020825.2	6996	AAAACCCACAGCACACCCTTCGCGGCTGTCAGCGCTCTCCTGATGTCACA	S	ILMN_12672	ILMN_1660551	1990411
PLAUR	6130594	1.41657	6.25654	768.663	30.464	0	43	1088.87	20.7152	NaN	0	41	Homo sapiens plasminogen activator, urokinase receptor (PLAUR), transcript variant 2, mRNA.	53829378	5329	NP_001005376.1	PLAUR	NM_001005376.1	Chr.19 48842368-48842417 (-)	CD87; UPAR; URKR	integral to membrane [goid 16021] [pmid 1689240] [evidence NAS]; cell surface [goid 9986] [pmid 12493773] [evidence IEP]; extrinsic to membrane [goid 19898] [pmid 8049431] [evidence TAS]; plasma membrane [goid 5886] [pmid 10749881] [evidence TAS]	chemotaxis [goid 6935] [pmid 10749881] [evidence TAS]; blood coagulation [goid 7596] [pmid 8392005] [evidence NAS]; regulation of proteolysis [goid 30162] [pmid 1689240] [evidence NAS]; cell surface receptor linked signal transduction [goid 7166] [evidence IEA]; cell motility [goid 6928] [pmid 1689240] [evidence NAS]	protein binding [goid 5515] [pmid 11290596] [evidence IPI]; U-plasminogen activator receptor activity [goid 30377] [pmid 8392005] [evidence NAS]	RefSeq	NM_001005376.1	1107	TCAGCCATCTCAGCCCAGGCACCAGACAAGTGGGTGAAGAAGCCACCTTG	I	ILMN_24538	ILMN_1691508	6130594
HOXD11	4760241	1.41622	6.94402	175.999	5.4704	0	45	249.255	5.07898	NaN	0	53	Homo sapiens homeobox D11 (HOXD11), mRNA.	23510367	3237	NP_067015.2	HOXD11	NM_021192.2	Chr.2 176682422-176682471 (+)	HOX4; HOX4F	nucleus [goid 5634] [evidence NAS]	regulation of transcription, DNA-dependent [goid 6355] [evidence NAS]; development [goid 7275] [evidence IEA]	transcription factor activity [goid 3700] [evidence NAS]	RefSeq	NM_021192.2	1323	TCTGTAGGAAGTTGGGCCGGGTTGGGGGTTGCTAGAAGGCGCTGGTGTTT	S	ILMN_750	ILMN_1746158	4760241
RAD9A	6590379	1.41616	6.03827	140.826	4.3931	0	47	199.432	5.31264	NaN	0	59	Homo sapiens RAD9 homolog A (S. pombe) (RAD9A), mRNA.	19924112	5883	NP_004575.1	RAD9A	NM_004584.2	Chr.11 66922099-66922148 (+)	RAD9	nucleus [goid 5634] [pmid 8943031] [evidence TAS]	DNA damage checkpoint [goid 77] [pmid 8943031] [evidence TAS]; DNA replication checkpoint [goid 76] [pmid 8943031] [evidence TAS]; regulation of cell cycle [goid 74] [evidence IEA]; DNA repair [goid 6281] [pmid 8943031] [evidence TAS]		RefSeq	NM_004584.2	1762	AATTCTAAGAGCCTTGGACCCGAGTGTGTGGCTAGGGTTGCCCTGGCTGG	S	ILMN_9210	ILMN_1684183	6590379
AEBP1	130349	1.41531	3.91031	1672.96	116.683	0	41	2367.77	61.0024	NaN	0	48	Homo sapiens AE binding protein 1 (AEBP1), mRNA.	53692188	165	NP_001120.3	AEBP1	NM_001129.3	Chr.7 44120471-44120520 (+)	ACLP	cytoplasm [goid 5737] [evidence NR ]	skeletal development [goid 1501] [pmid 8920928] [evidence TAS]; cell adhesion [goid 7155] [evidence IEA]; muscle development [goid 7517] [pmid 9624159] [evidence TAS]; proteolysis and peptidolysis [goid 6508] [evidence IEA]	carboxypeptidase A activity [goid 4182] [evidence IEA]; carboxypeptidase activity [goid 4180] [pmid 8920928] [evidence TAS]; transcription factor activity [goid 3700] [pmid 8920928] [evidence TAS]	RefSeq	NM_001129.3	3868	TCAGCACATGGAAGGCCCCTGGTATGGACACTGAAAGGAAGGGCTGGTCC	S	ILMN_7042	ILMN_1736178	130349
PGRMC1	4760487	1.41511	4.07054	3498.85	216.592	0	40	4951.27	140.221	NaN	0	42	Homo sapiens progesterone receptor membrane component 1 (PGRMC1), mRNA.	6857798	10857	NP_006658.1	PGRMC1	NM_006667.2	Chr.X 118262092-118262141 (+)	MPR; HPR6.6	microsome [goid 5792] [evidence IEA]; endoplasmic reticulum [goid 5783] [evidence IEA]; integral to plasma membrane [goid 5887] [pmid 9705155] [evidence TAS]; cell surface [goid 9986] [pmid 12493773] [evidence IEP]		steroid binding [goid 5496] [pmid 9705155] [evidence TAS]; receptor activity [goid 4872] [evidence IEA]	RefSeq	NM_006667.2	1499	GGTGTTTGCTCTCCTAAGAGCCTTCATGCACACCCCTGAACCACGAGGAA	S	ILMN_8714	ILMN_1684771	4760487
FLJ34443	5420025	1.41493	6.01857	123.925	3.93595	0	36	175.345	4.60771	NaN	0	39	Homo sapiens hypothetical protein FLJ34443 (FLJ34443), mRNA.	31341870	285464	NP_787114.1	FLJ34443	NM_175918.2	Chr.4 1379532-1379581 (+)					RefSeq	NM_175918.2	1700	GCCGGCCGAGTCAGACGCTGTTACCGTACATTCTACTCATGGTGGCTTTT	S	ILMN_11161	ILMN_1794033	5420025
FZD2	2470521	1.4141	5.11724	146.327	5.69588	0	36	206.92	6.1452	NaN	0	47	Homo sapiens frizzled homolog 2 (Drosophila) (FZD2), mRNA.	5922012	2535	NP_001457.1	FZD2	NM_001466.2	Chr.17 39992224-39992273 (+)		membrane [goid 16020] [evidence IEA]; integral to plasma membrane [goid 5887] [pmid 8626800] [evidence TAS]	G-protein coupled receptor protein signaling pathway [goid 7186] [evidence IEA]; establishment of tissue polarity [goid 7164] [pmid 8626800] [evidence TAS]; Wnt receptor signaling pathway [goid 16055] [evidence IEA]; development [goid 7275] [evidence IEA]	non-G-protein coupled 7TM receptor activity [goid 4926] [evidence IEA]; receptor activity [goid 4872] [pmid 8626800] [evidence TAS]; G-protein coupled receptor activity [goid 4930] [evidence IEA]	RefSeq	NM_001466.2	1774	TGGAGGAAGTTCTACACTCGCCTCACCAACAGCCGACACGGTGAGACCAC	S	ILMN_12499	ILMN_1653711	2470521
PP2447	2120093	1.41386	7.07494	893.709	19.67	0	32	1263.58	32.609	NaN	0	47	Homo sapiens hypothetical protein PP2447 (PP2447), mRNA.	33342277	80305	NP_079480.2	PP2447	NM_025204.2	Chr.22 48980080-48980129 (+)	LP6054; MGC110928				RefSeq	NM_025204.2	2241	GCCGGCTGTGTCCTTCCTGCCACACTCGGGGATTCATTCCTTAGAAACTG	S	ILMN_25172	ILMN_1755737	2120093
COL18A1	2600270	1.41377	6.21186	553.363	18.2472	0	38	782.33	18.6124	NaN	0	44	Homo sapiens collagen, type XVIII, alpha 1 (COL18A1), transcript variant 1, mRNA.	18765744	80781	NP_085059.1	COL18A1	NM_030582.2	Chr.21 45757881-45757930 (+)	KNO; MGC74745	cytoplasm [goid 5737] [evidence IEA]; collagen [goid 5581] [pmid 10942434] [evidence TAS]; extracellular matrix [goid 31012] [evidence IEA]	visual perception [goid 7601] [pmid 10942434] [evidence TAS]; cell adhesion [goid 7155] [evidence IEA]; phosphate transport [goid 6817] [evidence IEA]; negative regulation of cell proliferation [goid 8285] [pmid 9008168] [evidence TAS]; organ morphogenesis [goid 9887] [pmid 10942434] [evidence TAS]	metal ion binding [goid 46872] [evidence IEA]; structural molecule activity [goid 5198] [evidence IEA]; protein binding [goid 5515] [evidence IEA]; extracellular matrix structural constituent [goid 5201] [evidence IEA]; zinc ion binding [goid 8270] [evidence IEA]	RefSeq	NM_030582.2	5722	AGTCATTCGTTCTGTGGAGGGACAAGTGGACTCAGGGCAGCGCCAGGCTG	A	ILMN_6591	ILMN_1806733	2600270
C17orf25	3800333	1.41365	4.4293	142.625	6.32038	0	38	201.622	6.99934	NaN	0	47	Homo sapiens chromosome 17 open reading frame 25 (C17orf25), mRNA.	34850073	51031	NP_057164.2	C17orf25	NM_016080.2	Chr.17 609566-609615 (-)	HC71; CGI-150			lyase activity [goid 16829] [evidence IEA]	RefSeq	NM_016080.2	1496	GAGTGTCCAGAGGAAACAGAAAGGAATGAGTGTGTGACGTTGCTGCACGC	S	ILMN_20299	ILMN_1738656	3800333
RAPGEF3	2810075	1.41341	7.34257	115.892	3.11411	0	44	163.803	3.41095	NaN	0	47	Homo sapiens Rap guanine nucleotide exchange factor (GEF) 3 (RAPGEF3), mRNA.	45269150	10411	NP_006096.2	RAPGEF3	NM_006105.3	Chr.12 46417300-46417349 (-)	EPAC; EPAC1; bcm910; MGC21410; CAMP-GEFI	cAMP-dependent protein kinase complex [goid 5952] [evidence IEA]; membrane fraction [goid 5624] [pmid 10777494] [evidence TAS]	cell proliferation [goid 8283] [pmid 9853756] [evidence TAS]; small GTPase mediated signal transduction [goid 7264] [evidence IEA]; protein amino acid phosphorylation [goid 6468] [evidence IEA]	nucleotide binding [goid 166] [evidence IEA]; cAMP-dependent protein kinase regulator activity [goid 8603] [evidence IEA]; 3',5'-cAMP binding [goid 30552] [evidence IEA]; guanyl-nucleotide exchange factor activity [goid 5085] [pmid 9853756] [evidence TAS]	RefSeq	NM_006105.3	3255	GGAGTGCGCTGGGACGTTGTGTGCAATAGAGAGGTCTCCACACCAGATGT	S	ILMN_24486	ILMN_1725099	2810075
EPHB3	150504	1.41286	5.82612	83.817	1.69832	0.00875912	63	118.422	4.24125	NaN	0	45	Homo sapiens EPH receptor B3 (EPHB3), mRNA.	33598961	2049	NP_004434.2	EPHB3	NM_004443.3	Chr.3 185782572-185782621 (+)	ETK2; HEK2; TYRO6	membrane [goid 16020] [evidence IEA]; integral to plasma membrane [goid 5887] [pmid 8397371] [evidence TAS]	signal transduction [goid 7165] [pmid 8397371] [evidence TAS]; transmembrane receptor protein tyrosine kinase signaling pathway [goid 7169] [evidence IEA]; protein amino acid phosphorylation [goid 6468] [evidence IEA]	nucleotide binding [goid 166] [evidence IEA]; receptor activity [goid 4872] [evidence IEA]; transferase activity [goid 16740] [evidence IEA]; ATP binding [goid 5524] [evidence IEA]; ephrin receptor activity [goid 5003] [evidence IEA]	RefSeq	NM_004443.3	3902	CCAGCTTGCACCTCCAGTTTGCACAGGGATTTGTTCTGGGGGCTGAGGGC	S	ILMN_9659	ILMN_1741346	150504
UBQLN4	990224	1.41264	5.60563	552.022	20.2916	0	55	779.808	20.3436	NaN	0	48	Homo sapiens ubiquilin 4 (UBQLN4), mRNA.	40538798	56893	NP_064516.2	UBQLN4	NM_020131.3	Chr.1 154271770-154271819 (-)	A1U; UBIN; C1orf6	endoplasmic reticulum membrane [goid 5789] [evidence ISS]; cytosol [goid 5829] [evidence ISS]; nucleus [goid 5634] [pmid 11001934] [evidence IDA]	protein modification [goid 6464] [evidence IEA]	molecular function unknown [goid 5554] [evidence ND ]	RefSeq	NM_020131.3	3403	AGGGTCCCAAGCAGTCCAGAGAAGATGTCTGTGTGGCTTTCCCTCCCTGC	S	ILMN_18139	ILMN_1789349	990224
RPUSD1	1820730	1.41141	6.02486	184.888	5.95517	0	35	260.953	6.67002	NaN	0	35	Homo sapiens RNA pseudouridylate synthase domain containing 1 (RPUSD1), mRNA.	41152102	113000	NP_478072.1	RPUSD1	NM_058192.2	Chr.16 775091-775140 (-)	RLUCL; C16orf40; MGC19600		RNA processing [goid 6396] [evidence IEA]	pseudouridine synthase activity [goid 9982] [evidence IEA]; RNA binding [goid 3723] [evidence IEA]	RefSeq	NM_058192.2	1884	TGGCTCCCACACAGCCATGCATTGTCACTCTGCCTCCGGGACCCCAGCTT	S	ILMN_21016	ILMN_1683082	1820730
SERPINH1	1230615	1.41133	9.50454	1775.31	32.7958	0	41	2505.55	44.0353	NaN	0	47	Homo sapiens serpin peptidase inhibitor, clade H (heat shock protein 47), member 1, (collagen binding protein 1) (SERPINH1), mRNA.	32454740	871	NP_001226.2	SERPINH1	NM_001235.2	Chr.11 74961166-74961215 (+)	CBP1; CBP2; gp46; AsTP3; HSP47; PIG14; RA-A47; SERPINH2	endoplasmic reticulum [goid 5783] [pmid 7656593] [evidence TAS]; ER-Golgi intermediate compartment [goid 5793] [pmid 15308636] [evidence IDA]	protein folding [goid 6457] [evidence IEA]; response to unfolded protein [goid 6986] [pmid 10023073] [evidence TAS]	serine-type endopeptidase inhibitor activity [goid 4867] [pmid 1309665] [evidence TAS]; collagen binding [goid 5518] [pmid 7656593] [evidence NAS]; unfolded protein binding [goid 51082] [evidence IEA]	RefSeq	NM_001235.2	1876	GCTGCCTCCCCAGCTCTATCCCAACCTCTCCCAACTATAAAACTAGGTGC	S	ILMN_28241	ILMN_1751028	1230615
MIDN	2350239	1.41113	6.53897	786.185	20.0121	0	32	1109.41	29.4189	NaN	0	44	Homo sapiens midnolin (MIDN), mRNA.	58761507	90007	NP_796375.3	MIDN	NM_177401.4	Chr.19 1209957-1210006 (+)	DKFZp547M072		protein modification [goid 6464] [evidence IEA]		RefSeq	NM_177401.4	3608	GAACCGGCTCGCCACCCTCTGCCCGGTAAGGGCTGCCCAAGAAAGCATTA	S	ILMN_6472	ILMN_1746408	2350239
HIP1R	2450253	1.41098	4.67039	1081.49	64.3558	0	41	1525.96	30.813	NaN	0	44	Homo sapiens huntingtin interacting protein 1 related (HIP1R), mRNA.	48762941	9026	NP_003950.1	HIP1R	NM_003959.1	Chr.12 121913351-121913400 (+)	HIP3; HIP12; ILWEQ; FLJ14000; KIAA0655; MGC47513	coated pit [goid 5905] [evidence NAS]; clathrin-coated vesicle [goid 30136] [evidence NAS]	biological process unknown [goid 4] [evidence ND ]	actin binding [goid 3779] [evidence NAS]; phospholipid binding [goid 5543] [evidence IEA]	RefSeq	NM_003959.1	4364	CAAGGTCAGGAGGAGCAAAAATGAGCCAGCACCAGCGCCTTGGCTTTGTG	A	ILMN_23615	ILMN_1812721	2450253
APBA3	2070180	1.41065	6.38479	221.624	8.07027	0	39	312.634	6.18392	NaN	0	52	Homo sapiens amyloid beta (A4) precursor protein-binding, family A, member 3 (X11-like 2) (APBA3), mRNA.	46255053	9546	NP_004877.1	APBA3	NM_004886.3	Chr.19 3701984-3702023:3702024-3702033 (-)	X11L2; mint3; MGC:15815	membrane [goid 16020] [evidence NAS]	intracellular signaling cascade [goid 7242] [evidence NAS]; protein transport [goid 15031] [evidence IEA]	protein binding [goid 5515] [pmid 10049767] [evidence IPI]	RefSeq	NM_004886.3	1895	TGTACCTGTGACCACCTCATCCCTTGCCTGCCACTGTGCCTTCGCCTCCA	S	ILMN_4538	ILMN_1686610	2070180
OVGP1	5690131	1.41051	4.49672	103.354	4.21494	0	41	145.782	5.22043	NaN	0	30	Homo sapiens oviductal glycoprotein 1, 120kDa (mucin 9, oviductin) (OVGP1), mRNA.	58386719	5016	NP_002548.3	OVGP1	NM_002557.3	Chr.1 111758494-111758543 (-)	EGP; OGP; MUC9; CHIT5	extracellular space [goid 5615] [evidence NR ]	chitin catabolism [goid 6032] [evidence IEA]; pregnancy [goid 7565] [pmid 9341614] [evidence TAS]; fertilization (sensu Metazoa) [goid 7338] [evidence IEA]; carbohydrate metabolism [goid 5975] [evidence IEA]	chitinase activity [goid 4568] [evidence IEA]	RefSeq	NM_002557.3	2158	CTTCTCATCCCGGGGCAAAGCAGGCATCAAAACCAGAATAGGCCAATCTC	S	ILMN_7829	ILMN_1734542	5690131
LOC90639	3120326	1.41046	6.55265	381.447	10.7045	0	45	538.017	13.1895	NaN	0	35	Homo sapiens hypothetical protein LOC90639 (LOC90639), mRNA.	71979924	90639	NP_001026788.1	LOC90639	NM_001031617.1	Chr.7 972327-972376 (-)	MGC104475				RefSeq	NM_001031617.1	3476	GCTCTCCAGCCTGAGCAACAGAGCCGGACCCTGTCTCACCAAAGGAAAAA	S	ILMN_15655	ILMN_1656656	3120326
NKD2	1940176	1.40997	5.51999	61.9699	1.67119	0.642336	42	87.3754	2.93128	NaN	0	49	Homo sapiens naked cuticle homolog 2 (Drosophila) (NKD2), mRNA.	31543291	85409	NP_149111.1	NKD2	NM_033120.2	Chr.5 1091714-1091763 (+)				calcium ion binding [goid 5509] [evidence IEA]	RefSeq	NM_033120.2	1587	GGCGGTGAACACATCTGAAGCCACTATGTTTCCTGGCTCTAAGGCTCGTC	S	ILMN_23021	ILMN_1731206	1940176
SET	2230296	1.40974	6.58286	1639.79	41.2255	0	38	2311.68	60.8415	NaN	0	44	Homo sapiens SET translocation (myeloid leukemia-associated) (SET), mRNA.	4506890	6418	NP_003002.1	SET	NM_003011.1	Chr.9 130498158-130498207 (+)	2PP2A; IGAAD; I2PP2A; PHAPII; TAF-IBETA	perinuclear region [goid 48471] [pmid 11555662] [evidence IDA]; endoplasmic reticulum [goid 5783] [pmid 11555662] [evidence IDA]; nucleus [goid 5634] [pmid 11555662] [evidence IDA]	nucleocytoplasmic transport [goid 6913] [pmid 11555662] [evidence NAS]; negative regulation of histone acetylation [goid 35067] [pmid 11555662] [evidence TAS]; nucleosome assembly [goid 6334] [pmid 1630450] [evidence TAS]; nucleosome disassembly [goid 6337] [pmid 11555662] [evidence TAS]; DNA replication [goid 6260] [pmid 7753797] [evidence TAS]	protein phosphatase type 2A regulator activity [goid 8601] [pmid 11555662] [evidence TAS]; protein phosphatase inhibitor activity [goid 4864] [pmid 8626647] [evidence TAS]; histone binding [goid 42393] [pmid 11555662] [evidence TAS]	RefSeq	NM_003011.1	2229	CCATGTGAATCTGGGTGGGATAATGGACTCAGCTCTGTCTGCTCAATGCC	S	ILMN_3984	ILMN_1742238	2230296
PLEKHG2	1400162	1.40935	6.08484	111.904	3.42562	0	32	157.713	4.10259	NaN	0	45	Homo sapiens pleckstrin homology domain containing, family G (with RhoGef domain) member 2 (PLEKHG2), mRNA.	45237196	64857	NP_073746.1	PLEKHG2	NM_022835.1	Chr.19 44607689-44607738 (+)	CLG; FLJ00018; FLJ22458				RefSeq	NM_022835.1	4401	ACCACCCTGCTCTCTTGGCCTCCACACAGGAATCTATGGGCCTTCACAGG	S	ILMN_4000	ILMN_1657836	1400162
NALP1	6900685	1.40915	5.42555	524.037	21.3948	0	50	738.447	18.1239	NaN	0	48	Homo sapiens NACHT, leucine rich repeat and PYD (pyrin domain) containing 1 (NALP1), transcript variant 5, mRNA.	74271813	22861	NP_001028225.1	NALP1	NM_001033053.1	Chr.17 5343750-5343799 (-)	CARD7; DEFCAP; PP1044; KIAA0926; DEFCAP-L/S; DKFZp586O1822	intracellular [goid 5622] [pmid 11076957] [evidence IC ]	defense response to pathogen [goid 42829] [evidence IEA]; induction of apoptosis [goid 6917] [pmid 11076957] [evidence NAS]; regulation of apoptosis [goid 42981] [evidence IEA]; caspase activation [goid 6919] [pmid 11076957] [evidence NAS]	nucleotide binding [goid 166] [evidence IEA]; caspase activator activity [goid 8656] [pmid 11076957] [evidence NAS]; ATP binding [goid 5524] [evidence IEA]; enzyme binding [goid 19899] [pmid 11076957] [evidence IPI]	RefSeq	NM_001033053.1	4952	CTTGGGGACTCTAGGATGGCTTCGTTCTGGCCCGGCTCACTTCTGGAGCT	I	ILMN_24485	ILMN_1680774	6900685
40057	7650386	1.40887	5.19189	6152.35	216.268	0	41	8667.88	268.244	NaN	0	36	Homo sapiens septin 9 (SEPT9), mRNA.	19923366	10801	NP_006631.1	40057	NM_006640.2	Chr.17 73008133-73008182 (+)	MSF; MSF1; SINT1; PNUTL4; AF17q25; KIAA0991				RefSeq	NM_006640.2	3765	GTTCGTTTCATCAGGCTCTGTTCCTCAATGGCCTTTTGCTACGTGCCTCC	S	ILMN_14584	ILMN_1769118	7650386
EPHB1	7150008	1.4088	5.56286	150.991	5.73008	0	41	212.715	5.36573	NaN	0	43	Homo sapiens EPH receptor B1 (EPHB1), mRNA.	55770893	2047	NP_004432.1	EPHB1	NM_004441.3	Chr.3 136461607-136461656 (+)	ELK; NET; Hek6; EPHT2	integral to plasma membrane [goid 5887] [pmid 8666391] [evidence TAS]; plasma membrane [goid 5886] [pmid 8666391] [evidence TAS]	signal transduction [goid 7165] [pmid 8666391] [evidence TAS]; neurogenesis [goid 7399] [pmid 8666391] [evidence TAS]; transmembrane receptor protein tyrosine kinase signaling pathway [goid 7169] [evidence IEA]; protein amino acid phosphorylation [goid 6468] [evidence IEA]	nucleotide binding [goid 166] [evidence IEA]; protein binding [goid 5515] [pmid 8798570] [evidence IPI]; receptor activity [goid 4872] [evidence IEA]; transferase activity [goid 16740] [evidence IEA]; ATP binding [goid 5524] [evidence IEA]; ephrin receptor activity [goid 5003] [evidence IEA]	RefSeq	NM_004441.3	4124	CAGACAGGAAACAGGTGAGTGGTTTGAATTGGATGCAGTGTGGGCCATCC	S	ILMN_5567	ILMN_1692261	7150008
TRIM55	2030088	1.40874	5.0765	59.9109	2.22924	0.756204	35	84.3988	2.59454	NaN	0	37	Homo sapiens tripartite motif-containing 55 (TRIM55), transcript variant 3, mRNA.	34878843	84675	NP_908974.1	TRIM55	NM_184086.1	Chr.8 67249951-67250000 (+)	RNF29; MURF-2	ubiquitin ligase complex [goid 151] [evidence IEA]; microtubule [goid 5874] [pmid 11243782] [evidence NAS]	signal transduction [goid 7165] [pmid 11243782] [evidence NAS]; protein ubiquitination [goid 16567] [evidence IEA]	ubiquitin-protein ligase activity [goid 4842] [evidence IEA]; metal ion binding [goid 46872] [evidence IEA]; zinc ion binding [goid 8270] [evidence IEA]; signal transducer activity [goid 4871] [pmid 11243782] [evidence NAS]	RefSeq	NM_184086.1	2154	TGGTGACACTTTCATGGTCCAGAAAGCTGAAGGCCTGGGCATCTCTTGTG	A	ILMN_9000	ILMN_1702712	2030088
LOC126208	6180438	1.4086	5.04602	667.767	26.5206	0	55	940.62	27.5524	NaN	0	44	Homo sapiens hypothetical protein LOC126208 (LOC126208), mRNA.	50878274	126208	NP_001002836.1	LOC126208	NM_001002836.1	Chr.19 61290559-61290608 (-)		nucleus [goid 5634] [evidence IEA]		metal ion binding [goid 46872] [evidence IEA]; nucleic acid binding [goid 3676] [evidence IEA]; zinc ion binding [goid 8270] [evidence IEA]	RefSeq	NM_001002836.1	1863	GGCCTGGGCGTGGTGGAGGAAGGGGTGCTGGAACAATAAACGGCACTATC	S	ILMN_24445	ILMN_1791388	6180438
DLK1	2640025	1.40824	5.52038	66.5556	2.12092	0.383942	45	93.7263	2.80096	NaN	0	35	Homo sapiens delta-like 1 homolog (Drosophila) (DLK1), transcript variant 1, mRNA.	74136022	8788	NP_003827.3	DLK1	NM_003836.4	Chr.14 100270537-100270586 (+)	FA1; ZOG; pG2; PREF1; Pref-1	extracellular space [goid 5615] [pmid 7925474] [evidence TAS]; soluble fraction [goid 5625] [pmid 7925474] [evidence TAS]; integral to membrane [goid 16021] [pmid 8095043] [evidence TAS]	development [goid 7275] [pmid 8500166] [evidence TAS]	calcium ion binding [goid 5509] [evidence IEA]	RefSeq	NM_003836.4	856	TGCAAGCCCGAGTTCACAGGTCTCACCTGTGTCAAGAAGCGCGCGCTGAG	I	ILMN_13065	ILMN_1652975	2640025
MRPL33	6960661	1.40803	3.94731	1508.04	102.323	0	32	2123.37	53.5624	NaN	0	46	Homo sapiens mitochondrial ribosomal protein L33 (MRPL33), nuclear gene encoding mitochondrial protein, transcript variant 1, mRNA.	21735607	9553	NP_004882.1	MRPL33	NM_004891.2	Chr.2 27848129-27848148:27848149-27848170:27849045-27849052 (+)	C2orf1; RPL33L; MGC13694; MGC23922; MGC111093	ribosome [goid 5840] [evidence IEA]	protein biosynthesis [goid 6412] [evidence IEA]	structural constituent of ribosome [goid 3735] [evidence IEA]	RefSeq	NM_004891.2	40	ACTGCCCAGGTGTGGTCACCATGTTCCTCTCCGCGGTCTTCTTTGCCAAG	A	ILMN_12897	ILMN_1706326	6960661
SLC35E1	1740605	1.4078	4.87981	240.053	8.19098	0	46	337.946	11.8699	NaN	0	35	Homo sapiens solute carrier family 35, member E1 (SLC35E1), mRNA.	40255010	79939	NP_079157.2	SLC35E1	NM_024881.3	Chr.19 16524097-16524146 (-)	FLJ14251; MGC44954	membrane [goid 16020] [evidence IEA]; integral to membrane [goid 16021] [evidence IEA]	transport [goid 6810] [evidence IEA]		RefSeq	NM_024881.3	2594	CCAAGTTCCCACTGGTGATGCCTGTCTGACACGTTTTGGTATTTAGTAGG	S	ILMN_23168	ILMN_1752333	1740605
EFHD2	1230167	1.40754	9.93223	1762.82	32.7346	0	32	2481.24	39.5982	NaN	0	50	Homo sapiens EF-hand domain family, member D2 (EFHD2), mRNA.	42734435	79180	NP_077305.2	EFHD2	NM_024329.4	Chr.1 15629208-15629257 (+)	MGC4342; RP3-467K16.3			calcium ion binding [goid 5509] [evidence IEA]	RefSeq	NM_024329.4	2151	CAGCGCAGCAGCCTCGGACCCGGATTGCGTTTGCCTTAGCGGATATGTTT	S	ILMN_13273	ILMN_1761463	1230167
SH3GL1	3830561	1.40692	5.18313	201.176	9.18602	0	38	283.038	6.6079	NaN	0	54	Homo sapiens SH3-domain GRB2-like 1 (SH3GL1), mRNA.	42476326	6455	NP_003016.1	SH3GL1	NM_003025.2	Chr.19 4311440-4311489 (-)	EEN; CNSA1; SH3P8; SH3D2B; MGC111371	cytoplasm [goid 5737] [evidence IEA]		protein binding [goid 5515] [evidence IEA]	RefSeq	NM_003025.2	2320	ACCCCCCTCGTCAGAAGTACATGAGGGGCGCAGAGATGAGCACACAGCTT	S	ILMN_13277	ILMN_1788062	3830561
C9orf78	7050719	1.40629	7.43154	795.398	19.6709	0	41	1118.56	23.814	NaN	0	45	Homo sapiens chromosome 9 open reading frame 78 (C9orf78), transcript variant 1, mRNA.	24475983	51759	NP_057566.1	C9orf78	NM_016482.2	Chr.9 131629532-131629581 (-)	HSPC220; bA409K20.3				RefSeq	NM_016482.2	1609	GTCTTCTGCTTTCACGTGTCTGGGATGGGGTCAGAAATGCATCCTCCAGC	A	ILMN_1310	ILMN_1697166	7050719
DPYSL4	4780564	1.40618	6.12621	237.587	6.94495	0	46	334.09	8.8075	NaN	0	42	Homo sapiens dihydropyrimidinase-like 4 (DPYSL4), mRNA.	11321616	10570	NP_006417.1	DPYSL4	NM_006426.1	Chr.10 133869191-133869240 (+)	CRMP3; DRP-4; ULIP4		neurogenesis [goid 7399] [pmid 9652388] [evidence TAS]	hydrolase activity [goid 16787] [evidence IEA]	RefSeq	NM_006426.1	2650	CCTGCCTCTGATGTGAATCAGGCCCATTAAAGACGTCTGGGTTTGAAGCC	S	ILMN_7518	ILMN_1792356	4780564
TMEM29	1170121	1.40581	5.48404	129.123	4.53056	0	37	181.523	5.02435	NaN	0	41	Homo sapiens transmembrane protein 29 (TMEM29), mRNA.	50355985	29057	NP_054857.2	TMEM29	NM_014138.3	Chr.X 52993547-52993596 (-)	PRO0659; DKFZp686B22211				RefSeq	NM_014138.3	1841	TGTGATGCATGTTGTCGCTTTCCCACCCCGGGATCTCCATCTCTCTTCCC	S	ILMN_18863	ILMN_1658160	1170121
GPR162	430465	1.40532	5.59918	100.311	3.77422	0	45	140.969	3.48717	NaN	0	45	Homo sapiens G protein-coupled receptor 162 (GPR162), transcript variant A-1, mRNA.	7656842	27239	NP_055264.1	GPR162	NM_014449.1	Chr.12 6806759-6806808 (+)	A-2; GRCA	integral to membrane [goid 16021] [evidence IEA]	signal transduction [goid 7165] [evidence IEA]; G-protein coupled receptor protein signaling pathway [goid 7186] [evidence IEA]	rhodopsin-like receptor activity [goid 1584] [evidence IEA]; receptor activity [goid 4872] [evidence IEA]	RefSeq	NM_014449.1	1429	GCTCTCTCCCATCCAAGTGACCAGATGCCCTACTCAGCTTCCATCACCCC	A	ILMN_4999	ILMN_1730816	430465
TMEM109	4880364	1.40527	5.26427	907.018	43.7798	0	48	1274.61	26.0474	NaN	0	33	Homo sapiens transmembrane protein 109 (TMEM109), mRNA.	13129091	79073	NP_076997.1	TMEM109	NM_024092.1	Chr.11 60447256-60447305 (+)	MGC5508				RefSeq	NM_024092.1	1847	CCCTGTCTTGGTGGTTAGGGGCCACTTTTCCTTTGAGGCTCTAGTGGAGG	S	ILMN_7335	ILMN_1726683	4880364
TRIT1	430746	1.4045	5.41138	105.575	3.59869	0	45	148.279	4.29293	NaN	0	49	Homo sapiens tRNA isopentenyltransferase 1 (TRIT1), mRNA.	32306540	54802	NP_060116.2	TRIT1	NM_017646.3	Chr.1 40079525-40079574 (-)	IPT; MOD5; FLJ20061	mitochondrion [goid 5739] [evidence IEA]	tRNA processing [goid 8033] [evidence NAS]	metal ion binding [goid 46872] [evidence IEA]; transferase activity [goid 16740] [evidence IEA]; nucleotide binding [goid 166] [evidence IEA]; ATP binding [goid 5524] [evidence IEA]; tRNA isopentenyltransferase activity [goid 4811] [pmid 11111046] [evidence TAS]	RefSeq	NM_017646.3	1846	GTGAGCCACATATTGGGAGTTCTAGATTTGAGTGAATGGCAGGAAAGGGC	S	ILMN_7478	ILMN_1727692	430746
TACC2	3780537	1.40377	6.15984	428.928	8.64489	0	46	602.115	19.4705	NaN	0	32	Homo sapiens transforming, acidic coiled-coil containing protein 2 (TACC2), transcript variant 4, mRNA.	45827751	10579	NP_008928.1	TACC2	NM_006997.2	Chr.10 124003836-124003885 (+)	AZU-1; ECTACC	nucleus [goid 5634] [evidence IEA]		protein binding [goid 5515] [pmid 15207008] [evidence IDA]	RefSeq	NM_006997.2	3691	TTGCTGACCTTGGCCTTGCCCTTTGTACACAAGTTCCCAGGGTGAGCAGC	A	ILMN_16130	ILMN_1754407	3780537
CAMTA2	4760255	1.40376	4.3849	72.6548	3.13324	0.135766	44	101.99	3.55678	NaN	0	38	Homo sapiens calmodulin binding transcription activator 2 (CAMTA2), mRNA.	29826340	23125	NP_055914.2	CAMTA2	NM_015099.2	Chr.17 4812297-4812346 (-)	KIAA0909	cytoskeleton [goid 5856] [evidence IEA]	Wnt receptor signaling pathway [goid 16055] [evidence IEA]	calmodulin binding [goid 5516] [evidence IEA]	RefSeq	NM_015099.2	4145	ACCCGACTCCGCATGTTTGCGTCTGTTTCCTCCCTCTCTGGCCCTGTCTT	S	ILMN_9461	ILMN_1798867	4760255
ANKDD1A	3290296	1.40361	7.38745	336.836	9.13043	0	39	472.784	9.27223	NaN	0	40	Homo sapiens ankyrin repeat and death domain containing 1A (ANKDD1A), mRNA.	38176293	348094	NP_874362.2	ANKDD1A	NM_182703.2	Chr.15 63037789-63037838 (+)	FLJ25870; MGC120306; MGC120307				RefSeq	NM_182703.2	2505	TCGGGGAAACTGTGTGTGCTGAAGAGTACGTGGGAGCTCTCTGTGCTATC	S	ILMN_6117	ILMN_1813139	3290296
PAQR5	1820601	1.40353	5.44698	65.6597	1.93569	0.440876	49	92.1552	2.92858	NaN	0	47	Homo sapiens progestin and adipoQ receptor family member V (PAQR5), mRNA.	31377751	54852	NP_060175.2	PAQR5	NM_017705.2	Chr.15 67485623-67485672 (+)	MPRG; FLJ20190				RefSeq	NM_017705.2	3779	CCTAATGGGATGTACCTCTCCCCACTCCCCTTGCTTGAGAAGCACTACTC	S	ILMN_19134	ILMN_1806434	1820601
CXXC5	6560465	1.40326	7.21153	558.524	11.2429	0	36	783.755	19.9892	NaN	0	30	Homo sapiens CXXC finger 5 (CXXC5), mRNA.	31542945	51523	NP_057547.4	CXXC5	NM_016463.5	Chr.5 139043454-139043503 (+)	HSPC195		positive regulation of I-kappaB kinase/NF-kappaB cascade [goid 43123] [pmid 12761501] [evidence IMP]	zinc ion binding [goid 8270] [evidence IEA]; signal transducer activity [goid 4871] [pmid 12761501] [evidence IMP]; DNA binding [goid 3677] [evidence IEA]	RefSeq	NM_016463.5	2392	TCTGGCCTTGCTAATGGCAACAGAAGAAAGGGCTTCTTTGCGTGGTCCCC	S	ILMN_10449	ILMN_1745256	6560465
PRKCZ	830091	1.4031	5.64061	68.0489	1.92904	0.30073	43	95.4792	2.93397	NaN	0	45	Homo sapiens protein kinase C, zeta (PRKCZ), transcript variant 1, mRNA.	75709224	5590	NP_002735.3	PRKCZ	NM_002744.4	Chr.1 2105973-2105997:2106221-2106245 (+)	PKC2	membrane fraction [goid 5624] [pmid 7925449] [evidence TAS]; cytoplasm [goid 5737] [pmid 7925449] [evidence TAS]; plasma membrane [goid 5886] [pmid 7925449] [evidence TAS]	anti-apoptosis [goid 6916] [pmid 10770953] [evidence TAS]; intracellular signaling cascade [goid 7242] [evidence IEA]; protein amino acid phosphorylation [goid 6468] [pmid 10477520] [evidence TAS]	metal ion binding [goid 46872] [evidence IEA]; nucleotide binding [goid 166] [evidence IEA]; atypical protein kinase C activity [goid 4700] [pmid 8224878] [evidence TAS]; protein binding [goid 5515] [pmid 12893243] [evidence IPI]; protein serine/threonine kinase activity [goid 4674] [evidence IEA]; transferase activity [goid 16740] [evidence IEA]; zinc ion binding [goid 8270] [evidence IEA]; diac…	RefSeq	NM_002744.4	1828	CCGTGCAGCTGACCCCAGACGATGAGGATGCCATAAAGAGGATCGACCAG	A	ILMN_21284	ILMN_1697267	830091
SIRT7	1110373	1.4031	5.96773	316.193	13.2375	0	39	443.649	8.12003	NaN	0	33	Homo sapiens sirtuin (silent mating type information regulation 2 homolog) 7 (S. cerevisiae) (SIRT7), mRNA.	7706711	51547	NP_057622.1	SIRT7	NM_016538.1	Chr.17 77463231-77463280 (-)	SIR2L7	chromatin silencing complex [goid 5677] [evidence IEA]	proline biosynthesis [goid 6561] [evidence IEA]; regulation of transcription, DNA-dependent [goid 6355] [evidence IEA]; electron transport [goid 6118] [evidence IEA]; chromatin silencing [goid 6342] [evidence IEA]	metal ion binding [goid 46872] [evidence IEA]; hydrolase activity [goid 16787] [evidence IEA]; pyrroline-5-carboxylate reductase activity [goid 4735] [evidence IEA]; DNA binding [goid 3677] [evidence IEA]	RefSeq	NM_016538.1	1539	GCCTTTCCTCGCTCACCAGGCCAGTCTCAGGGCCTCACCGTATTTCTACT	S	ILMN_1438	ILMN_1800418	1110373
FLJ37078	5220037	1.40281	6.18017	80.3414	2.01187	0.0262774	28	112.704	3.22466	NaN	0	46	Homo sapiens hypothetical protein FLJ37078 (FLJ37078), mRNA.	45433553	222183	NP_694588.1	FLJ37078	NM_153043.3	Chr.7 75754207-75754256 (+)	FLJ35271				RefSeq	NM_153043.3	1897	GGTCTGATGGGGTCATGGCCAGCCGAGCCTCTGTAGAGATGGAGGCTACA	S	ILMN_138598	ILMN_1717265	5220037
SMARCD3	1400605	1.40267	7.53106	332.302	8.58568	0	38	466.111	9.18197	NaN	0	42	Homo sapiens SWI/SNF related, matrix associated, actin dependent regulator of chromatin, subfamily d, member 3 (SMARCD3), transcript variant 2, mRNA.	51477705	6604	NP_003069.2	SMARCD3	NM_003078.3	Chr.7 150567006-150567055 (-)	Rsc6p; BAF60C; CRACD3; MGC111010	SWI/SNF complex [goid 16514] [pmid 14701856] [evidence NAS]; nucleoplasm [goid 5654] [pmid 8804307] [evidence TAS]	positive regulation of transcription, DNA-dependent [goid 45893] [pmid 14701856] [evidence IDA]; transcription [goid 6350] [evidence IEA]; regulation of transcription from RNA polymerase II promoter [goid 6357] [pmid 8804307] [evidence TAS]; chromatin remodeling [goid 6338] [evidence NR ]	transcription factor binding [goid 8134] [pmid 14701856] [evidence IPI]; transcription coactivator activity [goid 3713] [pmid 8804307] [evidence TAS]; receptor binding [goid 5102] [pmid 14701856] [evidence IPI]; nuclear hormone receptor binding [goid 35257] [pmid 14701856] [evidence IPI]; transcription regulator activity [goid 30528] [pmid 14701856] [evidence IDA]	RefSeq	NM_003078.3	1647	GGCTCCAGCATCACTCCTCTGCCACCTTGGGGTGTGGGGCTGGATTAAAA	A	ILMN_8015	ILMN_1792521	1400605
LRFN4	3450082	1.40262	4.62149	94.7769	3.7392	0	33	132.936	4.51762	NaN	0	34	Homo sapiens leucine rich repeat and fibronectin type III domain containing 4 (LRFN4), mRNA.	34303919	78999	NP_076941.2	LRFN4	NM_024036.3	Chr.11 66384318-66384367 (+)	MGC3103	membrane [goid 16020] [evidence IEA]; integral to membrane [goid 16021] [evidence IEA]			RefSeq	NM_024036.3	2227	GGAGTCCCTCCCTGGTTTTTATTCTCAGTACCTCAGGCTCCCCTGTGTAC	S	ILMN_21086	ILMN_1809417	3450082
BCL2L12	1430367	1.40259	5.6895	220.093	7.95052	0	41	308.7	7.62323	NaN	0	31	Homo sapiens BCL2-like 12 (proline rich) (BCL2L12), transcript variant 2, mRNA.	20336331	83596	NP_443074.2	BCL2L12	NM_052842.2	Chr.19 54865552-54865557:54868767-54868810 (+)	MGC120313; MGC120314; MGC120315		apoptosis [goid 6915] [evidence IEA]		RefSeq	NM_052842.2	1488	GGCTGGGAGGGCATCCTGGCTGTTTCACCCGTGGACTTGAACTTGCCATT	A	ILMN_2930	ILMN_1752953	1430367
KIAA1191	6200128	1.40249	3.87878	793.538	50.7448	0	32	1112.93	31.5983	NaN	0	33	Homo sapiens KIAA1191 (KIAA1191), mRNA.	19923826	57179	NP_065177.2	KIAA1191	NM_020444.2	Chr.5 175705967-175706016 (-)	FLJ21022				RefSeq	NM_020444.2	2440	CAGGGCCTGGAACGCCTGTGCGGGGAGGTCACTCAATTCAAAATTTTCTG	S	ILMN_15219	ILMN_1749405	6200128
NR1H3	2600465	1.40193	6.61559	172.934	4.38983	0	32	242.441	6.11673	NaN	0	49	Homo sapiens nuclear receptor subfamily 1, group H, member 3 (NR1H3), mRNA.	5031892	10062	NP_005684.1	NR1H3	NM_005693.1	Chr.11 47246893-47246942 (+)	LXRA; LXR-a; RLD-1	nucleus [goid 5634] [pmid 7744246] [evidence TAS]	regulation of transcription, DNA-dependent [goid 6355] [evidence IEA]; transcription [goid 6350] [evidence IEA]	metal ion binding [goid 46872] [evidence IEA]; steroid hormone receptor activity [goid 3707] [evidence IEA]; zinc ion binding [goid 8270] [evidence IEA]; transcription coactivator activity [goid 3713] [pmid 7744246] [evidence TAS]; protein binding [goid 5515] [pmid 12040021] [evidence IPI]; transcription factor activity [goid 3700] [evidence IEA]; sequence-specific DNA binding [goid 43565] [evide…	RefSeq	NM_005693.1	1449	GGAACAGACTGAGAAGGGCAAACATTCCTGGGAGCTGGGCAAGGAGATCC	S	ILMN_1807	ILMN_1814022	2600465
AARSL	160112	1.40158	4.49083	74.1976	3.4628	0.0992701	38	103.994	3.17204	NaN	0	42	Homo sapiens alanyl-tRNA synthetase like (AARSL), mRNA.	38569416	57505	NP_065796.1	AARSL	NM_020745.1	Chr.6 44375453-44375502 (-)	KIAA1270; bA444E17.1		alanyl-tRNA aminoacylation [goid 6419] [evidence IEA]	ATP binding [goid 5524] [evidence IEA]; alanine-tRNA ligase activity [goid 4813] [evidence IEA]	RefSeq	NM_020745.1	3720	GGCAGACAAAGGGCTCCCTGGCTACTGGGAAGATACAGAACCATCCTGTG	S	ILMN_23137	ILMN_1674698	160112
LOC283951	3780707	1.40097	4.41864	373.214	17.6929	0	44	522.861	16.1742	NaN	0	45	Homo sapiens hypothetical protein LOC283951 (LOC283951), mRNA.	58197571	283951	NP_001010878.1	LOC283951	NM_001010878.1	Chr.16 1410097-1410146 (-)	gs103				RefSeq	NM_001010878.1	869	GCACTGAAGGACTTGGCTGGTGGATGGGGCACTTGGCTATGCTGATTCGC	S	ILMN_2245	ILMN_1759325	3780707
TSC22D4	1740674	1.40032	5.19699	1215.1	56.3171	0	41	1701.54	37.2823	NaN	0	48	Homo sapiens TSC22 domain family, member 4 (TSC22D4), mRNA.	37059797	81628	NP_112197.1	TSC22D4	NM_030935.3	Chr.7 99902124-99902173 (-)	THG-1	nucleus [goid 5634] [evidence IEA]	regulation of transcription, DNA-dependent [goid 6355] [evidence NAS]; transcription [goid 6350] [evidence IEA]	transcriptional repressor activity [goid 16564] [pmid 10488076] [evidence NAS]; protein binding [goid 5515] [pmid 16189514] [evidence IPI]; transcription factor activity [goid 3700] [evidence IEA]	RefSeq	NM_030935.3	2287	TGCCCAGGGGAGGGAGTGTGGACAGTATCTGGAAGTTCTGGGATTCAGGT	S	ILMN_4439	ILMN_1706609	1740674
PNMA3	2490113	1.40026	6.18334	87.14	2.52835	0	53	122.018	3.11235	NaN	0	34	Homo sapiens paraneoplastic antigen MA3 (PNMA3), mRNA.	54607125	29944	NP_037496.2	PNMA3	NM_013364.2	Chr.X 151979356-151979405 (+)	MA3; MA5			nucleic acid binding [goid 3676] [evidence IEA]	RefSeq	NM_013364.2	3395	CGGGACCTGTGTGGGACCTGTGTCCTGTGGTGGCCGTTTGCAGTTTCTCT	S	ILMN_16752	ILMN_1783805	2490113
HRH1	5310286	1.39996	4.91676	306.927	12.6976	0	30	429.684	12.2695	NaN	0	46	Homo sapiens histamine receptor H1 (HRH1), mRNA.	13435403	3269	NP_000852.1	HRH1	NM_000861.2	Chr.3 11279247-11279296 (+)	H1-R; hisH1	membrane [goid 16020] [evidence IEA]; integral to plasma membrane [goid 5887] [pmid 7925364] [evidence TAS]	signal transduction [goid 7165] [evidence IEA]; inflammatory response [goid 6954] [pmid 10818238] [evidence TAS]; G-protein signaling, coupled to IP3 second messenger (phospholipase C activating) [goid 7200] [pmid 8280179] [evidence TAS]	rhodopsin-like receptor activity [goid 1584] [evidence IEA]; histamine receptor activity [goid 4969] [pmid 10818238] [evidence TAS]; receptor activity [goid 4872] [evidence IEA]	RefSeq	NM_000861.2	3700	CCAGGTCAGAAACCATTGTTCAGAAGACCTCCCTGTGAGAGAGTTGCTCC	S	ILMN_1168	ILMN_1787552	5310286
FAM43A	5870538	1.39985	5.91046	649.428	20.7367	0	28	909.103	23.1982	NaN	0	38	Homo sapiens family with sequence similarity 43, member A (FAM43A), mRNA.	45333897	131583	NP_710157.2	FAM43A	NM_153690.4	Chr.3 195890991-195891040 (+)	FLJ90022				RefSeq	NM_153690.4	3081	GTAGCACTGTTCTGGTTCTGTTTGCACGCCAGTGGGGAGAGAATAAAGAG	S	ILMN_21212	ILMN_1706015	5870538
CDCA4	1190377	1.39975	5.69213	207.627	6.45864	0	45	290.626	8.1227	NaN	0	47	Homo sapiens cell division cycle associated 4 (CDCA4), transcript variant 1, mRNA.	22027508	55038	NP_060425.2	CDCA4	NM_017955.2	Chr.14 104547433-104547482 (-)	HEPP; FLJ20764; MGC19517				RefSeq	NM_017955.2	1993	TTCCACTCCTGCCCCGCCTCACCCCACATGCTCCCTGTTTCTCATGCTTT	A	ILMN_5465	ILMN_1684045	1190377
ABCC3	510543	1.39969	6.32552	252.413	5.68693	0	46	353.301	10.2624	NaN	0	42	Homo sapiens ATP-binding cassette, sub-family C (CFTR/MRP), member 3 (ABCC3), transcript variant MRP3A, mRNA.	9955971	8714	NP_064421.1	ABCC3	NM_020037.1	Chr.17 46123787-46123836 (+)	MLP2; MRP3; ABC31; MOAT-D; cMOAT2; EST90757	membrane fraction [goid 5624] [pmid 9813153] [evidence TAS]; integral to plasma membrane [goid 5887] [pmid 9813153] [evidence TAS]	transport [goid 6810] [pmid 9813153] [evidence TAS]	nucleotide binding [goid 166] [evidence IEA]; ATPase activity, coupled to transmembrane movement of substances [goid 42626] [pmid 9813153] [evidence TAS]; ATPase activity [goid 16887] [evidence IEA]; organic anion transporter activity [goid 8514] [pmid 9738950] [evidence TAS]; ATP binding [goid 5524] [pmid 9813153] [evidence TAS]	RefSeq	NM_020037.1	5030	ACTAGTCCCCCGGTCTCCCGATTCCCAACTGAGTGTTATTTGCACACTGC	A	ILMN_8120	ILMN_1677814	510543
CHUK	1580750	1.39962	5.92299	342.237	12.3557	0	43	479.001	10.7346	NaN	0	50	Homo sapiens conserved helix-loop-helix ubiquitous kinase (CHUK), mRNA.	62241000	1147	NP_001269.3	CHUK	NM_001278.3	Chr.10 101938337-101938386 (-)	IKK1; IKKA; IKBKA; TCF16; NFKBIKA; IKK-alpha	cytoplasm [goid 5737] [pmid 9252186] [evidence TAS]	immune response [goid 6955] [pmid 9346484] [evidence TAS]; I-kappaB phosphorylation [goid 7252] [pmid 9252186] [evidence TAS]; morphogenesis [goid 9653] [pmid 10747982] [evidence TAS]; protein amino acid phosphorylation [goid 6468] [evidence IEA]	nucleotide binding [goid 166] [evidence IEA]; protein binding [goid 5515] [pmid 10521409] [evidence IPI]; transferase activity [goid 16740] [evidence IEA]; protein serine/threonine kinase activity [goid 4674] [evidence IEA]; IkappaB kinase activity [goid 8384] [pmid 9252186] [evidence TAS]; ATP binding [goid 5524] [evidence IEA]	RefSeq	NM_001278.3	3251	CCTTTATTTTGCTGCTTGATGATGAGAGGGAGGGCTGCTGCCACAGACTG	S	ILMN_30263	ILMN_1677041	1580750
PPP1R14B	1090136	1.39915	4.80143	2660.35	134.3	0	43	3722.22	86.8572	NaN	0	41	Homo sapiens protein phosphatase 1, regulatory (inhibitor) subunit 14B (PPP1R14B), mRNA.	62122941	26472	NP_619634.1	PPP1R14B	NM_138689.2	Chr.11 (-)	PNG; PHI-1; PLCB3N; SOM172			protein phosphatase inhibitor activity [goid 4864] [evidence IEA]	RefSeq	NM_138689.2	941	GGCGCGGGCCCTTTAATAAAGCTAGGATACGCCTTTGGTGCAGCTAAAAA	S	ILMN_15524	ILMN_1651406	1090136
BXDC2	1440433	1.39907	4.32241	1109.96	53.6724	0	58	1552.9	48.8044	NaN	0	44	Homo sapiens brix domain containing 2 (BXDC2), mRNA.	55770899	55299	NP_060791.3	BXDC2	NM_018321.3	Chr.5 34960822-34960837:34961088-34961121 (+)	BRIX; FLJ11100	nucleus [goid 5634] [evidence IEA]	ribosome biogenesis [goid 7046] [evidence IEA]	molecular function unknown [goid 5554] [evidence ND ]	RefSeq	NM_018321.3	801	CCAGTCACCAAACATGCATCGGCGTGTCATAAGATCCATCACAGCTGCAA	S	ILMN_4503	ILMN_1679800	1440433
LYPLA3	630333	1.39862	6.99493	255.444	6.59679	0	52	357.27	7.96031	NaN	0	44	Homo sapiens lysophospholipase 3 (lysosomal phospholipase A2) (LYPLA3), mRNA.	64085296	23659	NP_036452.1	LYPLA3	NM_012320.3	Chr.16 66852219-66852268 (+)	ACS; LLPL; LPLA2; DKFZp564A0122	lysosome [goid 5764] [pmid 11790796] [evidence NAS]	fatty acid catabolism [goid 9062] [pmid 10092508] [evidence TAS]; lipid metabolism [goid 6629] [evidence IEA]	phosphatidylcholine-sterol O-acyltransferase activity [goid 4607] [evidence IEA]; phospholipid binding [goid 5543] [pmid 10092508] [evidence TAS]; hydrolase activity [goid 16787] [evidence IEA]; lysophospholipase activity [goid 4622] [pmid 10092508] [evidence TAS]; acyltransferase activity [goid 8415] [evidence IEA]; transferase activity [goid 16740] [evidence IEA]	RefSeq	NM_012320.3	2480	GGCAGTAGGCTCTAAGTGGGTGACTGGCCACAGGCCGAGAAAAGGGTACA	S	ILMN_25518	ILMN_1756910	630333
PER2	6020731	1.39819	5.50736	121.337	4.36774	0	44	169.652	4.40512	NaN	0	48	Homo sapiens period homolog 2 (Drosophila) (PER2), transcript variant 1, mRNA.	12707561	8864	NP_073728.1	PER2	NM_022817.1	Chr.2 238817543-238817592 (-)	FASPS; KIAA0347	nucleus [goid 5634] [evidence IEA]	regulation of transcription, DNA-dependent [goid 6355] [evidence IEA]; signal transduction [goid 7165] [evidence IEA]; circadian rhythm [goid 7623] [pmid 9427249] [evidence TAS]; transcription [goid 6350] [evidence IEA]	signal transducer activity [goid 4871] [evidence IEA]	RefSeq	NM_022817.1	6052	AGCTCTCAGAGTTTCTGTGATGATTTGTTGAGCCTTGCTGGACAAGTGGT	I	ILMN_25878	ILMN_1738095	6020731
SLC4A2	5090673	1.3979	5.10512	273.789	9.7863	0	44	382.729	11.5532	NaN	0	38	Homo sapiens solute carrier family 4, anion exchanger, member 2 (erythrocyte membrane protein band 3-like 1) (SLC4A2), mRNA.	21361550	6522	NP_003031.2	SLC4A2	NM_003040.2	Chr.7 150404203-150404206:150404307-150404352 (+)	AE2; HKB3; BND3L; NBND3; EPB3L1	membrane fraction [goid 5624] [pmid 3015590] [evidence TAS]; membrane [goid 16020] [evidence IEA]; integral to membrane [goid 16021] [evidence IEA]	anion transport [goid 6820] [pmid 3015590] [evidence TAS]	inorganic anion exchanger activity [goid 5452] [evidence IEA]; anion transporter activity [goid 8509] [pmid 3015590] [evidence TAS]; antiporter activity [goid 15297] [evidence IEA]	RefSeq	NM_003040.2	3816	ATGTCTGGATGCTAACGAGGCAGAGCCGGTGTTTGATGAGCGGGAGGGTG	S	ILMN_6956	ILMN_1799652	5090673
HDGF	6270095	1.3976	5.43903	316.717	12.9034	0	43	442.643	10.2489	NaN	0	43	Homo sapiens hepatoma-derived growth factor (high-mobility group protein 1-like) (HDGF), mRNA.	4758515	3068	NP_004485.1	HDGF	NM_004494.1	Chr.1 154978868-154978917 (-)	HMG1L2	extracellular space [goid 5615] [pmid 7929202] [evidence TAS]; cytoplasm [goid 5737] [pmid 7929202] [evidence TAS]	cell proliferation [goid 8283] [pmid 7929202] [evidence TAS]; signal transduction [goid 7165] [pmid 7929202] [evidence NAS]	growth factor activity [goid 8083] [evidence IEA]; heparin binding [goid 8201] [pmid 7929202] [evidence TAS]	RefSeq	NM_004494.1	1985	GTGCTCTCCATTCTGCTCCTTCCCCATCGTTGCCCCCATTTCTGAGGTGC	S	ILMN_16816	ILMN_1765621	6270095
CDH24	4890296	1.39715	3.7451	66.7812	3.21561	0.375182	42	93.3037	3.86629	NaN	0	33	Homo sapiens cadherin-like 24 (CDH24), transcript variant 2, mRNA.	32880202	64403	NP_659422.2	CDH24	NM_144985.2	Chr.14 22586787-22586836 (-)	CDH11L; FLJ25193	membrane [goid 16020] [evidence IEA]; integral to membrane [goid 16021] [evidence IEA]	homophilic cell adhesion [goid 7156] [evidence IEA]; cell adhesion [goid 7155] [evidence IEA]	calcium ion binding [goid 5509] [evidence IEA]; protein binding [goid 5515] [evidence IEA]	RefSeq	NM_144985.2	2631	CTCTCCAGGAATCTTTGTCTCTATCTGTGACACGCTCCTCTGTCCGGGCC	A	ILMN_791	ILMN_1693928	4890296
BRD9	1740343	1.3967	5.57678	618.637	26.9981	0	46	864.051	17.0083	NaN	0	47	Homo sapiens bromodomain containing 9 (BRD9), transcript variant 1, mRNA.	57770382	65980	NP_076413.2	BRD9	NM_023924.2	Chr.5 916884-916933 (-)	PRO9856; LAVS3040; DKFZp686L0539				RefSeq	NM_023924.2	2765	TGATGAGCCTGGGAAAGGAGTGTGTTCTGCCTGCCCGTTACAGTGGAGCG	A	ILMN_12952	ILMN_1651405	1740343
SHC1	2070315	1.39593	6.13139	2110.06	67.3473	0	43	2945.5	68.9088	NaN	0	35	Homo sapiens SHC (Src homology 2 domain containing) transforming protein 1 (SHC1), transcript variant 2, mRNA.	34147725	6464	NP_003020.2	SHC1	NM_003029.3	Chr.1 153201633-153201682 (-)	SHC; SHCA; p52SHC; p66SHC; FLJ26504	plasma membrane [goid 5886] [pmid 14676841] [evidence IDA]	regulation of epidermal growth factor receptor activity [goid 7176] [pmid 1623525] [evidence TAS]; positive regulation of mitosis [goid 45840] [pmid 14676841] [evidence NAS]; positive regulation of cell proliferation [goid 8284] [pmid 14676841] [evidence NAS]; regulation of cell growth [goid 1558] [evidence IEA]; activation of MAPK activity [goid 187] [pmid 14676841] [evidence IDA]; intracellular…	insulin-like growth factor receptor binding [goid 5159] [pmid 7541045] [evidence IPI]; insulin receptor binding [goid 5158] [pmid 7559478] [evidence IPI]; phospholipid binding [goid 5543] [pmid 14676841] [evidence TAS]; protein binding [goid 5515] [pmid 8491186] [evidence IPI]; transmembrane receptor protein tyrosine kinase adaptor protein activity [goid 5068] [pmid 14676841] [evidence TAS]	RefSeq	NM_003029.3	2765	CTTGGGTCTCTTACCGCGAGACTGAGAGGCAGAAGTCAGCCCGAATGCCT	I	ILMN_7298	ILMN_1721022	2070315
CXXC1	6940148	1.39592	5.50244	675.86	26.8021	0	32	943.446	21.8283	NaN	0	33	Homo sapiens CXXC finger 1 (PHD domain) (CXXC1), mRNA.	52856410	30827	NP_055408.1	CXXC1	NM_014593.2	Chr.18 46062735-46062784 (-)	CGBP; PCCX1; PHF18; hCGBP; HsT2645; 2410002I16Rik; 5830420C16Rik	nucleus [goid 5634] [pmid 10688657] [evidence IDA]	regulation of transcription, DNA-dependent [goid 6355] [pmid 10688657] [evidence IDA]; transcription [goid 6350] [evidence IEA]	metal ion binding [goid 46872] [evidence IEA]; unmethylated CpG binding [goid 45322] [pmid 10688657] [evidence IDA]; zinc ion binding [goid 8270] [evidence IEA]; transcriptional activator activity [goid 16563] [pmid 10688657] [evidence IDA]; protein binding [goid 5515] [evidence IEA]; DNA binding [goid 3677] [evidence IEA]	RefSeq	NM_014593.2	2376	TGGGGCTGCGGAGTCCACTCATCCTTGCCTCCTCTCCCTGGGTTTTGTTA	S	ILMN_20834	ILMN_1691276	6940148
ICT1	4200176	1.39572	4.97403	190.993	7.24888	0	38	266.573	7.94591	NaN	0	37	Homo sapiens immature colon carcinoma transcript 1 (ICT1), mRNA.	4557656	3396	NP_001536.1	ICT1	NM_001545.1	Chr.17 70528666-70528695:70528696-70528715 (+)	DS-1	cellular component unknown [goid 8372] [evidence ND ]	translational termination [goid 6415] [evidence IEA]	translation release factor activity [goid 3747] [evidence IEA]	RefSeq	NM_001545.1	594	AAGACAAGCAGGAGGGTCGACATGGACTGAAATCACCCTCTGCAGCTGGG	S	ILMN_11458	ILMN_1734508	4200176
MCM2	6620008	1.39507	4.09755	69.106	3.06028	0.252555	38	96.4075	3.60262	NaN	0	39	Homo sapiens MCM2 minichromosome maintenance deficient 2, mitotin (S. cerevisiae) (MCM2), mRNA.	33356546	4171	NP_004517.2	MCM2	NM_004526.2	Chr.3 128823652-128823701 (+)	BM28; CCNL1; CDCL1; cdc19; D3S3194; MITOTIN; KIAA0030; MGC10606	chromatin [goid 785] [pmid 8798650] [evidence TAS]; nucleus [goid 5634] [pmid 8175912] [evidence TAS]	regulation of transcription, DNA-dependent [goid 6355] [evidence IEA]; cell cycle [goid 7049] [pmid 8175912] [evidence TAS]; transcription [goid 6350] [evidence IEA]; DNA replication initiation [goid 6270] [evidence IEA]; DNA replication [goid 6260] [pmid 8175912] [evidence TAS]	metal ion binding [goid 46872] [evidence IEA]; nucleotide binding [goid 166] [evidence IEA]; DNA-dependent ATPase activity [goid 8094] [evidence IEA]; protein binding [goid 5515] [pmid 15654075] [evidence IPI]; DNA binding [goid 3677] [pmid 8175912] [evidence TAS]; ATP binding [goid 5524] [evidence IEA]	RefSeq	NM_004526.2	3118	GAGCTGCTGCCCTCTTGGCGTGAGTTGCGTATTCAGGCTGCTTTTGCTGC	S	ILMN_13740	ILMN_1681503	6620008
NRXN2	2900332	1.39503	5.07949	70.1657	2.54253	0.213139	37	97.8833	2.91423	NaN	0	40	Homo sapiens neurexin 2 (NRXN2), transcript variant alpha-1, mRNA.	21166378	9379	NP_055895.1	NRXN2	NM_015080.2	Chr.11 64130324-64130373 (-)	KIAA0921	integral to membrane [goid 16021] [evidence IEA]	cell adhesion [goid 7155] [evidence IEA]	protein binding [goid 5515] [evidence IEA]	RefSeq	NM_015080.2	6440	AGGCATTGTCCACAGACTGCTGGGGTCACTTCTTTGCCCACGGGCTCCCT	A	ILMN_18081	ILMN_1738684	2900332
USP2	1660168	1.3947	5.34452	79.0867	2.85734	0.0423358	37	110.302	2.9833	NaN	0	57	Homo sapiens ubiquitin specific peptidase 2 (USP2), transcript variant 1, mRNA.	21361711	9099	NP_004196.3	USP2	NM_004205.3	Chr.11 118732235-118732284 (-)	USP9; UBP41		ubiquitin-dependent protein catabolism [goid 6511] [evidence IEA]; ubiquitin cycle [goid 6512] [evidence IEA]	cysteine-type endopeptidase activity [goid 4197] [pmid 9827704] [evidence TAS]; ubiquitin thiolesterase activity [goid 4221] [evidence IEA]; protein binding [goid 5515] [pmid 16189514] [evidence IPI]	RefSeq	NM_004205.3	2512	GCCCTCTTCACGCTGCTAACTCCAGGGGACAGACGAAGGGACATCTTTGG	I	ILMN_4859	ILMN_1653940	1660168
RUSC1	4780411	1.39436	3.99318	838.287	46.7315	0	44	1168.87	36.0554	NaN	0	32	Homo sapiens RUN and SH3 domain containing 1 (RUSC1), mRNA.	42476122	23623	NP_055143.2	RUSC1	NM_014328.2	Chr.1 153567467-153567516 (+)	NESCA; DKFZp761A1822	nucleus [goid 5634] [evidence IEA]		SH3/SH2 adaptor activity [goid 5070] [pmid 10760598] [evidence TAS]	RefSeq	NM_014328.2	2101	GGTGGGCCTGTGGTGATGGTTTGCATCCTTCCTCCCTTGTCCCAATAAAG	S	ILMN_13485	ILMN_1743747	4780411
SAT2	240753	1.39404	4.46284	290.626	12.3512	0	40	405.146	13.3095	NaN	0	45	Homo sapiens spermidine/spermine N1-acetyltransferase 2 (SAT2), mRNA.	34147485	112483	NP_597998.1	SAT2	NM_133491.2	Chr.17 7470480-7470489:7470490-7470529 (-)	SSAT2			acyltransferase activity [goid 8415] [evidence IEA]; diamine N-acetyltransferase activity [goid 4145] [evidence IEA]; transferase activity [goid 16740] [evidence IEA]; N-acetyltransferase activity [goid 8080] [evidence IEA]	RefSeq	NM_133491.2	684	GCTTTCAAGGAGAGGCAACGAGAAAGTTGGCAGGAAAGTGACGCCATCCC	S	ILMN_17629	ILMN_1746883	240753
MXRA7	2360167	1.39395	4.72326	449.488	23.5338	0	37	626.566	13.9568	NaN	0	46	Homo sapiens matrix-remodelling associated 7 (MXRA7), transcript variant 1, mRNA.	56549130	439921	NP_001008528.1	MXRA7	NM_001008528.1	Chr.17 72183709-72183758 (-)	TMAP1; PS1TP1; FLJ41492; FLJ46603	membrane [goid 16020] [evidence IEA]; integral to membrane [goid 16021] [evidence IEA]			RefSeq	NM_001008528.1	2149	GTCCTCATACCATGCAGGTCCCATTTCTGATCACCCCACTGGCAGGACAA	I	ILMN_628	ILMN_1743836	2360167
OGFOD1	2750242	1.39386	5.27679	467.386	21.6153	0	39	651.469	13.2702	NaN	0	45	Homo sapiens 2-oxoglutarate and iron-dependent oxygenase domain containing 1 (OGFOD1), transcript variant 2, mRNA.	42476029	55239	NP_060703.2	OGFOD1	NM_018233.2	Chr.16 55068660-55068709 (+)	FLJ10826; KIAA1612		protein metabolism [goid 19538] [evidence IEA]	oxidoreductase activity, acting on paired donors, with incorporation or reduction of molecular oxygen, 2-oxoglutarate as one donor, and incorporation of one atom each of oxygen into both donors [goid 16706] [evidence IEA]	RefSeq	NM_018233.2	2279	GACACAGTGAGTCATCACATTTCCTCCCACTGCCTGTGGCCTTGTTCCAC	I	ILMN_3651	ILMN_1677953	2750242
GNB1L	2360021	1.39348	4.70207	166.592	8.56429	0	27	232.143	5.37645	NaN	0	50	Homo sapiens guanine nucleotide binding protein (G protein), beta polypeptide 1-like (GNB1L), mRNA.	17402901	54584	NP_443730.1	GNB1L	NM_053004.1	Chr.22 18156031-18156080 (-)	GY2; FKSG1; WDR14; WDVCF; DGCRK3; KIAA1645	internal side of plasma membrane [goid 9898] [pmid 11072084] [evidence NAS]	G-protein coupled receptor protein signaling pathway [goid 7186] [pmid 11072084] [evidence NAS]; intracellular signaling cascade [goid 7242] [pmid 11072084] [evidence NAS]	molecular function unknown [goid 5554] [pmid 11350118] [evidence ND ]	RefSeq	NM_053004.1	1372	TTTCCTTTTGTGGAGTGCCTCATCACAGGACGGTGACTCTGGGGGCCAGC	S	ILMN_21429	ILMN_1761044	2360021
SLC2A4RG	10563	1.39215	7.0357	150.751	4.1611	0	52	209.867	4.24122	NaN	0	47	Homo sapiens SLC2A4 regulator (SLC2A4RG), mRNA.	39777592	56731	NP_064446.2	SLC2A4RG	NM_020062.3	Chr.20 61845605-61845654 (+)	GEF; HDBP1; Si-1-2; Si-1-2-19	nucleus [goid 5634] [pmid 10825161] [evidence NAS]	regulation of transcription, DNA-dependent [goid 6355] [pmid 10825161] [evidence TAS]; transcription [goid 6350] [evidence IEA]	metal ion binding [goid 46872] [evidence IEA]; zinc ion binding [goid 8270] [evidence IEA]; transcription factor activity [goid 3700] [pmid 10825161] [evidence TAS]	RefSeq	NM_020062.3	2037	CACAGAGAGGCAGGACGGCAGAGCCATGATTTCCCACCGAGCGATTACGA	S	ILMN_11640	ILMN_1740430	10563
USP5	2940044	1.39213	5.43754	294.219	14.0848	0	48	409.593	7.13309	NaN	0	44	Homo sapiens ubiquitin specific peptidase 5 (isopeptidase T) (USP5), mRNA.	4507854	8078	NP_003472.1	USP5	NM_003481.1	Chr.12 6845824-6845873 (+)	ISOT	lysosome [goid 5764] [pmid 9827704] [evidence TAS]; proteasome complex (sensu Eukaryota) [goid 502] [evidence NR ]	ubiquitin-dependent protein catabolism [goid 6511] [evidence IEA]; ubiquitin cycle [goid 6512] [evidence IEA]	metal ion binding [goid 46872] [evidence IEA]; ubiquitin-specific protease 5 activity [goid 8581] [pmid 7578059] [evidence TAS]; protein binding [goid 5515] [pmid 16189514] [evidence IPI]; cysteine-type endopeptidase activity [goid 4197] [pmid 7578059] [evidence TAS]; zinc ion binding [goid 8270] [evidence IEA]	RefSeq	NM_003481.1	2873	GTCTCGTTTGTGCGCGTGGGTGTAGCTTTGTGCATCCTCTCCCAGTGGAG	S	ILMN_27558	ILMN_1671494	2940044
USF2	2630563	1.39209	6.00134	212.027	7.51685	0	45	295.161	6.33577	NaN	0	38	Homo sapiens upstream transcription factor 2, c-fos interacting (USF2), transcript variant 2, mRNA.	46877104	7392	NP_997174.1	USF2	NM_207291.1	Chr.19 40462325-40462374 (+)	FIP	nucleus [goid 5634] [evidence IEA]	regulation of transcription, DNA-dependent [goid 6355] [evidence IEA]; regulation of transcription [goid 45449] [evidence IEA]	transcription regulator activity [goid 30528] [evidence IEA]; RNA polymerase II transcription factor activity [goid 3702] [pmid 1589769] [evidence TAS]; transcription factor activity [goid 3700] [pmid 8954795] [evidence TAS]	RefSeq	NM_207291.1	1275	CTCTGGAGGTACTGAGACAGGGTGCTGATGGGAAGGAGGGGAGCCTTTGG	A	ILMN_6055	ILMN_1756696	2630563
FANCE	2340215	1.39189	5.87906	132.833	3.80859	0	50	184.888	5.04576	NaN	0	52	Homo sapiens Fanconi anemia, complementation group E (FANCE), mRNA.	66879667	2178	NP_068741.1	FANCE	NM_021922.2	Chr.6 35542666-35542715 (+)	FAE; FACE	nucleus [goid 5634] [pmid 11001585] [evidence NAS]	DNA repair [goid 6281] [evidence IEA]	protein binding [goid 5515] [pmid 12093742] [evidence IPI]	RefSeq	NM_021922.2	2362	GCAGGGACAAACTTTCCGATAGGGCTCAGTAGGATCAAGCCGACCCAGAG	S	ILMN_13688	ILMN_1768717	2340215
CCL3L1	770762	1.39132	5.22161	109.974	3.83483	0	44	153.009	4.40691	NaN	0	53	Homo sapiens chemokine (C-C motif) ligand 3-like 1 (CCL3L1), mRNA.	48949814	6349	NP_066286.1	CCL3L1	NM_021006.4	Chr.17 31649793-31649842 (-)	LD78; 464.2; SCYA3L; G0S19-2; SCYA3L1; D17S1718; LD78BETA; MGC12815; MGC104178	extracellular space [goid 5615] [evidence IEA]	sensory perception [goid 7600] [evidence IEA]; chemotaxis [goid 6935] [evidence NAS]; negative regulation of cell proliferation [goid 8285] [pmid 2271120] [evidence TAS]; inflammatory response [goid 6954] [pmid 1694014] [evidence TAS]	chemokine activity [goid 8009] [evidence NAS]	RefSeq	NM_021006.4	1	GAAGGACGCAGGCAGCAAAGAGTAGTCAGTCCCTTCTTGGCTCTGCTGAC	S	ILMN_6158	ILMN_1773245	770762
SILV	1660220	1.39122	4.89787	68.1204	2.67463	0.293431	33	94.7706	2.76655	NaN	0	41	Homo sapiens silver homolog (mouse) (SILV), mRNA.	42542384	6490	NP_008859.1	SILV	NM_006928.3	Chr.12 54634297-54634346 (-)	SI; SIL; ME20; gp100; PMEL17; D12S53E	extracellular space [goid 5615] [evidence NR ]; integral to membrane [goid 16021] [evidence IEA]; plasma membrane [goid 5886] [pmid 8179825] [evidence TAS]	melanin biosynthesis from tyrosine [goid 6583] [evidence IEA]		RefSeq	NM_006928.3	1935	GTCACTGGCTGCGTCTACCCCGCATCTTCTGCTCTTGTCCCATTGGTGAG	S	ILMN_9512	ILMN_1665994	1660220
ASB8	4280114	1.3911	5.01824	101.94	3.90947	0	47	141.81	4.0354	NaN	0	50	Homo sapiens ankyrin repeat and SOCS box-containing 8 (ASB8), mRNA.	45333920	140461	NP_077000.1	ASB8	NM_024095.3	Chr.12 46828278-46828327 (-)	MGC5540; PP14212; FLJ21255		intracellular signaling cascade [goid 7242] [evidence IEA]		RefSeq	NM_024095.3	2124	GGCAGTTCCTACACCTACGGTGTGTGTTCCAGCAGGGAGGAGTTATGGGC	S	ILMN_24567	ILMN_1783675	4280114
ANKRD39	830445	1.39109	5.22176	67.6411	2.46659	0.332847	39	94.0952	2.59953	NaN	0	54	Homo sapiens ankyrin repeat domain 39 (ANKRD39), mRNA.	37059801	51239	NP_057550.2	ANKRD39	NM_016466.4	Chr.2 96877734-96877764:96877765-96877783 (-)	MGC41816				RefSeq	NM_016466.4	557	GGGACCTGCTATCCAGCTGAGCCGCCACCCTATCTCCAGCTGCCTTTAAA	S	ILMN_23002	ILMN_1710979	830445
MADD	130241	1.39071	5.45667	126.337	3.58091	0	45	175.697	5.465	NaN	0	37	Homo sapiens MAP-kinase activating death domain (MADD), transcript variant 2, mRNA.	18860863	8567	NP_569827.1	MADD	NM_130471.1	Chr.11 47308034-47308083 (+)	DENN; IG20; RAB3GEP; KIAA0358	cytoplasm [goid 5737] [pmid 8988362] [evidence TAS]; plasma membrane [goid 5886] [pmid 8988362] [evidence TAS]	cell surface receptor linked signal transduction [goid 7166] [pmid 9115275] [evidence TAS]	protein kinase activator activity [goid 30295] [pmid 9115275] [evidence TAS]; death receptor binding [goid 5123] [pmid 9115275] [evidence TAS]; kinase activity [goid 16301] [evidence IEA]; protein binding [goid 5515] [pmid 16273344] [evidence IPI]	RefSeq	NM_130471.1	5646	CACGGGGTGTCAGGAGGGAGAGACAGCCTGGGTATGGGCAAGAAATGACT	A	ILMN_9428	ILMN_1743583	130241
HERC2	1170324	1.39061	4.67182	126.49	4.56948	0	52	175.898	6.00636	NaN	0	42	Homo sapiens hect domain and RLD 2 (HERC2), mRNA.	67190865	8924	NP_004658.2	HERC2	NM_004667.3	Chr.15 26030308-26030357 (-)	jdf2; p528; D15F37S1; KIAA0393; DKFZp547P028	intracellular [goid 5622] [evidence IEA]	intracellular protein transport [goid 6886] [pmid 9949213] [evidence NAS]; ubiquitin cycle [goid 6512] [evidence NAS]	ubiquitin-protein ligase activity [goid 4842] [evidence NAS]; zinc ion binding [goid 8270] [evidence IEA]; guanyl-nucleotide exchange factor activity [goid 5085] [pmid 9949213] [evidence NAS]	RefSeq	NM_004667.3	14757	CCGTGATGGGAATGACAGTGAGAAGGTCCGCCTGTGCGCGTGGAACACTG	S	ILMN_10200	ILMN_1813475	1170324
C1orf93	6250338	1.38987	7.07095	143.029	3.73846	0	43	198.791	4.14767	NaN	0	35	Homo sapiens chromosome 1 open reading frame 93 (C1orf93), mRNA.	22748798	127281	NP_689584.1	C1orf93	NM_152371.1	Chr.1 2512395-2512444 (+)	MGC26818; RP3-395M20.10				RefSeq	NM_152371.1	2342	GTGGGTGGGTGTGACAGCAGGAGCATTGCCATCTTGGACAAACATGGCCA	S	ILMN_12752	ILMN_1732347	6250338
SLC10A3	3180368	1.38986	4.95335	168.863	6.39247	0	33	234.696	6.89817	NaN	0	36	Homo sapiens solute carrier family 10 (sodium/bile acid cotransporter family), member 3 (SLC10A3), mRNA.	10938005	8273	NP_062822.1	SLC10A3	NM_019848.2	Chr.X 153369035-153369039:153369040-153369084 (-)	P3; DXS253E	membrane [goid 16020] [evidence IEA]; integral to membrane [goid 16021] [evidence NAS]	transport [goid 6810] [evidence IEA]; sodium ion transport [goid 6814] [evidence NAS]; organic anion transport [goid 15711] [evidence IEA]	bile acid:sodium symporter activity [goid 8508] [evidence NAS]; symporter activity [goid 15293] [evidence IEA]	RefSeq	NM_019848.2	1881	GGTCATTGGCCACTTCATCTACAGCAGCCTGTTCCCAGTTCCCTGAGGCC	S	ILMN_4203	ILMN_1712887	3180368
PHF13	7150730	1.38966	6.38397	887.621	23.3847	0	32	1233.49	30.7929	NaN	0	45	Homo sapiens PHD finger protein 13 (PHF13), mRNA.	24432092	148479	NP_722519.1	PHF13	NM_153812.1	Chr.1 6606421-6606470 (+)	PHF5; SPOC1; MGC43399		regulation of transcription, DNA-dependent [goid 6355] [evidence IEA]	metal ion binding [goid 46872] [evidence IEA]; zinc ion binding [goid 8270] [evidence IEA]; protein binding [goid 5515] [evidence IEA]	RefSeq	NM_153812.1	3422	TAGGCACGACCCATCTGTGGTTCCTGGTTGGTGGCTAATGAAGTGAGGGG	S	ILMN_27355	ILMN_1761560	7150730
VAMP8	5270433	1.38935	5.57509	102.931	4.01968	0	47	143.008	3.16876	NaN	0	35	Homo sapiens vesicle-associated membrane protein 8 (endobrevin) (VAMP8), mRNA.	14043025	8673	NP_003752.2	VAMP8	NM_003761.2	Chr.2 85662554-85662603 (+)	EDB; VAMP5	early endosome [goid 5769] [pmid 9614193] [evidence TAS]; membrane fraction [goid 5624] [pmid 9614193] [evidence TAS]; integral to membrane [goid 16021] [evidence IEA]; synaptic vesicle [goid 8021] [evidence NR ]	vesicle docking during exocytosis [goid 6904] [evidence NR ]; protein complex assembly [goid 6461] [evidence NR ]; vesicle-mediated transport [goid 16192] [evidence IEA]		RefSeq	NM_003761.2	560	GTGGCTGCATTTCTTGGGTCCTTAGAGTGGGCTGGAGAGACCTAGAGGGC	S	ILMN_26790	ILMN_1699795	5270433
CDT1	5050136	1.38909	5.41494	81.8056	2.97044	0.0131387	39	113.635	2.90771	NaN	0	40	Homo sapiens DNA replication factor (CDT1), mRNA.	19923847	81620	NP_112190.1	CDT1	NM_030928.2	Chr.16 87403077-87403126 (+)	DUP	replication fork [goid 5657] [evidence IPI]; nucleus [goid 5634] [pmid 11125146] [evidence IDA]	regulation of DNA replication initiation [goid 30174] [pmid 11125146] [evidence IDA]; DNA replication checkpoint [goid 76] [pmid 14672932] [evidence IDA]; cell cycle [goid 7049] [evidence IEA]; DNA replication [goid 6260] [evidence IEA]	protein binding [goid 5515] [pmid 14672932] [evidence IPI]; DNA binding [goid 3677] [evidence ISS]	RefSeq	NM_030928.2	2585	GAGCCTCCAGAAGGGACTGGCCTCTGCCCACACCTTGACTTCAGTATTTC	S	ILMN_18895	ILMN_1651237	5050136
NFKBIE	4640333	1.38858	5.93088	152.901	3.88034	0	64	212.315	6.13738	NaN	0	48	Homo sapiens nuclear factor of kappa light polypeptide gene enhancer in B-cells inhibitor, epsilon (NFKBIE), mRNA.	71274108	4794	NP_004547.2	NFKBIE	NM_004556.2	Chr.6 44333944-44333993 (-)	IKBE	cytoplasm [goid 5737] [pmid 9135156] [evidence TAS]	cytoplasmic sequestering of transcription factor [goid 42994] [pmid 9135156] [evidence TAS]	protein binding [goid 5515] [pmid 14743216] [evidence IPI]	RefSeq	NM_004556.2	2468	GAAGAGCATGGGGCAATAAACCAGCACAGTCTCTGACCACTTGGAGCGTC	S	ILMN_28167	ILMN_1717313	4640333
TMEM44	6180142	1.38821	4.91823	342.757	13.0883	0	51	475.819	13.9665	NaN	0	40	Homo sapiens transmembrane protein 44 (TMEM44), transcript variant 1, mRNA.	58533180	93109	NP_612408.2	TMEM44	NM_138399.3	Chr.3 195789731-195789780 (-)					RefSeq	NM_138399.3	2255	TGCGATGAGTAAGGGTAAGGGCGCATGGAATGGGGCTAAGGTGGGAGTGA	A	ILMN_9152	ILMN_1688848	6180142
CCDC23	5050487	1.38755	6.13591	580.86	20.9891	0	57	805.972	15.6985	NaN	0	60	Homo sapiens coiled-coil domain containing 23 (CCDC23), mRNA.	40786403	374969	NP_955374.1	CCDC23	NM_199342.1	Chr.1 43045473-43045522 (-)	MGC45441; RP5-994D16.10				RefSeq	NM_199342.1	449	ACTTCACTGGTTCCTCCCATCTGAATTGGCCACATGCTTGCTGAAGAGAC	S	ILMN_26398	ILMN_1801283	5050487
FOXD1	4860524	1.38682	5.22751	397.011	17.0169	0	38	550.582	12.3607	NaN	0	56	Homo sapiens forkhead box D1 (FOXD1), mRNA.	4758391	2297	NP_004463.1	FOXD1	NM_004472.1	Chr.5 72778222-72778271 (-)	FKHL8; FREAC4	nucleus [goid 5634] [evidence IEA]	regulation of transcription, DNA-dependent [goid 6355] [evidence IEA]; transcription [goid 6350] [evidence IEA]	transcription factor activity [goid 3700] [pmid 8702877] [evidence TAS]	RefSeq	NM_004472.1	2085	CGCCCTGTCCAGGCACTAGAGGCTCCCTTGACGTTTGGCAGATGAAAAAC	S	ILMN_138374	ILMN_1704418	4860524
C1orf174	3130288	1.38673	4.70096	474.35	20.9627	0	42	657.793	18.0599	NaN	0	50	Homo sapiens chromosome 1 open reading frame 174 (C1orf174), mRNA.	46409343	339448	NP_997239.1	C1orf174	NM_207356.1	Chr.1 3795762-3795811 (-)	RP13-531C17.2				RefSeq	NM_207356.1	1403	ACATGATGATGGCTTGAGTCAGCTGCAGGGCAGTGGGCTTAATGAGAGGG	S	ILMN_3872	ILMN_1781061	3130288
AKAP8	2750440	1.38642	6.09895	231.237	8.08623	0	39	320.592	6.56461	NaN	0	57	Homo sapiens A kinase (PRKA) anchor protein 8 (AKAP8), mRNA.	21493046	10270	NP_005849.1	AKAP8	NM_005858.2	Chr.19 15325546-15325595 (-)	AKAP95; DKFZp586B1222	membrane [goid 16020] [evidence IEA]; nucleus [goid 5634] [pmid 9473338] [evidence TAS]	signal transduction [goid 7165] [pmid 9473338] [evidence TAS]; transport [goid 6810] [evidence IEA]; mitosis [goid 7067] [pmid 9473338] [evidence TAS]	metal ion binding [goid 46872] [evidence IEA]; sugar porter activity [goid 5351] [evidence IEA]; protein kinase A binding [goid 51018] [evidence NR ]; DNA binding [goid 3677] [evidence IEA]; zinc ion binding [goid 8270] [evidence IEA]	RefSeq	NM_005858.2	3270	AATGGCCCTGCTGTGTCAGTTTCCCTGTGGCCTTTTGAACTGTACATCTC	S	ILMN_10271	ILMN_1741572	2750440
GALNAC4S-6ST	7330148	1.38629	5.40119	480.611	20.5636	0	43	666.268	13.8098	NaN	0	50	Homo sapiens B cell RAG associated protein (GALNAC4S-6ST), mRNA.	45505172	51363	NP_056976.2	GALNAC4S-6ST	NM_015892.2	Chr.10 125757392-125757441 (-)	BRAG; KIAA0598; MGC34346; DKFZp781H1369	integral to membrane [goid 16021] [pmid 11572857] [evidence NAS]	regulation of DNA recombination [goid 18] [pmid 11572857] [evidence ISS]; hexose biosynthesis [goid 19319] [pmid 11572857] [evidence IDA]; regulation of B cell differentiation [goid 45577] [pmid 11572857] [evidence ISS]	3'-phosphoadenosine 5'-phosphosulfate binding [goid 50656] [pmid 11572857] [evidence IDA]; transferase activity [goid 16740] [evidence IEA]; N-acetylgalactosamine 4-sulfate 6-O-sulfotransferase activity [goid 50659] [pmid 11572857] [evidence IDA]	RefSeq	NM_015892.2	4412	TCTTGCTGACAGAATAGGTTCCGTTCTGGGCGGTGGTTCTCGAGCCTGCC	S	ILMN_8597	ILMN_1670926	7330148
CCNE1	3850255	1.38613	5.90527	120.016	3.45877	0	58	166.357	4.38874	NaN	0	49	Homo sapiens cyclin E1 (CCNE1), transcript variant 1, mRNA.	17318558	898	NP_001229.1	CCNE1	NM_001238.1	Chr.19 35006560-35006609 (+)	CCNE	nucleus [goid 5634] [evidence NAS]	positive regulation of transcription, DNA-dependent [goid 45893] [pmid 15572661] [evidence NAS]; androgen receptor signaling pathway [goid 30521] [pmid 15572661] [evidence NAS]; cell cycle [goid 7049] [evidence IEA]; G1/S transition of mitotic cell cycle [goid 82] [pmid 8207080] [evidence NAS]; cell division [goid 51301] [evidence IEA]; regulation of cell cycle [goid 74] [evidence IEA]	transcription coactivator activity [goid 3713] [pmid 15572661] [evidence NAS]; protein binding [goid 5515] [pmid 9891079] [evidence IPI]; androgen receptor binding [goid 50681] [pmid 15572661] [evidence NAS]	RefSeq	NM_001238.1	1452	CCTGCTCCACGTTCTCTTCTGTCTGTTGCAGCGGAGGCGTGCGTTTGCTT	A	ILMN_6049	ILMN_1795852	3850255
CCR7	6590561	1.38597	4.90369	59.2736	2.29041	0.794161	35	82.1514	2.37502	NaN	0	35	Homo sapiens chemokine (C-C motif) receptor 7 (CCR7), mRNA.	30795213	1236	NP_001829.1	CCR7	NM_001838.2	Chr.17 35963692-35963741 (-)	BLR2; EBI1; CD197; CDw197; CMKBR7	integral to plasma membrane [goid 5887] [pmid 9153236] [evidence TAS]; plasma membrane [goid 5886] [pmid 10741397] [evidence TAS]	chemotaxis [goid 6935] [pmid 9153236] [evidence TAS]; signal transduction [goid 7165] [evidence IEA]; G-protein coupled receptor protein signaling pathway [goid 7186] [evidence IEA]; elevation of cytosolic calcium ion concentration [goid 7204] [pmid 9153236] [evidence TAS]; inflammatory response [goid 6954] [pmid 10741397] [evidence TAS]; antimicrobial humoral response (sensu Vertebrata) [goid 19…	receptor activity [goid 4872] [evidence IEA]; C-C chemokine receptor activity [goid 16493] [evidence IEA]; rhodopsin-like receptor activity [goid 1584] [evidence IEA]	RefSeq	NM_001838.2	1978	GGAGGGTGACAGTGGCCGCCCAAGGCCCACGAGCTTGTTCTTTGTTCTTT	S	ILMN_21335	ILMN_1715131	6590561
PTBP1	1170553	1.3854	5.32722	4131.46	184.077	0	56	5723.72	114.814	NaN	0	52	Homo sapiens polypyrimidine tract binding protein 1 (PTBP1), transcript variant 4, mRNA.	28558997	5725	NP_787041.1	PTBP1	NM_175847.1	Chr.19 763215-763264 (+)	PTB; PTB2; PTB3; PTB4; pPTB; HNRPI; PTB-1; PTB-T; HNRNPI; MGC8461; MGC10830	nucleoplasm [goid 5654] [pmid 1641332] [evidence TAS]; nucleolus [goid 5730] [pmid 1641332] [evidence TAS]; heterogeneous nuclear ribonucleoprotein complex [goid 30530] [pmid 1641332] [evidence TAS]; nucleus [goid 5634] [evidence IEA]	nuclear mRNA splicing, via spliceosome [goid 398] [evidence IEA]; mRNA processing [goid 6397] [evidence IEA]; RNA splicing [goid 8380] [pmid 1906036] [evidence TAS]	nucleotide binding [goid 166] [evidence IEA]; nucleic acid binding [goid 3676] [evidence IEA]; protein binding [goid 5515] [pmid 10653975] [evidence IPI]; poly-pyrimidine tract binding [goid 8187] [pmid 1906036] [evidence TAS]; RNA binding [goid 3723] [evidence IEA]	RefSeq	NM_175847.1	2070	GAAACTCCTCCCTTGTCTAGCCCTGTGTTCGCTGTGGACGCTGTAGAGGC	A	ILMN_20407	ILMN_1655154	1170553
CDK2	2230376	1.38515	6.20301	338.25	9.80497	0	44	468.527	11.1971	NaN	0	56	Homo sapiens cyclin-dependent kinase 2 (CDK2), transcript variant 1, mRNA.	16936527	1017	NP_001789.2	CDK2	NM_001798.2	Chr.12 54652439-54652488 (+)	p33(CDK2)	cytoplasm [goid 5737] [pmid 10767298] [evidence TAS]; nucleus [goid 5634] [pmid 10767298] [evidence TAS]	regulation of DNA replication [goid 6275] [pmid 9933170] [evidence TAS]; traversing start control point of mitotic cell cycle [goid 7089] [pmid 9933170] [evidence TAS]; cell cycle [goid 7049] [evidence IEA]; G2/M transition of mitotic cell cycle [goid 86] [pmid 1653904] [evidence TAS]; cell division [goid 51301] [evidence IEA]; mitosis [goid 7067] [evidence IEA]; positive regulation of cell proli…	nucleotide binding [goid 166] [evidence IEA]; protein serine/threonine kinase activity [goid 4674] [evidence IEA]; ATP binding [goid 5524] [evidence IEA]; cyclin-dependent protein kinase activity [goid 4693] [pmid 1653904] [evidence TAS]; protein binding [goid 5515] [pmid 15232106] [evidence IPI]; transferase activity [goid 16740] [evidence IEA]	RefSeq	NM_001798.2	1894	GGATCCCTGATCCCATTTTCCTCTGACGTCCACCTCCTACCCCATAGGAG	A	ILMN_12332	ILMN_1665559	2230376
COL27A1	830403	1.38397	5.37849	137.27	3.6449	0	52	189.977	6.15475	NaN	0	44	Homo sapiens collagen, type XXVII, alpha 1 (COL27A1), mRNA.	32140759	85301	NP_116277.2	COL27A1	NM_032888.2	Chr.9 116111410-116111459 (+)	FLJ11895; KIAA1870; MGC11337; RP11-82I1.1	cytoplasm [goid 5737] [evidence IEA]; collagen [goid 5581] [evidence IEA]	phosphate transport [goid 6817] [evidence IEA]; cell adhesion [goid 7155] [evidence IEA]	extracellular matrix structural constituent [goid 5201] [evidence IEA]	RefSeq	NM_032888.2	5267	GCTCCGAGGTGACCCAGCACATCACCATCCACTGCCTTAACATGACCGTG	S	ILMN_19774	ILMN_1788377	830403
CRAT	50154	1.38344	4.78859	319.429	13.8797	0	48	441.909	11.6978	NaN	0	58	Homo sapiens carnitine acetyltransferase (CRAT), transcript variant 1, mRNA.	21618330	1384	NP_000746.2	CRAT	NM_000755.2	Chr.9 130896985-130897034 (-)	CAT1	mitochondrion [goid 5739] [evidence IEA]; peroxisome [goid 5777] [pmid 7829107] [evidence NAS]; endoplasmic reticulum [goid 5783] [pmid 7829107] [evidence NAS]	transport [goid 6810] [evidence IEA]; lipid metabolism [goid 6629] [evidence IEA]; energy derivation by oxidation of organic compounds [goid 15980] [pmid 7829107] [evidence TAS]; acyl-CoA metabolism [goid 6637] [evidence NR ]	acyltransferase activity [goid 8415] [evidence IEA]; transferase activity [goid 16740] [evidence IEA]; carnitine O-acetyltransferase activity [goid 4092] [evidence IEA]	RefSeq	NM_000755.2	2638	TTCACCTCCGTTGCGGCTGTGCTCCTGTGGATAACATTGCTAGCGAGCCG	A	ILMN_4109	ILMN_1728671	50154
NFIA	3290612	1.38317	4.03497	73.4643	2.12282	0.110949	39	101.613	4.85346	NaN	0	30	Homo sapiens nuclear factor I/A (NFIA), mRNA.	30840979	4774	NP_005586.1	NFIA	NM_005595.1	Chr.1 61694189-61694238 (+)	NFI-L; KIAA1439	nucleus [goid 5634] [pmid 7590749] [evidence NAS]	regulation of transcription, DNA-dependent [goid 6355] [pmid 7590749] [evidence NAS]; electron transport [goid 6118] [evidence IEA]; viral genome replication [goid 19079] [pmid 7590749] [evidence NAS]; transcription [goid 6350] [evidence IEA]; DNA replication [goid 6260] [evidence IEA]	heme binding [goid 20037] [evidence IEA]; transcription factor activity [goid 3700] [pmid 7590749] [evidence NAS]	RefSeq	NM_005595.1	2218	ACATGGCCCGCAAGGACAATGAATCCACTCACATTGCAGAACAATTCCGA	S	ILMN_27763	ILMN_1758049	3290612
ELL3	650021	1.38216	4.67977	63.6454	1.83005	0.553285	48	87.968	3.36734	NaN	0	53	Homo sapiens elongation factor RNA polymerase II-like 3 (ELL3), mRNA.	76781448	80237	NP_079441.1	ELL3	NM_025165.2	Chr.15 41852382-41852431 (-)	FLJ22637	transcription elongation factor complex [goid 8023] [pmid 10882741] [evidence NAS]; nucleus [goid 5634] [pmid 10882741] [evidence IDA]	positive regulation of global transcription from RNA polymerase II promoter [goid 45817] [pmid 10882741] [evidence IDA]; RNA elongation from RNA polymerase II promoter [goid 6368] [pmid 10882741] [evidence IDA]; regulation of transcription, DNA-dependent [goid 6355] [evidence IEA]; spermatogenesis [goid 7283] [pmid 10882741] [evidence NAS]; transcription [goid 6350] [evidence IEA]	positive transcription elongation factor activity [goid 8159] [pmid 10882741] [evidence IDA]; protein binding [goid 5515] [pmid 10882741] [evidence NAS]; RNA polymerase II transcription elongation factor activity [goid 16944] [pmid 10882741] [evidence IDA]	RefSeq	NM_025165.2	1771	GGGTATGGGCACTGTGCAAAGACTCCATAGCTGTGCCTAGGAGTCTAGGA	S	ILMN_26458	ILMN_1771264	650021
ATP5G1	7550070	1.38187	7.84781	647.373	11.5522	0	48	894.586	19.9487	NaN	0	35	Homo sapiens ATP synthase, H+ transporting, mitochondrial F0 complex, subunit C1 (subunit 9) (ATP5G1), nuclear gene encoding mitochondrial protein, transcript variant 2, mRNA.	50659068	516	NP_001002027.1	ATP5G1	NM_001002027.1	Chr.17 44328133-44328182 (+)	ATP5A; ATP5G	proton-transporting ATP synthase complex, coupling factor F(o) [goid 45263] [evidence IEA]; membrane fraction [goid 5624] [evidence NR ]; proton-transporting two-sector ATPase complex [goid 16469] [evidence IEA]; proton-transporting ATP synthase complex (sensu Eukaryota) [goid 5753] [pmid 8328972] [evidence TAS]; membrane [goid 16020] [evidence IEA]; mitochondrion [goid 5739] [evidence IEA]	ion transport [goid 6811] [evidence IEA]; ATP synthesis coupled proton transport [goid 15986] [evidence IEA]; proton transport [goid 15992] [evidence IEA]	hydrogen-transporting ATP synthase activity, rotational mechanism [goid 46933] [evidence IEA]; hydrogen-transporting ATPase activity, rotational mechanism [goid 46961] [evidence IEA]; lipid binding [goid 8289] [evidence IEA]; transporter activity [goid 5215] [pmid 8328972] [evidence NAS]	RefSeq	NM_001002027.1	478	CTCCATGGGGGGTCACCGGCCTGTTGCTACTGCAACTCCACACCATTCTT	A	ILMN_1123	ILMN_1676393	7550070
ST13	6860022	1.38083	4.47044	672.299	36.0574	0	34	928.334	21.2154	NaN	0	49	Homo sapiens suppression of tumorigenicity 13 (colon carcinoma) (Hsp70 interacting protein) (ST13), mRNA.	21237722	6767	NP_003923.2	ST13	NM_003932.3	Chr.22 39550651-39550700 (-)	HIP; HOP; P48; AAG2; SNC6; HSPABP; FAM10A1; HSPABP1; PRO0786; MGC129952	cytoplasm [goid 5737] [pmid 8721986] [evidence TAS]	protein folding [goid 6457] [pmid 8721986] [evidence TAS]	protein binding, bridging [goid 30674] [pmid 8721986] [evidence TAS]; binding [goid 5488] [evidence IEA]; unfolded protein binding [goid 51082] [evidence IEA]	RefSeq	NM_003932.3	3040	GTGTAGAGTTCTCCTTTCTCGAAATTGCCAGTGTGTACTTGGCTTAACTC	S	ILMN_18263	ILMN_1765204	6860022
C1orf63	60091	1.37967	5.37951	201.116	5.40583	0	58	277.472	8.78813	NaN	0	47	Homo sapiens chromosome 1 open reading frame 63 (C1orf63), transcript variant 2, mRNA.	46309848	57035	NP_064713.3	C1orf63	NM_020317.3	Chr.1 25441446-25441495 (-)	NPD014; DJ465N24.2.1; RP3-465N24.4				RefSeq	NM_020317.3	1296	TGCAGATATGAGAGATAGCACAGATGGACCAAAGGTTATGCACAGGTGGG	A	ILMN_22487	ILMN_1749915	60091
SMG5	1430392	1.37965	5.3089	349.662	12.4182	0	45	482.412	12.5869	NaN	0	50	Homo sapiens Smg-5 homolog, nonsense mediated mRNA decay factor (C. elegans) (SMG5), mRNA.	24308040	23381	NP_056142.1	SMG5	NM_015327.1	Chr.1 154485908-154485957 (-)	EST1B; SMG-5; LPTSRP1; KIAA1089; LPTS-RP1; RP11-54H19.7	nucleus [goid 5634] [evidence IEA]	mRNA catabolism, nonsense-mediated decay [goid 184] [evidence IEA]		RefSeq	NM_015327.1	4244	TGAATAGCTCAGGGCAGTGAATGGCGCACCAAGAGCAGGGCTGTGTGTGG	S	ILMN_10815	ILMN_1721735	1430392
PPARD	2340162	1.37962	3.94757	132.032	4.74132	0	33	182.154	7.95566	NaN	0	27	Homo sapiens peroxisome proliferative activated receptor, delta (PPARD), transcript variant 1, mRNA.	29171748	5467	NP_006229.1	PPARD	NM_006238.2	Chr.6 35503603-35503652 (+)	FAAR; NUC1; NUCI; NR1C2; NUCII; PPARB; MGC3931; PPAR-beta	nucleus [goid 5634] [pmid 11551955] [evidence NAS]	cell proliferation [goid 8283] [pmid 11847022] [evidence TAS]; fatty acid catabolism [goid 9062] [pmid 15192438] [evidence TAS]; generation of precursor metabolites and energy [goid 6091] [pmid 1333051] [evidence TAS]; nerve ensheathment [goid 8366] [evidence ISS]; fatty acid transport [goid 15908] [evidence ISS]; glucose metabolism [goid 6006] [pmid 15793256] [evidence NAS]; cholesterol metaboli…	metal ion binding [goid 46872] [evidence IEA]; protein heterodimerization activity [goid 46982] [evidence ISS]; prostacyclin receptor activity [goid 16501] [evidence ISS]; steroid hormone receptor activity [goid 3707] [pmid 1333051] [evidence TAS]; retinoid X receptor binding [goid 46965] [evidence ISS]; transcriptional repressor activity [goid 16564] [evidence ISS]; enzyme activator activity [go…	RefSeq	NM_006238.2	2990	TGCAGCCTCCCTTCCATGCCCCAGGATCACTCTCTGCTGGCAGGATTCTT	I	ILMN_139271	ILMN_1672200	2340162
AYTL2	2600450	1.37882	5.53287	207.995	6.92638	0	41	286.786	7.31426	NaN	0	41	Homo sapiens acyltransferase like 2 (AYTL2), mRNA.	33946290	79888	NP_079106.3	AYTL2	NM_024830.3	Chr.5 1514581-1514630 (-)	PFAAP3; FLJ12443			calcium ion binding [goid 5509] [evidence IEA]	RefSeq	NM_024830.3	3857	TGCTGGGGTGTGAGGGCAGAGGGAGGGTTGCCATGAAGGAACTTGGGATT	S	ILMN_15076	ILMN_1702171	2600450
PPIL5	4850678	1.37853	5.41069	108.554	3.87955	0	51	149.645	3.7148	NaN	0	29	Homo sapiens peptidylprolyl isomerase (cyclophilin)-like 5 (PPIL5), transcript variant 1, mRNA.	45439341	122769	NP_689542.2	PPIL5	NM_152329.3	Chr.14 49150854-49150903 (+)	LRR-1; 4-1BBLRR; MGC20689			isomerase activity [goid 16853] [evidence IEA]	RefSeq	NM_152329.3	1459	GTTGCCCACACTGTGGTCTTAGTAGATAATTTGGGTGGTACTGAAGCACC	A	ILMN_11113	ILMN_1715616	4850678
TNFRSF10D	1260743	1.37851	4.96948	129.188	4.93253	0	40	178.087	4.90735	NaN	0	44	Homo sapiens tumor necrosis factor receptor superfamily, member 10d, decoy with truncated death domain (TNFRSF10D), mRNA.	42544227	8793	NP_003831.2	TNFRSF10D	NM_003840.3	Chr.8 23049436-23049485 (-)	DCR2; CD264; TRUNDD; TRAILR4	membrane [goid 16020] [evidence IEA]; integral to membrane [goid 16021] [evidence IEA]	apoptosis [goid 6915] [evidence IEA]; anti-apoptosis [goid 6916] [pmid 9430226] [evidence TAS]; signal transduction [goid 7165] [pmid 9430226] [evidence TAS]	transmembrane receptor activity [goid 4888] [pmid 9430226] [evidence TAS]	RefSeq	NM_003840.3	3095	CCATGGAGTTTTAGGAGGGGATGGCCTTTCCGGTCTTCGCACTTCCATCC	S	ILMN_17600	ILMN_1666022	1260743
MRPL36	7200253	1.37766	3.30318	1248.76	96.0507	0	33	1720.37	46.723	NaN	0	41	Homo sapiens mitochondrial ribosomal protein L36 (MRPL36), nuclear gene encoding mitochondrial protein, mRNA.	21265087	64979	NP_115868.1	MRPL36	NM_032479.2	Chr.5 1851714-1851737:1851738-1851763 (-)	RPMJ; BRIP1; L36mt; PRPL36; MGC104245	mitochondrial large ribosomal subunit [goid 5762] [pmid 11279069] [evidence NAS]; mitochondrion [goid 5739] [evidence IEA]; ribosome [goid 5840] [evidence IEA]	protein biosynthesis [goid 6412] [pmid 11279069] [evidence NAS]	structural constituent of ribosome [goid 3735] [evidence IEA]	RefSeq	NM_032479.2	339	CCGAGGCACAAGCAGAGACAGATGTAGACCCTTTCCCTCCAGAGTCACGC	S	ILMN_22209	ILMN_1800197	7200253
C2orf33	6060681	1.37758	4.33985	199.164	7.27871	0	45	274.364	10.049	NaN	0	36	Homo sapiens chromosome 2 open reading frame 33 (C2orf33), mRNA.	31377606	56947	NP_064579.3	C2orf33	NM_020194.4	Chr.2 227930251-227930300 (+)	GL004; MGC110913; DKFZp666J168				RefSeq	NM_020194.4	1469	TCTGTCACTCAGCTGTATTCACGTCTGAGCAGTTCTGCAGTAACACCTGC	S	ILMN_23814	ILMN_1680171	6060681
C18orf25	20475	1.37733	5.44351	756.188	33.4766	0	54	1041.52	18.9399	NaN	0	58	Homo sapiens chromosome 18 open reading frame 25 (C18orf25), transcript variant 2, mRNA.	56549655	147339	NP_001008240.1	C18orf25	NM_001008239.1	Chr.18 42100637-42100686 (+)	ARKL1; MGC12909; MGC87799				RefSeq	NM_001008239.1	4931	ATGCACTTGGCAGTTAATGGATCTGCTGTTGCTGGAGTGTGAGCGTGGAC	A	ILMN_981	ILMN_1801822	20475
LOC285016	380487	1.37644	6.55934	114.773	2.92772	0	52	157.979	3.65916	NaN	0	66	Homo sapiens hypothetical protein LOC285016 (LOC285016), mRNA.	50897285	285016	NP_001002919.1	LOC285016	NM_001002919.1	Chr.2 270099-270146:270147-270148 (-)	PRO1097; RGPG542				RefSeq	NM_001002919.1	276	TGAGCAGACCGTACAGGAGCAGCACACCAGGAGCCATGAGAAGTGCCTTG	S	ILMN_7398	ILMN_1770128	380487
PTHR1	4810100	1.3761	6.07388	152.004	4.49025	0	47	209.172	4.92192	NaN	0	57	Homo sapiens parathyroid hormone receptor 1 (PTHR1), mRNA.	39995096	5745	NP_000307.1	PTHR1	NM_000316.2	Chr.3 46920155-46920204 (+)	PTHR; MGC138426; MGC138452	integral to membrane [goid 16021] [evidence IEA]; membrane [goid 16020] [evidence IEA]; cytoplasm [goid 5737] [pmid 10709993] [evidence TAS]; integral to plasma membrane [goid 5887] [pmid 9745456] [evidence TAS]; nucleus [goid 5634] [pmid 10709993] [evidence TAS]	signal transduction [goid 7165] [evidence IEA]; skeletal development [goid 1501] [pmid 9745456] [evidence TAS]; G-protein signaling, coupled to cyclic nucleotide second messenger [goid 7187] [pmid 9927325] [evidence TAS]	receptor activity [goid 4872] [evidence IEA]; G-protein coupled receptor activity [goid 4930] [evidence IEA]; parathyroid hormone receptor activity [goid 4991] [pmid 9927325] [evidence TAS]	RefSeq	NM_000316.2	1990	GCGCTGGGGGCTGGACCTGCTGACATAGTGGATGGACAGATGGACCAAAA	S	ILMN_19894	ILMN_1795166	4810100
FADS3	2320538	1.37609	4.80697	775.587	38.1541	0	32	1067.28	22.5269	NaN	0	42	Homo sapiens fatty acid desaturase 3 (FADS3), mRNA.	34304362	3995	NP_068373.1	FADS3	NM_021727.3	Chr.11 61397633-61397682 (-)	CYB5RP; LLCDL3; BC269730_1	membrane fraction [goid 5624] [pmid 10860662] [evidence NAS]; membrane [goid 16020] [evidence IEA]	fatty acid desaturation [goid 6636] [pmid 10860662] [evidence NAS]	oxidoreductase activity [goid 16491] [evidence IEA]; oxidoreductase activity, acting on paired donors, with oxidation of a pair of donors resulting in the reduction of molecular oxygen to two molecules of water [goid 16717] [evidence IEA]	RefSeq	NM_021727.3	1670	GCTCTGGGCCTGATGGGACAGGGGTAGAGGGAAGGTGAGCATAGCACATT	S	ILMN_18681	ILMN_1716847	2320538
SDCCAG3	1340731	1.37605	4.51586	438.569	20.3474	0	46	603.493	16.1735	NaN	0	46	Homo sapiens serologically defined colon cancer antigen 3 (SDCCAG3), mRNA.	21361349	10807	NP_006634.2	SDCCAG3	NM_006643.2	Chr.9 138416407-138416456 (-)	NY-CO-3				RefSeq	NM_006643.2	1915	GTCCAGATGTGCCTCTTTGGCTGGGGGTTCTGGTGGACGTTTCAAGTGGC	S	ILMN_137162	ILMN_1803997	1340731
HOXA9	2570519	1.37582	4.15631	125.96	4.73257	0	41	173.299	6.65701	NaN	0	35	Homo sapiens homeo box A9 (HOXA9), transcript variant 1, mRNA.	24497557	3205	NP_689952.1	HOXA9	NM_152739.2	Chr.7 27168699-27168748 (-)	HOX1; ABD-B; HOX1G; HOX1.7; MGC1934	nucleus [goid 5634] [evidence NAS]	regulation of transcription, DNA-dependent [goid 6355] [evidence IEA]; transcription [goid 6350] [evidence IEA]; development [goid 7275] [pmid 8563754] [evidence TAS]	transcriptional activator activity [goid 16563] [evidence IEA]; transcription factor activity [goid 3700] [evidence IEA]	RefSeq	NM_152739.2	1890	CCGCCATTGGGCTACTGTAGATTTGTATCCTTGATGAATCTGGGGTTTCC	A	ILMN_138570	ILMN_1739582	2570519
CST6	3290274	1.37563	4.36389	58.6655	1.97685	0.823358	49	80.7021	3.07291	NaN	0.0115942	38	Homo sapiens cystatin E/M (CST6), mRNA.	20302137	1474	NP_001314.1	CST6	NM_001323.2	Chr.11 65536990-65536998:65537364-65537404 (+)			morphogenesis [goid 9653] [pmid 9099741] [evidence TAS]	cysteine protease inhibitor activity [goid 4869] [pmid 8995380] [evidence TAS]	RefSeq	NM_001323.2	412	CAGCAGGAGAAGCTGCGCTGTGACTTTGAGGTCCTTGTGGTTCCCTGGCA	A	ILMN_20022	ILMN_1697733	3290274
ADSSL1	4120328	1.37555	5.75967	87.7529	2.55662	0	45	120.709	3.16522	NaN	0	39	Homo sapiens adenylosuccinate synthase like 1 (ADSSL1), transcript variant 1, mRNA.	40316943	122622	NP_954634.1	ADSSL1	NM_199165.1	Chr.14 104284422-104284471 (+)	FLJ38602		purine nucleotide biosynthesis [goid 6164] [evidence IEA]	nucleotide binding [goid 166] [evidence IEA]; magnesium ion binding [goid 287] [evidence IEA]; adenylosuccinate synthase activity [goid 4019] [evidence IEA]; GTP binding [goid 5525] [evidence IEA]; ligase activity [goid 16874] [evidence IEA]	RefSeq	NM_199165.1	1542	GTCTGGACTTGTGTAAACAGCAGCAGTCACGTTCCTCGGCCGCCACAACC	A	ILMN_1715	ILMN_1720235	4120328
RRM1	3420341	1.3754	4.50493	407.425	22.2876	0	31	560.375	11.664	NaN	0	36	Homo sapiens ribonucleotide reductase M1 polypeptide (RRM1), mRNA.	21071083	6240	NP_001024.1	RRM1	NM_001033.2	Chr.11 4116255-4116304 (+)	R1; RR1; RIR1	ribonucleoside-diphosphate reductase complex [goid 5971] [evidence NAS]	DNA replication [goid 6260] [evidence NAS]	ribonucleoside-diphosphate reductase activity [goid 4748] [evidence NAS]; nucleotide binding [goid 166] [evidence IEA]; oxidoreductase activity [goid 16491] [evidence IEA]; ATP binding [goid 5524] [evidence IEA]	RefSeq	NM_001033.2	2677	TAGTGGGTTTGCTTGAGGTGGTAAGGCTTTGCTGGACCCTGTTGCAGGCA	S	ILMN_14789	ILMN_1771593	3420341
KIAA0683	620072	1.37531	5.12448	102.415	2.82279	0	48	140.852	4.67793	NaN	0	35	Homo sapiens KIAA0683 gene product (KIAA0683), mRNA.	7705345	9894	NP_057195.1	KIAA0683	NM_016111.1	Chr.16 1500394-1500443 (+)	c305C8.3; DKFZp434A073				RefSeq	NM_016111.1	3191	ATGGGCTCGTGGGGCGGGATGGGACAGGGCACGGGCTCTCAGAAAATAAA	S	ILMN_6086	ILMN_1685079	620072
RNU3IP2	870047	1.37531	5.60341	290.555	13.2238	0	41	399.603	6.23718	NaN	0	51	Homo sapiens RNA, U3 small nucleolar interacting protein 2 (RNU3IP2), mRNA.	51871124	9136	NP_004695.1	RNU3IP2	NM_004704.3	Chr.3 51942618-51942655:51942764-51942775 (-)	U3-55K	small nuclear ribonucleoprotein complex [goid 30532] [pmid 9418896] [evidence TAS]; small nucleolar ribonucleoprotein complex [goid 5732] [pmid 9418896] [evidence TAS]	rRNA processing [goid 6364] [pmid 9418896] [evidence TAS]	RNA binding [goid 3723] [evidence IEA]	RefSeq	NM_004704.3	1361	GGCAGGAGCACAGGCTTGGCCGATGGTGGAGAATCAAAGAGGCTCGGAAT	S	ILMN_4970	ILMN_1795758	870047
RAB2B	4640475	1.37511	4.88706	503.651	22.5293	0	41	692.577	16.129	NaN	0	41	Homo sapiens RAB2B, member RAS oncogene family (RAB2B), mRNA.	21361883	84932	NP_116235.2	RAB2B	NM_032846.2	Chr.14 20997144-20997193 (-)	FLJ14824	endoplasmic reticulum [goid 5783] [evidence IEA]; Golgi stack [goid 5795] [evidence IEA]	ER to Golgi transport [goid 6888] [evidence IEA]; small GTPase mediated signal transduction [goid 7264] [evidence IEA]; protein transport [goid 15031] [evidence IEA]	nucleotide binding [goid 166] [evidence IEA]; GTP binding [goid 5525] [evidence IEA]	RefSeq	NM_032846.2	2137	GCCAAACTTGCCTTTGCTTCACTCATCATGCAGCCTTCTGGGTTGGTTGC	S	ILMN_20609	ILMN_1753002	4640475
TM4SF1	3390468	1.3749	6.04177	607.912	17.5965	0	50	835.821	20.1257	NaN	0	39	Homo sapiens transmembrane 4 L six family member 1 (TM4SF1), mRNA.	62422580	4071	NP_055035.1	TM4SF1	NM_014220.2	Chr.3 150569550-150569599 (-)	L6; H-L6; M3S1; TAAL6	integral to plasma membrane [goid 5887] [pmid 7510285] [evidence IDA]	biological process unknown [goid 4] [evidence ND ]	molecular function unknown [goid 5554] [evidence ND ]	RefSeq	NM_014220.2	1586	GATCAGCATCATTGGAACATGGGGACGAGTGACGGCAGGAGGACCACGAG	S	ILMN_6834	ILMN_1770338	3390468
YIPF5	3870576	1.37439	3.91311	67.9226	3.38262	0.306569	29	93.3519	3.11588	NaN	0	41	Homo sapiens Yip1 domain family, member 5 (YIPF5), transcript variant 2, mRNA.	68131545	81555	NP_110426.4	YIPF5	NM_030799.6	Chr.5 143518032-143518081 (-)	SB140; SMAP5; YIP1A; SMAP-5; FinGER5; DKFZp313L2216				RefSeq	NM_030799.6	2952	CTTAACTGTTGCTCTGTCAAAACAGCTATGCAGTGGAGTTGCATTTGATG	I	ILMN_17726	ILMN_1714756	3870576
ZAK	4010397	1.37438	4.04574	949.374	53.7473	0	46	1304.8	34.1046	NaN	0	34	Homo sapiens sterile alpha motif and leucine zipper containing kinase AZK (ZAK), transcript variant 2, mRNA.	19526766	51776	NP_598407.1	ZAK	NM_133646.1	Chr.2 173799586-173799635 (+)	MLTK; mlklak	cytoplasm [goid 5737] [evidence ISS]	cell cycle [goid 7049] [evidence IEA]; cell cycle checkpoint [goid 75] [pmid 15342622] [evidence IDA]; protein amino acid phosphorylation [goid 6468] [pmid 11836244] [evidence IDA]; positive regulation of apoptosis [goid 43065] [pmid 10924358] [evidence IDA]; protein kinase cascade [goid 7243] [pmid 11836244] [evidence IDA]	protein self binding [goid 42802] [pmid 10924358] [evidence IPI]; nucleotide binding [goid 166] [evidence IEA]; magnesium ion binding [goid 287] [pmid 11836244] [evidence IDA]; transferase activity [goid 16740] [evidence IEA]; protein serine/threonine kinase activity [goid 4674] [pmid 11836244] [evidence IDA]; ATP binding [goid 5524] [pmid 11836244] [evidence IDA]; protein-tyrosine kinase activit…	RefSeq	NM_133646.1	6645	CTCCACCTTTGTTTGCACTCTGTTGCCTGTGAGGAGCTTTCTGGCATGTG	I	ILMN_137635	ILMN_1768110	4010397
NUP85	2510132	1.37415	4.04103	276.499	11.3671	0	48	379.951	14.2333	NaN	0	35	Homo sapiens nucleoporin 85kDa (NUP85), mRNA.	34147385	79902	NP_079120.1	NUP85	NM_024844.2	Chr.17 70742400-70742449 (+)	Nup75; FLJ12549	integral to membrane [goid 16021] [evidence IEA]; outer membrane [goid 19867] [evidence IEA]		porin activity [goid 15288] [evidence IEA]	RefSeq	NM_024844.2	1760	GATGACGTCTCGGATTGCCCCTCGGTCTTTCTGGATGACTCTGCTGACAG	S	ILMN_139228	ILMN_1669635	2510132
ARRDC2	4570754	1.37372	5.03543	157.241	5.22834	0	46	216.005	6.44181	NaN	0	50	Homo sapiens arrestin domain containing 2 (ARRDC2), transcript variant 1, mRNA.	18373304	27106	NP_056498.1	ARRDC2	NM_015683.1	Chr.19 17985646-17985695 (+)	PP2703; CLONE24945				RefSeq	NM_015683.1	2238	GAATTCAAGACAGTGACAGCATTACGTCACCCCTGGGGACAGAGGTCAGC	A	ILMN_7560	ILMN_1655612	4570754
ZNF664	3130458	1.37337	5.07558	579.157	26.3226	0	34	795.398	16.2816	NaN	0	45	Homo sapiens zinc finger protein 664 (ZNF664), mRNA.	22748916	144348	NP_689650.1	ZNF664	NM_152437.1	Chr.12 123065439-123065488 (+)	ZFOC1; DKFZp761B128	nucleus [goid 5634] [evidence IEA]	biological process unknown [goid 4] [evidence ND ]	nucleic acid binding [goid 3676] [evidence IEA]; zinc ion binding [goid 8270] [evidence IEA]	RefSeq	NM_152437.1	4625	GAGGGCTGGCTTAGTTATTTGCCAAAGCCCCTTCCAGGCCTGAATTCCAC	S	ILMN_25794	ILMN_1802170	3130458
KRTHB1	1410092	1.3733	4.09921	57.5577	2.56232	0.867153	42	79.0438	2.67922	NaN	0.0217391	43	Homo sapiens keratin, hair, basic, 1 (KRTHB1), mRNA.	15431319	3887	NP_002272.1	KRTHB1	NM_002281.2	Chr.12 50966078-50966127 (-)	HB1; Hb-1; MLN137; ghHkb1; hHAKB2-1	intermediate filament [goid 5882] [evidence IEA]		structural molecule activity [goid 5198] [evidence IEA]; protein binding [goid 5515] [pmid 16189514] [evidence IPI]	RefSeq	NM_002281.2	1746	CAGTGGGAAAGGCCACCCTAGAAAGAAGTCCGCTGGCACCCATAGGAAGG	S	ILMN_635	ILMN_1801442	1410092
GDI1	610082	1.37287	5.05402	203.707	8.75753	0	40	279.662	6.27118	NaN	0	51	Homo sapiens GDP dissociation inhibitor 1 (GDI1), mRNA.	4503970	2664	NP_001484.1	GDI1	NM_001493.1	Chr.X 153324835-153324884 (+)	GDIL; MRX41; MRX48; OPHN2; XAP-4; RHOGDI; RABGD1A; RABGDIA		signal transduction [goid 7165] [pmid 7543319] [evidence TAS]; regulation of GTPase activity [goid 43087] [evidence IEA]; protein transport [goid 15031] [evidence IEA]	Rab GDP-dissociation inhibitor activity [goid 5093] [evidence IEA]; GTPase activator activity [goid 5096] [evidence IEA]	RefSeq	NM_001493.1	2046	AGTGAGCCAAGCAGAAGGAGGTGGAAAACGGACCCAAACCCCAGTGTGCC	S	ILMN_13492	ILMN_1734153	610082
DHX33	1070187	1.37212	5.32359	454.439	17.5087	0	55	623.545	14.2567	NaN	0	41	Homo sapiens DEAH (Asp-Glu-Ala-His) box polypeptide 33 (DHX33), mRNA.	20336301	56919	NP_064547.2	DHX33	NM_020162.2	Chr.17 5286556-5286605 (-)	DDX33; FLJ21972; DKFZp762F2011	nucleus [goid 5634] [evidence IEA]		nucleic acid binding [goid 3676] [evidence IEA]; hydrolase activity [goid 16787] [evidence IEA]; ATP binding [goid 5524] [evidence IEA]; ATP-dependent helicase activity [goid 8026] [evidence IEA]	RefSeq	NM_020162.2	3769	CTAGCCGTGGTCCTGTGCAGTCAAGCTCTCAGCTAGTGTTTAGGGCTGTC	S	ILMN_1191	ILMN_1730059	1070187
RHOBTB3	430687	1.37209	4.35028	597.281	29.37	0	45	819.525	21.7173	NaN	0	59	Homo sapiens Rho-related BTB domain containing 3 (RHOBTB3), mRNA.	41281538	22836	NP_055714.2	RHOBTB3	NM_014899.2	Chr.5 95156219-95156268 (+)	KIAA0878		biological process unknown [goid 4] [evidence ND ]	GTPase activity [goid 3924] [pmid 12426103] [evidence NAS]; protein binding [goid 5515] [evidence IEA]	RefSeq	NM_014899.2	3765	ATTGGGACCCCATACCGTTAGCCCTTGTATGTATACCAACACTGCCAAAG	S	ILMN_10998	ILMN_1744949	430687
ZNF692	7210678	1.37172	5.65453	96.3846	2.28221	0	50	132.213	4.05396	NaN	0	48	Homo sapiens zinc finger protein 692 (ZNF692), mRNA.	21361765	55657	NP_060335.2	ZNF692	NM_017865.2	Chr.1 247111025-247111031:247111032-247111074 (-)	Zfp692; FLJ20531	nucleus [goid 5634] [evidence IEA]		metal ion binding [goid 46872] [evidence IEA]; nucleic acid binding [goid 3676] [evidence IEA]; zinc ion binding [goid 8270] [evidence IEA]	RefSeq	NM_017865.2	1684	CCTCTGCATCTCCTCAGGCTCCAACCCTGCTTCCTCAGCAATGAGCTCTC	S	ILMN_22649	ILMN_1800750	7210678
C16orf30	4210647	1.37141	5.58539	95.5873	2.75834	0	45	131.089	3.59791	NaN	0	55	Homo sapiens chromosome 16 open reading frame 30 (C16orf30), mRNA.	13375800	79652	NP_078876.1	C16orf30	NM_024600.1	Chr.16 1545239-1545288 (+)	CLP24; FLJ20898	integral to membrane [goid 16021] [evidence IEA]			RefSeq	NM_024600.1	1511	TCCAGCTTTCCTGGTTAGCGCAACGCGGCTCCACGACCACACGCACTTCA	S	ILMN_25974	ILMN_1751559	4210647
EXOC7	2260520	1.37119	4.89015	687.62	31.803	0	54	942.859	20.3913	NaN	0	50	Homo sapiens exocyst complex component 7 (EXOC7), transcript variant 2, mRNA.	62241043	23265	NP_056034.2	EXOC7	NM_015219.2	Chr.17 71588832-71588881 (-)	EX070; EXO70; EXOC1; 2-5-3p; Exo70p; YJL085W	exocyst [goid 145] [evidence IEA]	exocytosis [goid 6887] [evidence IEA]; protein transport [goid 15031] [evidence IEA]		RefSeq	NM_015219.2	4487	TGGAGCCCAGGGGTGATGGAGACTTTTGATGGCTTTTGGCAGGGACAGAC	A	ILMN_17042	ILMN_1815012	2260520
MED8	2320356	1.37101	4.23338	67.3503	2.72342	0.347445	36	92.338	3.17914	NaN	0	27	Homo sapiens mediator of RNA polymerase II transcription, subunit 8 homolog (yeast) (MED8), transcript variant 1, mRNA.	48762707	112950	NP_963836.1	MED8	NM_201542.2	Chr.1 43622817-43622866 (-)	ARC32; MGC17544; MGC19641	mediator complex [goid 119] [pmid 14638676] [evidence IDA]; nucleus [goid 5634] [evidence IEA]	regulation of transcription, DNA-dependent [goid 6355] [evidence IEA]; transcription [goid 6350] [evidence IEA]	receptor activity [goid 4872] [evidence IEA]	RefSeq	NM_201542.2	1331	TGTGCTGCCAGAAACTGTAGCAACCTCTGTGTTCTTAGAGGCACACTGTT	I	ILMN_1049	ILMN_1659537	2320356
LRRC8A	6270093	1.37087	5.40638	230.888	6.6967	0	36	316.517	9.14174	NaN	0	31	Homo sapiens leucine rich repeat containing 8 family, member A (LRRC8A), mRNA.	62241039	56262	NP_062540.2	LRRC8A	NM_019594.2	Chr.9 130719871-130719920 (+)	LRRC8; FLJ10337; KIAA1437	membrane [goid 16020] [evidence IEA]; integral to membrane [goid 16021] [evidence IEA]			RefSeq	NM_019594.2	4031	CCTGCTTTAGATCACTCGGGTCCCCACCTTAGAAGGGTCCCCGCCTTAGA	S	ILMN_18635	ILMN_1739840	6270093
TAF1C	3850025	1.37043	6.10742	439.26	13.9955	0	37	601.975	12.6466	NaN	0	36	Homo sapiens TATA box binding protein (TBP)-associated factor, RNA polymerase I, C, 110kDa (TAF1C), transcript variant 2, mRNA.	21536366	9013	NP_647610.1	TAF1C	NM_139353.1	Chr.16 82769019-82769068 (-)	SL1; TAFI95; TAFI110; MGC:39976	nucleus [goid 5634] [evidence IEA]	transcription from RNA polymerase I promoter [goid 6360] [pmid 7801123] [evidence TAS]; transcription [goid 6350] [evidence IEA]; transcription from RNA polymerase II promoter [goid 6366] [pmid 7801123] [evidence TAS]	RNA polymerase I transcription factor activity [goid 3701] [pmid 7801123] [evidence TAS]; general RNA polymerase II transcription factor activity [goid 16251] [pmid 7801123] [evidence TAS]; DNA binding [goid 3677] [evidence IEA]	RefSeq	NM_139353.1	3575	GACTCACACAAACAGGAGCTAGCCCAATCATACACTGACTCGCGTGGGTG	A	ILMN_4122	ILMN_1671839	3850025
CDKN2D	4260070	1.36987	6.04908	230.481	7.66762	0	44	315.728	6.42507	NaN	0	54	Homo sapiens cyclin-dependent kinase inhibitor 2D (p19, inhibits CDK4) (CDKN2D), transcript variant 1, mRNA.	39995074	1032	NP_001791.1	CDKN2D	NM_001800.3	Chr.19 10538349-10538398 (-)	p19; INK4D; p19-INK4D	cytoplasm [goid 5737] [pmid 8741839] [evidence TAS]; nucleus [goid 5634] [pmid 8741839] [evidence TAS]	regulation of cyclin dependent protein kinase activity [goid 79] [pmid 7739547] [evidence TAS]; cell cycle arrest [goid 7050] [pmid 7739547] [evidence TAS]; negative regulation of cell proliferation [goid 8285] [pmid 7739547] [evidence TAS]; cell cycle [goid 7049] [evidence IEA]	cyclin-dependent protein kinase inhibitor activity [goid 4861] [pmid 7739547] [evidence TAS]	RefSeq	NM_001800.3	1138	CTAGAAGCTGGTGGCCTTGGCCGGCTGTGCTCAGAGACCTGAAGTGTGCA	A	ILMN_28866	ILMN_1748883	4260070
STRA13	50348	1.36891	5.35665	327.761	12.3388	0	45	448.675	10.2338	NaN	0	44	Homo sapiens stimulated by retinoic acid 13 homolog (mouse) (STRA13), mRNA.	71559138	201254	NP_659435.2	STRA13	NM_144998.2	Chr.17 77569940-77569989 (-)	E3; MGC14480				RefSeq	NM_144998.2	608	ACCCGACATCAAAGCTGGCGTGTGACCTTTCCAGCCATGCGATATTCCCC	S	ILMN_3019	ILMN_1769634	50348
EPN2	2260398	1.36837	5.39535	135.565	4.37101	0	44	185.504	4.88487	NaN	0	46	Homo sapiens epsin 2 (EPN2), transcript variant 2, mRNA.	41327738	22905	NP_055779.1	EPN2	NM_014964.3	Chr.17 19180430-19180479 (+)	EHB21; KIAA1065		endocytosis [goid 6897] [evidence IEA]	lipid binding [goid 8289] [evidence IEA]	RefSeq	NM_014964.3	4624	ACTGATCATGAAGCCACCGGCCACTGCCACGCATGTTGCACCTGTGCCAT	A	ILMN_21232	ILMN_1815519	2260398
VPS36	6270674	1.36832	4.78833	131.089	5.04491	0	48	179.372	5.03849	NaN	0	32	Homo sapiens vacuolar protein sorting 36 (yeast) (VPS36), mRNA.	71051597	51028	NP_057159.2	VPS36	NM_016075.2	Chr.13 51884871-51884920 (-)	EAP45; C13orf9; CGI-145; DKFZp781E0871	nucleus [goid 5634] [evidence IEA]	regulation of transcription, DNA-dependent [goid 6355] [evidence IEA]; transcription [goid 6350] [evidence IEA]; protein transport [goid 15031] [evidence IEA]	lipid binding [goid 8289] [evidence IEA]	RefSeq	NM_016075.2	4240	CTGGTTTGTTCATGGATGTATTCTAAGAGCTGAGAACAGGGCCTGGACAC	S	ILMN_13830	ILMN_1802519	6270674
NIPA1	3450544	1.36803	3.60777	100.001	5.97537	0	28	136.804	4.22583	NaN	0	37	Homo sapiens non imprinted in Prader-Willi/Angelman syndrome 1 (NIPA1), mRNA.	41406090	123606	NP_653200.2	NIPA1	NM_144599.3	Chr.15 20594855-20594904 (-)	FSP3; SPG6; MGC35570; MGC102724	integral to membrane [goid 16021] [evidence IEA]			RefSeq	NM_144599.3	6380	GGGGAGCTTCCAATTAGCATACATAGACACATGTGTCAGTGGCCAAGACC	S	ILMN_8853	ILMN_1689274	3450544
SAE1	5690008	1.36796	6.37293	1737.09	50.7312	0	38	2376.26	49.5639	NaN	0	44	Homo sapiens SUMO-1 activating enzyme subunit 1 (SAE1), mRNA.	4885584	10055	NP_005491.1	SAE1	NM_005500.1	Chr.19 52405148-52405197 (+)	AOS1; SUA1; HSPC140	nucleus [goid 5634] [pmid 10187858] [evidence NAS]	protein ubiquitination [goid 16567] [pmid 10187858] [evidence TAS]	protein heterodimerization activity [goid 46982] [pmid 10187858] [evidence TAS]; protein C-terminus binding [goid 8022] [pmid 10187858] [evidence IDA]; ubiquitin-like activating enzyme activity [goid 8642] [evidence IEA]; enzyme activator activity [goid 8047] [pmid 9920803] [evidence TAS]; ubiquitin activating enzyme activity [goid 4839] [pmid 10187858] [evidence TAS]; ubiquitin-like conjugating …	RefSeq	NM_005500.1	1885	TGCGGCTCAAGTCACTCAGAGGCTGTTGCATTTCAGGGCTATGTTGGTCC	S	ILMN_1993	ILMN_1657204	5690008
SSRP1	5570296	1.36708	4.12377	949.065	49.6613	0	41	1297.45	34.8204	NaN	0	37	Homo sapiens structure specific recognition protein 1 (SSRP1), mRNA.	28416943	6749	NP_003137.1	SSRP1	NM_003146.2	Chr.11 56850301-56850350 (-)	FACT; T160	chromatin [goid 785] [evidence IEA]; nucleus [goid 5634] [evidence IEA]	regulation of transcription, DNA-dependent [goid 6355] [evidence IEA]	protein binding [goid 5515] [pmid 15231747] [evidence IPI]; DNA binding [goid 3677] [pmid 1372440] [evidence TAS]	RefSeq	NM_003146.2	2503	GCCATCTGAACATGCTCTCCTGTTGGTGTGTATGTCACTAGGGCAGTGGG	S	ILMN_28740	ILMN_1689642	5570296
MGC3101	5690088	1.36693	4.70933	67.8211	2.33612	0.316788	52	92.7068	2.94821	NaN	0	31	Homo sapiens hypothetical protein MGC3101 (MGC3101), mRNA.	34147354	79007	NP_076948.1	MGC3101	NM_024043.2	Chr.16 88598927-88598976 (-)	FLJ12582	cytoplasm [goid 5737] [evidence IEA]		protein binding [goid 5515] [evidence IEA]	RefSeq	NM_024043.2	1878	TCAGCCAGGTCTCCTTCCCTGGTTTCCAGTCACACAGAGCCCAGCAGCTT	S	ILMN_9725	ILMN_1757631	5690088
ECHDC2	5860048	1.36654	4.71616	427.487	16.7699	0	56	584.178	16.4543	NaN	0	43	Homo sapiens enoyl Coenzyme A hydratase domain containing 2 (ECHDC2), mRNA.	8922786	55268	NP_060751.1	ECHDC2	NM_018281.1	Chr.1 53134566-53134615 (-)	FLJ10948		metabolism [goid 8152] [evidence IEA]	catalytic activity [goid 3824] [evidence IEA]	RefSeq	NM_018281.1	1003	GGTGCTGATCCTACCACCTACTGCTACCTTCCTTAGCTTCACCCTGGCTA	S	ILMN_6064	ILMN_1671568	5860048
FBXL10	7160458	1.3662	5.25102	712.012	26.9141	0	45	972.748	22.7403	NaN	0	40	Homo sapiens F-box and leucine-rich repeat protein 10 (FBXL10), transcript variant 1, mRNA.	54112381	84678	NP_115979.3	FBXL10	NM_032590.3	Chr.12 120351411-120351460 (-)	CXXC2; Fbl10; PCCX2	nucleus [goid 5634] [pmid 10799292] [evidence NAS]	regulation of transcription, DNA-dependent [goid 6355] [evidence IEA]; ubiquitin cycle [goid 6512] [evidence IEA]	metal ion binding [goid 46872] [evidence IEA]; zinc ion binding [goid 8270] [evidence NAS]; protein binding [goid 5515] [evidence IEA]; DNA binding [goid 3677] [pmid 10799292] [evidence NAS]	RefSeq	NM_032590.3	5097	TATAAGTGCCATTGTTGTAAGGTGGTGTTTCCTAGACCTTCCCTGATGCG	A	ILMN_19365	ILMN_1794260	7160458
RPL36AL	7000682	1.36618	2.9302	5641	565.207	0	35	7706.62	139.734	NaN	0	36	Homo sapiens ribosomal protein L36a-like (RPL36AL), mRNA.	34335143	6166	NP_000992.1	RPL36AL	NM_001001.3	Chr.14 49155597-49155608:49157030-49157067 (-)	RPL36A; MGC111574	ribosome [goid 5840] [evidence ISS]	protein biosynthesis [goid 6412] [evidence IEA]	structural constituent of ribosome [goid 3735] [evidence IEA]	RefSeq	NM_001001.3	32	GAGAGCTGCGAAGGGCCAGGTGTCGGGCGCTGTTTCTCGTTTTCATCATA	S	ILMN_3058	ILMN_1691599	7000682
TRAF4	4120609	1.36612	4.55737	80.4133	3.4627	0.0248175	52	109.854	2.99733	NaN	0	45	Homo sapiens TNF receptor-associated factor 4 (TRAF4), transcript variant 1, mRNA.	22027621	9618	NP_004286.2	TRAF4	NM_004295.2	Chr.17 24100531-24100580 (+)	CART1; MLN62; RNF83	ubiquitin ligase complex [goid 151] [evidence IEA]; nucleus [goid 5634] [pmid 7592751] [evidence TAS]	signal transduction [goid 7165] [pmid 7592751] [evidence TAS]; protein ubiquitination [goid 16567] [evidence IEA]; development [goid 7275] [evidence IEA]; regulation of apoptosis [goid 42981] [evidence IEA]	metal ion binding [goid 46872] [evidence IEA]; DNA binding [goid 3677] [pmid 7592751] [evidence TAS]; ubiquitin-protein ligase activity [goid 4842] [evidence IEA]; zinc ion binding [goid 8270] [evidence IEA]	RefSeq	NM_004295.2	1307	TTCCACCCCGACCCAAACTGGAAGAATTTCCAGAAGCCAGGCACGTGGCG	I	ILMN_1853	ILMN_1763104	4120609
MFSD5	2370682	1.36554	4.86709	427.365	19.4895	0	42	583.584	12.6073	NaN	0	47	Homo sapiens major facilitator superfamily domain containing 5 (MFSD5), mRNA.	31543149	84975	NP_116278.2	MFSD5	NM_032889.2	Chr.12 51934213-51934239:51934240-51934262 (+)	MGC11308				RefSeq	NM_032889.2	1518	TGAGGAGCCCTATGCCCCTGAGCTGTAACCCCACTCCAGGACAAGATAGC	S	ILMN_7062	ILMN_1702065	2370682
SPAG7	2060468	1.3655	6.82658	307.646	7.09002	0	42	420.091	9.38162	NaN	0	46	Homo sapiens sperm associated antigen 7 (SPAG7), mRNA.	4757715	9552	NP_004881.1	SPAG7	NM_004890.1	Chr.17 4803439-4803488 (-)	ACRP; FSA-1; MGC20134	nucleus [goid 5634] [evidence IEA]		nucleic acid binding [goid 3676] [evidence IEA]; protein binding [goid 5515] [pmid 14667819] [evidence IPI]	RefSeq	NM_004890.1	756	CTGCTATTAGAGCCCATCCTGGAGCCCCACCTCTGAACCACCTCCTACCA	S	ILMN_29563	ILMN_1684446	2060468
ASB6	5820309	1.36549	5.20255	192.48	6.26092	0	42	262.828	7.26105	NaN	0	45	Homo sapiens ankyrin repeat and SOCS box-containing 6 (ASB6), transcript variant 2, mRNA.	30089931	140459	NP_821066.1	ASB6	NM_177999.1	Chr.9 131436916-131436965 (-)	MGC1024; FLJ20548		intracellular signaling cascade [goid 7242] [evidence IEA]		RefSeq	NM_177999.1	4247	GCTCCCAGAGAGACTGCCTTCCCTACACTAGAAGTCCCCACAAAGGCTTC	A	ILMN_13316	ILMN_1806705	5820309
MTA1	5890408	1.36525	4.79986	221.409	8.20283	0	42	302.278	8.64534	NaN	0	49	Homo sapiens metastasis associated 1 (MTA1), mRNA.	14141149	9112	NP_004680.1	MTA1	NM_004689.2	Chr.14 105007804-105007853 (+)		nucleus [goid 5634] [evidence IEA]	regulation of transcription, DNA-dependent [goid 6355] [evidence IEA]; signal transduction [goid 7165] [pmid 8083195] [evidence TAS]	metal ion binding [goid 46872] [evidence IEA]; zinc ion binding [goid 8270] [evidence IEA]; transcription factor activity [goid 3700] [evidence IEA]	RefSeq	NM_004689.2	2362	GCTTTGTGTTTACTTTTTGGCTGGAGCGGAGATGAGGGGCCACCCCGTGC	S	ILMN_7788	ILMN_1671911	5890408
BOLA3	6270491	1.36512	5.2661	448.178	17.5066	0	36	611.817	13.5675	NaN	0	41	Homo sapiens bolA-like 3 (E. coli) (BOLA3), mRNA.	47086484	388962	NP_997717.1	BOLA3	NM_212552.1	Chr.2 74216213-74216262 (-)				transcription regulator activity [goid 30528] [evidence IEA]	RefSeq	NM_212552.1	323	GGATTGCGGATATTTACCTCTGTCCCCAAACGCTGACCACGCCCTGGCTG	S	ILMN_137433	ILMN_1786658	6270491
STARD10	6330754	1.36506	6.58726	116.712	3.03902	0	43	159.319	3.429	NaN	0	54	Homo sapiens START domain containing 10 (STARD10), mRNA.	15022798	10809	NP_006636.1	STARD10	NM_006645.1	Chr.11 72143800-72143835:72144394-72144407 (-)	PCTP2; CGI-52; MGC14401; NY-CO-28; SDCCAG28				RefSeq	NM_006645.1	1101	GGCTCCCAAGGCCATGAAGAAGATGTACAAGGCGTGCCTCAAGTACCCCG	S	ILMN_21400	ILMN_1717052	6330754
KIAA1967	2600255	1.36495	4.61587	295.852	13.3866	0	41	403.823	10.0046	NaN	0	48	Homo sapiens KIAA1967 (KIAA1967), transcript variant 1, mRNA.	40548406	57805	NP_066997.3	KIAA1967	NM_021174.4	Chr.8 22533638-22533687 (+)	DBC1; DBC-1			calcium ion binding [goid 5509] [evidence IEA]; protein binding [goid 5515] [pmid 14743216] [evidence IPI]	RefSeq	NM_021174.4	3689	GGCCATCACGGGAATGGAGTCCATGCTAGAAAGAGCTCAGTGTTGGGCTG	A	ILMN_12469	ILMN_1804789	2600255
SCAP	4570202	1.36494	4.97758	679.021	29.3489	0	51	926.824	20.435	NaN	0	40	Homo sapiens SREBP cleavage-activating protein (SCAP), mRNA.	66932901	22937	NP_036367.2	SCAP	NM_012235.2	Chr.3 47430247-47430296 (-)	KIAA0199	integral to membrane [goid 16021] [pmid 11726962] [evidence NAS]; Golgi stack [goid 5795] [evidence IEA]; membrane [goid 16020] [evidence IEA]; endoplasmic reticulum [goid 5783] [pmid 11726962] [evidence NAS]	lipid metabolism [goid 6629] [evidence IEA]; steroid metabolism [goid 8202] [evidence IEA]; sterol depletion response, SREBP target gene transcriptional activation [goid 6994] [pmid 11726962] [evidence IMP]; cholesterol metabolism [goid 8203] [evidence IEA]; positive regulation of low-density lipoprotein receptor biosynthesis [goid 45716] [pmid 11726974] [evidence NAS]; negative regulation of cho…	unfolded protein binding [goid 51082] [pmid 11726962] [evidence NAS]	RefSeq	NM_012235.2	4146	AATGCACTGAACCTGGACTTGGGGGAAAGAGCCGAGTATCTTCCAGCCGC	S	ILMN_7502	ILMN_1677534	4570202
HMOX1	3710035	1.36487	4.62611	5506.12	158.404	0	40	7515.12	275.871	NaN	0	29	Homo sapiens heme oxygenase (decycling) 1 (HMOX1), mRNA.	4504436	3162	NP_002124.1	HMOX1	NM_002133.1	Chr.22 34119915-34119964 (+)	HO-1; bK286B10	membrane fraction [goid 5624] [pmid 3345742] [evidence TAS]; microsome [goid 5792] [evidence IEA]; endoplasmic reticulum [goid 5783] [pmid 3345742] [evidence TAS]	heme oxidation [goid 6788] [evidence IEA]; positive regulation of I-kappaB kinase/NF-kappaB cascade [goid 43123] [pmid 12761501] [evidence IMP]	metal ion binding [goid 46872] [evidence IEA]; heme oxygenase (decyclizing) activity [goid 4392] [pmid 9884342] [evidence TAS]; signal transducer activity [goid 4871] [pmid 12761501] [evidence IMP]; iron ion binding [goid 5506] [evidence IEA]; oxidoreductase activity [goid 16491] [evidence IEA]	RefSeq	NM_002133.1	1271	TCAAGTATCCTTGTTGACACGGCCATGACCACTTTCCCCGTGGGCCATGG	S	ILMN_25059	ILMN_1800512	3710035
NCOR2	6860014	1.3648	6.99588	409.236	7.57387	0	36	558.524	13.7656	NaN	0	45	Homo sapiens nuclear receptor co-repressor 2 (NCOR2), mRNA.	56699487	9612	NP_006303.2	NCOR2	NM_006312.2	Chr.12 123375221-123375270 (-)	SMRT; CTG26; SMRTE; TRAC1; TNRC14; TRAC-1; SMRTE-tau	nucleus [goid 5634] [pmid 10097068] [evidence TAS]	regulation of transcription, DNA-dependent [goid 6355] [evidence IEA]	transcription corepressor activity [goid 3714] [pmid 7566127] [evidence TAS]; protein binding [goid 5515] [pmid 10713164] [evidence IPI]; DNA binding [goid 3677] [evidence IEA]; Notch binding [goid 5112] [pmid 10713164] [evidence IPI]	RefSeq	NM_006312.2	8468	CGTTGCCGCAGCGGTGGGAAGGAAAGGCAGATGTAAATGATGTGTTGGTT	S	ILMN_9079	ILMN_1698419	6860014
BCORL1	650048	1.36466	4.14116	79.1389	2.6988	0.0423358	36	107.998	4.26993	NaN	0	44	Homo sapiens BCL6 co-repressor-like 1 (BCORL1), mRNA.	33286441	63035	NP_068765.2	BCORL1	NM_021946.2	Chr.X 129019070-129019119 (+)	FLJ11362; B930011H20Rik				RefSeq	NM_021946.2	6528	AGAGAGGAGCTTGGGTTGCTTCCCTGTCCCCGCCCCCTCTGTGGCATTGT	S	ILMN_1829	ILMN_1767015	650048
K-ALPHA-1	5900156	1.3645	5.3386	6786.49	252.69	0	42	9260.17	210.667	NaN	0	37	Homo sapiens tubulin, alpha, ubiquitous (K-ALPHA-1), mRNA.	57013275	10376	NP_006073.2	K-ALPHA-1	NM_006082.2	Chr.12 47807972-47808007:47808008-47808021 (-)		protein complex [goid 43234] [evidence IEA]; microtubule [goid 5874] [evidence IEA]	microtubule-based movement [goid 7018] [evidence IEA]; protein polymerization [goid 51258] [evidence IEA]	nucleotide binding [goid 166] [evidence IEA]; structural molecule activity [goid 5198] [evidence IEA]; GTPase activity [goid 3924] [evidence IEA]; GTP binding [goid 5525] [evidence IEA]	RefSeq	NM_006082.2	1563	GGAGAGGAATACTAATTATCCATTCCTTTTGGCCCTGCAGCATGTCATGC	S	ILMN_26237	ILMN_1800261	5900156
MRPL34	6660253	1.36448	5.74562	260.132	6.52705	0	60	354.945	9.97465	NaN	0	48	Homo sapiens mitochondrial ribosomal protein L34 (MRPL34), nuclear gene encoding mitochondrial protein, mRNA.	22547132	64981	NP_076426.1	MRPL34	NM_023937.2	Chr.19 17278255-17278304 (+)	L34mt; MGC2633; MGC24974	mitochondrion [goid 5739] [evidence IEA]; ribosome [goid 5840] [evidence IEA]	protein biosynthesis [goid 6412] [evidence IEA]	structural constituent of ribosome [goid 3735] [evidence IEA]	RefSeq	NM_023937.2	571	TATTTTTGCAGGGAGCTGGGGAGCAGGAACGCCTCGGACCTGAGTGCTCT	S	ILMN_5839	ILMN_1783681	6660253
PHF23	1030376	1.36411	5.08305	301.025	9.73291	0	41	410.631	11.8302	NaN	0	40	Homo sapiens PHD finger protein 23 (PHF23), mRNA.	13236519	79142	NP_077273.1	PHF23	NM_024297.1	Chr.17 7079157-7079206 (-)	MGC2941; FLJ16355; FLJ22884; hJUNE-1b		regulation of transcription, DNA-dependent [goid 6355] [evidence IEA]	zinc ion binding [goid 8270] [evidence IEA]; protein binding [goid 5515] [evidence IEA]	RefSeq	NM_024297.1	1845	CCTGGCCAAGTGAGGAAGGAAAGCAGAAAGGTGACGATTCTCACTCACCT	S	ILMN_20271	ILMN_1746135	1030376
SYBL1	3440753	1.36404	3.15271	351.416	21.8688	0	29	479.344	18.7083	NaN	0	33	Homo sapiens synaptobrevin-like 1 (SYBL1), mRNA.	27545446	6845	NP_005629.1	SYBL1	NM_005638.3	Chr.X 154826199-154826248 (+)	VAMP7; VAMP-7; TI-VAMP	endoplasmic reticulum [goid 5783] [evidence IEA]; integral to membrane [goid 16021] [evidence NAS]; Golgi stack [goid 5795] [evidence IEA]	regulation of transcription, DNA-dependent [goid 6355] [evidence IEA]; vesicle-mediated transport [goid 16192] [evidence IEA]; protein transport [goid 15031] [evidence IEA]	transcription factor activity [goid 3700] [evidence IEA]	RefSeq	NM_005638.3	2161	GGCTCATGGTACCTGTTCTTCTATCCAAACCTTTCAATTCATGCTACCTG	S	ILMN_23960	ILMN_1690524	3440753
GPD1L	510301	1.36387	4.83252	205.917	8.66403	0	37	280.843	6.84054	NaN	0	44	Homo sapiens glycerol-3-phosphate dehydrogenase 1-like (GPD1L), mRNA.	34222096	23171	NP_055956.1	GPD1L	NM_015141.2	Chr.3 32185034-32185083 (+)	KIAA0089	glycerol-3-phosphate dehydrogenase complex [goid 9331] [evidence IEA]; cytoplasm [goid 5737] [evidence IEA]	glycerol-3-phosphate catabolism [goid 46168] [evidence IEA]; carbohydrate metabolism [goid 5975] [evidence IEA]	glycerol-3-phosphate dehydrogenase (NAD+) activity [goid 4367] [evidence IEA]; NAD binding [goid 51287] [evidence IEA]	RefSeq	NM_015141.2	3744	ATCCACACCAAGAGGGTGTTGTGATGAGGTGCCGGTGTGCAAAGGGAACT	S	ILMN_20489	ILMN_1694106	510301
FKSG30	1190278	1.36379	4.78828	987.826	23.4244	0	36	1347.19	51.6263	NaN	0	34	Homo sapiens actin-like protein (FKSG30), mRNA.	62990120	440915	NP_001017421.1	FKSG30	NM_001017421.1	Chr.2 132100979-132101028 (+)	ACT	actin filament [goid 5884] [evidence IEA]		protein binding [goid 5515] [evidence IEA]; structural constituent of cytoskeleton [goid 5200] [evidence IEA]; motor activity [goid 3774] [evidence IEA]	RefSeq	NM_001017421.1	822	CCTGGGCATGGAATCCTGTGGCATCCACAAAACTACCTTCAACTCCATAG	S	ILMN_2393	ILMN_1814998	1190278
AZI1	4200673	1.36287	5.36874	103.994	2.83731	0	58	141.73	4.19151	NaN	0	39	Homo sapiens 5-azacytidine induced 1 (AZI1), transcript variant 1, mRNA.	57863288	22994	NP_055799.1	AZI1	NM_014984.1	Chr.17 76778019-76778068 (-)	AZ1; Cep131				RefSeq	NM_014984.1	3538	ACAGAGGCTGGTGGTTGAGATGCCCACGGCTAAGCACCTGTGGCTGCATT	A	ILMN_3856	ILMN_1746206	4200673
COMMD6	3710392	1.36284	3.79102	1856.93	105.324	0	39	2530.7	72.4045	NaN	0	37	Homo sapiens COMM domain containing 6 (COMMD6), transcript variant 2, mRNA.	45333905	170622	NP_987091.1	COMMD6	NM_203495.1	Chr.13 75002393-75002403:75009801-75009812:75009901-75009927 (-)	Acrg				RefSeq	NM_203495.1	49	CGAGCCGCCGCTGGATGCTAAGTCCGATGTCACCAACCAGCTTGTAGATT	A	ILMN_3473	ILMN_1777378	3710392
FLJ37538	2760433	1.36249	5.47809	85.9976	2.45954	0	48	117.171	3.23102	NaN	0	35	Homo sapiens hypothetical protein FLJ37538 (FLJ37538), mRNA.	37537553	222950	NP_775835.2	FLJ37538	NM_173564.2	Chr.7 99930170-99930219 (+)					RefSeq	NM_173564.2	3393	TTTAGTTCTGGGGTGAGGGTCTAGTGCCAGGGATGGGCAGGATGATGGGG	S	ILMN_29448	ILMN_1722007	2760433
SH3BP5L	7320112	1.36158	6.34157	473.909	10.0366	0	41	645.266	16.9846	NaN	0	39	Homo sapiens SH3-binding domain protein 5-like (SH3BP5L), mRNA.	24308302	80851	NP_085148.1	SH3BP5L	NM_030645.1	Chr.1 247071517-247071566 (-)	KIAA1720				RefSeq	NM_030645.1	2889	AGATCTGGGTGCCTTGGGAGAACCAGTCCTTCCTTTTGACCCACCCCAGG	S	ILMN_3697	ILMN_1665384	7320112
ETF1	6200280	1.36156	4.03487	808.064	36.5487	0	51	1100.22	35.8602	NaN	0	37	Homo sapiens eukaryotic translation termination factor 1 (ETF1), mRNA.	4759033	2107	NP_004721.1	ETF1	NM_004730.1	Chr.5 137870147-137870196 (-)	ERF; RF1; ERF1; TB3-1; D5S1995; SUP45L1; MGC111066	cytoplasm [goid 5737] [evidence IEA]	protein biosynthesis [goid 6412] [evidence IEA]; translational termination [goid 6415] [evidence IEA]	translation release factor activity, codon specific [goid 16149] [evidence IEA]; protein binding [goid 5515] [pmid 9712840] [evidence IPI]; ribosome binding [goid 43022] [pmid 12867083] [evidence TAS]	RefSeq	NM_004730.1	3146	CCAACGTGGGAGACTTCACCGGAACAGGCTTTTTTGCTTTGGGCTCTGCT	S	ILMN_9222	ILMN_1815567	6200280
MRPL33	6370520	1.36052	4.67809	448.744	19.0252	0	41	610.526	15.5578	NaN	0	45	Homo sapiens mitochondrial ribosomal protein L33 (MRPL33), nuclear gene encoding mitochondrial protein, transcript variant 1, mRNA.	21735607	9553	NP_004882.1	MRPL33	NM_004891.2	Chr.2 27850819-27850868 (+)	C2orf1; RPL33L; MGC13694; MGC23922; MGC111093	ribosome [goid 5840] [evidence IEA]	protein biosynthesis [goid 6412] [evidence IEA]	structural constituent of ribosome [goid 3735] [evidence IEA]	RefSeq	NM_004891.2	125	CGAAGCTGGGACAGGTTTCTGCTTCAACACCAAGAGAAACCGACTGCGGG	I	ILMN_12897	ILMN_1731599	6370520
ZNF274	7610563	1.36051	4.69337	246.292	9.88582	0	44	335.083	9.03265	NaN	0	48	Homo sapiens zinc finger protein 274 (ZNF274), transcript variant ZNF274b, mRNA.	19743797	10782	NP_057408.2	ZNF274	NM_016324.2	Chr.19 63416425-63416474 (+)	ZF2; HFB101; DKFZp686K08243	nucleolus [goid 5730] [pmid 10777669] [evidence TAS]	regulation of transcription, DNA-dependent [goid 6355] [pmid 10520746] [evidence TAS]; transcription [goid 6350] [evidence IEA]	metal ion binding [goid 46872] [evidence IEA]; transcription corepressor activity [goid 3714] [pmid 10777669] [evidence TAS]; zinc ion binding [goid 8270] [evidence IEA]; transcription factor activity [goid 3700] [pmid 10777669] [evidence TAS]	RefSeq	NM_016324.2	2223	TGAGTGAGGACATTCCCAAAACCAAAGGACAACTGAGGAGACTGCCCAGC	A	ILMN_6185	ILMN_1815309	7610563
PRSS8	630471	1.36035	4.78699	62.5535	2.18682	0.613139	50	85.0949	2.52205	NaN	0	52	Homo sapiens protease, serine, 8 (prostasin) (PRSS8), mRNA.	21536453	5652	NP_002764.1	PRSS8	NM_002773.2	Chr.16 31050273-31050322 (-)	CAP1; PROSTASIN	extracellular space [goid 5615] [pmid 10077646] [evidence TAS]; integral to membrane [goid 16021] [evidence IEA]; plasma membrane [goid 5886] [pmid 7768952] [evidence TAS]	proteolysis and peptidolysis [goid 6508] [evidence IEA]	serine-type endopeptidase activity [goid 4252] [evidence IEA]	RefSeq	NM_002773.2	1872	GAACTGGGCTGGCGCTTGGATCTGGGGTGGGAGTAACAGGGCAGAAATGA	S	ILMN_14210	ILMN_1796461	630471
OLFML2A	2480471	1.36001	4.91694	665.071	28.4642	0	54	904.506	20.2318	NaN	0	55	Homo sapiens olfactomedin-like 2A (OLFML2A), mRNA.	32698794	169611	NP_872293.1	OLFML2A	NM_182487.1	Chr.9 126616630-126616679 (+)	FLJ00237; PRO34319	membrane [goid 16020] [evidence IEA]		latrotoxin receptor activity [goid 16524] [evidence IEA]	RefSeq	NM_182487.1	5609	CTTAAGCAACCTGCTCAGGGTCACGTCTCCAACAGGCAGTAGAGTCAAGG	S	ILMN_12652	ILMN_1761425	2480471
ACACA	1240139	1.35962	4.81673	249.935	10.8559	0	38	339.818	7.80459	NaN	0	44	Homo sapiens acetyl-Coenzyme A carboxylase alpha (ACACA), transcript variant 6, mRNA.	38679979	31	NP_000655.3	ACACA	NM_000664.3	Chr.17 32516223-32516272 (-)	ACC; ACAC; ACC1; ACCA		fatty acid biosynthesis [goid 6633] [evidence IEA]; metabolism [goid 8152] [evidence IEA]	acetyl-CoA carboxylase activity [goid 3989] [pmid 7905825] [evidence TAS]; nucleotide binding [goid 166] [evidence IEA]; biotin binding [goid 9374] [evidence IEA]; biotin carboxylase activity [goid 4075] [evidence IEA]; ATP binding [goid 5524] [evidence IEA]; ligase activity [goid 16874] [evidence IEA]	RefSeq	NM_000664.3	9867	TCTGACATTCCCACAGCCCCTCAAACATGCAAGGCTACTAAGGCAGGAGG	A	ILMN_137493	ILMN_1772123	1240139
[truncated: 21,565 more rows]
