# Supplementary material for: Identification and Tissue-Specific Characterization of Novel SHOX-Regulated Genes in Zebrafish Highlights SOX Family Members Among Other Genes
Source: Front Genet. 2021 May 27;12:688808. doi: 10.3389/fgene.2021.688808 (PMC8191631; doi:10.3389/fgene.2021.688808)
Supplement: Supplementary file 2 [file Data_Sheet_1.ZIP › Supplementary Table 2_Microarray_NHDF_6h.xls]

## Sheet: Tabelle1
Supplementary Table 2. List of differential expressed genes 6 hours upon SHOX overexpression.
ChipID(s):	1888849029			expression ratio to reference sample(s)
				array deviations between samples and reference samples
				bead standard errors between sample and reference sample
genes selected	22184
				Reference
		expression ratio relative to "6h_HM_SHOX"		1888849029				1888849029
		6h_wt_SHOX		6h_HM_SHOX				6h_wt_SHOX
Symbol	ProbeID	regul.	Bead_Sdev_Diff	Avg_signal	Std_err	p-val	Diff_score	Avg_signal	Std_err	p-val	Diff_score	Description	gi (NCBI)	Entrez	Protein	GeneCards	Ensembl	Location and Orientation	Synonyms, Aliases	Ontology Component	Ontology Process	Ontology Function	Source	Source_ID	Start	Probe Sequence	Type	Transcript (ILL)	Probe_ID (ILL)	Array_Address_ID
SOX8	6270241	6.41048	30.982	153.974	3.87802	0	45	987.047	23.0109	0	47	Homo sapiens SRY (sex determining region Y)-box 8 (SOX8), mRNA.	30179902	30812	NP_055402.2	SOX8	NM_014587.2	Chr.16 976876-976925 (+)	MGC24837	nucleus [goid 5634] [evidence IEA]	regulation of transcription, DNA-dependent [goid 6355] [evidence IEA]; transcription [goid 6350] [evidence IEA]; regulation of transcription from RNA polymerase II promoter [goid 6357] [pmid 10684944] [evidence TAS]; central nervous system development [goid 7417] [pmid 10662550] [evidence TAS]	RNA polymerase II transcription factor activity [goid 3702] [pmid 10684944] [evidence TAS]; transcription factor activity [goid 3700] [pmid 10684944] [evidence NAS]; DNA binding [goid 3677] [evidence IEA]	RefSeq	NM_014587.2	2945	AGGACGCACCCTCACTCCCCTGCTGCCTTCACTCCTTTCTGACCAAGCAA	S	ILMN_30180	ILMN_1789244	6270241
HES5	5960040	2.53033	15.2987	130.899	4.20266	0	34	331.216	8.89115	0	45	Homo sapiens hairy and enhancer of split 5 (Drosophila) (HES5), mRNA.	58219047	388585	NP_001010926.1	HES5	NM_001010926.1	Chr.1 2450120-2450169 (-)		nucleus [goid 5634] [evidence IEA]	regulation of transcription, DNA-dependent [goid 6355] [evidence IEA]	transcription regulator activity [goid 30528] [evidence IEA]; DNA binding [goid 3677] [evidence IEA]	RefSeq	NM_001010926.1	1180	GGATTCCTCTGTGTGGGTGGATGCGTGTGGGCACGACTTTGTACTCAGAA	S	ILMN_17780	ILMN_1794742	5960040
NUAK2	6420433	2.2721	12.9241	107.25	2.67793	0	54	243.683	7.87855	0	57	Homo sapiens NUAK family, SNF1-like kinase, 2 (NUAK2), mRNA.	13569921	81788	NP_112214.1	NUAK2	NM_030952.1	Chr.1 203538685-203538734 (-)	SNARK; FLJ90349; DKFZP434J037; DKFZp686F01113		protein amino acid phosphorylation [goid 6468] [evidence IEA]	protein serine/threonine kinase activity [goid 4674] [evidence IEA]; transferase activity [goid 16740] [evidence IEA]; nucleotide binding [goid 166] [evidence IEA]; ATP binding [goid 5524] [evidence IEA]	RefSeq	NM_030952.1	2480	GGCACCCCTAATGTGCATGAGGCATCCTGGGAATGGTCTGGAGTAACGCT	S	ILMN_13538	ILMN_1789793	6420433
RGS16	3140139	2.19289	12.0897	280.687	9.50727	0	30	615.516	18.1882	0	53	Homo sapiens regulator of G-protein signalling 16 (RGS16), mRNA.	34452689	6004	NP_002919.2	RGS16	NM_002928.2	Chr.1 180834537-180834586 (-)	RGS-R; A28-RGS14; A28-RGS14P		visual perception [goid 7601] [pmid 9469939] [evidence TAS]; negative regulation of signal transduction [goid 9968] [evidence IEA]; regulation of G-protein coupled receptor protein signaling pathway [goid 8277] [pmid 10747990] [evidence TAS]	signal transducer activity [goid 4871] [evidence IEA]; GTPase activator activity [goid 5096] [pmid 10747990] [evidence TAS]; calmodulin binding [goid 5516] [pmid 10747990] [evidence TAS]	RefSeq	NM_002928.2	2221	GCCTGACTGTCTCCCTTTCTCTACCAGACTCTACCTCTGAATGTGCTGGG	S	ILMN_16445	ILMN_1800834	3140139
BCOR	2230731	2.12128	13.0684	526.951	13.9538	0	59	1117.81	31.2587	0	41	Homo sapiens BCL6 co-repressor (BCOR), transcript variant 1, mRNA.	21071036	54880	NP_060215.4	BCOR	NM_017745.4	Chr.X 39795901-39795950 (-)	MAA2; ANOP2; FLJ20285; KIAA1575; MGC71031	nucleus [goid 5634] [pmid 10898795] [evidence IDA]	negative regulation of transcription, DNA-dependent [goid 45892] [pmid 10898795] [evidence IDA]; transcription [goid 6350] [evidence IEA]; chromatin modification [goid 16568] [evidence IEA]	transcription corepressor activity [goid 3714] [pmid 10898795] [evidence IDA]; histone deacetylase binding [goid 42826] [pmid 10898795] [evidence IPI]; transcription factor binding [goid 8134] [pmid 10898795] [evidence IPI]	RefSeq	NM_017745.4	5772	GGCCATGACTGTAGAGTGGTCAGAACTGTGTGGTTGGTTTGAGGGAGCGA	I	ILMN_24714	ILMN_1773117	2230731
SNF1LK	1440576	2.11359	13.5983	343.42	7.36876	0	40	725.851	20.7547	0	41	Homo sapiens SNF1-like kinase (SNF1LK), mRNA.	48762713	150094	NP_775490.1	SNF1LK	NM_173354.2	Chr.21 43659254-43659303 (-)	MSK; SIK	cytoplasm [goid 5737] [evidence ISS]	regulation of cell differentiation [goid 45595] [evidence ISS]; cell cycle [goid 7049] [evidence IEA]; protein amino acid phosphorylation [goid 6468] [evidence ISS]; regulation of progression through mitotic cell cycle [goid 7346] [evidence ISS]; protein kinase cascade [goid 7243] [evidence ISS]	nucleotide binding [goid 166] [evidence IEA]; magnesium ion binding [goid 287] [evidence ISS]; transferase activity [goid 16740] [evidence IEA]; protein serine/threonine kinase activity [goid 4674] [evidence ISS]; ATP binding [goid 5524] [evidence ISS]; protein-tyrosine kinase activity [goid 4713] [evidence IEA]	RefSeq	NM_173354.2	4231	CCATCTTGGGGCAGCCAGGCCCTTGCCTTCATTTTTACAGAGGTAGCACA	S	ILMN_23486	ILMN_1717639	1440576
HSPA6	1010136	2.07743	12.4653	921.19	26.498	0	41	1913.7	53.1243	0	62	Homo sapiens heat shock 70kDa protein 6 (HSP70B') (HSPA6), mRNA.	42822885	3310	NP_002146.2	HSPA6	NM_002155.3	Chr.1 159762993-159763004:159763005-159763042 (+)			protein folding [goid 6457] [evidence IEA]; response to unfolded protein [goid 6986] [pmid 2327978] [evidence TAS]	nucleotide binding [goid 166] [evidence IEA]; ATP binding [goid 5524] [evidence IEA]	RefSeq	NM_002155.3	2334	GAGGTTGATTGAATGGCCCTTCGTGATAAGTCAGCTGTGACTGTCAGGGC	S	ILMN_5976	ILMN_1806165	1010136
LOH3CR2A	4480615	1.94639	11.0022	226.305	5.52219	0	49	440.477	13.9441	0	56	Homo sapiens loss of heterozygosity, 3, chromosomal region 2, gene A (LOH3CR2A), mRNA.	7106370	29931	NP_037475.1	LOH3CR2A	NM_013343.1	Chr.3 8590348-8590397 (+)	NAG7; ERR10; NAG-7; ERR-10				RefSeq	NM_013343.1	1458	CGATCTCCTGGTCTGATTCCTTTGGGTCTCTAATAATGGAAACTGCAAGG	S	ILMN_5530	ILMN_1729311	4480615
ARC	5810687	1.91978	9.35391	223.851	7.18484	0	41	429.744	14.8266	0	37	Homo sapiens activity-regulated cytoskeleton-associated protein (ARC), mRNA.	56676395	23237	NP_056008.1	ARC	NM_015193.3	Chr.8 143689630-143689679 (-)	KIAA0278				RefSeq	NM_015193.3	2675	CAGACCACTCTGACAAGTCTTCAGCCCACACCCTGCCAGCCCCACAGATT	S	ILMN_28586	ILMN_1711120	5810687
TRIB1	2710044	1.88795	10.5386	1677.56	49.3038	0	41	3167.14	92.0419	0	52	Homo sapiens tribbles homolog 1 (Drosophila) (TRIB1), mRNA.	40788016	10221	NP_079471.1	TRIB1	NM_025195.2	Chr.8 126519685-126519734 (+)	C8FW; GIG2; SKIP1		protein amino acid phosphorylation [goid 6468] [evidence IEA]	transferase activity [goid 16740] [evidence IEA]; nucleotide binding [goid 166] [evidence IEA]; protein kinase activity [goid 4672] [evidence IEA]; protein binding [goid 5515] [pmid 15299019] [evidence IPI]; ATP binding [goid 5524] [evidence IEA]	RefSeq	NM_025195.2	3491	GACTAAGGACTCTGGGCTGGCAGGGCCTTCTGCCGGGAAAGCTAGAAACA	S	ILMN_29203	ILMN_1767754	2710044
EPHA2	2060192	1.87934	14.7905	474.35	9.3725	0	56	891.465	18.8291	0	41	Homo sapiens EPH receptor A2 (EPHA2), mRNA.	32967310	1969	NP_004422.2	EPHA2	NM_004431.2	Chr.1 16323557-16323606 (-)	ECK	membrane [goid 16020] [evidence IEA]; integral to plasma membrane [goid 5887] [pmid 2174105] [evidence TAS]	signal transduction [goid 7165] [pmid 2174105] [evidence TAS]; development [goid 7275] [pmid 7918100] [evidence TAS]; transmembrane receptor protein tyrosine kinase signaling pathway [goid 7169] [evidence IEA]; protein amino acid phosphorylation [goid 6468] [evidence IEA]	nucleotide binding [goid 166] [evidence IEA]; receptor activity [goid 4872] [evidence IEA]; transferase activity [goid 16740] [evidence IEA]; protein serine/threonine kinase activity [goid 4674] [evidence IEA]; ATP binding [goid 5524] [evidence IEA]; ephrin receptor activity [goid 5003] [evidence IEA]	RefSeq	NM_004431.2	3758	GAGTGTCCTGCCCATGCCCCAGTCGGCCCCATCTCTCATCCTTTTGGATA	S	ILMN_3597	ILMN_1700527	2060192
NPTX1	3840193	1.78406	11.1028	1181.74	35.8782	0	31	2108.29	47.5736	0	37	Homo sapiens neuronal pentraxin I (NPTX1), mRNA.	55770877	4884	NP_002513.2	NPTX1	NM_002522.2	Chr.17 76055349-76055398 (-)	NP1; MGC105123; DKFZp686J2446		synaptic transmission [goid 7268] [pmid 8884281] [evidence TAS]; transport [goid 6810] [pmid 8884281] [evidence TAS]; central nervous system development [goid 7417] [pmid 8884281] [evidence TAS]	calcium ion binding [goid 5509] [evidence IEA]	RefSeq	NM_002522.2	5266	GCAGCCTTTTGGGTATCAAATGGGTCAAAACCATGGGACCTGCCACCTCC	I	ILMN_5048	ILMN_1814221	3840193
BHLHB2	5810392	1.77943	9.55652	2127.02	48.7074	0	41	3784.88	124.773	0	30	Homo sapiens basic helix-loop-helix domain containing, class B, 2 (BHLHB2), mRNA.	4503298	8553	NP_003661.1	BHLHB2	NM_003670.1	Chr.3 5001452-5001501 (+)	DEC1; STRA13; Stra14; SHARP-2	nucleus [goid 5634] [pmid 9240428] [evidence NAS]	regulation of transcription, DNA-dependent [goid 6355] [pmid 9240428] [evidence NAS]	transcription factor activity [goid 3700] [pmid 9240428] [evidence NAS]	RefSeq	NM_003670.1	2510	GGTCCAGAGTACTTGTTTTCCCGATGTGTCCAGCCAGCTCCGCAGCAGCT	S	ILMN_24095	ILMN_1768534	5810392
GADD45B	2810270	1.75807	10.2675	1451.48	38.3462	0	39	2551.8	68.8186	0	40	Homo sapiens growth arrest and DNA-damage-inducible, beta (GADD45B), mRNA.	9945331	4616	NP_056490.1	GADD45B	NM_015675.1	Chr.19 2429064-2429113 (+)	MYD118; GADD45BETA; DKFZP566B133		activation of MAPKKK activity [goid 185] [pmid 9827804] [evidence TAS]; apoptosis [goid 6915] [pmid 9827804] [evidence TAS]; cell differentiation [goid 30154] [evidence IEA]; response to stress [goid 6950] [pmid 9827804] [evidence TAS]		RefSeq	NM_015675.1	921	GACCACACTTTGGGACTTGGGAGCTGGGGCTGAAGTTGCTCTGTACCCAT	S	ILMN_138334	ILMN_1718977	2810270
ATOH8	130068	1.75108	8.11	139.189	5.02667	0	50	243.73	7.86373	0	43	Homo sapiens atonal homolog 8 (Drosophila) (ATOH8), mRNA.	34222346	84913	NP_116216.1	ATOH8	NM_032827.3	Chr.2 85868440-85868489 (+)	HATH6; FLJ14708	nucleus [goid 5634] [evidence IEA]	regulation of transcription [goid 45449] [evidence IEA]	transcription regulator activity [goid 30528] [evidence IEA]	RefSeq	NM_032827.3	2175	TGAGGAAGGAGTAGAGGCTGGGTTGGCTGGAGCCGTCCTACTGGGCAAGA	S	ILMN_19598	ILMN_1654065	130068
FGFR3	2340541	1.73961	8.84731	148.251	6.49314	0	29	257.897	5.9001	0	40	Homo sapiens fibroblast growth factor receptor 3 (achondroplasia, thanatophoric dwarfism) (FGFR3), transcript variant 1, mRNA.	13112046	2261	NP_000133.1	FGFR3	NM_000142.2	Chr.4 1780312-1780361 (+)	ACH; CEK2; JTK4; CD333; HSFGFR3EX	integral to plasma membrane [goid 5887] [pmid 10918587] [evidence TAS]	skeletal development [goid 1501] [pmid 8601314] [evidence TAS]; fibroblast growth factor receptor signaling pathway [goid 8543] [pmid 10918587] [evidence TAS]; MAPKKK cascade [goid 165] [pmid 10918587] [evidence TAS]; protein amino acid phosphorylation [goid 6468] [evidence IEA]; cell growth [goid 16049] [evidence NAS]; JAK-STAT cascade [goid 7259] [pmid 10918587] [evidence TAS]	protein self binding [goid 42802] [pmid 14732692] [evidence IPI]; nucleotide binding [goid 166] [evidence IEA]; receptor activity [goid 4872] [evidence IEA]; transferase activity [goid 16740] [evidence IEA]; fibroblast growth factor receptor activity [goid 5007] [pmid 7923141] [evidence NAS]; ATP binding [goid 5524] [evidence IEA]; protein-tyrosine kinase activity [goid 4713] [evidence IEA]	RefSeq	NM_000142.2	3985	TCACCCAAACCGGCAGGTGCGATTTTGTTAACCCAGCGACGAACTTTCCG	A	ILMN_22960	ILMN_1723123	2340541
SH3BP5L	7320112	1.71096	9.93013	154.309	4.3371	0	39	264.017	6.71088	0	42	Homo sapiens SH3-binding domain protein 5-like (SH3BP5L), mRNA.	24308302	80851	NP_085148.1	SH3BP5L	NM_030645.1	Chr.1 247071517-247071566 (-)	KIAA1720				RefSeq	NM_030645.1	2889	AGATCTGGGTGCCTTGGGAGAACCAGTCCTTCCTTTTGACCCACCCCAGG	S	ILMN_3697	ILMN_1665384	7320112
BCL2L1	2350358	1.70414	8.61636	402.687	13.6864	0	27	686.236	19.2218	0	43	Homo sapiens BCL2-like 1 (BCL2L1), nuclear gene encoding mitochondrial protein, transcript variant 1, mRNA.	20336334	598	NP_612815.1	BCL2L1	NM_138578.1	Chr.20 29716123-29716172 (-)	BCLX; BCL2L; Bcl-X; bcl-xL; bcl-xS; BCL-XL/S; DKFZp781P2092	integral to membrane [goid 16021] [evidence IEA]; membrane [goid 16020] [evidence IEA]; mitochondrion [goid 5739] [pmid 10365962] [evidence TAS]; mitochondrial outer membrane [goid 5741] [pmid 12667443] [evidence NAS]	regulation of apoptosis [goid 42981] [evidence IEA]; negative regulation of survival gene product activity [goid 8634] [pmid 8358789] [evidence TAS]; apoptotic mitochondrial changes [goid 8637] [pmid 9393856] [evidence TAS]; anti-apoptosis [goid 6916] [pmid 10365962] [evidence TAS]	protein self binding [goid 42802] [pmid 15131699] [evidence IPI]	RefSeq	NM_138578.1	2308	AGCGTGTCTGTATTTATGTGTGAGGAGCTGCTGGCTTGCAGTGCGCGTGC	A	ILMN_12148	ILMN_1654118	2350358
RKHD3	4210450	1.68526	9.08609	201.962	5.64737	0	44	340.357	9.58421	0	59	Homo sapiens ring finger and KH domain containing 3 (RKHD3), mRNA.	47894110	84206	NP_115622.2	RKHD3	NM_032246.3	Chr.15 80121997-80122046 (-)	RNF195; DKFZp434J0617	ubiquitin ligase complex [goid 151] [evidence IEA]	protein amino acid autophosphorylation [goid 46777] [evidence ISS]; calcium-mediated signaling [goid 19722] [evidence ISS]; positive regulation of transcription [goid 45941] [evidence ISS]; protein ubiquitination [goid 16567] [evidence IEA]; regulation of protein kinase activity [goid 45859] [evidence ISS]; MAPKKK cascade [goid 165] [evidence ISS]	calcium- and calmodulin-dependent protein kinase activity [goid 4685] [evidence ISS]; nucleic acid binding [goid 3676] [evidence IEA]; calmodulin binding [goid 5516] [evidence ISS]; ubiquitin-protein ligase activity [goid 4842] [evidence IEA]; zinc ion binding [goid 8270] [evidence IEA]; calcium ion binding [goid 5509] [evidence ISS]; protein-tyrosine kinase activity [goid 4713] [evidence ISS]	RefSeq	NM_032246.3	2534	GAATGTTCGTGGAAGGGCCAGGAGTTCCTGTGAAACCAGGATACTGCAGC	S	ILMN_29516	ILMN_1658989	4210450
IMP3	1780348	1.64604	8.80633	919.04	18.4184	0	63	1512.78	49.0038	0	49	Homo sapiens IMP3, U3 small nucleolar ribonucleoprotein, homolog (yeast) (IMP3), mRNA.	70908369	55272	NP_060755.1	IMP3	NM_018285.2	Chr.15 73718651-73718700 (-)	BRMS2; MRPS4; C15orf12; FLJ10968; DKFZp586L0118	nucleolus [goid 5730] [pmid 12655004] [evidence IDA]; ribonucleoprotein complex [goid 30529] [evidence IEA]	rRNA processing [goid 6364] [evidence IEA]	RNA binding [goid 3723] [evidence IEA]; protein binding [goid 5515] [pmid 12655004] [evidence IPI]	RefSeq	NM_018285.2	950	CTGGAAATCCCCACGCCCTGTTTCCCTTTATCGTCTTGTGGTTGGACTGG	S	ILMN_17898	ILMN_1733696	1780348
DNAJA4	7150603	1.64094	10.4462	724.428	16.6985	0	39	1188.74	27.7499	0	57	Homo sapiens DnaJ (Hsp40) homolog, subfamily A, member 4 (DNAJA4), mRNA.	33354248	55466	NP_061072.2	DNAJA4	NM_018602.2	Chr.15 76361232-76361281 (+)	MST104; MSTP104; PRO1472		protein folding [goid 6457] [evidence IEA]	metal ion binding [goid 46872] [evidence IEA]; heat shock protein binding [goid 31072] [evidence IEA]; unfolded protein binding [goid 51082] [evidence IEA]	RefSeq	NM_018602.2	2816	CCAGCTGCACGGACCAGGTTCCCGCAAAACATTGCCAGCTAGTGAGGCAT	S	ILMN_23222	ILMN_1776998	7150603
KIAA1737	3800050	1.63471	7.41588	172.428	4.80879	0	47	281.871	9.94908	0	39	Homo sapiens KIAA1737 (KIAA1737), mRNA.	32307174	85457	NP_219494.2	KIAA1737	NM_033426.2	Chr.14 76652899-76652948 (+)					RefSeq	NM_033426.2	3864	CGGAGGTGACCAGAAAGATCTCCATCGGTTGCCCAAGGCTGTAAGTAGTG	S	ILMN_24671	ILMN_1788347	3800050
TXNIP	6130674	1.62427	7.90334	2011.8	57.5167	0	28	3267.72	101.393	0	43	Homo sapiens thioredoxin interacting protein (TXNIP), mRNA.	5454161	10628	NP_006463.2	TXNIP	NM_006472.1	Chr.1 144153759-144153808 (+)	THIF; VDUP1; HHCPA78; EST01027	cellular component unknown [goid 8372] [evidence ND ]	biological process unknown [goid 4] [evidence ND ]	molecular function unknown [goid 5554] [evidence ND ]	RefSeq	NM_006472.1	2581	CAGCCATAGCACTTTGTTCACTGTCCTGTGTCAGAGCACTGAGCTCCACC	S	ILMN_9057	ILMN_1697448	6130674
C8orf13	1110301	1.61067	8.24615	171.238	3.64148	0	56	275.807	9.03954	0	46	Homo sapiens chromosome 8 open reading frame 13 (C8orf13), mRNA.	32698772	83648	NP_444509.1	C8orf13	NM_053279.1	Chr.8 11316511-11316560 (-)	D8S265; DKFZp761G151				RefSeq	NM_053279.1	3892	GGCTTGACGATGCCTGACCGAGTTCAAGACCCACACCCTGTAGCAATACC	S	ILMN_27702	ILMN_1687213	1110301
EDN1	4890487	1.58747	5.1891	453.138	13.729	0	40	719.344	37.5719	0	30	Homo sapiens endothelin 1 (EDN1), mRNA.	21359861	1906	NP_001946.2	EDN1	NM_001955.2	Chr.6 12404601-12404650 (+)	ET1	extracellular space [goid 5615] [pmid 2670930] [evidence TAS]; soluble fraction [goid 5625] [pmid 2670930] [evidence TAS]	cell-cell signaling [goid 7267] [evidence NR ]; signal transduction [goid 7165] [pmid 2670930] [evidence TAS]; regulation of blood pressure [goid 8217] [evidence NR ]; positive regulation of cell proliferation [goid 8284] [pmid 8144511] [evidence TAS]; regulation of vasoconstriction [goid 19229] [evidence IEA]; pathogenesis [goid 9405] [evidence IEA]	hormone activity [goid 5179] [pmid 2670930] [evidence TAS]	RefSeq	NM_001955.2	1158	CCACACAGGGGTGGAGTTTCTGACGAAGGTCCTAAGGGAGTGTTTGTGTC	S	ILMN_28724	ILMN_1682775	4890487
SLC25A37	1300100	1.58531	8.78432	223.998	5.63903	0	41	355.107	9.28626	0	55	Homo sapiens solute carrier family 25, member 37 (SLC25A37), transcript variant 1, mRNA.	7706149	51312	NP_057696.1	SLC25A37	NM_016612.1	Chr.8 23485399-23485448 (+)	MSC; MSCP; HT015; PRO1278; PRO1584; PRO2217	membrane [goid 16020] [evidence IEA]; integral to membrane [goid 16021] [evidence IEA]; mitochondrial inner membrane [goid 5743] [evidence IEA]	transport [goid 6810] [evidence IEA]	binding [goid 5488] [evidence IEA]	RefSeq	NM_016612.1	1147	TTTTTGCAGGGTGCTGCCTATGGGCCCTCTGCTCCCCAATGCCTTAGAGA	S	ILMN_138988	ILMN_1715969	1300100
RAI17	5310228	1.58138	10.1808	1480.22	35.6277	0	49	2340.78	48.9007	0	46	Homo sapiens retinoic acid induced 17 (RAI17), mRNA.	50234887	57178	NP_065071.1	RAI17	NM_020338.2	Chr.10 80745927-80745976 (+)	Zimp10; FLJ13541; KIAA1224				RefSeq	NM_020338.2	6689	CGTACACACATAAACACACCCACCAGTGCAGCCTGAAGTAACTCCCACAG	S	ILMN_985	ILMN_1771627	5310228
FKSG44	5490041	1.57667	8.70519	619.53	13.9797	0	50	976.793	27.0606	0	51	Homo sapiens FKSG44 gene (FKSG44), mRNA.	31982912	83786	NP_114110.1	FKSG44	NM_031904.2	Chr.11 64937348-64937397 (+)	FLJ32216	cytoskeleton [goid 5856] [evidence IEA]		binding [goid 5488] [evidence IEA]	RefSeq	NM_031904.2	3446	TTCTTCTCTGATGGGCGGGCGAGGGTGTGTTCGTGTGATGGGTTGGAGTG	S	ILMN_3387	ILMN_1781047	5490041
TNF	1660161	1.5644	6.99585	87.7631	2.9159	0	41	137.296	4.16447	0	46	Homo sapiens tumor necrosis factor (TNF superfamily, member 2) (TNF), mRNA.	25952110	7124	NP_000585.2	TNF	NM_000594.2	Chr.6 31653868-31653917 (+)	DIF; TNFA; TNFSF2; TNF-alpha	extracellular space [goid 5615] [evidence IEA]; membrane [goid 16020] [evidence IEA]; soluble fraction [goid 5625] [pmid 3856324] [evidence TAS]; integral to membrane [goid 16021] [evidence IEA]	immune response [goid 6955] [evidence IEA]; apoptosis [goid 6915] [pmid 3856324] [evidence TAS]; cell-cell signaling [goid 7267] [evidence NR ]; anti-apoptosis [goid 6916] [pmid 10748004] [evidence TAS]; regulation of transcription, DNA-dependent [goid 6355] [pmid 2537468] [evidence TAS]; signal transduction [goid 7165] [pmid 10820279] [evidence TAS]; response to wounding [goid 9611] [evidence NR…	tumor necrosis factor receptor binding [goid 5164] [pmid 3001529] [evidence TAS]; protein binding [goid 5515] [pmid 2848815] [evidence IPI]	RefSeq	NM_000594.2	1446	CCGTGAAAACGGAGCTGAACAATAGGCTGTTCCCATGTAGCCCCCTGGCC	S	ILMN_24087	ILMN_1728106	1660161
CRYAB	6290368	1.55577	6.86145	2461.83	81.7203	0	29	3830.05	117.687	0	47	Homo sapiens crystallin, alpha B (CRYAB), mRNA.	4503056	1410	NP_001876.1	CRYAB	NM_001885.1	Chr.11 111284752-111284801 (-)	CRYA2; CTPP2; HSPB5	cytoplasm [goid 5737] [evidence NR ]; nucleus [goid 5634] [evidence NR ]	visual perception [goid 7601] [evidence NR ]; transmembrane receptor protein tyrosine kinase signaling pathway [goid 7169] [pmid 15609325] [evidence NAS]; protein folding [goid 6457] [pmid 9731540] [evidence NAS]; muscle contraction [goid 6936] [pmid 9731540] [evidence TAS]	structural constituent of eye lens [goid 5212] [evidence IEA]; unfolded protein binding [goid 51082] [evidence NR ]	RefSeq	NM_001885.1	449	GTCCTCACTGTGAATGGACCAAGGAAACAGGTCTCTGGCCCTGAGCGCAC	S	ILMN_6827	ILMN_1729216	6290368
FOXQ1	5870544	1.55163	8.51963	625.168	14.373	0	40	970.028	26.1052	0	35	Homo sapiens forkhead box Q1 (FOXQ1), mRNA.	32526906	94234	NP_150285.2	FOXQ1	NM_033260.2	Chr.6 1259749-1259798 (+)	HFH1	nucleus [goid 5634] [evidence IEA]	regulation of transcription, DNA-dependent [goid 6355] [evidence IEA]; transcription [goid 6350] [evidence IEA]	transcription factor activity [goid 3700] [evidence IEA]	RefSeq	NM_033260.2	2075	TGCAGGCAACGGGCTACAGCTTTATTAGTGGTTCTCTAACTGTGGTCTCC	S	ILMN_9965	ILMN_1669046	5870544
SLC7A6	2480402	1.54788	6.05235	280.18	8.16183	0	43	433.684	17.2009	0	34	Homo sapiens solute carrier family 7 (cationic amino acid transporter, y+ system), member 6 (SLC7A6), mRNA.	56711325	9057	NP_003974.2	SLC7A6	NM_003983.3	Chr.16 66892822-66892871 (+)	LAT3; LAT-2; y+LAT-2; KIAA0245; DKFZp686K15246	membrane [goid 16020] [evidence IEA]; integral to membrane [goid 16021] [evidence IEA]; integral to plasma membrane [goid 5887] [pmid 9829974] [evidence TAS]; plasma membrane [goid 5886] [pmid 9829974] [evidence TAS]	transport [goid 6810] [pmid 9829974] [evidence TAS]; protein complex assembly [goid 6461] [pmid 9829974] [evidence TAS]; amino acid metabolism [goid 6520] [pmid 9829974] [evidence TAS]; amino acid transport [goid 6865] [evidence IEA]	amino acid-polyamine transporter activity [goid 5279] [evidence IEA]	RefSeq	NM_003983.3	5850	CCCGGGAGTGGATTCTAAATGTGATTTTCCTAGGCTACTGCAGGAGCCCC	S	ILMN_3730	ILMN_1812559	2480402
SERPINE1	2760707	1.54524	6.51057	6642.33	213.394	0	33	10264	342.879	0	40	Homo sapiens serpin peptidase inhibitor, clade E (nexin, plasminogen activator inhibitor type 1), member 1 (SERPINE1), mRNA.	10835158	5054	NP_000593.1	SERPINE1	NM_000602.1	Chr.7 100568583-100568632 (+)	PAI; PAI1; PAI-1; PLANH1	extracellular region [goid 5576] [pmid 14718574] [evidence NAS]	blood coagulation [goid 7596] [pmid 9207454] [evidence TAS]	plasminogen activator activity [goid 8243] [evidence IEA]; serine-type endopeptidase inhibitor activity [goid 4867] [evidence IEA]	RefSeq	NM_000602.1	2424	GGAGCAGAAATGCAAGGGGCTGCATGACCTACCAGGACAGAACTTTCCCC	S	ILMN_6244	ILMN_1744381	2760707
BTG2	110390	1.52548	6.26331	271.312	7.1758	0	38	413.882	15.5869	0	35	Homo sapiens BTG family, member 2 (BTG2), mRNA.	28872718	7832	NP_006754.1	BTG2	NM_006763.2	Chr.1 201544859-201544908 (+)	PC3; TIS21; MGC126063; MGC126064		regulation of transcription, DNA-dependent [goid 6355] [evidence IEA]; negative regulation of cell proliferation [goid 8285] [pmid 8944033] [evidence TAS]; transcription [goid 6350] [evidence IEA]; DNA repair [goid 6281] [pmid 8944033] [evidence TAS]	transcription factor activity [goid 3700] [evidence NR ]	RefSeq	NM_006763.2	2218	CCAAACACTCTCCCTACCCATTCCTGCCAGCTCTGCCTCCTTTTCAACTC	S	ILMN_9681	ILMN_1770085	110390
GAL	7380192	1.52047	6.55099	175.03	5.04847	0	43	266.129	8.85765	0	36	Homo sapiens galanin (GAL), mRNA.	27804312	51083	NP_057057.2	GAL	NM_015973.2	Chr.11 68212944-68212970:68214961-68214983 (+)	GALN; GLNN; MGC40167	extracellular region [goid 5576] [evidence IEA]	smooth muscle contraction [goid 6939] [evidence NAS]; insulin secretion [goid 30073] [pmid 1370155] [evidence NAS]; neuropeptide signaling pathway [goid 7218] [evidence IEA]; growth hormone secretion [goid 30252] [evidence NAS]	neuropeptide hormone activity [goid 5184] [pmid 1722333] [evidence NAS]	RefSeq	NM_015973.2	449	TGAGTTTCTGTCTTTCTTGCATCTCAAAGAGGCCGGTGCCCTCGACCGCC	S	ILMN_137045	ILMN_1682015	7380192
CACNA1G	5890092	1.51798	6.09309	79.713	2.71137	0.020202	32	121.003	4.06511	0	46	Homo sapiens calcium channel, voltage-dependent, alpha 1G subunit (CACNA1G), transcript variant 3, mRNA.	38505291	8913	NP_938406.1	CACNA1G	NM_198396.1	Chr.17 46059482-46059531 (+)	NBR13; Ca(V)T.1; MGC117234	voltage-gated calcium channel complex [goid 5891] [pmid 9495342] [evidence TAS]; membrane fraction [goid 5624] [evidence NR ]; integral to membrane [goid 16021] [evidence IEA]; membrane [goid 16020] [evidence IEA]	calcium ion transport [goid 6816] [evidence IEA]; cation transport [goid 6812] [evidence IEA]	low voltage-gated calcium channel activity [goid 8332] [pmid 9495342] [evidence TAS]; voltage-gated calcium channel activity [goid 5245] [evidence IEA]; calcium ion binding [goid 5509] [evidence IEA]; cation channel activity [goid 5261] [evidence IEA]	RefSeq	NM_198396.1	7775	CTTTTATGTGTCTCAGAATATTTTTGAGGCGAAGGCGTCTGTCTCTTGGC	I	ILMN_30023	ILMN_1703016	5890092
CXorf6	2640079	1.51385	7.02676	648.162	14.9848	0	46	981.223	32.4141	0	27	Homo sapiens chromosome X open reading frame 6 (CXorf6), mRNA.	4885170	10046	NP_005482.1	CXorf6	NM_005491.1	Chr.X 149432756-149432805 (+)	CG1; F18	cellular component unknown [goid 8372] [evidence ND ]	biological process unknown [goid 4] [evidence ND ]	molecular function unknown [goid 5554] [evidence ND ]	RefSeq	NM_005491.1	4257	GCTTGTGTGCACCCTCGTGGGGTTAAGGCGAGCTGTTCCTGGTTTAAAGC	S	ILMN_17288	ILMN_1680856	2640079
POLE3	4260154	1.5132	7.87133	878.434	20.071	0	38	1329.25	37.2017	0	39	Homo sapiens polymerase (DNA directed), epsilon 3 (p17 subunit) (POLE3), mRNA.	31543422	54107	NP_059139.2	POLE3	NM_017443.3	Chr.9 115209484-115209533 (-)	p17; YBL1; CHRAC17; CHARAC17	nucleus [goid 5634] [pmid 10801849] [evidence TAS]	DNA replication [goid 6260] [pmid 10801849] [evidence TAS]	epsilon DNA polymerase activity [goid 3893] [pmid 10801849] [evidence TAS]; transferase activity [goid 16740] [evidence IEA]; DNA binding [goid 3677] [evidence IEA]	RefSeq	NM_017443.3	1993	CTGTTGGCCTTTCTTAGCCTTTTTCTGTTTCCATTCAGTGCTCCAAGCGC	S	ILMN_3721	ILMN_1785198	4260154
RASD1	6180692	1.5071	6.589	692.136	18.6776	0	37	1043.12	34.5899	0	31	Homo sapiens RAS, dexamethasone-induced 1 (RASD1), mRNA.	22027484	51655	NP_057168.1	RASD1	NM_016084.3	Chr.17 17338731-17338780 (-)	AGS1; DEXRAS1; MGC:26290		intracellular protein transport [goid 6886] [evidence IEA]; signal transduction [goid 7165] [pmid 10673050] [evidence TAS]; G-protein coupled receptor protein signaling pathway [goid 7186] [pmid 10840027] [evidence TAS]; small GTPase mediated signal transduction [goid 7264] [evidence IEA]	nucleotide binding [goid 166] [evidence IEA]; GTPase activity [goid 3924] [pmid 10471929] [evidence TAS]; GTP binding [goid 5525] [evidence IEA]; guanyl-nucleotide exchange factor activity [goid 5085] [evidence NR ]	RefSeq	NM_016084.3	1441	GTCAGGACCCACGGGGCATTATCTTGTCTGTGATTCCGGGTTGCTGTGAC	S	ILMN_13561	ILMN_1740426	6180692
BNC1	6450379	1.49861	7.50287	529.026	13.0187	0	36	792.804	22.1382	0	42	Homo sapiens basonuclin 1 (BNC1), mRNA.	19743791	646	NP_001708.2	BNC1	NM_001717.2	Chr.15 81716601-81716650 (-)	BNC; BSN1; HsT19447	nucleus [goid 5634] [pmid 8034748] [evidence TAS]	positive regulation of cell proliferation [goid 8284] [pmid 8034748] [evidence TAS]; regulation of transcription, DNA-dependent [goid 6355] [evidence IEA]; epidermis development [goid 8544] [pmid 1332044] [evidence TAS]; transcription [goid 6350] [evidence IEA]	metal ion binding [goid 46872] [evidence IEA]; zinc ion binding [goid 8270] [evidence IEA]; transcription factor activity [goid 3700] [pmid 9099851] [evidence TAS]	RefSeq	NM_001717.2	3620	GAGGTCTCATATGTTACCCCAGGGAGTTCTCAGAGGATTGGGTTGGCCTC	I	ILMN_7662	ILMN_1751465	6450379
ADRB2	1580554	1.49173	6.04426	122.41	3.31885	0	49	182.603	6.63984	0	40	Homo sapiens adrenergic, beta-2-, receptor, surface (ADRB2), mRNA.	15718673	154	NP_000015.1	ADRB2	NM_000024.3	Chr.5 148188246-148188295 (+)	BAR; B2AR; ADRBR; ADRB2R; BETA2AR	lysosome [goid 5764] [pmid 9507004] [evidence TAS]; endosome [goid 5768] [pmid 10734107] [evidence TAS]; integral to plasma membrane [goid 5887] [pmid 9228019] [evidence TAS]; plasma membrane [goid 5886] [pmid 10734107] [evidence TAS]	G-protein coupled receptor protein signaling pathway [goid 7186] [pmid 9924018] [evidence TAS]; adenylate cyclase activation [goid 7190] [pmid 8386307] [evidence TAS]; G-protein signaling, coupled to cAMP nucleotide second messenger [goid 7188] [pmid 2823249] [evidence TAS]; activation of MAPK activity [goid 187] [pmid 9924018] [evidence TAS]; protein kinase cascade [goid 7243] [pmid 10734107] [e…	beta2-adrenergic receptor activity [goid 4941] [pmid 10734107] [evidence TAS]; rhodopsin-like receptor activity [goid 1584] [evidence IEA]; protein binding [goid 5515] [pmid 9560162] [evidence IPI]; receptor activity [goid 4872] [evidence IEA]	RefSeq	NM_000024.3	1878	CAGCTGTGAACATGGACTCTTCCCCCACTCCTCTTATTTGCTCACACGGG	S	ILMN_2022	ILMN_1695590	1580554
NPTX1	2450427	1.48925	6.04653	149.736	4.50151	0	40	222.994	7.6143	0	34	Homo sapiens neuronal pentraxin I (NPTX1), mRNA.	55770877	4884	NP_002513.2	NPTX1	NM_002522.2	Chr.17 76057281-76057330 (-)	NP1; MGC105123; DKFZp686J2446		synaptic transmission [goid 7268] [pmid 8884281] [evidence TAS]; transport [goid 6810] [pmid 8884281] [evidence TAS]; central nervous system development [goid 7417] [pmid 8884281] [evidence TAS]	calcium ion binding [goid 5509] [evidence IEA]	RefSeq	NM_002522.2	3334	GATAATCGTGCTTCCTCAGCGCCCGTCGGGTTGTGGCATCCTTGGATCTG	A	ILMN_5048	ILMN_1763750	2450427
MYC	7320056	1.48846	7.40442	2006.02	51.5377	0	57	2985.88	80.7963	0	57	Homo sapiens v-myc myelocytomatosis viral oncogene homolog (avian) (MYC), mRNA.	71774082	4609	NP_002458.2	MYC	NM_002467.3	Chr.8 128822272-128822321 (+)	c-Myc	nucleus [goid 5634] [pmid 15994933] [evidence IDA]	iron ion homeostasis [goid 6879] [pmid 9924025] [evidence TAS]; cell proliferation [goid 8283] [pmid 10962037] [evidence TAS]; positive regulation of cell proliferation [goid 8284] [pmid 15994933] [evidence IDA]; cell cycle arrest [goid 7050] [pmid 10962037] [evidence TAS]; regulation of transcription from RNA polymerase II promoter [goid 6357] [pmid 9924025] [evidence TAS]	protein binding [goid 5515] [pmid 12706874] [evidence IPI]; transcription factor activity [goid 3700] [pmid 9924025] [evidence TAS]	RefSeq	NM_002467.3	1775	CATCCTGTCCGTCCAAGCAGAGGAGCAAAAGCTCATTTCTGAAGAGGACT	S	ILMN_28130	ILMN_1753923	7320056
PLCXD1	2710743	1.47653	6.09025	154.646	5.72046	0	32	228.338	6.37965	0	40	Homo sapiens phosphatidylinositol-specific phospholipase C, X domain containing 1 (PLCXD1), mRNA.	8922994	55344	NP_060860.1	PLCXD1	NM_018390.1	Chr.X 159773-159822 (+)	FLJ11323; LL0XNC01-136G2.1		intracellular signaling cascade [goid 7242] [evidence IEA]	ornithine decarboxylase activator activity [goid 42978] [evidence ISS]; phospholipase C activity [goid 4629] [evidence IEA]	RefSeq	NM_018390.1	1840	GTACCCGGTTGCTACGGTGAAATGAAGGTGCCCCGCATCCAGAAAGACGC	S	ILMN_8273	ILMN_1747451	2710743
NOTCH1	6960397	1.47404	7.43546	302.164	7.81129	0	45	445.402	11.453	0	39	Homo sapiens Notch homolog 1, translocation-associated (Drosophila) (NOTCH1), mRNA.	27894367	4851	NP_060087.2	NOTCH1	NM_017617.2	Chr.9 138508852-138508901 (-)	hN1; TAN1	integral to membrane [goid 16021] [evidence NAS]; membrane [goid 16020] [evidence IEA]; nucleus [goid 5634] [pmid 10713164] [evidence TAS]	immune response [goid 6955] [pmid 1831692] [evidence NAS]; regulation of transcription, DNA-dependent [goid 6355] [evidence IEA]; transcription [goid 6350] [evidence IEA]; negative regulation of myoblast differentiation [goid 45662] [pmid 10713164] [evidence IMP]; Notch signaling pathway [goid 7219] [pmid 10713164] [evidence TAS]; regulation of development [goid 50793] [evidence IEA]; cell differ…	protein binding [goid 5515] [pmid 10713164] [evidence IPI]; receptor activity [goid 4872] [evidence IEA]; calcium ion binding [goid 5509] [evidence IEA]	RefSeq	NM_017617.2	9113	GTGGTGCCATCCCCAGGGGGCATGACCAGATGCGTCCCAAGATGTTGATT	S	ILMN_4175	ILMN_1729161	6960397
SNAI2	5960201	1.46861	6.2079	842.38	23.8353	0	38	1237.13	39.7527	0	44	Homo sapiens snail homolog 2 (Drosophila) (SNAI2), mRNA.	24497625	6591	NP_003059.1	SNAI2	NM_003068.3	Chr.8 49993911-49993918:49993919-49993960 (-)	SLUG; WS2D; SLUGH1; MGC10182	nucleus [goid 5634] [pmid 10866665] [evidence TAS]	regulation of transcription, DNA-dependent [goid 6355] [evidence IEA]; sensory perception of sound [goid 7605] [evidence IEA]; ectoderm and mesoderm interaction [goid 7499] [pmid 9182671] [evidence TAS]; transcription [goid 6350] [evidence IEA]; negative regulation of transcription from RNA polymerase II promoter [goid 122] [pmid 10866665] [evidence TAS]; development [goid 7275] [evidence IEA]	metal ion binding [goid 46872] [evidence IEA]; zinc ion binding [goid 8270] [evidence IEA]; DNA binding [goid 3677] [evidence IEA]	RefSeq	NM_003068.3	929	CCTGCACAAACATGAGGAATCTGGCTGCTGTGTAGCACACTGAGTGACGC	S	ILMN_29336	ILMN_1655740	5960201
SERTAD2	1240347	1.46786	5.93888	1402.18	48.3109	0	31	2058.21	62.1522	0	43	Homo sapiens SERTA domain containing 2 (SERTAD2), mRNA.	7661925	9792	NP_055570.1	SERTAD2	NM_014755.1	Chr.2 64712684-64712733 (-)	TRIP-Br2		regulation of transcription, DNA-dependent [goid 6355] [evidence IEA]; transcription [goid 6350] [evidence IEA]		RefSeq	NM_014755.1	5073	CTGCCCCGCACCTGGAGGCATGGAGTTGTGTGCATCCTGCTTATGTACAA	S	ILMN_4347	ILMN_1796072	1240347
UAP1L1	20446	1.45002	7.03645	162.859	3.95886	0	41	236.149	6.4569	0	39	Homo sapiens UDP-N-acteylglucosamine pyrophosphorylase 1-like 1 (UAP1L1), mRNA.	46409263	91373	NP_997192.1	UAP1L1	NM_207309.1	Chr.9 139098360-139098409 (+)	RP11-229P13.18		metabolism [goid 8152] [evidence IEA]	nucleotidyltransferase activity [goid 16779] [evidence IEA]	RefSeq	NM_207309.1	2749	GCAAACCATGCTGTGCCTTAGGGCCCTTCTCATAGCTGTTCCTCATGGCC	S	ILMN_20654	ILMN_1653712	20446
KRT17	4250360	1.449	6.26313	97.5857	2.68421	0	45	141.401	4.31159	0	42	Homo sapiens keratin 17 (KRT17), mRNA.	4557700	3872	NP_000413.1	KRT17	NM_000422.1	Chr.17 37029235-37029284 (-)	PC; K17; PC2; PCHC1	intermediate filament [goid 5882] [pmid 1281771] [evidence TAS]	epidermis development [goid 8544] [pmid 7539673] [evidence TAS]	protein binding [goid 5515] [pmid 16189514] [evidence IPI]; structural constituent of cytoskeleton [goid 5200] [pmid 1281771] [evidence TAS]	RefSeq	NM_000422.1	1434	CCCCTGCTTCAGTCCCTTCCCCATGCTTCCTTGCCTGATGACAATAAAGC	S	ILMN_5566	ILMN_1666845	4250360
PHF23	1030376	1.44818	4.93951	142.913	4.53432	0	35	206.964	8.43272	0	33	Homo sapiens PHD finger protein 23 (PHF23), mRNA.	13236519	79142	NP_077273.1	PHF23	NM_024297.1	Chr.17 7079157-7079206 (-)	MGC2941; FLJ16355; FLJ22884; hJUNE-1b		regulation of transcription, DNA-dependent [goid 6355] [evidence IEA]	zinc ion binding [goid 8270] [evidence IEA]; protein binding [goid 5515] [evidence IEA]	RefSeq	NM_024297.1	1845	CCTGGCCAAGTGAGGAAGGAAAGCAGAAAGGTGACGATTCTCACTCACCT	S	ILMN_20271	ILMN_1746135	1030376
ZFP36	6900204	1.44801	6.60647	4462.93	90.4715	0	31	6462.38	212.178	0	31	Homo sapiens zinc finger protein 36, C3H type, homolog (mouse) (ZFP36), mRNA.	4507960	7538	NP_003398.1	ZFP36	NM_003407.1	Chr.19 44591555-44591604 (+)	TTP; G0S24; GOS24; TIS11; NUP475; RNF162A	cytosol [goid 5829] [pmid 10751406] [evidence IDA]; nucleus [goid 5634] [evidence IEA]	mRNA catabolism [goid 6402] [pmid 11782475] [evidence IDA]	single-stranded RNA binding [goid 3727] [pmid 9703499] [evidence TAS]; metal ion binding [goid 46872] [evidence IEA]; zinc ion binding [goid 8270] [evidence IEA]; protein binding [goid 5515] [pmid 15231747] [evidence IPI]; mRNA binding [goid 3729] [pmid 11782475] [evidence IDA]; DNA binding [goid 3677] [evidence IEA]	RefSeq	NM_003407.1	1415	CCAGTGTCTCCTGGTAACTGGAACCTCTCCTGAGGGGGAATCCTGGTGCT	S	ILMN_1557	ILMN_1720829	6900204
DNAJB1	2360092	1.44515	6.54103	1775.31	57.8324	0	39	2565.59	62.9864	0	45	Homo sapiens DnaJ (Hsp40) homolog, subfamily B, member 1 (DNAJB1), mRNA.	5453689	3337	NP_006136.1	DNAJB1	NM_006145.1	Chr.19 14486977-14487026 (-)	HSPF1; Hsp40	nucleus [goid 5634] [evidence IEA]	protein folding [goid 6457] [evidence IEA]; response to unfolded protein [goid 6986] [pmid 8975727] [evidence TAS]	heat shock protein binding [goid 31072] [evidence IEA]; unfolded protein binding [goid 51082] [evidence IEA]	RefSeq	NM_006145.1	1788	CATTTCTGTAAGGCAATCTTGGCACACGTGGGGCTTACCAGTGGCCCAGG	S	ILMN_19740	ILMN_1775304	2360092
FOXC2	3360554	1.43828	6.19314	132.766	4.01241	0	40	190.954	5.38324	0	52	Homo sapiens forkhead box C2 (MFH-1, mesenchyme forkhead 1) (FOXC2), mRNA.	4885236	2303	NP_005242.1	FOXC2	NM_005251.1	Chr.16 85159883-85159932 (+)	MFH1; MFH-1; FKHL14	nucleus [goid 5634] [evidence IEA]	regulation of transcription, DNA-dependent [goid 6355] [evidence IEA]; mesoderm development [goid 7498] [pmid 8674414] [evidence TAS]; transcription [goid 6350] [evidence IEA]; transcription from RNA polymerase II promoter [goid 6366] [pmid 9169153] [evidence TAS]	transcription factor activity [goid 3700] [evidence IEA]; sequence-specific DNA binding [goid 43565] [evidence IEA]	RefSeq	NM_005251.1	1441	TACAGATCCACGCCGCCTCTCTATCGCCACGCAGCCCCCTACTCCTACGA	S	ILMN_6728	ILMN_1705201	3360554
FAM46B	4480193	1.43589	5.29846	74.1826	2.60355	0.0952381	46	106.518	3.49924	0	48	Homo sapiens family with sequence similarity 46, member B (FAM46B), mRNA.	34147473	115572	NP_443175.1	FAM46B	NM_052943.2	Chr.1 27204252-27204301 (-)	MGC16491; MGC20845; RP11-344H11.8				RefSeq	NM_052943.2	2164	GAGCCCTCCTGCCTGGGAGCTTGTTCTTTGGAAGGTGCTGAGCCTGAATT	S	ILMN_9808	ILMN_1808011	4480193
CHST3	5220678	1.43568	6.29703	576.511	18.2365	0	32	827.685	21.6513	0	42	Homo sapiens carbohydrate (chondroitin 6) sulfotransferase 3 (CHST3), mRNA.	19923280	9469	NP_004264.2	CHST3	NM_004273.2	Chr.10 73443100-73443149 (+)	C6ST; C6ST1	intrinsic to Golgi membrane [goid 31228] [evidence ISS]; integral to membrane [goid 16021] [evidence IEA]; Golgi stack [goid 5795] [evidence IEA]	sulfur metabolism [goid 6790] [pmid 9883891] [evidence IDA]; chondroitin sulfate biosynthesis [goid 30206] [pmid 9883891] [evidence IDA]; carbohydrate metabolism [goid 5975] [evidence IEA]	chondroitin 6-sulfotransferase activity [goid 8459] [pmid 9883891] [evidence IDA]; transferase activity [goid 16740] [evidence IEA]; sulfotransferase activity [goid 8146] [evidence IEA]	RefSeq	NM_004273.2	6745	CCGTTCCACATTGCTCCCAGCCCCATTGCTGTCACTGTCGTCCCAGATGT	S	ILMN_7808	ILMN_1723481	5220678
MN1	7400554	1.43538	5.73933	306.265	7.93454	0	50	439.609	15.2987	0	48	Homo sapiens meningioma (disrupted in balanced translocation) 1 (MN1), mRNA.	55956909	4330	NP_002421.3	MN1	NM_002430.2	Chr.22 26474782-26474831 (-)	MGCR; MGCR1; MGCR1-PEN; dJ353E16.2	cellular component unknown [goid 8372] [evidence ND ]	cell cycle [goid 7049] [evidence IEA]; negative regulation of progression through cell cycle [goid 45786] [evidence IEA]	molecular function unknown [goid 5554] [evidence ND ]	RefSeq	NM_002430.2	6989	GGCCGGGGAGCAAAGTGTCTTAACTTCTGTCTTTGACTTTCCCAGCGTTG	S	ILMN_3720	ILMN_1732197	7400554
SMAD7	5130373	1.43418	6.88106	1002.17	26.1664	0	40	1437.29	37.0679	0	37	Homo sapiens SMAD, mothers against DPP homolog 7 (Drosophila) (SMAD7), mRNA.	52856403	4092	NP_005895.1	SMAD7	NM_005904.2	Chr.18 44700724-44700773 (-)	MADH7; MADH8	nucleus [goid 5634] [evidence IEA]	regulation of transcription, DNA-dependent [goid 6355] [evidence IEA]; transforming growth factor beta receptor signaling pathway [goid 7179] [pmid 10823886] [evidence TAS]; response to stress [goid 6950] [pmid 9256479] [evidence TAS]; transcription [goid 6350] [evidence IEA]	transforming growth factor beta receptor, inhibitory cytoplasmic mediator activity [goid 30617] [pmid 9215638] [evidence TAS]; receptor signaling protein serine/threonine kinase signaling protein activity [goid 5076] [evidence NR ]; protein binding [goid 5515] [pmid 9256479] [evidence TAS]	RefSeq	NM_005904.2	2534	GCAGTCCCCTTCCCTCCAAGAAGGATTTGGTCCGTCATAACCCAAGGTAC	S	ILMN_10011	ILMN_1815941	5130373
EHD1	2850630	1.43305	8.52265	2118.93	47.8673	0	47	3036.52	59.7979	0	38	Homo sapiens EH-domain containing 1 (EHD1), mRNA.	30240931	10938	NP_006786.2	EHD1	NM_006795.2	Chr.11 64376872-64376921 (-)	PAST; PAST1; H-PAST; HPAST1	cellular component unknown [goid 8372] [evidence ND ]	biological process unknown [goid 4] [evidence ND ]	nucleotide binding [goid 166] [evidence IEA]; calcium ion binding [goid 5509] [evidence IEA]; protein binding [goid 5515] [pmid 15371016] [evidence IPI]; GTPase activity [goid 3924] [evidence IEA]; ATP binding [goid 5524] [evidence IEA]; GTP binding [goid 5525] [evidence IEA]	RefSeq	NM_006795.2	3319	CACTCCATACAGTATTAGGTGAGGATGGATGCGGGCGCTGTCCTTGCCGG	S	ILMN_17263	ILMN_1651832	2850630
HSPA1B	3440411	1.43051	4.40755	4339.92	135.76	0	40	6208.29	288.143	0	29	Homo sapiens heat shock 70kDa protein 1B (HSPA1B), mRNA.	26787974	3304	NP_005337.1	HSPA1B	NM_005346.3	Chr.6 31905663-31905712 (+)	HSP70-2	mitochondrion [goid 5739] [pmid 16130169] [evidence TAS]; endoplasmic reticulum [goid 5783] [pmid 16130169] [evidence TAS]; nucleus [goid 5634] [pmid 10205060] [evidence TAS]	response to unfolded protein [goid 6986] [pmid 10859165] [evidence TAS]; mRNA catabolism [goid 6402] [pmid 10205060] [evidence TAS]; anti-apoptosis [goid 6916] [pmid 16130169] [evidence TAS]; protein folding [goid 6457] [evidence IEA]	nucleotide binding [goid 166] [evidence IEA]; unfolded protein binding [goid 51082] [pmid 16130169] [evidence TAS]; ATP binding [goid 5524] [evidence IEA]	RefSeq	NM_005346.3	2161	GAGGTGGACTGTTGGGACTCAAGGACTTTGCTGCTGTTTTCCTATGTCAT	S	ILMN_25549	ILMN_1660436	3440411
CYP26B1	2510619	1.42883	7.7581	256.545	5.85114	0	52	366.558	8.3293	0	38	Homo sapiens cytochrome P450, family 26, subfamily B, polypeptide 1 (CYP26B1), mRNA.	33239448	56603	NP_063938.1	CYP26B1	NM_019885.2	Chr.2 72210302-72210351 (-)	CYP26A2; MGC129613; P450RAI-2; DKFZp686G0638	membrane [goid 16020] [evidence IEA]; microsome [goid 5792] [evidence NAS]; endoplasmic reticulum [goid 5783] [evidence NAS]	electron transport [goid 6118] [evidence NAS]	metal ion binding [goid 46872] [evidence IEA]; heme binding [goid 20037] [evidence IEA]; monooxygenase activity [goid 4497] [evidence NAS]; iron ion binding [goid 5506] [evidence IEA]	RefSeq	NM_019885.2	4051	AGCACTTTCGATGTTGGGCGCTGGCGTTTGTGTTCTGGGCACCACCGTGA	S	ILMN_28662	ILMN_1812297	2510619
WISP1	5420504	1.42703	6.19067	205.964	6.76	0	36	293.916	7.44725	0	47	Homo sapiens WNT1 inducible signaling pathway protein 1 (WISP1), transcript variant 1, mRNA.	18490998	8840	NP_003873.1	WISP1	NM_003882.2	Chr.8 134310466-134310515 (+)	CCN4; WISP1i	extracellular region [goid 5576] [evidence IEA]; soluble fraction [goid 5625] [pmid 9843955] [evidence TAS]	cell-cell signaling [goid 7267] [pmid 9843955] [evidence TAS]; signal transduction [goid 7165] [pmid 9843955] [evidence TAS]; Wnt receptor signaling pathway [goid 16055] [evidence IEA]; cell adhesion [goid 7155] [evidence IEA]; regulation of cell growth [goid 1558] [evidence IEA]	insulin-like growth factor binding [goid 5520] [evidence IEA]; protein binding [goid 5515] [evidence IEA]	RefSeq	NM_003882.2	2511	GGGCCTTTTCTGTGCCAGACATTGCTCTCAGTGCTTTGCATGTATTAGCT	I	ILMN_9186	ILMN_1713499	5420504
FLNC	2370672	1.42281	6.6119	2792.62	84.6219	0	39	3973.37	93.9583	0	50	Homo sapiens filamin C, gamma (actin binding protein 280) (FLNC), mRNA.	66279525	2318	NP_001449.2	FLNC	NM_001458.2	Chr.7 128286512-128286561 (+)	ABPA; ABPL; FLN2; ABP-280; ABP280A	actin cytoskeleton [goid 15629] [evidence NR ]		actin binding [goid 3779] [evidence IEA]; protein binding [goid 5515] [pmid 11038172] [evidence IPI]	RefSeq	NM_001458.2	9086	CAGCTGGGAGCTGCTTAGGTGGAAAACTCCAAATAAAGTGCGGCTGTCGC	S	ILMN_6391	ILMN_1715748	2370672
PTPNS1	1170497	1.41712	6.92383	1365.89	31.9758	0	52	1935.64	50.3118	0	51	Homo sapiens protein tyrosine phosphatase, non-receptor type substrate 1 (PTPNS1), mRNA.	18426910	140885	NP_542970.1	PTPNS1	NM_080792.1	Chr.20 1868371-1868420 (+)	BIT; MFR; P84; SIRP; MYD-1; SHPS1; SIRPA; CD172A; SHPS-1; SIRPalpha; SIRPalpha2; SIRP-ALPHA-1	integral to membrane [goid 16021] [evidence IEA]; plasma membrane [goid 5886] [pmid 9070220] [evidence TAS]	cell adhesion [goid 7155] [pmid 9070220] [evidence TAS]		RefSeq	NM_080792.1	3699	GAACCCCAGGAAAAGGAAGAGGTCGAACCAACCCTGCGGAAGGAGCATGG	S	ILMN_1639	ILMN_1758146	1170497
PROK2	2140497	1.41564	5.94681	117.621	3.05946	0	51	166.508	5.16131	0	46	Homo sapiens prokineticin 2 (PROK2), mRNA.	24475653	60675	NP_068754.1	PROK2	NM_021935.2	Chr.3 71903840-71903889 (-)	BV8; PK2; MIT1	extracellular region [goid 5576] [pmid 12466223] [evidence TAS]	cell proliferation [goid 8283] [pmid 12604792] [evidence IDA]; chemotaxis [goid 6935] [pmid 12604792] [evidence IDA]; neuropeptide signaling pathway [goid 7218] [evidence IEA]; positive regulation of smooth muscle contraction [goid 45987] [pmid 11259612] [evidence IDA]; angiogenesis [goid 1525] [pmid 12604792] [evidence IDA]; anti-apoptosis [goid 6916] [pmid 12604792] [evidence IDA]; spermatogene…	G-protein-coupled receptor binding [goid 1664] [pmid 12728244] [evidence TAS]	RefSeq	NM_021935.2	1011	CTTCAGCTCTGCTGTTGGGCTGGTGTGTGGACAGAAGGAATGGAAAGCCA	S	ILMN_16792	ILMN_1775257	2140497
STX1A	5130424	1.41512	6.45826	394.132	9.03126	0	58	557.745	16.3026	0	41	Homo sapiens syntaxin 1A (brain) (STX1A), mRNA.	4759181	6804	NP_004594.1	STX1A	NM_004603.1	Chr.7 72751550-72751599 (-)	STX1; HPC-1; p35-1	integral to membrane [goid 16021] [evidence IEA]; membrane [goid 16020] [evidence IEA]	regulation of insulin secretion [goid 50796] [pmid 15537656] [evidence TAS]; intracellular protein transport [goid 6886] [evidence IEA]; exocytosis [goid 6887] [evidence NR ]; neurotransmitter transport [goid 6836] [evidence IEA]	protein transporter activity [goid 8565] [evidence IEA]; protein binding [goid 5515] [pmid 10321247] [evidence IPI]	RefSeq	NM_004603.1	1941	CTGTGACCACTGTCCGTGTTGCCTTCTTGAACAGCGATTCCCCCCAACCC	S	ILMN_11463	ILMN_1791371	5130424
ASB1	6900138	1.41228	7.43595	337.51	7.94386	0	50	476.657	10.7689	0	43	Homo sapiens ankyrin repeat and SOCS box-containing 1 (ASB1), mRNA.	22208961	51665	NP_057198.1	ASB1	NM_016114.3	Chr.2 239025479-239025528 (+)	ASB-1; KIAA1146; MGC11165	intracellular [goid 5622] [pmid 11111040] [evidence IC ]	intracellular signaling cascade [goid 7242] [evidence IEA]; negative regulation of cytokine biosynthesis [goid 42036] [pmid 11111040] [evidence NAS]	molecular function unknown [goid 5554] [evidence ND ]	RefSeq	NM_016114.3	6649	GGGGGTGATGGAGACTGTGGGCAAGCCTGTTGTTTTTGGCCCCCTGTTGT	S	ILMN_11707	ILMN_1775797	6900138
LOC221955	5290553	1.40889	6.04565	291.684	6.88003	0	58	410.951	12.8477	0	41	Homo sapiens KCCR13L (LOC221955), mRNA.	21040276	221955	NP_631918.1	LOC221955	NM_139179.1	Chr.7 6415293-6415342 (-)			lipid metabolism [goid 6629] [evidence IEA]	triacylglycerol lipase activity [goid 4806] [evidence IEA]	RefSeq	NM_139179.1	2781	CTGGCTCTGGGGTCGGCCAGTGGATTCAGGAGTTGAAACAATAAAGCGCG	S	ILMN_1764	ILMN_1658885	5290553
C1orf174	3130288	1.40698	4.79481	464.846	16.9645	0	47	654.029	22.4915	0	36	Homo sapiens chromosome 1 open reading frame 174 (C1orf174), mRNA.	46409343	339448	NP_997239.1	C1orf174	NM_207356.1	Chr.1 3795762-3795811 (-)	RP13-531C17.2				RefSeq	NM_207356.1	1403	ACATGATGATGGCTTGAGTCAGCTGCAGGGCAGTGGGCTTAATGAGAGGG	S	ILMN_3872	ILMN_1781061	3130288
BRD8	4760041	1.40406	4.88604	196.213	5.06668	0	47	275.495	11.1595	0	41	Homo sapiens bromodomain containing 8 (BRD8), transcript variant 3, mRNA.	34452708	10902	NP_899203.1	BRD8	NM_183359.1	Chr.5 137524653-137524656:137525384-137525429 (-)	SMAP; p120; SMAP2	nucleus [goid 5634] [pmid 8611617] [evidence NAS]	transcription [goid 6350] [evidence IEA]; regulation of transcription from RNA polymerase II promoter [goid 6357] [pmid 9368056] [evidence TAS]; chromatin modification [goid 16568] [evidence IEA]; cell surface receptor linked signal transduction [goid 7166] [pmid 9368056] [evidence TAS]; regulation of cell growth [goid 1558] [evidence IEA]	transcription coactivator activity [goid 3713] [pmid 9368056] [evidence TAS]; thyroid hormone receptor activity [goid 4887] [pmid 9368056] [evidence TAS]; transcription factor activity [goid 3700] [pmid 8611617] [evidence NAS]; ligand-regulated transcription factor activity [goid 3706] [pmid 9368056] [evidence TAS]	RefSeq	NM_183359.1	2355	CCTGTTACAGATGACATAGCACCTGGCTACCACAGCATTGTGCAGAGGCC	A	ILMN_10431	ILMN_1701711	4760041
CEBPA	2650148	1.40256	6.3241	156.852	3.35628	0	59	219.993	6.62802	0	44	Homo sapiens CCAAT/enhancer binding protein (C/EBP), alpha (CEBPA), mRNA.	28872793	1050	NP_004355.2	CEBPA	NM_004364.2	Chr.19 38483061-38483110 (-)	CEBP; C/EBP-alpha	nucleus [goid 5634] [pmid 8758458] [evidence NAS]	regulation of transcription, DNA-dependent [goid 6355] [evidence IEA]; generation of precursor metabolites and energy [goid 6091] [pmid 8643605] [evidence TAS]; transcription [goid 6350] [pmid 15664994] [evidence IDA]; transcription from RNA polymerase II promoter [goid 6366] [pmid 8643605] [evidence TAS]; myeloid cell differentiation [goid 30099] [pmid 15664994] [evidence NAS]; cytokine and chem…	RNA polymerase II transcription factor activity, enhancer binding [goid 3705] [pmid 8758458] [evidence NAS]; transcription factor binding [goid 8134] [pmid 15664994] [evidence IPI]; protein dimerization activity [goid 46983] [evidence IEA]; sequence-specific DNA binding [goid 43565] [evidence IEA]	RefSeq	NM_004364.2	2050	GCCCCAGCAGTGCCTTGTGCAATGTGAATGTGCGCGTCTCTGCTAAACCA	S	ILMN_27029	ILMN_1715715	2650148
FTSJ1	7100193	1.40128	6.25456	262.828	7.12803	0	49	368.297	9.73469	0	46	Homo sapiens FtsJ homolog 1 (E. coli) (FTSJ1), transcript variant 1, mRNA.	29029587	24140	NP_036412.1	FTSJ1	NM_012280.2	Chr.X 48229160-48229209 (+)	JM23; MRX9; SPB1; TRM7; CDLIV; MRX44		rRNA processing [goid 6364] [evidence IEA]	transferase activity [goid 16740] [evidence IEA]; methyltransferase activity [goid 8168] [evidence IEA]	RefSeq	NM_012280.2	1415	GGCCTGGACAAACAAGCCCTGAGGAGGGATCTGCAACAACCCTGAAGACA	A	ILMN_7629	ILMN_1727508	7100193
STIL	1090037	1.39928	4.99524	99.0178	3.39894	0	36	138.553	4.51571	0	35	Homo sapiens SCL/TAL1 interrupting locus (STIL), mRNA.	4506958	6491	NP_003026.1	STIL	NM_003035.1	Chr.1 47488519-47488568 (-)	SIL; DKFZp686O09161		cell proliferation [goid 8283] [pmid 8825637] [evidence TAS]		RefSeq	NM_003035.1	5052	CTCGAGATACAGCTTTTTGCAGTATGGTGGGTTGGTTTTGGTGTAACATC	S	ILMN_13235	ILMN_1807232	1090037
ZNF342	1410487	1.39786	5.27674	102.862	3.77953	0	40	143.786	3.97609	0	49	Homo sapiens zinc finger protein 342 (ZNF342), mRNA.	21687251	162979	NP_660331.1	ZNF342	NM_145288.1	Chr.19 50266619-50266668 (-)		nucleus [goid 5634] [evidence IEA]	regulation of transcription, DNA-dependent [goid 6355] [evidence IEA]; transcription [goid 6350] [evidence IEA]	metal ion binding [goid 46872] [evidence IEA]; zinc ion binding [goid 8270] [evidence IEA]; DNA binding [goid 3677] [evidence IEA]	RefSeq	NM_145288.1	1515	GTACCGCTGCCAACACCCATTGACCTCCTCGTTTTTGCCCGCCTTCTCCA	S	ILMN_7933	ILMN_1693242	1410487
ZNF581	6290088	1.39735	6.47077	314.263	7.77667	0	45	439.135	11.5212	0	54	Homo sapiens zinc finger protein 581 (ZNF581), mRNA.	50592985	51545	NP_057619.1	ZNF581	NM_016535.3	Chr.19 60848643-60848692 (+)	HSPC189; FLJ22550				RefSeq	NM_016535.3	1068	AAGTCTCTGGCCTCATAAAAGGTGGCTGTGGGTCGTCAGGAATCTGCGCC	S	ILMN_13004	ILMN_1679093	6290088
PFKFB4	7210438	1.39587	5.83142	258.954	7.81902	0	39	361.465	9.76016	0	52	Homo sapiens 6-phosphofructo-2-kinase/fructose-2,6-biphosphatase 4 (PFKFB4), mRNA.	19923257	5210	NP_004558.1	PFKFB4	NM_004567.2	Chr.3 48530189-48530238 (-)		cellular component unknown [goid 8372] [evidence ND ]	metabolism [goid 8152] [evidence IEA]; fructose 2,6-bisphosphate metabolism [goid 6003] [evidence NAS]	nucleotide binding [goid 166] [evidence IEA]; fructose-2,6-bisphosphate 2-phosphatase activity [goid 4331] [evidence IEA]; hydrolase activity [goid 16787] [evidence IEA]; kinase activity [goid 16301] [evidence IEA]; transferase activity [goid 16740] [evidence IEA]; ATP binding [goid 5524] [evidence IEA]; 6-phosphofructo-2-kinase activity [goid 3873] [pmid 10095107] [evidence NAS]	RefSeq	NM_004567.2	3372	GCTGGCGTGCCCATGTTGCAGATATTTTCCCGAGTTCCCCAGAATGGATG	S	ILMN_25315	ILMN_1653292	7210438
USP36	6650681	1.39503	6.79098	312.741	6.76033	0	51	436.283	11.4318	0	36	Homo sapiens ubiquitin specific peptidase 36 (USP36), mRNA.	35250685	57602	NP_079366.2	USP36	NM_025090.2	Chr.17 74295253-74295302 (-)	DUB1		ubiquitin-dependent protein catabolism [goid 6511] [evidence IEA]	cysteine-type endopeptidase activity [goid 4197] [evidence IEA]; ubiquitin thiolesterase activity [goid 4221] [evidence IEA]	RefSeq	NM_025090.2	5726	CAGAGCTTGGGGCTTTCTGGCTGCTCTTCATTGACCTGTGTGTTCCCAGC	S	ILMN_23872	ILMN_1697227	6650681
MIDN	2350239	1.38863	6.02971	449.035	12.5691	0	45	623.545	16.3726	0	48	Homo sapiens midnolin (MIDN), mRNA.	58761507	90007	NP_796375.3	MIDN	NM_177401.4	Chr.19 1209957-1210006 (+)	DKFZp547M072		protein modification [goid 6464] [evidence IEA]		RefSeq	NM_177401.4	3608	GAACCGGCTCGCCACCCTCTGCCCGGTAAGGGCTGCCCAAGAAAGCATTA	S	ILMN_6472	ILMN_1746408	2350239
NEK6	1450301	1.38815	4.96411	173.457	5.89841	0	39	240.785	7.66444	0	36	Homo sapiens NIMA (never in mitosis gene a)-related kinase 6 (NEK6), mRNA.	34147501	10783	NP_055212.2	NEK6	NM_014397.3	Chr.9 126154389-126154438 (+)	SID6-1512	nucleus [goid 5634] [evidence IEA]	positive regulation of I-kappaB kinase/NF-kappaB cascade [goid 43123] [pmid 12761501] [evidence IMP]; protein amino acid phosphorylation [goid 6468] [evidence IEA]	nucleotide binding [goid 166] [evidence IEA]; magnesium ion binding [goid 287] [evidence IEA]; signal transducer activity [goid 4871] [pmid 12761501] [evidence IMP]; transferase activity [goid 16740] [evidence IEA]; protein serine/threonine kinase activity [goid 4674] [evidence IEA]; ATP binding [goid 5524] [evidence IEA]; protein-tyrosine kinase activity [goid 4713] [evidence IEA]	RefSeq	NM_014397.3	2429	GGGCGGCTGCTGTTTCCACACGTGGACTCGGATCTGCTGTGACACCGTCA	S	ILMN_16991	ILMN_1660871	1450301
MBD4	3360504	1.38735	6.52538	700.583	14.7965	0	37	971.954	26.7907	0	52	Homo sapiens methyl-CpG binding domain protein 4 (MBD4), mRNA.	4505120	8930	NP_003916.1	MBD4	NM_003925.1	Chr.3 130632881-130632930 (-)	MED1	nucleus [goid 5634] [pmid 9774669] [evidence TAS]	DNA repair [goid 6281] [pmid 10097147] [evidence TAS]	hydrolase activity [goid 16787] [evidence IEA]; endodeoxyribonuclease activity [goid 4520] [pmid 10097147] [evidence TAS]; satellite DNA binding [goid 3696] [pmid 9774669] [evidence TAS]; protein binding [goid 5515] [pmid 14667819] [evidence IPI]	RefSeq	NM_003925.1	2022	GCCCAACTAGAAGCCTAGTGTGTGTGCTTTCTTAATGTGTGTGCCAATGG	S	ILMN_18891	ILMN_1708764	3360504
ARID3A	4260446	1.38576	6.27822	182.235	4.28655	0	45	252.535	6.91082	0	42	Homo sapiens AT rich interactive domain 3A (BRIGHT- like) (ARID3A), mRNA.	4885192	1820	NP_005215.1	ARID3A	NM_005224.1	Chr.19 923540-923589 (+)	DRIL1; DRIL3; BRIGHT; E2FBP1	intracellular [goid 5622] [evidence IEA]; nucleus [goid 5634] [evidence NAS]	regulation of transcription, DNA-dependent [goid 6355] [evidence NAS]; transcription [goid 6350] [evidence IEA]	transcription factor activity [goid 3700] [evidence NAS]; DNA binding [goid 3677] [evidence IEA]	RefSeq	NM_005224.1	2457	CCACACACTCACCACTCCCAGCTTCTCGTGTCCAGTGAAACCCCTGAACC	S	ILMN_18757	ILMN_1670130	4260446
GGA2	6270364	1.38503	5.29805	263.066	6.44856	0	49	364.354	12.6694	0	40	Homo sapiens golgi associated, gamma adaptin ear containing, ARF binding protein 2 (GGA2), mRNA.	77157783	23062	NP_055859.1	GGA2	NM_015044.3	Chr.16 23383475-23383524 (-)	VEAR; FLJ20966; KIAA1080	clathrin coat of trans-Golgi network vesicle [goid 30130] [evidence IEA]; membrane [goid 16020] [evidence IEA]; Golgi stack [goid 5795] [evidence IEA]; Golgi trans face [goid 5802] [pmid 10749927] [evidence IDA]	intra-Golgi transport [goid 6891] [evidence IEA]; intracellular protein transport [goid 6886] [pmid 10749927] [evidence NAS]; protein complex assembly [goid 6461] [evidence IEA]	ADP-ribosylation factor binding [goid 30306] [pmid 10749927] [evidence IDA]; protein transporter activity [goid 8565] [evidence IEA]; protein binding [goid 5515] [pmid 12505986] [evidence IPI]	RefSeq	NM_015044.3	4805	GCACCTGAGACTTATTGGGTCCCTGATTCCTGCTTCGTCTGTATCCGCAG	S	ILMN_17168	ILMN_1717317	6270364
LRP4	4490497	1.38304	4.60113	96.5121	3.27425	0	37	133.48	4.76025	0	29	Homo sapiens low density lipoprotein receptor-related protein 4 (LRP4), mRNA.	61098020	4038	NP_002325.1	LRP4	NM_002334.1	Chr.11 46835364-46835413 (-)	LRP10; MEGF7; KIAA0816	membrane [goid 16020] [evidence IEA]; integral to membrane [goid 16021] [evidence IEA]	endocytosis [goid 6897] [evidence IEA]	calcium ion binding [goid 5509] [evidence NAS]; receptor activity [goid 4872] [evidence IEA]	RefSeq	NM_002334.1	7657	ATACCAGGCCCTTAGCCTTGCTCTCAGTAGCGTCAGCCCCAGTTCTGAGC	S	ILMN_18077	ILMN_1675268	4490497
GALNAC4S-6ST	7330148	1.37898	5.59791	501.919	14.4506	0	36	692.136	19.5294	0	59	Homo sapiens B cell RAG associated protein (GALNAC4S-6ST), mRNA.	45505172	51363	NP_056976.2	GALNAC4S-6ST	NM_015892.2	Chr.10 125757392-125757441 (-)	BRAG; KIAA0598; MGC34346; DKFZp781H1369	integral to membrane [goid 16021] [pmid 11572857] [evidence NAS]	regulation of DNA recombination [goid 18] [pmid 11572857] [evidence ISS]; hexose biosynthesis [goid 19319] [pmid 11572857] [evidence IDA]; regulation of B cell differentiation [goid 45577] [pmid 11572857] [evidence ISS]	3'-phosphoadenosine 5'-phosphosulfate binding [goid 50656] [pmid 11572857] [evidence IDA]; transferase activity [goid 16740] [evidence IEA]; N-acetylgalactosamine 4-sulfate 6-O-sulfotransferase activity [goid 50659] [pmid 11572857] [evidence IDA]	RefSeq	NM_015892.2	4412	TCTTGCTGACAGAATAGGTTCCGTTCTGGGCGGTGGTTCTCGAGCCTGCC	S	ILMN_8597	ILMN_1670926	7330148
SH3BP4	4210221	1.37829	7.01826	2085.48	57.3656	0	58	2874.39	55.0428	0	51	Homo sapiens SH3-domain binding protein 4 (SH3BP4), mRNA.	7657561	23677	NP_055336.1	SH3BP4	NM_014521.1	Chr.2 235628804-235628853 (+)	TTP; BOG25	nucleus [goid 5634] [pmid 10644451] [evidence TAS]	endocytosis [goid 6897] [pmid 10644451] [evidence TAS]; cell cycle [goid 7049] [pmid 10644451] [evidence TAS]	signal transducer activity [goid 4871] [pmid 10644451] [evidence TAS]	RefSeq	NM_014521.1	4832	CGCCAATCATCCCACCATATAACCTTCGATTGTGCTTCTCAACTCCACCC	S	ILMN_138674	ILMN_1785330	4210221
TUB	2190022	1.37819	4.97191	187.314	6.39467	0	38	258.154	7.85337	0	54	Homo sapiens tubby homolog (mouse) (TUB), transcript variant 2, mRNA.	29826278	7275	NP_813977.1	TUB	NM_177972.1	Chr.11 8083980-8084029 (+)		cytoplasm [goid 5737] [pmid 11000483] [evidence TAS]; nucleus [goid 5634] [pmid 11000483] [evidence TAS]			RefSeq	NM_177972.1	5908	CCTAGAACGCAACTTAGGATGGCTAGGAAAGGGAAGCCTGACTGCTCGGT	A	ILMN_11520	ILMN_1755352	2190022
PRKAG2	4230678	1.37807	5.15638	228.297	6.77595	0	43	314.609	9.9629	0	51	Homo sapiens protein kinase, AMP-activated, gamma 2 non-catalytic subunit (PRKAG2), mRNA.	33186924	51422	NP_057287.2	PRKAG2	NM_016203.2	Chr.7 150885134-150885183 (-)	AAKG; WPWS; AAKG2; H91620p	cellular component unknown [goid 8372] [evidence ND ]	fatty acid biosynthesis [goid 6633] [evidence IEA]; cholesterol biosynthesis [goid 6695] [evidence NAS]	molecular function unknown [goid 5554] [evidence ND ]	RefSeq	NM_016203.2	1836	GAACAAAGTCTCTGGGTCACGTTTTGCCTCATGAACACTGGCTGCAAGTG	S	ILMN_671	ILMN_1797531	4230678
GATA2	3990553	1.37663	5.39595	277.791	7.08601	0	49	382.416	12.3036	0	41	Homo sapiens GATA binding protein 2 (GATA2), mRNA.	31982886	2624	NP_116027.2	GATA2	NM_032638.3	Chr.3 129681269-129681318 (-)	NFE1B; MGC2306	nucleus [goid 5634] [pmid 1370462] [evidence TAS]	positive regulation of phagocytosis [goid 50766] [evidence ISS]; regulation of transcription, DNA-dependent [goid 6355] [evidence IEA]; phagocytosis [goid 6909] [evidence IEA]; transcription [goid 6350] [evidence IEA]; transcription from RNA polymerase II promoter [goid 6366] [pmid 1370462] [evidence TAS]	metal ion binding [goid 46872] [evidence IEA]; zinc ion binding [goid 8270] [evidence IEA]; transcription factor activity [goid 3700] [pmid 8078582] [evidence TAS]; sequence-specific DNA binding [goid 43565] [evidence IEA]	RefSeq	NM_032638.3	3008	AAACGTGTCCCGAGCTTAGATTCTGTATGCGGTGACGGCGGGGTGTGGTG	S	ILMN_20021	ILMN_1726196	3990553
OXTR	5550053	1.37515	4.81318	308.7	8.56279	0	35	424.507	15.4977	0	37	Homo sapiens oxytocin receptor (OXTR), mRNA.	32307151	5021	NP_000907.2	OXTR	NM_000916.3	Chr.3 8767196-8767245 (-)	OT-R	endosome [goid 5768] [evidence NR ]; integral to plasma membrane [goid 5887] [pmid 10858434] [evidence TAS]; plasma membrane [goid 5886] [pmid 10910058] [evidence TAS]	pregnancy [goid 7565] [pmid 1313946] [evidence TAS]; G-protein signaling, coupled to IP3 second messenger (phospholipase C activating) [goid 7200] [evidence NR ]; lactation [goid 7595] [pmid 1313946] [evidence TAS]; muscle contraction [goid 6936] [pmid 1313946] [evidence TAS]	oxytocin receptor activity [goid 4990] [pmid 10858434] [evidence TAS]; vasopressin receptor activity [goid 5000] [evidence IEA]; receptor activity [goid 4872] [evidence IEA]; rhodopsin-like receptor activity [goid 1584] [evidence IEA]	RefSeq	NM_000916.3	4209	AGGGCCTGGAGGCTGTGAGAGATGAGGCATGACTACTAAGGGTTTGGGGT	S	ILMN_7313	ILMN_1804929	5550053
E2F5	7400253	1.37485	5.92958	126.265	3.57172	0	46	173.596	4.41043	0	45	Homo sapiens E2F transcription factor 5, p130-binding (E2F5), mRNA.	12669916	1875	NP_001942.1	E2F5	NM_001951.2	Chr.8 86311683-86311691:86313240-86313280 (+)	E2F-5	transcription factor complex [goid 5667] [evidence IEA]; nucleus [goid 5634] [evidence IEA]	regulation of transcription, DNA-dependent [goid 6355] [evidence IEA]; regulation of cell cycle [goid 74] [pmid 7892279] [evidence TAS]; transcription [goid 6350] [evidence IEA]	protein binding [goid 5515] [pmid 7760804] [evidence TAS]; transcription factor activity [goid 3700] [pmid 7892279] [evidence NAS]	RefSeq	NM_001951.2	957	CTTCTGACGTGTTTCCTCTCTTAAGGCTTTCTCCTACCCCGGCAGATGAC	S	ILMN_17249	ILMN_1782551	7400253
HSPA1A	5860300	1.37418	4.60377	1381.85	46.802	0	38	1898.92	65.5116	0	34	Homo sapiens heat shock 70kDa protein 1A (HSPA1A), mRNA.	26787973	3303	NP_005336.2	HSPA1A	NM_005345.4	Chr.6 31893469-31893518 (+)	HSP72; HSPA1; HSPA1B; HSP70-1		protein folding [goid 6457] [evidence IEA]; response to unfolded protein [goid 6986] [evidence IEA]	nucleotide binding [goid 166] [evidence IEA]; ATP binding [goid 5524] [evidence IEA]	RefSeq	NM_005345.4	2154	GGAGCTTCAAGACTTTGCATTTCCTAGTATTTCTGTTTGTCAGTTCTCAA	S	ILMN_6623	ILMN_1789074	5860300
THAP11	2070463	1.37217	7.04421	459.628	11.7062	0	51	630.69	12.5777	0	45	Homo sapiens THAP domain containing 11 (THAP11), mRNA.	40354196	57215	NP_065190.2	THAP11	NM_020457.2	Chr.16 66435351-66435400 (+)	CTG-B43a; CTG-B45d; HRIHFB2206	nucleus [goid 5634] [evidence IEA]		metal ion binding [goid 46872] [evidence IEA]; DNA binding [goid 3677] [evidence IEA]	RefSeq	NM_020457.2	1638	GGTGCAGCCTGTGATTCTGATGGGGACTGGTAAATCTGTGCCTCTGCCTC	S	ILMN_17509	ILMN_1780699	2070463
CXXC5	6560465	1.3719	5.28796	801.396	22.4965	0	44	1099.44	33.8656	0	37	Homo sapiens CXXC finger 5 (CXXC5), mRNA.	31542945	51523	NP_057547.4	CXXC5	NM_016463.5	Chr.5 139043454-139043503 (+)	HSPC195		positive regulation of I-kappaB kinase/NF-kappaB cascade [goid 43123] [pmid 12761501] [evidence IMP]	zinc ion binding [goid 8270] [evidence IEA]; signal transducer activity [goid 4871] [pmid 12761501] [evidence IMP]; DNA binding [goid 3677] [evidence IEA]	RefSeq	NM_016463.5	2392	TCTGGCCTTGCTAATGGCAACAGAAGAAAGGGCTTCTTTGCGTGGTCCCC	S	ILMN_10449	ILMN_1745256	6560465
CDKN1B	110685	1.37164	5.10511	325.263	8.57921	0	47	446.143	15.099	0	42	Homo sapiens cyclin-dependent kinase inhibitor 1B (p27, Kip1) (CDKN1B), mRNA.	17978497	1027	NP_004055.1	CDKN1B	NM_004064.2	Chr.12 12765845-12765894 (+)	KIP1; CDKN4; P27KIP1	cytoplasm [goid 5737] [pmid 12093740] [evidence IDA]; nucleus [goid 5634] [pmid 12093740] [evidence IDA]	cell cycle arrest [goid 7050] [pmid 12093740] [evidence IMP]; cell cycle [goid 7049] [evidence IEA]; regulation of cyclin dependent protein kinase activity [goid 79] [pmid 8033212] [evidence TAS]; negative regulation of cell proliferation [goid 8285] [pmid 8033212] [evidence TAS]	cyclin-dependent protein kinase inhibitor activity [goid 4861] [pmid 10918569] [evidence TAS]; protein binding [goid 5515] [pmid 15057270] [evidence IPI]; transforming growth factor beta receptor, cytoplasmic mediator activity [goid 5072] [pmid 8033212] [evidence TAS]	RefSeq	NM_004064.2	1679	GCAACAGAAACCTATCCTCACTGCCCTCCCCAGTCTCTCTTAAAGTTGGA	S	ILMN_6132	ILMN_1722811	110685
WDR58	2120088	1.36814	4.66616	360.329	12.3422	0	28	492.979	16.086	0	44	Homo sapiens WD repeat domain 58 (WDR58), mRNA.	31543163	79228	NP_077315.2	WDR58	NM_024339.2	Chr.16 3017232-3017281 (+)	MGC2655			kinase activity [goid 16301] [evidence IEA]	RefSeq	NM_024339.2	995	ATCTTCCCCATCCGGGCGCCACAGAAGCACGTCACCTTCTACCAGGACCT	S	ILMN_25260	ILMN_1679880	2120088
SALL2	1850132	1.36583	4.38014	81.7649	2.71757	0.00721501	39	111.677	4.11142	0	46	Homo sapiens sal-like 2 (Drosophila) (SALL2), mRNA.	49087131	6297	NP_005398.1	SALL2	NM_005407.1	Chr. ()	HSAL2; KIAA0360; p150(Sal2)	nucleus [goid 5634] [evidence NAS]	regulation of transcription, DNA-dependent [goid 6355] [evidence NAS]; transcription [goid 6350] [evidence IEA]	metal ion binding [goid 46872] [evidence IEA]; zinc ion binding [goid 8270] [evidence IEA]; transcription factor activity [goid 3700] [evidence NAS]	RefSeq	NM_005407.1	4669	CAGCTCCAGGTGGCGTCCTCCCTGCCTCTCCGTCTTGTAATGAGTTGTAG	S	ILMN_13166	ILMN_1740842	1850132
NPAS1	7150437	1.36331	4.85102	80.8276	2.57961	0.012987	35	110.193	3.47384	0	42	Homo sapiens neuronal PAS domain protein 1 (NPAS1), mRNA.	22027481	4861	NP_002508.2	NPAS1	NM_002517.2	Chr.19 52240791-52240840 (+)	MOP5; PASD5	nucleus [goid 5634] [evidence IEA]	regulation of transcription, DNA-dependent [goid 6355] [evidence IEA]; signal transduction [goid 7165] [evidence IEA]; central nervous system development [goid 7417] [pmid 9012850] [evidence TAS]	signal transducer activity [goid 4871] [evidence IEA]; transcription factor activity [goid 3700] [pmid 9012850] [evidence TAS]	RefSeq	NM_002517.2	1977	GGTCCCCCAGGACAGTAGGCCCGGCTCTGCCCGTAGCCCTGAGAATTAAA	S	ILMN_5949	ILMN_1747067	7150437
MLLT11	6280333	1.3629	6.13902	187.474	4.23095	0	50	255.509	6.85139	0	41	Homo sapiens myeloid/lymphoid or mixed-lineage leukemia (trithorax homolog, Drosophila); translocated to, 11 (MLLT11), mRNA.	55774979	10962	NP_006809.1	MLLT11	NM_006818.3	Chr.1 149307256-149307305 (+)	AF1Q; RP11-316M1.10	cellular component unknown [goid 8372] [evidence ND ]		molecular function unknown [goid 5554] [evidence ND ]	RefSeq	NM_006818.3	1817	CCCTTCTTCACACCTACTCACTTTACAACTTTGCTCCTAACTGTGGGTTG	S	ILMN_21397	ILMN_1759097	6280333
ARRDC2	4570754	1.36274	4.36416	140.328	4.6842	0	46	191.231	6.97952	0	43	Homo sapiens arrestin domain containing 2 (ARRDC2), transcript variant 1, mRNA.	18373304	27106	NP_056498.1	ARRDC2	NM_015683.1	Chr.19 17985646-17985695 (+)	PP2703; CLONE24945				RefSeq	NM_015683.1	2238	GAATTCAAGACAGTGACAGCATTACGTCACCCCTGGGGACAGAGGTCAGC	A	ILMN_7560	ILMN_1655612	4570754
OAZ2	7330367	1.36148	4.82595	666.637	19.837	0	36	907.61	30.0957	0	37	Homo sapiens ornithine decarboxylase antizyme 2 (OAZ2), mRNA.	9845506	4947	NP_002528.1	OAZ2	NM_002537.1	Chr.15 62767075-62767124 (-)			polyamine metabolism [goid 6595] [pmid 9428668] [evidence TAS]	ornithine decarboxylase inhibitor activity [goid 8073] [pmid 9428668] [evidence TAS]	RefSeq	NM_002537.1	1609	TAGCAACTCAGGGCCTGGGAATTGTGGGGCAATCCGTTCTTAGGGACTGG	S	ILMN_28141	ILMN_1695985	7330367
RBM4B	2490201	1.35929	5.36828	253.979	8.69456	0	41	345.231	8.30387	0	36	Homo sapiens RNA binding motif protein 4B (RBM4B), mRNA.	32306518	83759	NP_113680.1	RBM4B	NM_031492.2	Chr.11 66189281-66189330 (-)	RBM30; RBM4L; ZCRB3B; ZCCHC15; MGC10871	nucleus [goid 5634] [evidence IEA]	nuclear mRNA splicing, via spliceosome [goid 398] [evidence IEA]	metal ion binding [goid 46872] [evidence IEA]; nucleotide binding [goid 166] [evidence IEA]; zinc ion binding [goid 8270] [evidence IEA]; RNA binding [goid 3723] [evidence IEA]	RefSeq	NM_031492.2	1437	CCCTAGGAGTTGAATCCTTCTCCCTGCCTACCTGCAGCATCTCCTTTCCC	S	ILMN_29996	ILMN_1743104	2490201
KLHL26	5220730	1.35448	3.9043	99.516	3.28656	0	31	134.793	5.74878	0	42	Homo sapiens kelch-like 26 (Drosophila) (KLHL26), mRNA.	8922853	55295	NP_060786.1	KLHL26	NM_018316.1	Chr.19 18641956-18642005 (+)	FLJ11078			protein binding [goid 5515] [evidence IEA]	RefSeq	NM_018316.1	2776	GCCCTGCCACTCCCTGGCCTGCCCTGTTTTTGGGTCAACATTGCTACGGA	S	ILMN_13360	ILMN_1805330	5220730
MORF4L1	5290470	1.35375	5.27808	1021.69	27.2653	0	49	1383.11	41.21	0	47	Homo sapiens mortality factor 4 like 1 (MORF4L1), transcript variant 1, mRNA.	45643136	10933	NP_006782.1	MORF4L1	NM_006791.2	Chr.15 76976665-76976714 (+)	Eaf3; MRG15; FWP006; S863-6; HsT17725; MGC10631; MORFRG15	nucleus [goid 5634] [evidence NAS]	regulation of transcription, DNA-dependent [goid 6355] [evidence IEA]; regulation of cell growth [goid 1558] [evidence NAS]; transcription [goid 6350] [evidence IEA]; chromatin modification [goid 16568] [evidence IEA]		RefSeq	NM_006791.2	1361	TGCTGCCAGTGTTTTCAATGATGGACAACAGAGGGATATGCTGTAGAGTG	A	ILMN_26799	ILMN_1760676	5290470
TUBB2B	1470176	1.35336	5.01186	373.51	9.73298	0	45	505.493	16.6012	0	31	Homo sapiens tubulin, beta 2B (TUBB2B), mRNA.	42476191	347733	NP_821080.1	TUBB2B	NM_178012.3	Chr.6 3169836-3169885 (-)	MGC8685; bA506K6.1; DKFZp566F223; RP11-506K6.1; TUBB-PARALOG	protein complex [goid 43234] [evidence IEA]; microtubule [goid 5874] [evidence IEA]; cytoplasm [goid 5737] [evidence IEA]	microtubule-based movement [goid 7018] [evidence IEA]; protein polymerization [goid 51258] [evidence IEA]	nucleotide binding [goid 166] [evidence IEA]; structural molecule activity [goid 5198] [evidence IEA]; GTPase activity [goid 3924] [evidence IEA]; GTP binding [goid 5525] [evidence IEA]	RefSeq	NM_178012.3	1530	GGTCTACTTTAGGTGTGCGCTGGGTCTCTGGTGCTCTTCACTGTTGCCTG	S	ILMN_11689	ILMN_1680874	1470176
Ells1	3450148	1.35319	5.11103	367.148	10.725	0	32	496.821	14.6461	0	26	Homo sapiens hypothetical protein Ells1 (Ells1), mRNA.	23618862	222166	NP_690006.1	Ells1	NM_152793.1	Chr.7 30168829-30168878 (+)	FLJ25903				RefSeq	NM_152793.1	5533	CCTCCCCTGAGAGTGAGGACCTCATCCGACCATGTAATTACCATTCGCTT	S	ILMN_5639	ILMN_1672605	3450148
SERPINH1	1230615	1.3523	5.88294	1812.6	43.4106	0	47	2451.17	65.1363	0	41	Homo sapiens serpin peptidase inhibitor, clade H (heat shock protein 47), member 1, (collagen binding protein 1) (SERPINH1), mRNA.	32454740	871	NP_001226.2	SERPINH1	NM_001235.2	Chr.11 74961166-74961215 (+)	CBP1; CBP2; gp46; AsTP3; HSP47; PIG14; RA-A47; SERPINH2	endoplasmic reticulum [goid 5783] [pmid 7656593] [evidence TAS]; ER-Golgi intermediate compartment [goid 5793] [pmid 15308636] [evidence IDA]	protein folding [goid 6457] [evidence IEA]; response to unfolded protein [goid 6986] [pmid 10023073] [evidence TAS]	serine-type endopeptidase inhibitor activity [goid 4867] [pmid 1309665] [evidence TAS]; collagen binding [goid 5518] [pmid 7656593] [evidence NAS]; unfolded protein binding [goid 51082] [evidence IEA]	RefSeq	NM_001235.2	1876	GCTGCCTCCCCAGCTCTATCCCAACCTCTCCCAACTATAAAACTAGGTGC	S	ILMN_28241	ILMN_1751028	1230615
HS3ST2	4480010	1.3513	6.55222	303.879	7.69612	0	42	410.631	8.59637	0	53	Homo sapiens heparan sulfate (glucosamine) 3-O-sulfotransferase 2 (HS3ST2), mRNA.	5174462	9956	NP_006034.1	HS3ST2	NM_006043.1	Chr.16 22834889-22834938 (+)	30ST2; 3OST2	integral to membrane [goid 16021] [pmid 9988767] [evidence TAS]; Golgi stack [goid 5795] [evidence IEA]		transferase activity [goid 16740] [evidence IEA]; sulfotransferase activity [goid 8146] [pmid 9988767] [evidence TAS]	RefSeq	NM_006043.1	1681	GAGAGATTGCAAAGCTGAAAGCACCTCCGGCCACTCCTGGGAGACAGACC	S	ILMN_29632	ILMN_1712475	4480010
FLJ20512	1980128	1.35088	3.79922	101.868	3.37969	0	32	137.612	6.0285	0	38	Homo sapiens hypothetical protein FLJ20512 (FLJ20512), mRNA.	8923476	54958	NP_060324.1	FLJ20512	NM_017854.1	Chr.19 52241719-52241768 (-)					RefSeq	NM_017854.1	233	TTCCGCAATGGCCTCCTGGCATCGGGCATCGGGGTCATCTCCTTCATGCA	S	ILMN_9248	ILMN_1704024	1980128
CHUK	1580750	1.34886	5.3904	342.164	9.05084	0	56	461.532	13.0938	0	45	Homo sapiens conserved helix-loop-helix ubiquitous kinase (CHUK), mRNA.	62241000	1147	NP_001269.3	CHUK	NM_001278.3	Chr.10 101938337-101938386 (-)	IKK1; IKKA; IKBKA; TCF16; NFKBIKA; IKK-alpha	cytoplasm [goid 5737] [pmid 9252186] [evidence TAS]	immune response [goid 6955] [pmid 9346484] [evidence TAS]; I-kappaB phosphorylation [goid 7252] [pmid 9252186] [evidence TAS]; morphogenesis [goid 9653] [pmid 10747982] [evidence TAS]; protein amino acid phosphorylation [goid 6468] [evidence IEA]	nucleotide binding [goid 166] [evidence IEA]; protein binding [goid 5515] [pmid 10521409] [evidence IPI]; transferase activity [goid 16740] [evidence IEA]; protein serine/threonine kinase activity [goid 4674] [evidence IEA]; IkappaB kinase activity [goid 8384] [pmid 9252186] [evidence TAS]; ATP binding [goid 5524] [evidence IEA]	RefSeq	NM_001278.3	3251	CCTTTATTTTGCTGCTTGATGATGAGAGGGAGGGCTGCTGCCACAGACTG	S	ILMN_30263	ILMN_1677041	1580750
LOC91461	1170592	1.34702	4.09864	106.505	3.94534	0	40	143.465	5.07222	0	42	Homo sapiens hypothetical protein BC007901 (LOC91461), mRNA.	66793375	91461	NP_612379.1	LOC91461	NM_138370.1	Chr.2 42138814-42138863 (+)					RefSeq	NM_138370.1	1551	GCTCCAGGATGTGGGTGATTCTGTACCTGGGGAGGCTATCTCTGACCTCC	S	ILMN_24839	ILMN_1734445	1170592
TUBB	4590356	1.3467	10.0084	2333.33	31.5624	0	133	3142.29	49.2662	0	142	Homo sapiens tubulin, beta polypeptide (TUBB), mRNA.	4507728			TUBB	NM_001069.1	Chr. ()					ILMN_Controls	NM_001069.1	1408	CTCAGATCAATCGTGCATCCTTAGTGAACTTCTGTTGTCCTCAAGCATGG	S	GI_4507728	ILMN_1343292	4590356
FHOD1	10358	1.34528	5.05847	177.426	5.25703	0	45	238.688	6.85363	0	60	Homo sapiens formin homology 2 domain containing 1 (FHOD1), mRNA.	7019374	29109	NP_037373.1	FHOD1	NM_013241.1	Chr.16 65821003-65821039:65821040-65821052 (-)	FHOS	cytoskeleton [goid 5856] [evidence IEA]; cytoplasm [goid 5737] [pmid 10352228] [evidence TAS]; nucleus [goid 5634] [pmid 10352228] [evidence TAS]	cell organization and biogenesis [goid 16043] [evidence IEA]; actin cytoskeleton organization and biogenesis [goid 30036] [evidence IEA]	actin binding [goid 3779] [evidence IEA]; protein binding [goid 5515] [pmid 15231747] [evidence IPI]	RefSeq	NM_013241.1	3500	GCCTGGAGGTGTGAAGGTGCTGTATCCCGGAAATCTATCTGGACCCTGGA	S	ILMN_14837	ILMN_1651776	10358
RKHD1	4670372	1.34411	3.1882	181.826	8.47785	0	27	244.395	11.1471	0	35	Homo sapiens ring finger and KH domain containing 1 (RKHD1), mRNA.	42558261	399664	NP_976049.1	RKHD1	NM_203304.1	Chr.19 1506114-1506163 (-)	TINO; RNF193; KIAA2031; OK/SW-cl.4	ubiquitin ligase complex [goid 151] [evidence IEA]	protein ubiquitination [goid 16567] [evidence IEA]	ubiquitin-protein ligase activity [goid 4842] [evidence IEA]; metal ion binding [goid 46872] [evidence IEA]; nucleic acid binding [goid 3676] [evidence IEA]; zinc ion binding [goid 8270] [evidence IEA]; RNA binding [goid 3723] [evidence IEA]	RefSeq	NM_203304.1	1639	TGATTTGACTTTTCTCGCCGGCCGGTCTCAGGCCGCACAGACGTTCCAGA	S	ILMN_27274	ILMN_1669268	4670372
HSPB8	5290215	1.34297	3.78881	478.363	18.1131	0	34	642.425	25.1886	0	31	Homo sapiens heat shock 22kDa protein 8 (HSPB8), mRNA.	38016940	26353	NP_055180.1	HSPB8	NM_014365.2	Chr.12 118116751-118116800 (+)	H11; HMN2; DHMN2; E2IG1; HSP22	cellular component unknown [goid 8372] [evidence ND ]	response to unfolded protein [goid 6986] [evidence IEA]; protein folding [goid 6457] [evidence IEA]	protein self binding [goid 42802] [pmid 14594798] [evidence IPI]; kinase activity [goid 16301] [evidence IEA]; unfolded protein binding [goid 51082] [evidence IEA]; transferase activity [goid 16740] [evidence IEA]; protein serine/threonine kinase activity [goid 4674] [pmid 10833516] [evidence NAS]	RefSeq	NM_014365.2	1819	GTCTCCAGACAGCTCCATCAGGAACCAAGCAAAGGCCAGATAGCCTGACA	S	ILMN_22076	ILMN_1791280	5290215
HEYL	3140717	1.34194	4.97636	586.189	12.6401	0	52	786.629	27.6382	0	40	Homo sapiens hairy/enhancer-of-split related with YRPW motif-like (HEYL), mRNA.	19923414	26508	NP_055386.1	HEYL	NM_014571.2	Chr.1 39862460-39862509 (-)		nucleus [goid 5634] [evidence IEA]	regulation of transcription, DNA-dependent [goid 6355] [evidence IEA]; neurogenesis [goid 7399] [pmid 10415358] [evidence TAS]	transcription factor activity [goid 3700] [pmid 10415358] [evidence NAS]	RefSeq	NM_014571.2	3264	GTGTTTCTATCCCCAAGCCTTCCTGGTGTCTCCAACTCCTACCCCATTGC	S	ILMN_10547	ILMN_1654324	3140717
KIAA1729	3930561	1.34192	5.53164	328.638	8.7821	0	37	441.007	11.5318	0	40	Homo sapiens KIAA1729 protein (KIAA1729), mRNA.	58761534	85460	NP_444270.2	KIAA1729	NM_053042.2	Chr.4 10050910-10050959 (-)		nucleus [goid 5634] [evidence IEA]		nucleic acid binding [goid 3676] [evidence IEA]; zinc ion binding [goid 8270] [evidence IEA]	RefSeq	NM_053042.2	6578	CCCAGTCGAGAACATCTTGTAAGCCTTCATTAAGGGCCACCTGCTGTCTG	S	ILMN_3143	ILMN_1682449	3930561
SLC35D2	7570768	1.34136	4.25479	166.994	5.24149	0	34	223.998	8.15617	0	38	Homo sapiens solute carrier family 35, member D2 (SLC35D2), mRNA.	42734307	11046	NP_008932.1	SLC35D2	NM_007001.1	Chr.9 98123042-98123091 (-)	hfrc; HFRC1; SQV7L; UGTrel8; MGC117215	cellular component unknown [goid 8372] [evidence ND ]	biological process unknown [goid 4] [evidence ND ]	nucleotide-sugar transporter activity [goid 5338] [pmid 9927678] [evidence NAS]	RefSeq	NM_007001.1	1288	AGCCCCAGCTGCTCTTCTAGGGACCTATGGGGCCTTCGTGGCATCTCTGT	S	ILMN_17915	ILMN_1706571	7570768
TUFT1	150538	1.33956	4.36139	331.008	9.10551	0	41	443.404	16.6651	0	35	Homo sapiens tuftelin 1 (TUFT1), mRNA.	9910595	7286	NP_064512.1	TUFT1	NM_020127.1	Chr.1 149822458-149822507 (+)		extracellular region [goid 5576] [pmid 12489194] [evidence NAS]	bone mineralization [goid 30282] [pmid 12489194] [evidence NAS]; odontogenesis [goid 42476] [pmid 12489194] [evidence NAS]	structural constituent of tooth enamel [goid 30345] [pmid 12489194] [evidence NAS]	RefSeq	NM_020127.1	2886	ACGCAGCCAGAATCCTTAAGTCTGTGTGTTTCTGTGTCTCAAGACTGGGC	S	ILMN_12202	ILMN_1781374	150538
FBXW9	5570019	1.33891	4.52696	127.128	3.06492	0	40	170.214	6.45264	0	29	Homo sapiens F-box and WD-40 domain protein 9 (FBXW9), mRNA.	14150057	84261	NP_115677.1	FBXW9	NM_032301.1	Chr.19 12660789-12660838 (-)	Fbw9; MGC10870		ubiquitin cycle [goid 6512] [evidence IEA]		RefSeq	NM_032301.1	1605	CCACCCAGGGGGCCGCTTCCCACTCTTGGGCCCTGGTTTTGTTATGATTT	S	ILMN_23561	ILMN_1750661	5570019
THYN1	6200315	1.33849	4.29684	85.0694	2.2666	0	43	113.865	4.43492	0	27	Homo sapiens thymocyte nuclear protein 1 (THYN1), transcript variant 1, mRNA.	40806217	29087	NP_054893.1	THYN1	NM_014174.2	Chr.11 133628029-133628078 (-)	MY105; THY28; MDS012; HSPC144; THY28KD; MGC12187	nucleus [goid 5634] [pmid 14601557] [evidence ISS]			RefSeq	NM_014174.2	392	CGCTCTGCGCGGGTTTTGGAGGACATTAGCATTCTTTCTTGTATCTCCGT	I	ILMN_22987	ILMN_1740345	6200315
GLT8D1	3930754	1.33841	3.18888	75.047	2.78263	0.0779221	32	100.444	5.18156	0	34	Homo sapiens glycosyltransferase 8 domain containing 1 (GLT8D1), transcript variant 3, mRNA.	58331224	55830	NP_001010983.1	GLT8D1	NM_001010983.1	Chr.3 52713905-52713954 (-)	AD-017; MSTP139; FLJ14611; DKFZp781O20198		carbohydrate biosynthesis [goid 16051] [evidence IEA]	transferase activity, transferring hexosyl groups [goid 16758] [evidence IEA]	RefSeq	NM_001010983.1	640	GCCCAGAGCGTGTCAAGGGAGACAGCCACATCACGCCAGAAATACATGAC	I	ILMN_8696	ILMN_1796341	3930754
FAM60A	290669	1.33763	6.19588	318.289	7.48278	0	36	425.755	9.86184	0	42	Homo sapiens family with sequence similarity 60, member A (FAM60A), mRNA.	10864048	58516	NP_067061.1	FAM60A	NM_021238.1	Chr.12 31324896-31324945 (-)	L4; TERA; C12orf14				RefSeq	NM_021238.1	2907	CCCCTTCCACCTCTCTTTGCCTGTAGGATGTACTGTATGTAGTCATGCAC	S	ILMN_28485	ILMN_1683664	290669
YPEL2	430215	1.33739	5.45297	341.115	9.22637	0	49	456.205	11.8795	0	45	Homo sapiens yippee-like 2 (Drosophila) (YPEL2), mRNA.	56550087	388403	NP_001005404.1	YPEL2	NM_001005404.3	Chr.17 54833570-54833619 (+)	FKSG4; DKFZp761C2021	nucleus [goid 5634] [evidence IEA]			RefSeq	NM_001005404.3	4925	CGGTGACAGTGGGAGTCGGTTCCCTTTCCCAACCTGCAGAGACTATCTTC	S	ILMN_19750	ILMN_1754223	430215
SFRS1	4540600	1.33677	5.94213	2016.94	39.7637	0	40	2696.19	74.5475	0	37	Homo sapiens splicing factor, arginine/serine-rich 1 (splicing factor 2, alternate splicing factor) (SFRS1), mRNA.	31543618	6426	NP_008855.1	SFRS1	NM_006924.3	Chr.17 53436028-53436077 (-)	ASF; SF2; SRp30a	nucleus [goid 5634] [evidence IEA]	nuclear mRNA splicing, via spliceosome [goid 398] [evidence IEA]; mRNA splice site selection [goid 6376] [pmid 1830244] [evidence TAS]	nucleotide binding [goid 166] [evidence IEA]; RNA binding [goid 3723] [evidence IEA]; protein binding [goid 5515] [pmid 15652350] [evidence IPI]	RefSeq	NM_006924.3	2525	GGAGCAAAGCGAGGACCTGGAGATAAACGCTGGAGCAATCTCCTTGGAAG	S	ILMN_5585	ILMN_1795341	4540600
FBXL10	7160458	1.33625	5.82828	587.417	15.7117	0	37	784.937	18.1782	0	36	Homo sapiens F-box and leucine-rich repeat protein 10 (FBXL10), transcript variant 1, mRNA.	54112381	84678	NP_115979.3	FBXL10	NM_032590.3	Chr.12 120351411-120351460 (-)	CXXC2; Fbl10; PCCX2	nucleus [goid 5634] [pmid 10799292] [evidence NAS]	regulation of transcription, DNA-dependent [goid 6355] [evidence IEA]; ubiquitin cycle [goid 6512] [evidence IEA]	metal ion binding [goid 46872] [evidence IEA]; zinc ion binding [goid 8270] [evidence NAS]; protein binding [goid 5515] [evidence IEA]; DNA binding [goid 3677] [pmid 10799292] [evidence NAS]	RefSeq	NM_032590.3	5097	TATAAGTGCCATTGTTGTAAGGTGGTGTTTCCTAGACCTTCCCTGATGCG	A	ILMN_19365	ILMN_1794260	7160458
C8orf32	1340706	1.33621	4.43364	158.911	4.91312	0	38	212.338	7.1372	0	35	Homo sapiens chromosome 8 open reading frame 32 (C8orf32), mRNA.	8922280	55093	NP_060494.1	C8orf32	NM_018024.1	Chr.8 124523099-124523148 (+)	FLJ10204				RefSeq	NM_018024.1	1006	GCCAGTAATCGTTTTTGTTCAGATAGAGGTGTGGAGGTAGAGCCAGCCCC	S	ILMN_574	ILMN_1695491	1340706
IER5L	4390075	1.33617	3.77861	97.0152	3.12157	0	36	129.629	5.50954	0	40	Homo sapiens immediate early response 5-like (IER5L), mRNA.	44681485	389792	NP_982258.1	IER5L	NM_203434.1	Chr.9 130979040-130979083:130979084-130979089 (-)	MGC70833; bA247A12.2				RefSeq	NM_203434.1	903	AACTTGATCTCCATCTTTGGCTCCGGCTTCTCGGGGCTGGTGAGCCGACA	S	ILMN_16273	ILMN_1755620	4390075
SUMF2	50544	1.33514	4.31931	168.142	4.75116	0	46	224.492	8.29495	0	49	Homo sapiens sulfatase modifying factor 2 (SUMF2), mRNA.	24308052	25870	NP_056226.1	SUMF2	NM_015411.1	Chr.7 56115332-56115381 (+)	MGC99485; DKFZp66I1024	endoplasmic reticulum [goid 5783] [evidence IEA]		calcium ion binding [goid 5509] [evidence IEA]	RefSeq	NM_015411.1	1486	GTTCAGTCCTAAAAGGGTCTGGGAGAACCAGATGATGTACTAGGTGAAGC	S	ILMN_9757	ILMN_1685371	50544
SNAI1	1660056	1.3347	5.10601	300.059	10.5847	0	39	400.49	9.08452	0	34	Homo sapiens snail homolog 1 (Drosophila) (SNAI1), mRNA.	18765740	6615	NP_005976.2	SNAI1	NM_005985.2	Chr.20 48038591-48038640 (+)	SNA; SNAH; SLUGH2; dJ710H13.1	nucleus [goid 5634] [evidence IEA]	cartilage condensation [goid 1502] [evidence NR ]; development [goid 7275] [evidence IEA]; neurogenesis [goid 7399] [evidence NR ]	metal ion binding [goid 46872] [evidence IEA]; zinc ion binding [goid 8270] [evidence IEA]; DNA binding [goid 3677] [evidence IEA]	RefSeq	NM_005985.2	1456	AGGGACTGTGAGTAATGGCTGTCACTTGTCGGGGGCCCAAGTGGGGTGCT	S	ILMN_5450	ILMN_1806177	1660056
MAFF	3940086	1.3341	4.53058	127.088	4.37399	0	37	169.548	4.99792	0	54	Homo sapiens v-maf musculoaponeurotic fibrosarcoma oncogene homolog F (avian) (MAFF), transcript variant 1, mRNA.	23111001	23764	NP_036455.1	MAFF	NM_012323.2	Chr.22 36928052-36928101 (+)	U-MAF	nucleus [goid 5634] [evidence IEA]	regulation of transcription, DNA-dependent [goid 6355] [evidence IEA]; parturition [goid 7567] [pmid 10527846] [evidence TAS]; transcription [goid 6350] [evidence IEA]; transcription from RNA polymerase II promoter [goid 6366] [pmid 10527846] [evidence TAS]	DNA binding [goid 3677] [evidence IEA]	RefSeq	NM_012323.2	109	ACCTGCGGCTCAGAGCGGAGGGGAGACTGACCGGAGCGCGGATCGGGACA	I	ILMN_13774	ILMN_1700413	3940086
FKBP4	20349	1.33398	5.91976	469.695	9.9926	0	38	626.566	16.5069	0	50	Homo sapiens FK506 binding protein 4, 59kDa (FKBP4), mRNA.	17149846	2288	NP_002005.1	FKBP4	NM_002014.2	Chr.12 2783226-2783275 (+)	HBI; p52; Hsp56; FKBP52; FKBP59; PPIase	cytoplasm [goid 5737] [pmid 2378870] [evidence TAS]; nucleus [goid 5634] [evidence IEA]	protein folding [goid 6457] [pmid 1279700] [evidence TAS]	peptidyl-prolyl cis-trans isomerase activity [goid 3755] [evidence IEA]; protein binding, bridging [goid 30674] [pmid 2378870] [evidence TAS]; FK506 binding [goid 5528] [pmid 1376003] [evidence TAS]; isomerase activity [goid 16853] [evidence IEA]	RefSeq	NM_002014.2	2074	TCCCTGTTCTGGTATTTCCCCTGTCAGTTTCCCCTCTCGGCCAGGTTGTG	S	ILMN_9429	ILMN_1782045	20349
PPIF	3310026	1.3338	4.01062	125.258	4.02572	0	38	167.07	6.39938	0	33	Homo sapiens peptidylprolyl isomerase F (cyclophilin F) (PPIF), nuclear gene encoding mitochondrial protein, mRNA.	45439321	10105	NP_005720.1	PPIF	NM_005729.3	Chr.10 80784683-80784732 (+)	CYP3; Cyp-D; FLJ90798	membrane fraction [goid 5624] [pmid 1744118] [evidence TAS]; mitochondrion [goid 5739] [evidence IEA]	protein folding [goid 6457] [evidence IEA]	peptide binding [goid 42277] [evidence IEA]; peptidyl-prolyl cis-trans isomerase activity [goid 3755] [evidence IEA]; isomerase activity [goid 16853] [evidence IEA]	RefSeq	NM_005729.3	1788	CTGAATCCCAGCTCCTCCCCTTAGTGACCCCAAGTCTGTTTCCCTCAGCT	S	ILMN_7781	ILMN_1809607	3310026
MGC2408	7650612	1.33373	3.60875	94.696	3.7991	0	36	126.299	4.95812	0	28	Homo sapiens hypothetical protein MGC2408 (MGC2408), mRNA.	39725649	84291	NP_115707.1	MGC2408	NM_032331.2	Chr.3 185459123-185459172 (+)					RefSeq	NM_032331.2	868	CTGACTTAGGACTTGGGGTTGGGTCCAAGGTGCTTACATCCCAGGGGCCT	S	ILMN_4372	ILMN_1762883	7650612
WRNIP1	610202	1.33167	6.06903	461.933	11.6967	0	49	615.145	13.5481	0	50	Homo sapiens Werner helicase interacting protein 1 (WRNIP1), transcript variant 2, mRNA.	18426903	56897	NP_569079.1	WRNIP1	NM_130395.1	Chr.6 2730518-2730567 (+)	WHIP; FLJ22526; bA420G6.2; RP11-420G6.2	protein complex [goid 43234] [evidence IEA]; nucleus [goid 5634] [evidence ISS]	DNA synthesis during DNA repair [goid 731] [pmid 15670210] [evidence IDA]; regulation of DNA replication initiation [goid 30174] [pmid 15670210] [evidence IDA]	nucleotide binding [goid 166] [evidence IEA]; hydrolase activity [goid 16787] [evidence IEA]; protein binding [goid 5515] [pmid 15670210] [evidence IPI]; DNA binding [goid 3677] [evidence IEA]; ATPase activity [goid 16887] [pmid 15670210] [evidence IMP]; ATP binding [goid 5524] [pmid 15670210] [evidence IC ]	RefSeq	NM_130395.1	2117	CCTCAGGGCACGACAGCAGAAGGATGTTGCTTTTTTAAGGGAGGGCCAGA	A	ILMN_455	ILMN_1763705	610202
ZBTB4	4610167	1.33097	4.09048	175.206	5.61153	0	37	233.193	8.56472	0	47	Homo sapiens zinc finger and BTB domain containing 4 (ZBTB4), mRNA.	34222119	57659	NP_065950.1	ZBTB4	NM_020899.2	Chr.17 7303902-7303951 (-)	KAISO-L1; KIAA1538				RefSeq	NM_020899.2	5348	CTGAGGCAAACAGGCATGGGAAAATGGAAGGGTTGAGGATGGACCGGAGA	S	ILMN_5011	ILMN_1795905	4610167
AKAP8	2750440	1.33092	4.19559	185.627	4.01428	0	26	247.054	10.6266	0	34	Homo sapiens A kinase (PRKA) anchor protein 8 (AKAP8), mRNA.	21493046	10270	NP_005849.1	AKAP8	NM_005858.2	Chr.19 15325546-15325595 (-)	AKAP95; DKFZp586B1222	membrane [goid 16020] [evidence IEA]; nucleus [goid 5634] [pmid 9473338] [evidence TAS]	signal transduction [goid 7165] [pmid 9473338] [evidence TAS]; transport [goid 6810] [evidence IEA]; mitosis [goid 7067] [pmid 9473338] [evidence TAS]	metal ion binding [goid 46872] [evidence IEA]; sugar porter activity [goid 5351] [evidence IEA]; protein kinase A binding [goid 51018] [evidence NR ]; DNA binding [goid 3677] [evidence IEA]; zinc ion binding [goid 8270] [evidence IEA]	RefSeq	NM_005858.2	3270	AATGGCCCTGCTGTGTCAGTTTCCCTGTGGCCTTTTGAACTGTACATCTC	S	ILMN_10271	ILMN_1741572	2750440
C20orf177	4490563	1.33025	3.58309	124.309	4.77736	0	40	165.362	6.68005	0	37	Homo sapiens chromosome 20 open reading frame 177 (C20orf177), mRNA.	32698751	63939	NP_071389.1	C20orf177	NM_022106.1	Chr.20 57955529-57955578 (+)	dJ551D2.5				RefSeq	NM_022106.1	3373	GCTGAGTTGCTGCCTTTCCCCGTCATGTATCCATGTGCATGCTCTTAGAG	S	ILMN_29930	ILMN_1718712	4490563
RNF113A	5290521	1.33012	4.23251	226.39	7.65549	0	32	301.126	10.0023	0	38	Homo sapiens ring finger protein 113A (RNF113A), mRNA.	5902157	7737	NP_008909.1	RNF113A	NM_006978.1	Chr.X 118888611-118888660 (-)	RNF113; ZNF183	ubiquitin ligase complex [goid 151] [evidence IEA]	protein ubiquitination [goid 16567] [evidence IEA]; development [goid 7275] [evidence NR ]	ubiquitin-protein ligase activity [goid 4842] [evidence IEA]; metal ion binding [goid 46872] [evidence IEA]; nucleic acid binding [goid 3676] [evidence IEA]; zinc ion binding [goid 8270] [evidence IEA]	RefSeq	NM_006978.1	1158	ACTAGAGAAGCATCGAGCTACAGGAGAGGGTGGTGCTTCCGACTTGCCAG	S	ILMN_13900	ILMN_1786388	5290521
PCGF6	2900719	1.33005	5.88668	278.858	6.23738	0	62	370.893	9.39723	0	50	Homo sapiens polycomb group ring finger 6 (PCGF6), transcript variant 2, mRNA.	37655164	84108	NP_115530.2	PCGF6	NM_032154.3	Chr.10 105053265-105053314 (-)	MBLR; RNF134; MGC15678; MGC17541	nucleus [goid 5634] [evidence IEA]	regulation of transcription, DNA-dependent [goid 6355] [evidence IEA]; transcription [goid 6350] [evidence IEA]	metal ion binding [goid 46872] [evidence IEA]; zinc ion binding [goid 8270] [evidence IEA]; protein binding [goid 5515] [evidence IEA]	RefSeq	NM_032154.3	1233	GGTGGTTGGGATATCTGCTCTCTGGGATGGCATCAGTTGGGCAGTCATCT	A	ILMN_17373	ILMN_1656574	2900719
ZNF574	2340041	1.32999	4.1111	90.3273	2.75166	0	40	120.134	4.49865	0	38	Homo sapiens zinc finger protein 574 (ZNF574), mRNA.	47271486	64763	NP_073589.3	ZNF574	NM_022752.3	Chr.19 47277199-47277248 (+)	FP972; FLJ22059	nucleus [goid 5634] [evidence IEA]		metal ion binding [goid 46872] [evidence IEA]; nucleic acid binding [goid 3676] [evidence IEA]; zinc ion binding [goid 8270] [evidence IEA]	RefSeq	NM_022752.3	3256	CATGGAGACTGCTGTGGAGGCGCTACCCCTGGTGGAAGCCATTGAGATCT	S	ILMN_16479	ILMN_1790460	2340041
FAM96A	830326	1.32969	5.03184	906.466	21.5531	0	39	1205.32	37.8385	0	35	Homo sapiens family with sequence similarity 96, member A (FAM96A), transcript variant 1, mRNA.	62414348	84191	NP_115607.1	FAM96A	NM_032231.4	Chr.15 62152156-62152182:62152183-62152205 (-)	FLJ22875				RefSeq	NM_032231.4	700	CAGTGTGTCCTTGAACCTGACTGATAGCTGTTTTAAGAGCCACTGGCCTG	A	ILMN_13416	ILMN_1761981	830326
FLJ14213	6200333	1.32942	4.71642	167.07	4.70714	0	40	222.106	6.9619	0	40	Homo sapiens hypothetical protein FLJ14213 (FLJ14213), mRNA.	40254972	79899	NP_079117.2	FLJ14213	NM_024841.2	Chr.11 36443132-36443181 (+)	MGC16218				RefSeq	NM_024841.2	3732	GAGAGCTATTGGAGTGAGAGCTGAGGTGTCCTTAACCACTTTTTCTCTCC	S	ILMN_25398	ILMN_1697491	6200333
DBN1	5820358	1.32898	4.83671	1067.28	38.2682	0	33	1418.4	34.3262	0	54	Homo sapiens drebrin 1 (DBN1), transcript variant 2, mRNA.	18426912	1627	NP_543157.1	DBN1	NM_080881.1	Chr.5 176816524-176816573 (-)	D0S117E; DKFZp434D064	actin cytoskeleton [goid 15629] [evidence ISS]; actomyosin [goid 42641] [pmid 12761245] [evidence NAS]; dendrite [goid 30425] [pmid 12009525] [evidence NAS]; intracellular [goid 5622] [evidence IEA]; cytoplasm [goid 5737] [pmid 12009525] [evidence NAS]	regulation of dendrite morphogenesis [goid 50773] [pmid 12009525] [evidence NAS]; neurogenesis [goid 7399] [evidence IEA]; actin filament organization [goid 7015] [evidence ISS]; cell differentiation [goid 30154] [evidence IEA]; regulation of neuronal synaptic plasticity [goid 48168] [pmid 12009525] [evidence NAS]	actin binding [goid 3779] [pmid 12761245] [evidence NAS]; profilin binding [goid 5522] [evidence ISS]	RefSeq	NM_080881.1	3032	AAAACATGGCAATAAATGGCTCGTGGGCTCTGGCTCCCTGGGACCCCCTC	A	ILMN_24457	ILMN_1769926	5820358
PPP1R14C	270110	1.32838	4.15862	142.864	4.26316	0	43	189.778	7.01794	0	30	Homo sapiens protein phosphatase 1, regulatory (inhibitor) subunit 14C (PPP1R14C), mRNA.	19311005	81706	NP_112211.1	PPP1R14C	NM_030949.1	Chr.6 150612837-150612886 (+)	KEPI; NY-BR-81; CPI17-like	membrane [goid 16020] [evidence IEA]		protein phosphatase inhibitor activity [goid 4864] [evidence IEA]	RefSeq	NM_030949.1	1782	CTGGTGGCGTGCTCTAGCCCTCTCAGTTACCAGCTCTTTGGAGAAGGATC	S	ILMN_28257	ILMN_1664855	270110
ZNF614	5960376	1.32833	4.24206	165.825	5.14717	0	37	220.27	7.68736	0	28	Homo sapiens zinc finger protein 614 (ZNF614), mRNA.	38505214	80110	NP_079316.2	ZNF614	NM_025040.2	Chr.19 57208731-57208780 (-)	FLJ21941; MGC120638	intracellular [goid 5622] [evidence IEA]; nucleus [goid 5634] [evidence IEA]	regulation of transcription, DNA-dependent [goid 6355] [evidence IEA]	nucleic acid binding [goid 3676] [evidence IEA]; zinc ion binding [goid 8270] [evidence IEA]	RefSeq	NM_025040.2	4221	GCTTACACTCCATCCAAACCTAACTCTGCCAACCACTTTTCTCCTATCAG	S	ILMN_715	ILMN_1763641	5960376
NUAK1	6060201	1.32685	4.5924	338.028	8.65345	0	40	448.512	15.4046	0	41	Homo sapiens NUAK family, SNF1-like kinase, 1 (NUAK1), mRNA.	48374438	9891	NP_055655.1	NUAK1	NM_014840.2	Chr.12 104981731-104981780 (-)	ARK5; KIAA0537		protein amino acid phosphorylation [goid 6468] [evidence IEA]	protein serine/threonine kinase activity [goid 4674] [evidence IEA]; transferase activity [goid 16740] [evidence IEA]; nucleotide binding [goid 166] [evidence IEA]; ATP binding [goid 5524] [evidence IEA]	RefSeq	NM_014840.2	6295	GATGGGGAGCACTTTTCAGGGTGAAATTCAGGCGAGTTTTGCCCAGGCCT	S	ILMN_12806	ILMN_1689318	6060201
ERCC5	3610463	1.3257	4.86282	268.104	8.49141	0	34	355.426	9.46557	0	38	Homo sapiens excision repair cross-complementing rodent repair deficiency, complementation group 5 (xeroderma pigmentosum, complementation group G (Cockayne syndrome)) (ERCC5), mRNA.	51988899	2073	NP_000114.2	ERCC5	NM_000123.2	Chr.13 102326079-102326128 (+)	XPG; UVDR; XPGC; ERCM2	nucleus [goid 5634] [evidence IEA]	sensory perception of sound [goid 7605] [evidence IEA]; transcription-coupled nucleotide-excision repair [goid 6283] [pmid 9020084] [evidence TAS]; nucleotide-excision repair [goid 6289] [evidence IEA]; DNA repair [goid 6281] [evidence IEA]	hydrolase activity [goid 16787] [evidence IEA]; DNA binding [goid 3677] [evidence IEA]; nuclease activity [goid 4518] [evidence IEA]; single-stranded DNA binding [goid 3697] [evidence IEA]; endonuclease activity [goid 4519] [evidence IEA]; endodeoxyribonuclease activity [goid 4520] [pmid 8090225] [evidence TAS]	RefSeq	NM_000123.2	3829	CGCAGAACTCAGTGAAGGAAGCTCCCGTGAAGAATGGAGGTGCGACCACC	S	ILMN_13388	ILMN_1795495	3610463
HES1	4220110	1.32432	4.58431	409.324	12.8657	0	45	542.076	16.0922	0	43	Homo sapiens hairy and enhancer of split 1, (Drosophila) (HES1), mRNA.	8400709	3280	NP_005515.1	HES1	NM_005524.2	Chr.3 195338754-195338803 (+)	HHL; HRY; HES-1; FLJ20408	nucleus [goid 5634] [evidence IEA]	regulation of transcription, DNA-dependent [goid 6355] [evidence IEA]; neurogenesis [goid 7399] [pmid 8020957] [evidence TAS]	transcription regulator activity [goid 30528] [evidence IEA]; DNA binding [goid 3677] [pmid 7906273] [evidence TAS]	RefSeq	NM_005524.2	1117	CCACCTCTCTTCCCTCCGGACTCTAAACAGGAACTTGAATACTGGGAGAG	S	ILMN_10521	ILMN_1710284	4220110
FAM57A	3370735	1.32319	5.35352	422.659	11.9068	0	40	559.257	13.6088	0	36	Homo sapiens family with sequence similarity 57, member A (FAM57A), mRNA.	13376161	79850	NP_079068.1	FAM57A	NM_024792.1	Chr.17 592553-592602 (+)	CT120; FLJ22282	integral to membrane [goid 16021] [evidence IEA]			RefSeq	NM_024792.1	1808	AAGCCCATTCCTGTGTGTCCGTCCTGCCATTTAGCCACAGAAGGCTGCGG	S	ILMN_28644	ILMN_1673899	3370735
CCDC77	6480736	1.32317	3.57696	63.2174	1.97838	0.578644	21	83.6475	3.7332	0	32	Homo sapiens coiled-coil domain containing 77 (CCDC77), mRNA.	34222123	84318	NP_115734.1	CCDC77	NM_032358.2	Chr.12 421760-421809 (+)	MGC13183				RefSeq	NM_032358.2	1949	CTGAGCTCGGGGAGAAGGCAGCACATCACAACCTGTCACATTGAAATAGG	S	ILMN_23011	ILMN_1751304	6480736
CMIP	3710131	1.32286	5.29759	1777.81	41.0352	0	37	2351.8	67.3145	0	44	Homo sapiens c-Maf-inducing protein (CMIP), transcript variant Tc-mip, mRNA.	29789254	80790	NP_085132.1	CMIP	NM_030629.1	Chr.16 80302617-80302666 (+)	KIAA1694				RefSeq	NM_030629.1	3880	TCTTTCCCCCCTCCGGTCCCATACTTCACAGCACTCTGGTGCGGGAAGAA	A	ILMN_13851	ILMN_1738075	3710131
PAK1IP1	2070441	1.32257	4.9099	559.484	19.6402	0	30	739.956	17.1166	0	36	Homo sapiens PAK1 interacting protein 1 (PAK1IP1), mRNA.	55769545	55003	NP_060376.2	PAK1IP1	NM_017906.2	Chr.6 10817204-10817253 (+)	PIP1; hPIP1; FLJ20624; bA421M1.5; RP11-421M1.5	nucleus [goid 5634] [evidence IEA]	negative regulation of signal transduction [goid 9968] [evidence IEA]		RefSeq	NM_017906.2	904	CACTAATGCCAGGCTGACGTGTCTTGGAGTGTGGCTAGACAAAGTGGCAG	S	ILMN_24423	ILMN_1726064	2070441
MT	3460070	1.32172	4.17676	60.0671	1.9399	0.766234	33	79.3922	2.6869	0.00873363	42	Homo sapiens malonyl-CoA:acyl carrier protein transacylase, mitochondrial (MT), nuclear gene encoding mitochondrial protein, transcript variant 1, mRNA.	51243058	27349	NP_775738.3	MT	NM_173467.3	Chr.22 41863047-41863096 (-)	MCT; MGC47838	mitochondrion [goid 5739] [pmid 12882974] [evidence IDA]	fatty acid biosynthesis [goid 6633] [pmid 12882974] [evidence IDA]; metabolism [goid 8152] [pmid 12882974] [evidence IDA]	transferase activity [goid 16740] [pmid 12882974] [evidence IDA]; [acyl-carrier protein] S-malonyltransferase activity [goid 4314] [pmid 12882974] [evidence IDA]	RefSeq	NM_173467.3	705	GAACCCCGTATGTGAAGTGTCCAACTACCTCTTTCCAGATTGCAGGGTGA	I	ILMN_5185	ILMN_1745513	3460070
RBM17	5420767	1.32172	4.99353	519.57	14.6646	0	36	686.727	18.8101	0	35	Homo sapiens RNA binding motif protein 17 (RBM17), mRNA.	40255242	84991	NP_116294.1	RBM17	NM_032905.3	Chr.10 6198597-6198646 (+)	SPF45; MGC14439	spliceosome complex [goid 5681] [evidence IEA]; intracellular [goid 5622] [evidence IEA]	nuclear mRNA splicing, via spliceosome [goid 398] [evidence IEA]	nucleotide binding [goid 166] [evidence IEA]; nucleic acid binding [goid 3676] [evidence IEA]; RNA binding [goid 3723] [evidence IEA]	RefSeq	NM_032905.3	2446	ACTGCATGTGACTTTCCTAAGCGGCAGCTGAAAGACTCGAGCCCGTGCTG	S	ILMN_15169	ILMN_1781906	5420767
ZNF473	7040521	1.31996	4.79337	82.8453	2.54242	0.001443	51	109.352	2.98749	0	62	Homo sapiens zinc finger protein 473 (ZNF473), transcript variant 1, mRNA.	54792147	25888	NP_056243.1	ZNF473	NM_015428.1	Chr.19 55243303-55243352 (+)	ZN473; HZFP100	nucleus [goid 5634] [evidence IEA]	regulation of transcription, DNA-dependent [goid 6355] [evidence IEA]	metal ion binding [goid 46872] [evidence IEA]; zinc ion binding [goid 8270] [evidence IEA]; DNA binding [goid 3677] [evidence IEA]	RefSeq	NM_015428.1	4150	CCAGTTCCCTACCAGTGTCTTGTCAGCTCTGGGTGTTTGTTCCCTGCCAC	A	ILMN_27390	ILMN_1782730	7040521
LFNG	3890095	1.31899	3.85194	123.381	3.51114	0	36	162.739	6.70652	0	37	Homo sapiens lunatic fringe homolog (Drosophila) (LFNG), mRNA.	58696421	3955	NP_002295.1	LFNG	NM_002304.1	Chr.7 2534430-2534479 (+)	SCDO3	membrane [goid 16020] [evidence IEA]; integral to membrane [goid 16021] [evidence IEA]; Golgi stack [goid 5795] [evidence IEA]; extracellular region [goid 5576] [pmid 10341080] [evidence NAS]	organ morphogenesis [goid 9887] [pmid 10341080] [evidence NAS]; development [goid 7275] [evidence IEA]	transferase activity, transferring glycosyl groups [goid 16757] [evidence IEA]	RefSeq	NM_002304.1	1899	GGCCCAGCATGGCTCACCTGTCCCGTGGGCTGTGTTTCTTGTTGTTTTTC	S	ILMN_17286	ILMN_1663080	3890095
ARHGEF7	2630246	1.31862	5.51195	729.437	16.7903	0	48	961.848	25.3747	0	52	Homo sapiens Rho guanine nucleotide exchange factor (GEF) 7 (ARHGEF7), transcript variant 1, mRNA.	22027526	8874	NP_003890.1	ARHGEF7	NM_003899.2	Chr.13 110755871-110755920 (+)	P50; P85; PAK3; PIXB; COOL1; P50BP; P85SPR; BETA-PIX; KIAA0142; KIAA0412; P85COOL1; Nbla10314; DKFZp761K1021		signal transduction [goid 7165] [pmid 9659915] [evidence TAS]	guanyl-nucleotide exchange factor activity [goid 5085] [evidence IEA]	RefSeq	NM_003899.2	4824	CTGGGCGTCTGGGACCTTGAATGCCTGCCCTGGTTGTGTGGACTCCTTAA	I	ILMN_29199	ILMN_1796912	2630246
NXT1	2340435	1.31782	6.20226	556.037	10.9695	0	55	732.756	17.5233	0	45	Homo sapiens NTF2-like export factor 1 (NXT1), mRNA.	20127526	29107	NP_037380.1	NXT1	NM_013248.2	Chr.20 23283196-23283245 (+)	P15; MTR2	nuclear pore [goid 5643] [pmid 10567585] [evidence TAS]; cytoplasm [goid 5737] [pmid 10567585] [evidence TAS]; nucleus [goid 5634] [evidence IEA]	protein-nucleus import [goid 6606] [evidence IEA]; protein transport [goid 15031] [evidence IEA]	protein transporter activity [goid 8565] [evidence IEA]; protein binding [goid 5515] [pmid 11566096] [evidence IPI]	RefSeq	NM_013248.2	905	TTCTGTTGTTGCGGAGACACTGCAGACTCCACTGTGCCGAGGTTGAACTC	S	ILMN_26865	ILMN_1760280	2340435
PHF13	7150730	1.31736	5.79653	707.449	15.8737	0	51	931.963	22.8588	0	51	Homo sapiens PHD finger protein 13 (PHF13), mRNA.	24432092	148479	NP_722519.1	PHF13	NM_153812.1	Chr.1 6606421-6606470 (+)	PHF5; SPOC1; MGC43399		regulation of transcription, DNA-dependent [goid 6355] [evidence IEA]	metal ion binding [goid 46872] [evidence IEA]; zinc ion binding [goid 8270] [evidence IEA]; protein binding [goid 5515] [evidence IEA]	RefSeq	NM_153812.1	3422	TAGGCACGACCCATCTGTGGTTCCTGGTTGGTGGCTAATGAAGTGAGGGG	S	ILMN_27355	ILMN_1761560	7150730
COL3A1	2450608	1.31686	4.72946	1434.16	43.1533	0	50	1888.59	52.9311	0	46	Homo sapiens collagen, type III, alpha 1 (Ehlers-Danlos syndrome type IV, autosomal dominant) (COL3A1), mRNA.	15149480	1281	NP_000081.1	COL3A1	NM_000090.2	Chr.2 189585339-189585388 (+)	EDS4A	collagen type III [goid 5586] [pmid 1672129] [evidence TAS]; cytoplasm [goid 5737] [evidence IEA]; collagen [goid 5581] [evidence IEA]	phosphate transport [goid 6817] [evidence IEA]; organ morphogenesis [goid 9887] [evidence NR ]; circulation [goid 8015] [pmid 2243125] [evidence TAS]	extracellular matrix structural constituent [goid 5201] [evidence IEA]	RefSeq	NM_000090.2	5112	TCAACTGCTTGTAAAGGTGCTCCTCTTTTTTCTTGTCATTGCTGGTCAAG	S	ILMN_26128	ILMN_1773079	2450608
HDAC7A	2850603	1.31586	3.60915	103.485	3.86272	0	31	136.172	5.19398	0	34	Homo sapiens histone deacetylase 7A (HDAC7A), transcript variant 2, mRNA.	13259523	51564	NP_057680.2	HDAC7A	NM_016596.2	Chr.12 46463069-46463118 (-)	HDAC7; DKFZP586J0917	cytoplasm [goid 5737] [pmid 12711221] [evidence TAS]; histone deacetylase complex [goid 118] [pmid 12711221] [evidence TAS]; nucleus [goid 5634] [pmid 12711221] [evidence TAS]	regulation of transcription, DNA-dependent [goid 6355] [evidence IEA]; transcription [goid 6350] [evidence IEA]; neurogenesis [goid 7399] [pmid 12711221] [evidence TAS]; chromatin modification [goid 16568] [pmid 12711221] [evidence TAS]; B cell differentiation [goid 30183] [pmid 12711221] [evidence TAS]; regulation of cell cycle [goid 74] [pmid 12711221] [evidence TAS]; negative regulation of str…	transcription factor binding [goid 8134] [pmid 12711221] [evidence TAS]; hydrolase activity [goid 16787] [evidence IEA]; specific transcriptional repressor activity [goid 16566] [pmid 12711221] [evidence TAS]; histone deacetylase activity [goid 4407] [pmid 12711221] [evidence TAS]	RefSeq	NM_016596.2	3726	GAGCCTTCTCTGTTTCTGGGGCCTCCCCCACCATAGCTCTGATTCCCACC	A	ILMN_16331	ILMN_1728521	2850603
LBR	6660129	1.31511	5.9715	979.751	22.7786	0	49	1288.48	28.9225	0	40	Homo sapiens lamin B receptor (LBR), transcript variant 1, mRNA.	37595749	3930	NP_002287.2	LBR	NM_002296.2	Chr.1 223656016-223656065 (-)	PHA; LMN2R; DHCR14B; MGC9041; PRO0650	membrane [goid 16020] [evidence IEA]; integral to membrane [goid 16021] [evidence IEA]; integral to nuclear inner membrane [goid 5639] [pmid 8157662] [evidence TAS]; nucleus [goid 5634] [evidence IEA]		lamin binding [goid 5521] [pmid 8157662] [evidence TAS]; nucleic acid binding [goid 3676] [evidence IEA]; receptor activity [goid 4872] [evidence IEA]; DNA binding [goid 3677] [pmid 8157662] [evidence TAS]	RefSeq	NM_002296.2	3553	CTCCTGGCATCAGAAAGTGGTGGCGTTTTCTGTACTGGATTGCACCAAGG	A	ILMN_7414	ILMN_1724240	6660129
GRPEL1	5420286	1.3128	5.65805	761.424	15.8442	0	40	999.599	26.2508	0	44	Homo sapiens GrpE-like 1, mitochondrial (E. coli) (GRPEL1), mRNA.	37059725	80273	NP_079472.1	GRPEL1	NM_025196.2	Chr.4 7112928-7112977 (-)	HMGE; FLJ25609	mitochondrial matrix [goid 5759] [pmid 11311562] [evidence IDA]	protein folding [goid 6457] [evidence IEA]; protein import into mitochondrial matrix [goid 30150] [evidence NAS]	chaperone binding [goid 51087] [evidence IEA]; adenyl-nucleotide exchange factor activity [goid 774] [evidence IEA]; protein homodimerization activity [goid 42803] [evidence IEA]; unfolded protein binding [goid 51082] [pmid 11311562] [evidence IDA]	RefSeq	NM_025196.2	1207	CAGTCAACAGCGGCTGAAACTGACCACTGAGAAATGGGTGTGGGCACTGA	S	ILMN_7749	ILMN_1670817	5420286
FJX1	7550343	1.31211	4.72178	1670.46	48.1631	0	40	2191.84	62.2555	0	32	Homo sapiens four jointed box 1 (Drosophila) (FJX1), mRNA.	18765710	24147	NP_055159.2	FJX1	NM_014344.2	Chr.11 35598647-35598696 (+)	FLJ22416	extracellular space [goid 5615] [pmid 10072791] [evidence TAS]; nucleus [goid 5634] [evidence NR ]			RefSeq	NM_014344.2	2017	CTCTGGGGAGCCCTGCAGACCTTGACAATTTGCCTGACTCATTCCTGACC	S	ILMN_29566	ILMN_1746465	7550343
B4GALT3	1070435	1.31174	5.20753	589.745	14.8547	0	46	773.594	20.4498	0	41	Homo sapiens UDP-Gal:betaGlcNAc beta 1,4- galactosyltransferase, polypeptide 3 (B4GALT3), mRNA.	13929468	8703	NP_003770.1	B4GALT3	NM_003779.2	Chr.1 159407805-159407854 (-)	beta4Gal-T3	integral to membrane [goid 16021] [evidence IEA]; Golgi stack [goid 5795] [evidence IEA]	carbohydrate metabolism [goid 5975] [evidence IEA]	manganese ion binding [goid 30145] [evidence IEA]; metal ion binding [goid 46872] [evidence IEA]; transferase activity, transferring glycosyl groups [goid 16757] [evidence IEA]; N-acetyllactosamine synthase activity [goid 3945] [evidence IEA]; galactosyltransferase activity [goid 8378] [pmid 9405390] [evidence TAS]; beta-N-acetylglucosaminylglycopeptide beta-1,4-galactosyltransferase activity [go…	RefSeq	NM_003779.2	1819	CCGGGAAGTTGTTTGGTGAAGGAAGCCCCTCCCTGGGCATTTTCTGCCTA	S	ILMN_15783	ILMN_1692267	1070435
CRSP7	6400338	1.31164	4.31008	216.666	6.2799	0	36	284.187	9.38603	0	35	Homo sapiens cofactor required for Sp1 transcriptional activation, subunit 7, 70kDa (CRSP7), mRNA.	73088830	9441	NP_004822.2	CRSP7	NM_004831.3	Chr.19 16546945-16546994 (-)	MED26; CRSP70	nucleus [goid 5634] [evidence IEA]	transcription initiation from RNA polymerase II promoter [goid 6367] [pmid 9989412] [evidence TAS]; defense response [goid 6952] [evidence IEA]; transcription [goid 6350] [evidence IEA]; regulation of transcription from RNA polymerase II promoter [goid 6357] [pmid 9989412] [evidence TAS]	transcription coactivator activity [goid 3713] [pmid 9989412] [evidence TAS]; receptor activity [goid 4872] [evidence IEA]	RefSeq	NM_004831.3	2907	GTGGGTGCTACTGGTTTTATGCTGTACTGTGGGGCGAGGGGGAAGACCTG	S	ILMN_14940	ILMN_1754923	6400338
AYTL2	2600450	1.31128	5.79217	195.523	4.3777	0	46	256.386	6.13009	0	43	Homo sapiens acyltransferase like 2 (AYTL2), mRNA.	33946290	79888	NP_079106.3	AYTL2	NM_024830.3	Chr.5 1514581-1514630 (-)	PFAAP3; FLJ12443			calcium ion binding [goid 5509] [evidence IEA]	RefSeq	NM_024830.3	3857	TGCTGGGGTGTGAGGGCAGAGGGAGGGTTGCCATGAAGGAACTTGGGATT	S	ILMN_15076	ILMN_1702171	2600450
MLLT10	3890563	1.31113	3.83218	238.892	7.66471	0	35	313.22	11.7309	0	43	Homo sapiens myeloid/lymphoid or mixed-lineage leukemia (trithorax homolog, Drosophila); translocated to, 10 (MLLT10), transcript variant 1, mRNA.	57546900	8028	NP_004632.1	MLLT10	NM_004641.2	Chr.10 22072030-22072079 (+)	AF10; MGC75086; DKFZp686E10210	nucleus [goid 5634] [evidence IEA]	regulation of transcription, DNA-dependent [goid 6355] [evidence IEA]	metal ion binding [goid 46872] [evidence IEA]; zinc ion binding [goid 8270] [evidence IEA]; protein binding [goid 5515] [evidence IEA]; transcription factor activity [goid 3700] [pmid 7888665] [evidence NAS]	RefSeq	NM_004641.2	4591	GAGCCACGCTTTTGATGTGACAGTACCGCAGAGTGATTCCCCCACTGAGG	A	ILMN_25545	ILMN_1743538	3890563
TRAM2	1010193	1.30995	4.51797	818.53	23.2439	0	43	1072.23	32.9097	0	41	Homo sapiens translocation associated membrane protein 2 (TRAM2), mRNA.	56549142	9697	NP_036420.1	TRAM2	NM_012288.3	Chr.6 52470450-52470499 (-)	KIAA0057	integral to membrane [goid 16021] [evidence IEA]	protein targeting [goid 6605] [evidence IEA]; protein transport [goid 15031] [evidence IEA]		RefSeq	NM_012288.3	6716	CATCTGAAGGATGAACTAAGGCTGCTGGTGCCCTGAGCAACTGATAATGC	S	ILMN_26252	ILMN_1788783	1010193
OSR2	3990170	1.30967	7.39914	825.775	14.056	0	34	1081.49	20.5041	0	37	Homo sapiens odd-skipped related 2 (Drosophila) (OSR2), mRNA.	16506290	116039	NP_443727.1	OSR2	NM_053001.1	Chr.8 100033201-100033250 (+)	FLJ90037	nucleus [goid 5634] [evidence IEA]		metal ion binding [goid 46872] [evidence IEA]; nucleic acid binding [goid 3676] [evidence IEA]; zinc ion binding [goid 8270] [evidence IEA]	RefSeq	NM_053001.1	1433	ATCCCTAGCCCTTCACTGACCCCAGCTCTTCCCTTGCTGCAGCCGCACCT	A	ILMN_22030	ILMN_1737715	3990170
EPHB3	150504	1.30885	4.0062	89.0998	3.00628	0	47	116.618	3.86272	0	57	Homo sapiens EPH receptor B3 (EPHB3), mRNA.	33598961	2049	NP_004434.2	EPHB3	NM_004443.3	Chr.3 185782572-185782621 (+)	ETK2; HEK2; TYRO6	membrane [goid 16020] [evidence IEA]; integral to plasma membrane [goid 5887] [pmid 8397371] [evidence TAS]	signal transduction [goid 7165] [pmid 8397371] [evidence TAS]; transmembrane receptor protein tyrosine kinase signaling pathway [goid 7169] [evidence IEA]; protein amino acid phosphorylation [goid 6468] [evidence IEA]	nucleotide binding [goid 166] [evidence IEA]; receptor activity [goid 4872] [evidence IEA]; transferase activity [goid 16740] [evidence IEA]; ATP binding [goid 5524] [evidence IEA]; ephrin receptor activity [goid 5003] [evidence IEA]	RefSeq	NM_004443.3	3902	CCAGCTTGCACCTCCAGTTTGCACAGGGATTTGTTCTGGGGGCTGAGGGC	S	ILMN_9659	ILMN_1741346	150504
WBSCR18	610528	1.3084	4.3801	65.7384	1.79767	0.409812	43	86.0119	2.83088	0	46	Homo sapiens Williams Beuren syndrome chromosome region 18 (WBSCR18), mRNA.	22538496	84277	NP_115693.2	WBSCR18	NM_032317.2	Chr.7 72733445-72733494 (-)	MGC12943		protein folding [goid 6457] [evidence IEA]	heat shock protein binding [goid 31072] [evidence IEA]; unfolded protein binding [goid 51082] [evidence IEA]	RefSeq	NM_032317.2	2223	TGAGTCACTGGACGTTGGCAGGGAGTTGGCTGTGAGATTGTAGGTGCTCA	S	ILMN_30295	ILMN_1771824	610528
KIAA1522	6290626	1.30829	3.65172	124.362	4.02839	0	42	162.701	6.47069	0	39	Homo sapiens KIAA1522 (KIAA1522), mRNA.	68226425	57648	NP_065939.1	KIAA1522	NM_020888.1	Chr.1 33012857-33012906 (+)					RefSeq	NM_020888.1	4993	CTGAGCTTGTTTCCCTGCTGGGTGGGACAGAGGACAAAGGAGAAGGGAGG	S	ILMN_12161	ILMN_1700384	6290626
FOXL2	1850491	1.30683	4.44386	114.702	4.17884	0	34	149.896	3.74083	0	49	Homo sapiens forkhead box L2 (FOXL2), mRNA.	42716284	668	NP_075555.1	FOXL2	NM_023067.2	Chr.3 140146049-140146098 (-)	BPES; PFRK; POF3; BPES1; PINTO	nucleus [goid 5634] [evidence NAS]	regulation of transcription, DNA-dependent [goid 6355] [evidence NAS]; transcription [goid 6350] [evidence IEA]	transcription factor activity [goid 3700] [pmid 11175783] [evidence NAS]	RefSeq	NM_023067.2	2393	AATGTCCCCGGATCTTTCGATGCAAGTCCTGGAGGCAGGGAGATCACTGC	I	ILMN_25433	ILMN_1681456	1850491
YTHDF1	3890070	1.30553	4.8577	614.675	16.9717	0	48	802.475	21.6885	0	44	Homo sapiens YTH domain family, member 1 (YTHDF1), mRNA.	31377749	54915	NP_060268.2	YTHDF1	NM_017798.2	Chr.20 61297460-61297509 (-)	C20orf21; FLJ20391				RefSeq	NM_017798.2	2969	GGAGTTTGAGTTGAAGCATGAAAATGGTGCCCATGCCTGACGCTCCAGCG	S	ILMN_15249	ILMN_1753885	3890070
HRIHFB2122	630669	1.30509	3.18162	100.777	3.98624	0	37	131.523	5.67746	0	48	Homo sapiens Tara-like protein (HRIHFB2122), transcript variant 2, mRNA.	20336762	11078	NP_619538.1	HRIHFB2122	NM_138632.1	Chr.22 36485147-36485196 (+)	KIAA1662; dJ37E16.4	actin cytoskeleton [goid 15629] [pmid 11148140] [evidence NAS]; nucleus [goid 5634] [evidence IEA]	barbed-end actin filament capping [goid 51016] [pmid 11148140] [evidence NAS]; actin modification [goid 30047] [pmid 11148140] [evidence NAS]	myosin II binding [goid 45159] [pmid 11148140] [evidence NAS]; actin binding [goid 3779] [evidence IEA]; GTP-Rho binding [goid 17049] [pmid 11148140] [evidence NAS]	RefSeq	NM_138632.1	1113	AAGGGGAGGCTCCTCAGAGTGCACTGAGATCCCAGGAGGATGGCCACATC	A	ILMN_138238	ILMN_1734848	630669
IGBP1	2850605	1.30496	4.5816	503.011	15.172	0	41	656.408	18.3092	0	52	Homo sapiens immunoglobulin (CD79A) binding protein 1 (IGBP1), mRNA.	48375183	3476	NP_001542.1	IGBP1	NM_001551.2	Chr.X 69302535-69302556:69302557-69302584 (+)	IBP1	cytoplasm [goid 5737] [pmid 9647778] [evidence NAS]	regulation of signal transduction [goid 9966] [evidence IEA]; B cell activation [goid 42113] [evidence IEA]; response to biotic stimulus [goid 9607] [evidence IEA]	protein phosphatase type 2A regulator activity [goid 8601] [pmid 9647778] [evidence IDA]	RefSeq	NM_001551.2	1297	GAACCGACAGAACATGGGCTGATCTTCCCACAACACCACAGGACTGCAGG	S	ILMN_13133	ILMN_1717165	2850605
KLF10	3290707	1.3047	4.28131	642.004	21.9792	0	37	837.623	23.7123	0	37	Homo sapiens Kruppel-like factor 10 (KLF10), transcript variant 1, mRNA.	5032176	7071	NP_005646.1	KLF10	NM_005655.1	Chr.8 103731342-103731391 (-)	EGRA; TIEG; TIEG1	nucleus [goid 5634] [pmid 9748269] [evidence TAS]	cell proliferation [goid 8283] [pmid 10816551] [evidence TAS]; cell-cell signaling [goid 7267] [pmid 8532536] [evidence TAS]; regulation of transcription, DNA-dependent [goid 6355] [evidence IEA]; skeletal development [goid 1501] [pmid 10816551] [evidence TAS]; transcription [goid 6350] [evidence IEA]; negative regulation of cell proliferation [goid 8285] [pmid 9748269] [evidence TAS]; transformi…	metal ion binding [goid 46872] [evidence IEA]; zinc ion binding [goid 8270] [evidence IEA]; transcription factor activity [goid 3700] [pmid 10816551] [evidence TAS]	RefSeq	NM_005655.1	1710	GGGTTAGGTGACTAAAAGGGCTTCGGCCACAGGCAGGTCACAGAAAGGCA	A	ILMN_2466	ILMN_1720080	3290707
DUSP1	4780475	1.3045	4.91657	8061.36	194.751	0	38	10516	304.509	0	46	Homo sapiens dual specificity phosphatase 1 (DUSP1), mRNA.	7108342	1843	NP_004408.1	DUSP1	NM_004417.2	Chr.5 172128082-172128131 (-)	HVH1; CL100; MKP-1; PTPN10		protein amino acid dephosphorylation [goid 6470] [evidence IEA]; cell cycle [goid 7049] [evidence IEA]; response to oxidative stress [goid 6979] [pmid 1406996] [evidence TAS]	hydrolase activity [goid 16787] [evidence IEA]; non-membrane spanning protein tyrosine phosphatase activity [goid 4726] [pmid 1406996] [evidence TAS]; MAP kinase phosphatase activity [goid 17017] [evidence IEA]	RefSeq	NM_004417.2	1591	GCAGAAGAGAAAGGACTCAGTGTGTGATCCGGTTTCTTTTTGCTCGCCCC	S	ILMN_20700	ILMN_1781285	4780475
ARRDC4	7040187	1.30448	4.50156	198.908	6.21586	0	45	259.471	7.23789	0	44	Homo sapiens arrestin domain containing 4 (ARRDC4), mRNA.	34419646	91947	NP_899232.1	ARRDC4	NM_183376.1	Chr.15 96317363-96317412 (+)	FLJ36045				RefSeq	NM_183376.1	3348	CTTCTGAGTTATATAGTTCATGCCCTGCCAAGGCATTGTTCGACTCCATG	S	ILMN_11014	ILMN_1660544	7040187
PLEKHF1	2710424	1.30298	5.65191	595.018	16.0692	0	40	775.294	15.8272	0	41	Homo sapiens pleckstrin homology domain containing, family F (with FYVE domain) member 1 (PLEKHF1), mRNA.	31543411	79156	NP_077286.2	PLEKHF1	NM_024310.2	Chr.19 34858041-34858090 (+)	APPD; MGC4090; PHAFIN1; ZFYVE15			zinc ion binding [goid 8270] [evidence IEA]	RefSeq	NM_024310.2	1921	GGACTCTGTCCTGTGTCACCTCTCTCCAGGTGTCCAGCTGTCTCATGCCT	S	ILMN_25787	ILMN_1708041	2710424
FOS	4250379	1.30287	4.64011	3342.19	83.3536	0	51	4354.45	134.801	0	48	Homo sapiens v-fos FBJ murine osteosarcoma viral oncogene homolog (FOS), mRNA.	6552332	2353	NP_005243.1	FOS	NM_005252.2	Chr.14 74818114-74818163 (+)	c-fos	nucleus [goid 5634] [pmid 9443941] [evidence TAS]	inflammatory response [goid 6954] [pmid 9443941] [evidence TAS]; DNA methylation [goid 6306] [pmid 9888853] [evidence TAS]; regulation of transcription from RNA polymerase II promoter [goid 6357] [pmid 10918580] [evidence TAS]	protein dimerization activity [goid 46983] [evidence IEA]; specific RNA polymerase II transcription factor activity [goid 3704] [pmid 10918580] [evidence TAS]; sequence-specific DNA binding [goid 43565] [evidence IEA]	RefSeq	NM_005252.2	1532	CCCAGTGACACTTCAGAGAGCTGGTAGTTAGTAGCATGTTGAGCCAGGCC	S	ILMN_27030	ILMN_1669523	4250379
HIC2	7050673	1.30235	3.56224	116.807	3.40892	0	39	152.124	6.50531	0	32	Homo sapiens hypermethylated in cancer 2 (HIC2), mRNA.	31657120	23119	NP_055909.1	HIC2	NM_015094.1	Chr.22 20135532-20135581 (+)	HRG22; ZBTB30; KIAA1020	nucleus [goid 5634] [pmid 11554746] [evidence IEP]	negative regulation of transcription, DNA-dependent [goid 45892] [pmid 11554746] [evidence NAS]; transcription [goid 6350] [evidence IEA]	metal ion binding [goid 46872] [evidence IEA]; zinc ion binding [goid 8270] [evidence IEA]; protein C-terminus binding [goid 8022] [pmid 12052894] [evidence IPI]; DNA binding [goid 3677] [pmid 11554746] [evidence NAS]	RefSeq	NM_015094.1	6578	CTCCTGTACTGGCCACCGCCGCTGTCACTTGTCACATTGAGTTCATGTCC	S	ILMN_22371	ILMN_1652762	7050673
TENC1	3370040	1.30181	3.43129	75.6979	2.77633	0.0649351	49	98.5439	3.88183	0	46	Homo sapiens tensin like C1 domain containing phosphatase (tensin 2) (TENC1), transcript variant 3, mRNA.	38787969	23371	NP_938072.1	TENC1	NM_198316.1	Chr.12 51744020-51744069 (+)	TNS2; C1TEN; C1-TEN; KIAA1075		intracellular signaling cascade [goid 7242] [evidence IEA]		RefSeq	NM_198316.1	4280	AGACCCAGGAGAAAGCACCCTCCCTTAGGAATGAGGAGTGGGCATCAGGC	A	ILMN_9756	ILMN_1685042	3370040
C1orf56	5560682	1.30149	3.66806	89.0227	3.26318	0	40	115.862	4.05383	0	48	Homo sapiens chromosome 1 open reading frame 56 (C1orf56), mRNA.	34147608	54964	NP_060330.2	C1orf56	NM_017860.3	Chr.1 149289943-149289992 (+)	FLJ20519; RP11-316M1.9				RefSeq	NM_017860.3	1476	CTTGCCTTCATGCTTGGCCCTCTCTCCTCAAAAGGGCAATGTTGGTACAA	S	ILMN_22326	ILMN_1780268	5560682
LUZP1	2370328	1.30064	5.53003	347.216	8.55588	0	50	451.603	10.3205	0	40	Homo sapiens leucine zipper protein 1 (LUZP1), mRNA.	53729364	7798	NP_361013.2	LUZP1	NM_033631.2	Chr.1 23284175-23284224 (-)	LUZP; KIAA0601				RefSeq	NM_033631.2	7352	CAAGCATGGGACCAAGGAGGCCAGAACCTGTCGCTGGAAACCAGGGCAAA	S	ILMN_2667	ILMN_1664366	2370328
BNC1	2100452	1.29957	4.31809	138.825	3.86176	0	45	180.413	5.76937	0	43	Homo sapiens basonuclin 1 (BNC1), mRNA.	19743791	646	NP_001708.2	BNC1	NM_001717.2	Chr.15 81717659-81717708 (-)	BNC; BSN1; HsT19447	nucleus [goid 5634] [pmid 8034748] [evidence TAS]	positive regulation of cell proliferation [goid 8284] [pmid 8034748] [evidence TAS]; regulation of transcription, DNA-dependent [goid 6355] [evidence IEA]; epidermis development [goid 8544] [pmid 1332044] [evidence TAS]; transcription [goid 6350] [evidence IEA]	metal ion binding [goid 46872] [evidence IEA]; zinc ion binding [goid 8270] [evidence IEA]; transcription factor activity [goid 3700] [pmid 9099851] [evidence TAS]	RefSeq	NM_001717.2	2562	GTCGAATGGGCAGTCTGGTTTACCCAATAACGCAAGTCCACAGTGCCAGC	A	ILMN_7662	ILMN_1679464	2100452
CACYBP	3190333	1.29735	5.12316	378.017	8.87415	0	37	490.421	13.0661	0	34	Homo sapiens calcyclin binding protein (CACYBP), transcript variant 1, mRNA.	55925645	27101	NP_055227.1	CACYBP	NM_014412.2	Chr.1 173235841-173235890 (+)	SIP; GIG5; MGC87971; PNAS-107; S100A6BP; RP1-102G20.6	nucleus [goid 5634] [evidence IEA]	ubiquitin cycle [goid 6512] [evidence IEA]		RefSeq	NM_014412.2	327	CGGGTAGGCGTCTGCGCTCGGTTTGAGGGCTCGGCGCGGGGTTTCCTGTT	I	ILMN_27301	ILMN_1726574	3190333
CORO2B	2940438	1.29731	4.14725	97.9793	2.75596	0	54	127.11	4.26808	0	43	Homo sapiens coronin, actin binding protein, 2B (CORO2B), mRNA.	24307902	10391	NP_006082.1	CORO2B	NM_006091.1	Chr.15 66806937-66806986 (+)	CLIPINC; KIAA0925	actin cytoskeleton [goid 15629] [pmid 10224093] [evidence NAS]; membrane [goid 16020] [pmid 10224093] [evidence NAS]	actin cytoskeleton organization and biogenesis [goid 30036] [pmid 10224093] [evidence NAS]	actin binding [goid 3779] [pmid 10224093] [evidence NAS]	RefSeq	NM_006091.1	3005	CATGGCCGCCCTACGGAAAATCACATCCACAGAGGCCAGGGCTACCCAAG	S	ILMN_22097	ILMN_1676880	2940438
CRR9	610471	1.29718	5.25624	1168.01	29.7166	0	45	1515.12	36.3213	0	44	Homo sapiens cisplatin resistance related protein CRR9p (CRR9), mRNA.	21359964	81037	NP_110409.2	CRR9	NM_030782.2	Chr.5 1371249-1371298 (-)	DKFZP761M2324; DKFZp666M1010	integral to membrane [goid 16021] [evidence IEA]			RefSeq	NM_030782.2	1848	CACGTGTGAACATCTGTCTTGGTCACAGAGCTGGGTGCTGCCGGTCACCT	S	ILMN_10916	ILMN_1752802	610471
NAV1	4250128	1.29644	3.52428	565.524	18.2537	0	34	733.169	29.3151	0	34	Homo sapiens neuron navigator 1 (NAV1), mRNA.	27262621	89796	NP_065176.2	NAV1	NM_020443.2	Chr.1 200060630-200060679 (+)	POMFIL3; FLJ12560; FLJ14203; KIAA1151; MGC14961; steerin-1		DNA methylation [goid 6306] [evidence IEA]	nucleotide binding [goid 166] [evidence IEA]; nucleoside-triphosphatase activity [goid 17111] [evidence IEA]; DNA binding [goid 3677] [evidence IEA]	RefSeq	NM_020443.2	10919	GGACCCGGCAATCCACGTTTTAATAAGCCCTCCTGGTGATTCTGATGCAC	S	ILMN_30128	ILMN_1703374	4250128
VEGF	510528	1.29639	3.80355	333.321	11.3033	0	40	432.115	14.6709	0	41	Homo sapiens vascular endothelial growth factor (VEGF), transcript variant 1, mRNA.	71051575	7422	NP_001020537.2	VEGF	NM_001025366.1	Chr.6 43861731-43861780 (+)	VPF; VEGFA; MGC70609	extracellular matrix (sensu Metazoa) [goid 5578] [pmid 14570917] [evidence NAS]; membrane [goid 16020] [evidence IEA]	cell proliferation [goid 8283] [evidence IEA]; signal transduction [goid 7165] [pmid 1711045] [evidence TAS]; cell migration [goid 16477] [pmid 15122338] [evidence NAS]; induction of positive chemotaxis [goid 50930] [pmid 12744932] [evidence NAS]; vasculogenesis [goid 1570] [pmid 15015550] [evidence TAS]; response to stress [goid 6950] [pmid 9202027] [evidence TAS]; negative regulation of apoptos…	extracellular matrix binding [goid 50840] [pmid 14570917] [evidence NAS]; growth factor activity [goid 8083] [pmid 11016853] [evidence NAS]; vascular endothelial growth factor receptor binding [goid 5172] [pmid 1711045] [evidence TAS]; heparin binding [goid 8201] [pmid 15001987] [evidence IDA]; protein homodimerization activity [goid 42803] [pmid 12127077] [evidence NAS]	RefSeq	NM_001025366.1	3184	ATTTAATTTTGCTAACACTCAGCTCTGCCCTCCCCGATCCCCTGGCTCCC	A	ILMN_5181	ILMN_1803882	510528
AMY1C	5220564	1.29611	5.60273	2129.86	47.0206	0	51	2760.53	65.5435	0	52	Homo sapiens amylase, alpha 1C; salivary (AMY1C), mRNA.	56549663	278	NP_001008220.1	AMY1C	NM_001008219.1	Chr.1 104093982-104094031 (+)	AMY1				RefSeq	NM_001008219.1	19	GGTCAGCAGTCTCTGATCCGTGCAGGGTATTAATGTGTCAGGGCTGAGTG	S	ILMN_28222	ILMN_1663313	5220564
KCNF1	6980626	1.29565	4.38075	132.609	3.76837	0	40	171.815	5.18115	0	38	Homo sapiens potassium voltage-gated channel, subfamily F, member 1 (KCNF1), mRNA.	27436998	3754	NP_002227.2	KCNF1	NM_002236.4	Chr.2 10971743-10971792 (+)	IK8; kH1; KCNF; KV5.1; MGC33316	membrane fraction [goid 5624] [evidence NR ]; membrane [goid 16020] [evidence IEA]; voltage-gated potassium channel complex [goid 8076] [evidence IEA]	cation transport [goid 6812] [evidence IEA]; potassium ion transport [goid 6813] [pmid 9434767] [evidence TAS]	potassium ion binding [goid 30955] [evidence IEA]; voltage-gated potassium channel activity [goid 5249] [evidence IEA]; protein binding [goid 5515] [evidence IEA]	RefSeq	NM_002236.4	2230	TGGCACGAGAGCCCACGCCCGCTTCTGTATCTCCCTCAATAAAGCCTCCT	S	ILMN_823	ILMN_1671392	6980626
THBD	5490348	1.29441	3.1489	88.4113	3.19093	0	39	114.441	5.07525	0	29	Homo sapiens thrombomodulin (THBD), mRNA.	40288292	7056	NP_000352.1	THBD	NM_000361.2	Chr.20 22974506-22974555 (-)	TM; THRM; CD141	membrane [goid 16020] [evidence IEA]; integral to plasma membrane [goid 5887] [pmid 2822087] [evidence TAS]	blood coagulation [goid 7596] [pmid 9252393] [evidence TAS]	calcium ion binding [goid 5509] [pmid 10336638] [evidence TAS]; transmembrane receptor activity [goid 4888] [evidence IEA]; sugar binding [goid 5529] [evidence IEA]	RefSeq	NM_000361.2	3746	GCAAATGCTATGAGATGCATGGAGGGCTGCCCTGTACCCCAGCACTTGTG	S	ILMN_10912	ILMN_1759787	5490348
GLI2	4010402	1.29436	4.16694	117.507	3.69289	0	47	152.096	4.60806	0	47	Homo sapiens GLI-Kruppel family member GLI2 (GLI2), transcript variant 4, mRNA.	13518226	2736	NP_005261.1	GLI2	NM_005270.2	Chr.2 121465002-121465051 (+)	THP2	nucleus [goid 5634] [evidence IEA]	regulation of transcription, DNA-dependent [goid 6355] [evidence IEA]; signal transduction [goid 7165] [pmid 9731531] [evidence TAS]; organ morphogenesis [goid 9887] [pmid 9731531] [evidence TAS]; transcription [goid 6350] [evidence IEA]; transcription from RNA polymerase II promoter [goid 6366] [pmid 9557682] [evidence TAS]	metal ion binding [goid 46872] [evidence IEA]; zinc ion binding [goid 8270] [evidence IEA]; transcription coactivator activity [goid 3713] [pmid 9557682] [evidence TAS]; transcription factor activity [goid 3700] [pmid 9557682] [evidence TAS]	RefSeq	NM_005270.2	3249	CCGCGCTGTTCCGGCTTCTTCACGGCTGACATTCGGCTAACGAGGGATTA	A	ILMN_138531	ILMN_1727577	4010402
ZNF20	2100026	1.29427	5.06632	141.73	2.93587	0	49	183.437	5.29638	0	53	Homo sapiens zinc finger protein 20 (KOX 13) (ZNF20), mRNA.	33667024	7568	NP_066966.1	ZNF20	NM_021143.1	Chr.19 12104015-12104064 (-)	KOX13	nucleus [goid 5634] [evidence IEA]	regulation of transcription, DNA-dependent [goid 6355] [evidence IEA]; transcription [goid 6350] [evidence IEA]	metal ion binding [goid 46872] [evidence IEA]; nucleic acid binding [goid 3676] [evidence IEA]; zinc ion binding [goid 8270] [evidence IEA]; DNA binding [goid 3677] [evidence IEA]	RefSeq	NM_021143.1	2055	TCTCTGTTCCTCAGAGTTGTAGGTCTCCAGATATGTCCCCAGTGCTCCAC	S	ILMN_10297	ILMN_1670377	2100026
GLTP	6560392	1.29422	4.73686	1148.36	31.5497	0	41	1486.24	39.779	0	30	Homo sapiens glycolipid transfer protein (GLTP), mRNA.	53832029	51228	NP_057517.1	GLTP	NM_016433.3	Chr.12 108773342-108773391 (-)			lipid transport [goid 6869] [evidence IEA]		RefSeq	NM_016433.3	2095	CTACCTACCGTGTGTATTCTCTTGACGGGGAGAGATGAACCCTTCAGCTG	S	ILMN_30280	ILMN_1768094	6560392
SMAD3	5130767	1.29406	4.4426	1207.07	27.7642	0	34	1562.02	52.1319	0	33	Homo sapiens SMAD, mothers against DPP homolog 3 (Drosophila) (SMAD3), mRNA.	52352808	4088	NP_005893.1	SMAD3	NM_005902.3	Chr.15 65274286-65274335 (+)	MADH3; JV15-2; Smad 3; HSPC193; HsT17436; MGC60396; DKFZP586N0721; DKFZp686J10186	intracellular [goid 5622] [pmid 14612439] [evidence IC ]	regulation of transcription, DNA-dependent [goid 6355] [evidence IEA]; transforming growth factor beta receptor signaling pathway [goid 7179] [pmid 8774881] [evidence TAS]; transcription [goid 6350] [evidence IEA]; transcription from RNA polymerase II promoter [goid 6366] [pmid 10823886] [evidence TAS]	protein binding [goid 5515] [pmid 15527767] [evidence IPI]; transcription factor activity [goid 3700] [pmid 10823886] [evidence TAS]	RefSeq	NM_005902.3	5934	TGCAACTCGGCTGTTCTGGACTCTGATGTGTGTGGAGGGATGGGGAATAG	S	ILMN_16351	ILMN_1682738	5130767
RIN2	150195	1.29347	4.38074	193.923	6.52862	0	39	250.833	6.46227	0	52	Homo sapiens Ras and Rab interactor 2 (RIN2), mRNA.	35493905	54453	NP_061866.1	RIN2	NM_018993.2	Chr.20 19930830-19930879 (+)	RASSF4	cellular component unknown [goid 8372] [evidence ND ]	endocytosis [goid 6897] [evidence IEA]; small GTPase mediated signal transduction [goid 7264] [pmid 1849280] [evidence NAS]	Rab guanyl-nucleotide exchange factor activity [goid 17112] [pmid 11733506] [evidence NAS]; GTPase activator activity [goid 5096] [evidence IEA]; small GTPase regulator activity [goid 5083] [pmid 1849280] [evidence NAS]	RefSeq	NM_018993.2	3974	CCAGTTTGCAGGTGCACAAACTATGAGGGTCTTGTATCCACGTAACACAG	S	ILMN_17838	ILMN_1769546	150195
PDRG1	2750376	1.29269	3.55192	196.155	6.96235	0	31	253.567	9.20149	0	42	Homo sapiens p53 and DNA damage regulated 1 (PDRG1), mRNA.	40807483	81572	NP_110442.1	PDRG1	NM_030815.2	Chr.20 29996703-29996752 (-)	PDRG; C20orf126				RefSeq	NM_030815.2	1039	GGGGCAGGCACACACACCTCCCGCCAGCTCCAATTTTGCACTTTTTCCCT	S	ILMN_20546	ILMN_1731720	2750376
ANKRD1	630010	1.29159	3.69225	66.1404	2.2168	0.388167	45	85.4265	3.00658	0	43	Homo sapiens ankyrin repeat domain 1 (cardiac muscle) (ANKRD1), mRNA.	38327521	27063	NP_055206.2	ANKRD1	NM_014391.2	Chr.10 92661948-92661997 (-)	ALRP; CARP; C-193; CVARP; MCARP; bA320F15.2	nucleus [goid 5634] [pmid 7730328] [evidence TAS]	signal transduction [goid 7165] [pmid 7730328] [evidence TAS]; defense response [goid 6952] [pmid 7730328] [evidence TAS]	DNA binding [goid 3677] [pmid 7730328] [evidence TAS]	RefSeq	NM_014391.2	1813	AACGTCATGAGTGTAAGTGCAAATCAGTGGAAGGAGCGGCAAACTGGGAC	S	ILMN_15273	ILMN_1716264	630010
HOXC8	4810332	1.29109	5.30345	156.936	4.11943	0	48	202.618	4.49432	0	46	Homo sapiens homeobox C8 (HOXC8), mRNA.	45580721	3224	NP_073149.1	HOXC8	NM_022658.3	Chr.12 52692510-52692559 (+)	HOX3; HOX3A	nucleus [goid 5634] [evidence NAS]	regulation of transcription, DNA-dependent [goid 6355] [evidence NAS]; development [goid 7275] [evidence NAS]	transcription factor activity [goid 3700] [evidence NAS]	RefSeq	NM_022658.3	1986	CACTAAGAAAACCCAACAACTGAGACTGCCTAGCCCGCCGGTCCTGTGCG	S	ILMN_8158	ILMN_1718285	4810332
AGPAT5	4050408	1.29033	4.36669	149.123	3.99443	0	39	192.418	5.92045	0	48	Homo sapiens 1-acylglycerol-3-phosphate O-acyltransferase 5 (lysophosphatidic acid acyltransferase, epsilon) (AGPAT5), mRNA.	61743951	55326	NP_060831.2	AGPAT5	NM_018361.2	Chr.8 6604504-6604553 (+)	LPAAT-e; 1-AGPAT5; LPAAT-epsilon	integral to membrane [goid 16021] [evidence IEA]	phospholipid biosynthesis [goid 8654] [evidence IEA]; metabolism [goid 8152] [evidence IEA]	acyltransferase activity [goid 8415] [evidence IEA]; transferase activity [goid 16740] [evidence IEA]; 1-acylglycerol-3-phosphate O-acyltransferase activity [goid 3841] [evidence IEA]	RefSeq	NM_018361.2	3594	ATGCCGTCGATGTGCATGCTTTTATGTTTTTCAGAAAAGGGTGTGTTTGG	S	ILMN_9737	ILMN_1768029	4050408
PDXK	6380286	1.29023	5.2139	909.516	17.0818	0	50	1173.49	33.547	0	41	Homo sapiens pyridoxal (pyridoxine, vitamin B6) kinase (PDXK), mRNA.	48928052	8566	NP_003672.1	PDXK	NM_003681.3	Chr.21 44006485-44006534 (+)	PKH; PNK; C21orf97			metal ion binding [goid 46872] [evidence IEA]; transferase activity [goid 16740] [evidence IEA]; nucleotide binding [goid 166] [evidence IEA]; zinc ion binding [goid 8270] [evidence IEA]; ATP binding [goid 5524] [evidence IEA]; pyridoxal kinase activity [goid 8478] [pmid 9099727] [evidence TAS]	RefSeq	NM_003681.3	7250	GGCCCTGCTTGTGCCATGTGGATGTTTGTGAGCCTCGGTCCTACAGCACT	S	ILMN_24569	ILMN_1672504	6380286
SF3B14	1410315	1.28881	3.75343	1319.03	41.058	0	33	1699.98	60.436	0	27	Homo sapiens splicing factor 3B, 14 kDa subunit (SF3B14), mRNA.	54607092	51639	NP_057131.1	SF3B14	NM_016047.3	Chr.2 24150565-24150568:24152574-24152603:24152604-24152619 (-)	P14; Ht006; SAP14; CGI-110; HSPC175; SF3B14a	nucleus [goid 5634] [evidence IEA]	nuclear mRNA splicing, via spliceosome [goid 398] [evidence IEA]	nucleotide binding [goid 166] [evidence IEA]; RNA binding [goid 3723] [evidence IEA]	RefSeq	NM_016047.3	199	TTCATCAGCCCGCCAAGATGGCGATGCAAGCGGCCAAGAGGGCGAACATT	S	ILMN_12279	ILMN_1703720	1410315
VPS37B	1660139	1.28873	4.46262	512.9	14.7304	0	28	660.991	18.4544	0	48	Homo sapiens vacuolar protein sorting 37B (yeast) (VPS37B), mRNA.	13375925	79720	NP_078943.1	VPS37B	NM_024667.1	Chr.12 121916026-121916075 (-)	FLJ12750				RefSeq	NM_024667.1	2501	CAGTCAGGCGGGCTTGCCATGTTCTGTGAATCTCGAGTGAGCGGTGCCAC	S	ILMN_18457	ILMN_1710427	1660139
MGC39633	6760259	1.28859	3.04014	107.998	4.24469	0	43	139.165	6.00718	0	39	Homo sapiens hypothetical protein MGC39633 (MGC39633), mRNA.	22749136	153733	NP_689762.1	MGC39633	NM_152549.1	Chr.5 114631498-114631514:114632478-114632510 (-)	MBC1	nucleus [goid 5634] [evidence IEA]			RefSeq	NM_152549.1	1756	CAGGCTCTGGGCCACTTCTACATATCCCACATAGGGCTATTCCAACCTGG	S	ILMN_25725	ILMN_1761101	6760259
RUNX1T1	3450477	1.28835	3.77355	183.674	5.09226	0	34	236.637	8.94284	0	30	Homo sapiens runt-related transcription factor 1; translocated to, 1 (cyclin D-related) (RUNX1T1), transcript variant 4, mRNA.	28329421	862	NP_783554.1	RUNX1T1	NM_175636.1	Chr.8 93040753-93040802 (-)	CDR; ETO; MTG8; MTG8b; AML1T1; ZMYND2; CBFA2T1; MGC2796	nucleus [goid 5634] [evidence IEA]; nucleus [goid 5634] [evidence IEA]	regulation of transcription, DNA-dependent [goid 6355] [evidence IEA]; generation of precursor metabolites and energy [goid 6091] [pmid 9618262] [evidence TAS]; transcription [goid 6350] [evidence IEA]; regulation of transcription, DNA-dependent [goid 6355] [evidence IEA]; generation of precursor metabolites and energy [goid 6091] [pmid 9618262] [evidence TAS]; transcription [goid 6350] [evidence…	metal ion binding [goid 46872] [evidence IEA]; transcription factor activity [goid 3700] [pmid 9618262] [evidence TAS]; metal ion binding [goid 46872] [evidence IEA]; transcription factor activity [goid 3700] [pmid 9618262] [evidence TAS]	RefSeq	NM_175636.1	2887	GCCTGCAGTTAATTAGCATTCTGGCAGTTTTGACATCAGCCAGCTGCCCT	A	ILMN_1412	ILMN_1812795	3450477
ABCA9	5090370	1.28773	3.50604	95.6351	2.60732	0	42	123.153	5.24126	0	40	Homo sapiens ATP-binding cassette, sub-family A (ABC1), member 9 (ABCA9), transcript variant 1, mRNA.	27477114	10350	NP_525022.2	ABCA9	NM_080283.2	Chr.17 64492665-64492714 (-)	MGC75415; EST640918; DKFZp686F2450			ATPase activity [goid 16887] [evidence IEA]; nucleotide binding [goid 166] [evidence IEA]; ATP binding [goid 5524] [evidence IEA]	RefSeq	NM_080283.2	4428	CTGTGCTTTGTGCTGAGCATCCTGGGGAACCCGTCAGTGGTGCTTCTGGA	I	ILMN_137029	ILMN_1720501	5090370
STC2	3870615	1.28745	4.52835	1708.94	52.5186	0	35	2200.18	55.9626	0	42	Homo sapiens stanniocalcin 2 (STC2), mRNA.	61676085	8614	NP_003705.1	STC2	NM_003714.2	Chr.5 172674450-172674499 (-)	STC-2; STCRP	extracellular region [goid 5576] [evidence IEA]	cell surface receptor linked signal transduction [goid 7166] [pmid 9753616] [evidence TAS]; cell-cell signaling [goid 7267] [pmid 9753616] [evidence TAS]; response to nutrient [goid 7584] [pmid 9753616] [evidence TAS]	hormone activity [goid 5179] [pmid 9723890] [evidence TAS]	RefSeq	NM_003714.2	5175	GTGGCCACTTCCTAAGGAGGAACAACCCCGTCTGATCTCAGAATTGGCAC	S	ILMN_28725	ILMN_1691884	3870615
TNFRSF1B	1230632	1.28712	4.07701	163.227	5.02015	0	49	210.094	6.47516	0	42	Homo sapiens tumor necrosis factor receptor superfamily, member 1B (TNFRSF1B), mRNA.	23312365	7133	NP_001057.1	TNFRSF1B	NM_001066.2	Chr.1 12191715-12191764 (+)	p75; TBPII; TNFBR; TNFR2; CD120b; TNFR80; TNF-R75; p75TNFR; TNF-R-II	integral to membrane [goid 16021] [evidence IEA]	apoptosis [goid 6915] [evidence IEA]; cytokine and chemokine mediated signaling pathway [goid 19221] [evidence IEA]	protein binding [goid 5515] [pmid 11244088] [evidence IPI]; tumor necrosis factor receptor activity [goid 5031] [pmid 8702885] [evidence TAS]; receptor activity [goid 4872] [evidence IEA]	RefSeq	NM_001066.2	3526	TGGCATCACAGGGCAGAGCCGGGAAGCGATGAATTTGGAGACTCTGTGGG	S	ILMN_19893	ILMN_1764788	1230632
FALZ	3170440	1.28706	3.28763	127.334	3.7509	0	26	163.887	7.3673	0	36	Homo sapiens fetal Alzheimer antigen (FALZ), transcript variant 2, mRNA.	38788259	2186	NP_004450.3	FALZ	NM_004459.5	Chr.17 63410448-63410497 (+)	BPTF; FAC1; NURF301	cytoplasm [goid 5737] [pmid 7621746] [evidence TAS]; nucleus [goid 5634] [pmid 10727212] [evidence IDA]	regulation of transcription, DNA-dependent [goid 6355] [evidence IEA]; neurogenesis [goid 7399] [pmid 7621746] [evidence TAS]; negative regulation of transcription from RNA polymerase II promoter [goid 122] [pmid 10727212] [evidence IDA]	metal ion binding [goid 46872] [evidence IEA]; transcription factor binding [goid 8134] [pmid 10727212] [evidence IDA]; protein binding [goid 5515] [evidence IEA]; zinc ion binding [goid 8270] [evidence IEA]; transcription regulator activity [goid 30528] [pmid 10727212] [evidence IDA]	RefSeq	NM_004459.5	10355	GTTCCCGATTCTTTCTTATTACAGGCTCAGGTGTACAGGTTATTCTGGGT	A	ILMN_27450	ILMN_1692021	3170440
TSPYL2	5050017	1.28548	3.96699	221.137	7.10819	0	31	284.267	8.8056	0	43	Homo sapiens TSPY-like 2 (TSPYL2), mRNA.	11545834	64061	NP_071400.1	TSPYL2	NM_022117.1	Chr.X 53134064-53134113 (+)	CDA1; CTCL; CINAP; DENTT; SE20-4; HRIHFB2216	nucleolus [goid 5730] [pmid 11395479] [evidence IDA]; nucleus [goid 5634] [evidence IEA]	regulation of signal transduction [goid 9966] [pmid 11395479] [evidence NAS]; negative regulation of DNA replication [goid 8156] [pmid 11395479] [evidence IDA]; negative regulation of progression through cell cycle [goid 45786] [pmid 11395479] [evidence NAS]; regulation of protein kinase activity [goid 45859] [pmid 11395479] [evidence IDA]; cell division [goid 51301] [evidence IEA]; negative regu…	rDNA binding [goid 182] [pmid 11395479] [evidence NAS]; protein binding [goid 5515] [pmid 11395479] [evidence NAS]	RefSeq	NM_022117.1	2419	GCCCTCCGCCCCCGCAGGCTTCTGTGTGCTGCTAACTGTATTTATTGTGA	A	ILMN_26999	ILMN_1657554	5050017
CDC25B	460754	1.28538	5.03998	1291.61	35.9555	0	41	1660.21	37.1802	0	54	Homo sapiens cell division cycle 25B (CDC25B), transcript variant 5, mRNA.	47078254	994	NP_997695.1	CDC25B	NM_212530.1	Chr.20 3734490-3734539 (+)		intracellular [goid 5622] [evidence NAS]	M phase of mitotic cell cycle [goid 87] [evidence IEA]; cell division [goid 51301] [evidence IEA]; mitosis [goid 7067] [pmid 1836978] [evidence TAS]; positive regulation of cell proliferation [goid 8284] [pmid 8276402] [evidence TAS]; regulation of cell cycle [goid 74] [pmid 1836978] [evidence TAS]; protein amino acid dephosphorylation [goid 6470] [evidence IEA]	hydrolase activity [goid 16787] [evidence IEA]; protein tyrosine phosphatase activity [goid 4725] [pmid 9188863] [evidence TAS]	RefSeq	NM_212530.1	2566	GCGCAGTGCCTTGCATACCCAAACCAGGTGGGAGCGTTTTGTTGAGCATG	A	ILMN_137102	ILMN_1651942	460754
SLC20A1	4480594	1.28508	5.70338	1194.26	26.6546	0	48	1534.73	33.0403	0	64	Homo sapiens solute carrier family 20 (phosphate transporter), member 1 (SLC20A1), mRNA.	31543629	6574	NP_005406.3	SLC20A1	NM_005415.3	Chr.2 113137447-113137496 (+)	PIT1; GLVR1; PiT-1; Glvr-1	membrane [goid 16020] [pmid 8041748] [evidence TAS]; integral to plasma membrane [goid 5887] [pmid 8041748] [evidence TAS]	phosphate transport [goid 6817] [evidence IEA]; positive regulation of I-kappaB kinase/NF-kappaB cascade [goid 43123] [pmid 12761501] [evidence IMP]; phosphate metabolism [goid 6796] [pmid 8041748] [evidence TAS]; transport [goid 6810] [pmid 8041748] [evidence TAS]	inorganic phosphate transporter activity [goid 5315] [evidence IEA]; sodium:phosphate symporter activity [goid 5436] [pmid 8041748] [evidence TAS]; receptor activity [goid 4872] [pmid 8041748] [evidence TAS]	RefSeq	NM_005415.3	2860	CATGCTCTGCGTTGTTGGTTTCACCAGCTTCTGCCCTCACATGCACAGGG	S	ILMN_7081	ILMN_1672662	4480594
NTF3	4290494	1.28508	5.21819	670.539	14.8599	0	46	861.694	21.7725	0	60	Homo sapiens neurotrophin 3 (NTF3), mRNA.	45359869	4908	NP_002518.1	NTF3	NM_002527.3	Chr.12 5474327-5474376 (+)	NT3; HDNF; NGF2; NGF-2; MGC129711		cell-cell signaling [goid 7267] [pmid 2236018] [evidence TAS]; anti-apoptosis [goid 6916] [evidence NR ]; signal transduction [goid 7165] [pmid 2236018] [evidence TAS]; neurogenesis [goid 7399] [pmid 1542658] [evidence TAS]; cell motility [goid 6928] [evidence NR ]	growth factor activity [goid 8083] [evidence IEA]	RefSeq	NM_002527.3	801	CAGAGAACAATAAACTCGTGGGCTGGCGGTGGATACGGATAGACACGTCC	S	ILMN_18878	ILMN_1809364	4290494
PIM1	780392	1.28487	4.03338	2203.01	68.2749	0	43	2830.58	87.3193	0	39	Homo sapiens pim-1 oncogene (PIM1), mRNA.	31543400	5292	NP_002639.1	PIM1	NM_002648.2	Chr.6 37251025-37251074 (+)	PIM	cytoplasm [goid 5737] [pmid 1825810] [evidence IDA]; nucleus [goid 5634] [evidence IEA]	cell proliferation [goid 8283] [pmid 16186805] [evidence IDA]; negative regulation of apoptosis [goid 43066] [pmid 16186805] [evidence IDA]; development [goid 7275] [pmid 2682662] [evidence TAS]; protein amino acid phosphorylation [goid 6468] [pmid 1825810] [evidence IDA]	manganese ion binding [goid 30145] [pmid 1825810] [evidence IDA]; metal ion binding [goid 46872] [evidence IEA]; nucleotide binding [goid 166] [evidence IEA]; transferase activity [goid 16740] [evidence IEA]; protein serine/threonine kinase activity [goid 4674] [pmid 1825810] [evidence IDA]; ATP binding [goid 5524] [pmid 1825810] [evidence IDA]	RefSeq	NM_002648.2	2488	GGATGGTGTGCCTTCCAGATCCTCTCTGGGGCTGTGTTTTGAGCAGCAGG	S	ILMN_21964	ILMN_1809933	780392
C20orf117	870619	1.2844	4.34589	258.154	6.46095	0	45	331.573	10.4331	0	41	Homo sapiens chromosome 20 open reading frame 117 (C20orf117), transcript variant 2, mRNA.	66773343	140710	NP_954650.2	C20orf117	NM_199181.2	Chr.20 34839446-34839495 (-)	FLJ44670; KIAA0889; dJ132F21.1			catalytic activity [goid 3824] [evidence IEA]	RefSeq	NM_199181.2	3473	CAAGGGCATCCTTGGGCCAACTGTCCACCTCTCTTGTCCACTATTCTCTC	I	ILMN_3738	ILMN_1693004	870619
EMX2	5360110	1.28427	3.98208	145.978	4.23478	0	42	187.474	6.18604	0	47	Homo sapiens empty spiracles homolog 2 (Drosophila) (EMX2), mRNA.	31542586	2018	NP_004089.1	EMX2	NM_004098.2	Chr.10 119298517-119298566 (+)		nucleus [goid 5634] [evidence NAS]	regulation of transcription, DNA-dependent [goid 6355] [evidence IEA]; development [goid 7275] [evidence NAS]	protein binding [goid 5515] [pmid 15247416] [evidence IPI]; transcription factor activity [goid 3700] [evidence IEA]	RefSeq	NM_004098.2	2366	AGGCTCAGCGATAGTGGTCCTCTTACAGAGAAACGGGGAGCAGGACGACG	S	ILMN_12231	ILMN_1751439	5360110
GPR84	2370576	1.28319	3.91738	79.3328	2.78326	0.021645	41	101.799	2.95181	0	50	Homo sapiens G protein-coupled receptor 84 (GPR84), mRNA.	9966838	53831	NP_065103.1	GPR84	NM_020370.1	Chr.12 53042762-53042811 (-)	EX33; GPCR4	integral to membrane [goid 16021] [evidence NAS]	signal transduction [goid 7165] [evidence IEA]; G-protein coupled receptor protein signaling pathway [goid 7186] [evidence IEA]	rhodopsin-like receptor activity [goid 1584] [evidence IEA]; G-protein coupled receptor activity, unknown ligand [goid 16526] [pmid 11404393] [evidence NAS]; receptor activity [goid 4872] [evidence IEA]	RefSeq	NM_020370.1	1181	GCATCAACCCTGTGCTCTATGCAGCCATGAACCGCCAATTCCGCCAAGCA	S	ILMN_10766	ILMN_1785345	2370576
DUSP5	510128	1.28298	4.56462	3256.01	73.8507	0	54	4177.39	128.003	0	53	Homo sapiens dual specificity phosphatase 5 (DUSP5), mRNA.	62865889	1847	NP_004410.3	DUSP5	NM_004419.3	Chr.10 112261065-112261114 (+)	DUSP; HVH3	nucleus [goid 5634] [evidence IEA]	protein amino acid dephosphorylation [goid 6470] [pmid 7961985] [evidence TAS]	hydrolase activity [goid 16787] [evidence IEA]; protein tyrosine phosphatase activity [goid 4725] [pmid 7961985] [evidence TAS]; MAP kinase phosphatase activity [goid 17017] [evidence IEA]	RefSeq	NM_004419.3	2301	CTCCCTGCCCCTGGAGGTTGTCTTCAAGCTGTGGACTTCTGGGATTTGCA	S	ILMN_12928	ILMN_1656501	510128
LSM3	7320475	1.28275	4.16098	748.946	22.6326	0	37	960.71	28.2602	0	32	Homo sapiens LSM3 homolog, U6 small nuclear RNA associated (S. cerevisiae) (LSM3), mRNA.	7657314	27258	NP_055278.1	LSM3	NM_014463.1	Chr.3 14198084-14198133 (+)	SMX4; USS2; YLR438C	small nucleolar ribonucleoprotein complex [goid 5732] [evidence IEA]; nucleus [goid 5634] [evidence IEA]	nuclear mRNA splicing, via spliceosome [goid 398] [evidence IEA]	RNA binding [goid 3723] [evidence IEA]; protein binding [goid 5515] [pmid 15231747] [evidence IPI]	RefSeq	NM_014463.1	66	ACTGTAGAGGAGCCCCTGGATCTTATCAGGCTCAGCCTAGATGAGCGAAT	S	ILMN_23516	ILMN_1719032	7320475
FLJ16008	2320615	1.28243	3.63922	148.279	5.05712	0	42	190.158	6.45061	0	39	Homo sapiens FLJ16008 protein (FLJ16008), mRNA.	71534268	339761	NP_001001665.2	FLJ16008	NM_001001665.2	Chr.2 127657923-127657972 (-)		membrane [goid 16020] [evidence IEA]	electron transport [goid 6118] [evidence IEA]	metal ion binding [goid 46872] [evidence IEA]; heme binding [goid 20037] [evidence IEA]; monooxygenase activity [goid 4497] [evidence IEA]; iron ion binding [goid 5506] [evidence IEA]	RefSeq	NM_001001665.2	4594	ACTGTGGAAGCAGGGTGGTGAGTGGGGGCTCATGACATTATGCTCTCTAC	S	ILMN_26559	ILMN_1657749	2320615
LOC96610	1240367	1.28216	3.47008	68.9631	1.88679	0.235209	42	88.4217	3.72076	0	39	Homo sapiens hypothetical protein similar to KIAA0187 gene product (LOC96610), mRNA.	18426889	96610	NP_563614.1	LOC96610	NM_080926.1	Chr.22 20991934-20991956:20993062-20993088 (+)					RefSeq	NM_080926.1	653	TACAGTCTGTCAGTGGCATAATGCCTGATTTTCGGATAGCTGCCACATAA	S	ILMN_1243	ILMN_1723232	1240367
HOXA9	2570519	1.28214	3.74478	137.709	3.5762	0	38	176.563	6.79928	0	36	Homo sapiens homeo box A9 (HOXA9), transcript variant 1, mRNA.	24497557	3205	NP_689952.1	HOXA9	NM_152739.2	Chr.7 27168699-27168748 (-)	HOX1; ABD-B; HOX1G; HOX1.7; MGC1934	nucleus [goid 5634] [evidence NAS]	regulation of transcription, DNA-dependent [goid 6355] [evidence IEA]; transcription [goid 6350] [evidence IEA]; development [goid 7275] [pmid 8563754] [evidence TAS]	transcriptional activator activity [goid 16563] [evidence IEA]; transcription factor activity [goid 3700] [evidence IEA]	RefSeq	NM_152739.2	1890	CCGCCATTGGGCTACTGTAGATTTGTATCCTTGATGAATCTGGGGTTTCC	A	ILMN_138570	ILMN_1739582	2570519
MTMR12	2340703	1.2816	2.972	107.741	4.07699	0	38	138.082	6.13176	0	27	Homo sapiens myotubularin related protein 12 (MTMR12), mRNA.	27477131	54545	NP_061934.2	MTMR12	NM_019061.2	Chr.5 32263512-32263561 (-)	3-PAP; PIP3AP		phospholipid dephosphorylation [goid 46839] [evidence IEA]	inositol or phosphatidylinositol phosphatase activity [goid 4437] [evidence IEA]	RefSeq	NM_019061.2	4371	ACCTCCACTTCCTTCTCTGCCCCATTGCCTCCCAAATATGCTATGGAGCT	S	ILMN_30098	ILMN_1802831	2340703
HOXC11	3870541	1.2815	2.67386	67.5792	2.42267	0.295815	49	86.6027	4.69193	0	29	Homo sapiens homeo box C11 (HOXC11), mRNA.	24497534	3227	NP_055027.1	HOXC11	NM_014212.2	Chr.12 52656222-52656271 (+)	HOX3H; MGC4906	nucleus [goid 5634] [evidence IEA]	regulation of transcription, DNA-dependent [goid 6355] [evidence IEA]; endoderm development [goid 7492] [pmid 9582375] [evidence TAS]; development [goid 7275] [evidence IEA]	RNA polymerase II transcription factor activity [goid 3702] [pmid 9582375] [evidence TAS]; transcription factor activity [goid 3700] [evidence IEA]	RefSeq	NM_014212.2	1770	TTGAAGATTGGGGTGGTGGAGGCAGTAGGGAGATGGGATTGGGCACCTCC	S	ILMN_138237	ILMN_1697342	3870541
ADAM19	5720647	1.28147	5.46382	386.524	8.06244	0	42	495.319	11.8494	0	44	Homo sapiens ADAM metallopeptidase domain 19 (meltrin beta) (ADAM19), transcript variant 2, mRNA.	73747890	8728	NP_150377.1	ADAM19	NM_033274.2	Chr.5 156837104-156837153 (-)	MLTNB; FKSG34; MADDAM	integral to membrane [goid 16021] [evidence IEA]	proteolysis and peptidolysis [goid 6508] [evidence IEA]	metalloendopeptidase activity [goid 4222] [evidence IEA]; metal ion binding [goid 46872] [evidence IEA]; zinc ion binding [goid 8270] [evidence IEA]	RefSeq	NM_033274.2	6202	TCCAAGCCCACATTTCCAAAGTCACCCCCAACGCGTCCTCTCACACCGTC	I	ILMN_12727	ILMN_1713751	5720647
NOL8	540129	1.28136	3.36375	339.098	11.7804	0	30	434.505	16.583	0	32	Homo sapiens nucleolar protein 8 (NOL8), mRNA.	46048233	55035	NP_060418.4	NOL8	NM_017948.4	Chr.9 94099980-94099989:94100360-94100399 (-)	Nop132; C9orf34; FLJ20736; bA62C3.3; bA62C3.4; DKFZp686P12242	nucleolus [goid 5730] [pmid 14660641] [evidence IDA]	positive regulation of cell growth [goid 30307] [pmid 14660641] [evidence IMP]; DNA replication [goid 6260] [pmid 14660641] [evidence IMP]	nucleotide binding [goid 166] [evidence IEA]; nucleic acid binding [goid 3676] [evidence IEA]; protein binding [goid 5515] [pmid 14660641] [evidence IPI]	RefSeq	NM_017948.4	3712	ATGAGCAGGAACTCTTGGGAGGCCAGAACAACCAACCTGCGTATGGATTG	S	ILMN_25734	ILMN_1689747	540129
VWCE	6520072	1.28132	4.66643	126.205	3.49757	0	43	161.709	4.11078	0	44	Homo sapiens von Willebrand factor C and EGF domains (VWCE), mRNA.	22749430	220001	NP_689931.1	VWCE	NM_152718.1	Chr.11 60782469-60782518 (-)	URG11; FLJ32009			calcium ion binding [goid 5509] [evidence IEA]; serine-type endopeptidase inhibitor activity [goid 4867] [evidence IEA]	RefSeq	NM_152718.1	3109	TCGTTTCCACTGTCAGCATCCTCCCTGGACCGCGTGGCTGGCTCATCTTT	S	ILMN_18416	ILMN_1760315	6520072
YWHAG	5220053	1.28118	3.20229	148.608	4.22098	0	40	190.395	8.82791	0	32	Homo sapiens tyrosine 3-monooxygenase/tryptophan 5-monooxygenase activation protein, gamma polypeptide (YWHAG), mRNA.	21464100	7532	NP_036611.2	YWHAG	NM_012479.2	Chr.7 75794683-75794732 (-)	14-3-3GAMMA	cytoplasm [goid 5737] [evidence ISS]	regulation of signal transduction [goid 9966] [pmid 10486217] [evidence NAS]; regulation of neuron differentiation [goid 45664] [pmid 11824616] [evidence IMP]; cytoskeleton organization and biogenesis [goid 7010] [evidence ISS]; negative regulation of apoptosis [goid 43066] [evidence ISS]; negative regulation of protein kinase activity [goid 6469] [pmid 10433554] [evidence NAS]; regulation of mit…	actin binding [goid 3779] [evidence ISS]; insulin-like growth factor receptor binding [goid 5159] [pmid 12482592] [evidence IPI]; protein kinase C inhibitor activity [goid 8426] [pmid 10433554] [evidence NAS]; protein domain specific binding [goid 19904] [evidence IEA]; protein kinase C binding [goid 5080] [pmid 10433554] [evidence IPI]; protein homodimerization activity [goid 42803] [evidence NA…	RefSeq	NM_012479.2	3032	CCTGAGGGCTGAAAACGGAGAGGGAATGGGAGACTTGATATTTAAGCAGC	S	ILMN_15635	ILMN_1750145	5220053
ZNF653	4640561	1.28076	3.99312	151.589	5.39404	0	29	194.149	5.26428	0	46	Homo sapiens zinc finger protein 653 (ZNF653), mRNA.	20270322	115950	NP_620138.1	ZNF653	NM_138783.1	Chr.19 11455272-11455321 (-)	ZIP67; E430039K05Rik	nucleus [goid 5634] [evidence IEA]		metal ion binding [goid 46872] [evidence IEA]; nucleic acid binding [goid 3676] [evidence IEA]; zinc ion binding [goid 8270] [evidence IEA]	RefSeq	NM_138783.1	2076	CATCCTTCTCGGAGCTGGTGCCTGGGGCTGCATTGCTGGAACTGTGTCAA	S	ILMN_4250	ILMN_1696276	4640561
FUCA2	2490682	1.27941	3.4252	241.453	8.59617	0	28	308.917	11.1001	0	36	Homo sapiens fucosidase, alpha-L- 2, plasma (FUCA2), mRNA.	40068511	2519	NP_114409.2	FUCA2	NM_032020.3	Chr.6 143858660-143858677:143860219-143860250 (-)	MGC1314; dJ20N2.5; RP1-20N2.5		carbohydrate metabolism [goid 5975] [evidence IEA]	hydrolase activity, acting on glycosyl bonds [goid 16798] [evidence IEA]; alpha-L-fucosidase activity [goid 4560] [evidence IEA]	RefSeq	NM_032020.3	1323	GGCCATCCCAAAGCTATTCTGGGGGCAACAGAGGTGAAACTACTGGGCCA	S	ILMN_13837	ILMN_1744914	2490682
METRNL	6480026	1.27908	5.10288	779.019	17.0883	0	47	996.428	25.5168	0	49	Homo sapiens meteorin, glial cell differentiation regulator-like (METRNL), mRNA.	52345386	284207	NP_001004431.1	METRNL	NM_001004431.1	Chr.17 78636428-78636477 (+)	MGC99788				RefSeq	NM_001004431.1	621	ACAGGCTTCCAGTACGAGCTGGTTAGGAGGCACAGGGCGTCGGACCTGCA	A	ILMN_13002	ILMN_1801610	6480026
ARID1A	150148	1.27897	4.48159	887.2	25.7061	0	35	1134.7	29.5204	0	40	Homo sapiens AT rich interactive domain 1A (SWI- like) (ARID1A), transcript variant 2, mRNA.	21264574	8289	NP_624361.1	ARID1A	NM_139135.1	Chr.1 26980854-26980903 (+)	B120; P270; BM029; BAF250; C1orf4; BAF250a; SMARCF1	SWI/SNF complex [goid 16514] [pmid 9584200] [evidence IDA]; intracellular [goid 5622] [evidence IEA]; nucleus [goid 5634] [evidence NAS]	regulation of transcription, DNA-dependent [goid 6355] [evidence IEA]; androgen receptor signaling pathway [goid 30521] [evidence ISS]; chromatin-mediated maintenance of transcription [goid 48096] [evidence ISS]; nucleosome mobilization [goid 42766] [evidence ISS]; transcription [goid 6350] [evidence IEA]; estrogen receptor signaling pathway [goid 30520] [evidence ISS]; chromatin modification [go…	protein binding [goid 5515] [pmid 15170388] [evidence IPI]; DNA binding [goid 3677] [pmid 15640446] [evidence IDA]; transcriptional activator activity [goid 16563] [evidence ISS]; binding [goid 5488] [evidence IEA]	RefSeq	NM_139135.1	7597	CGCCCCTCTTGGTGCGATGCTGTACAGGTCTCTGTAAAAAGTCCTTGCTG	A	ILMN_12687	ILMN_1797341	150148
INOC1	1400035	1.27854	3.85742	75.8799	2.03709	0.0620491	48	97.0152	3.44202	0	49	Homo sapiens INO80 complex homolog 1 (S. cerevisiae) (INOC1), transcript variant 1, mRNA.	38708320	54617	NP_060023.1	INOC1	NM_017553.1	Chr.15 39058825-39058874 (-)	INO80			helicase activity [goid 4386] [evidence IEA]; ATP binding [goid 5524] [evidence IEA]; DNA binding [goid 3677] [evidence IEA]	RefSeq	NM_017553.1	5722	TTGCACTGAGAGAGGAAGGGACAGCAGGAGTGAGGTGAAGAGGGCGGAGA	I	ILMN_5434	ILMN_1799387	1400035
IFNGR2	1500594	1.27823	3.72015	1266.39	39.4584	0	33	1618.74	55.2548	0	36	Homo sapiens interferon gamma receptor 2 (interferon gamma transducer 1) (IFNGR2), mRNA.	47419933	3460	NP_005525.2	IFNGR2	NM_005534.2	Chr.21 33731481-33731530 (+)	AF-1; IFGR2; IFNGT1	membrane [goid 16020] [evidence IEA]; integral to plasma membrane [goid 5887] [pmid 8910544] [evidence TAS]	cell surface receptor linked signal transduction [goid 7166] [pmid 9616207] [evidence TAS]; response to pathogenic bacteria [goid 9618] [pmid 9616207] [evidence TAS]; response to virus [goid 9615] [pmid 8124716] [evidence TAS]	receptor activity [goid 4872] [evidence IEA]; hematopoietin/interferon-class (D200-domain) cytokine receptor activity [goid 4896] [evidence IEA]; interferon-gamma receptor activity [goid 4906] [pmid 9616207] [evidence TAS]	RefSeq	NM_005534.2	2004	AAGACCTGGTCGTCGTCTTGACTTTGGCAAATGAGCCGGAGCCCCTTGGG	S	ILMN_25208	ILMN_1764964	1500594
FANCE	2340215	1.27664	3.56882	142.776	4.81596	0	42	182.274	6.25143	0	41	Homo sapiens Fanconi anemia, complementation group E (FANCE), mRNA.	66879667	2178	NP_068741.1	FANCE	NM_021922.2	Chr.6 35542666-35542715 (+)	FAE; FACE	nucleus [goid 5634] [pmid 11001585] [evidence NAS]	DNA repair [goid 6281] [evidence IEA]	protein binding [goid 5515] [pmid 12093742] [evidence IPI]	RefSeq	NM_021922.2	2362	GCAGGGACAAACTTTCCGATAGGGCTCAGTAGGATCAAGCCGACCCAGAG	S	ILMN_13688	ILMN_1768717	2340215
VSIG8	6560022	1.27593	3.55957	81.0273	2.57325	0.011544	51	103.385	3.70777	0	38	Homo sapiens V-set and immunoglobulin domain containing 8 (VSIG8), mRNA.	61966776	391123	NP_001013683.1	VSIG8	NM_001013661.1	Chr.1 158090761-158090810 (-)					RefSeq	NM_001013661.1	1737	CTGTCTGGACGAATTGTTCTGTGTGTGAGGTCTGAGCTCTGAGGCAGCAG	S	ILMN_11464	ILMN_1730740	6560022
RALGDS	1240546	1.27592	5.27108	909.971	22.1895	0	49	1161.05	25.4443	0	52	Homo sapiens ral guanine nucleotide dissociation stimulator (RALGDS), mRNA.	47834321	5900	NP_006257.1	RALGDS	NM_006266.2	Chr.9 134963098-134963147 (-)	RGF; RalGEF	cellular component unknown [goid 8372] [evidence ND ]	small GTPase mediated signal transduction [goid 7264] [evidence NAS]	guanyl-nucleotide exchange factor activity [goid 5085] [evidence IEA]	RefSeq	NM_006266.2	3412	AGTGCCATTCACCACTGCGTCCTGGGCTTTACGAGACCATGCAAGACGGG	S	ILMN_9432	ILMN_1699856	1240546
RRS1	6280750	1.2759	3.6504	418.602	14.7053	0	35	534.095	16.9331	0	30	Homo sapiens RRS1 ribosome biogenesis regulator homolog (S. cerevisiae) (RRS1), mRNA.	46094056	23212	NP_055984.1	RRS1	NM_015169.3	Chr.8 67505108-67505157 (+)	KIAA0112	nucleus [goid 5634] [evidence IEA]	ribosome biogenesis [goid 7046] [evidence IEA]		RefSeq	NM_015169.3	1292	CCTGGCCGCTGCCTTCATTGAGTTTAAAGGGACAGGATTGCCCTTCCGTC	S	ILMN_9627	ILMN_1767658	6280750
IQCC	3850722	1.27569	3.97559	81.0913	2.6919	0.011544	49	103.447	2.93142	0	52	Homo sapiens IQ motif containing C (IQCC), mRNA.	8922508	55721	NP_060604.1	IQCC	NM_018134.1	Chr.1 32446803-32446852 (+)	FLJ10547; MGC120341; RP4-622L5.6				RefSeq	NM_018134.1	1945	GTGTGGCTAAGGAGTTACCTGGGGGAAGTAGAATGAGAGGTCTGTTGGGA	S	ILMN_14474	ILMN_1774589	3850722
ZNF550	4260386	1.27559	3.2931	89.3389	2.70001	0	39	113.96	4.77657	0	32	Homo sapiens zinc finger protein 550 (ZNF550), mRNA.	40255150	162972	NP_694963.2	ZNF550	NM_153231.2	Chr.19 62745408-62745457 (-)	MGC41917	nucleus [goid 5634] [evidence IEA]	regulation of transcription, DNA-dependent [goid 6355] [evidence IEA]	nucleic acid binding [goid 3676] [evidence IEA]; zinc ion binding [goid 8270] [evidence IEA]	RefSeq	NM_153231.2	3841	GCCCTTCCTCTCCCATAAGATGGACAAAAGTGTTTCTGTATCACTGTGTC	S	ILMN_9140	ILMN_1760102	4260386
PARC	2340433	1.2744	3.14395	104.597	3.88697	0	37	133.299	5.24226	0	41	Homo sapiens p53-associated parkin-like cytoplasmic protein (PARC), mRNA.	63082031	23113	NP_055904.1	PARC	NM_015089.2	Chr.6 43300002-43300051 (+)	H7AP1; RP3-330M21.2; DKFZp686G1042; DKFZp686P2024	ubiquitin ligase complex [goid 151] [evidence IEA]	cell cycle [goid 7049] [evidence IEA]; protein ubiquitination [goid 16567] [evidence IEA]	ubiquitin-protein ligase activity [goid 4842] [evidence IEA]; metal ion binding [goid 46872] [evidence IEA]; nucleotide binding [goid 166] [evidence IEA]; zinc ion binding [goid 8270] [evidence IEA]; binding [goid 5488] [evidence IEA]; ATP binding [goid 5524] [evidence IEA]	RefSeq	NM_015089.2	7470	GGAGGAAGACGATGAGGATGATGTGCCCGAGTGGCAGCAGGATGAGTTTG	S	ILMN_14183	ILMN_1806010	2340433
HOXA10	3610181	1.27387	3.91665	152.653	4.43235	0	44	194.459	6.24174	0	38	Homo sapiens homeo box A10 (HOXA10), transcript variant 2, mRNA.	24497550	3206	NP_714926.1	HOXA10	NM_153715.1	Chr.7 27185791-27185799:27185800-27185840 (-)	PL; HOX1; HOX1H; HOX1.8; MGC12859	nucleus [goid 5634] [evidence IEA]	regulation of transcription, DNA-dependent [goid 6355] [evidence IEA]; spermatogenesis [goid 7283] [pmid 7700356] [evidence TAS]; development [goid 7275] [pmid 8972230] [evidence TAS]	transcription factor activity [goid 3700] [evidence IEA]	RefSeq	NM_153715.1	528	CCGCGCGGAGAAGCCAGCTGTCCCTTGGCAGTGATTTCGGAAATGTGTCA	I	ILMN_138818	ILMN_1770247	3610181
ARPC5L	1770279	1.27373	4.98839	1093.59	23.836	0	63	1392.95	36.174	0	46	Homo sapiens actin related protein 2/3 complex, subunit 5-like (ARPC5L), mRNA.	13569955	81873	NP_112240.1	ARPC5L	NM_030978.1	Chr.9 126679326-126679375 (+)	ARC16-2; MGC3038	cytoskeleton [goid 5856] [evidence IEA]	regulation of actin filament polymerization [goid 30833] [evidence IEA]		RefSeq	NM_030978.1	834	ACTGGGGGAGGGATGGTTTGGGCAGGTGCAGATCCAAGGGCTGTGGTAAA	S	ILMN_12274	ILMN_1800844	1770279
CD44	1410189	1.27359	3.10806	61.6901	2.61092	0.662338	33	78.568	2.81945	0.0131004	50	Homo sapiens CD44 antigen (Indian blood group) (CD44), transcript variant 1, mRNA.	48255934	960	NP_000601.3	CD44	NM_000610.3	Chr.11 35174884-35174933 (+)	IN; LHR; MC56; MDU2; MDU3; MIC4; Pgp1; CDW44; MUTCH-I; ECMR-III; MGC10468	membrane [goid 16020] [evidence IEA]; integral to plasma membrane [goid 5887] [pmid 1991450] [evidence NAS]	cell-matrix adhesion [goid 7160] [pmid 1922057] [evidence NAS]; cell adhesion [goid 7155] [evidence IEA]; cell-cell adhesion [goid 16337] [pmid 1922057] [evidence NAS]	hyaluronic acid binding [goid 5540] [pmid 1991450] [evidence NAS]; collagen binding [goid 5518] [pmid 2471973] [evidence NAS]; receptor activity [goid 4872] [evidence IEA]	RefSeq	NM_000610.3	1117	GTGCTACAGCAACTGAGACAGCAACCAAGAGGCAAGAAACCTGGGATTGG	I	ILMN_6000	ILMN_1732193	1410189
DVL3	7380167	1.27223	4.33314	560.141	12.844	0	36	712.63	22.3473	0	29	Homo sapiens dishevelled, dsh homolog 3 (Drosophila) (DVL3), mRNA.	41406096	1857	NP_004414.3	DVL3	NM_004423.3	Chr.3 185373659-185373708 (+)	KIAA0208	intracellular [goid 5622] [evidence IEA]	intracellular signaling cascade [goid 7242] [evidence IEA]; frizzled signaling pathway [goid 7222] [evidence IEA]; development [goid 7275] [evidence IEA]; neurogenesis [goid 7399] [pmid 8817329] [evidence TAS]; heart development [goid 7507] [pmid 8817329] [evidence TAS]	signal transducer activity [goid 4871] [evidence IEA]; kinase activity [goid 16301] [evidence IEA]; protein binding [goid 5515] [evidence IEA]	RefSeq	NM_004423.3	4713	GCCCAACCAAGTATGTTCCTCCTGAATTCCTCTCCTGGTTACTTCATCAC	S	ILMN_11726	ILMN_1686411	7380167
DNAJC7	1770546	1.27201	4.93957	449.972	9.82049	0	48	572.368	14.9583	0	39	Homo sapiens DnaJ (Hsp40) homolog, subfamily C, member 7 (DNAJC7), mRNA.	4507712	7266	NP_003306.1	DNAJC7	NM_003315.1	Chr.17 37387399-37387448 (-)	TPR2; TTC2; DANJC7		protein folding [goid 6457] [pmid 8836031] [evidence TAS]	heat shock protein binding [goid 31072] [evidence IEA]; unfolded protein binding [goid 51082] [evidence IEA]	RefSeq	NM_003315.1	1330	CTCGCTATGACAGTGGACAGGACCTAGATGAGGAGGGCATGAATATGGGT	S	ILMN_19727	ILMN_1663616	1770546
SLC35E1	1740605	1.27142	4.10167	244.776	5.82783	0	41	311.213	10.3697	0	43	Homo sapiens solute carrier family 35, member E1 (SLC35E1), mRNA.	40255010	79939	NP_079157.2	SLC35E1	NM_024881.3	Chr.19 16524097-16524146 (-)	FLJ14251; MGC44954	membrane [goid 16020] [evidence IEA]; integral to membrane [goid 16021] [evidence IEA]	transport [goid 6810] [evidence IEA]		RefSeq	NM_024881.3	2594	CCAAGTTCCCACTGGTGATGCCTGTCTGACACGTTTTGGTATTTAGTAGG	S	ILMN_23168	ILMN_1752333	1740605
HEAB	6350332	1.27137	4.06277	248.042	8.27994	0	34	315.354	8.28793	0	46	Homo sapiens ATP/GTP-binding protein (HEAB), mRNA.	5803028	10978	NP_006822.1	HEAB	NM_006831.1	Chr.11 57185533-57185582 (+)	CLP1; hClp1	nucleus [goid 5634] [evidence IEA]	mRNA processing [goid 6397] [evidence IEA]	nucleotide binding [goid 166] [evidence IEA]; ATP binding [goid 5524] [pmid 8896421] [evidence TAS]; GTP binding [goid 5525] [pmid 8896421] [evidence TAS]	RefSeq	NM_006831.1	2052	CCTAGAGGCAGATGGGCTGAGATAAAAGACTGTTGGGGCCACCTGACCAG	S	ILMN_17235	ILMN_1659976	6350332
LYSMD2	6550520	1.27073	4.53831	279.095	7.75083	0	50	354.654	8.89839	0	56	Homo sapiens LysM, putative peptidoglycan-binding, domain containing 2 (LYSMD2), mRNA.	23503312	256586	NP_699205.1	LYSMD2	NM_153374.1	Chr.15 49802846-49802895 (-)	MGC35274; DKFZp686I2243		cell wall catabolism [goid 16998] [evidence IEA]		RefSeq	NM_153374.1	1345	GGCATGATGGCAAGGTTGTAGCCTAAAGCTCATCACTTTTGTAGGTGGTG	S	ILMN_19682	ILMN_1724493	6550520
ID1	6270292	1.27055	3.67114	121.096	3.93187	0	39	153.859	4.99243	0	41	Homo sapiens inhibitor of DNA binding 1, dominant negative helix-loop-helix protein (ID1), transcript variant 2, mRNA.	31317296	3397	NP_851998.1	ID1	NM_181353.1	Chr.20 29657464-29657513 (+)	ID	nucleus [goid 5634] [evidence IEA]	regulation of transcription from RNA polymerase II promoter [goid 6357] [evidence NR ]; development [goid 7275] [evidence IEA]; regulation of transcription [goid 45449] [evidence IEA]	transcription regulator activity [goid 30528] [evidence IEA]	RefSeq	NM_181353.1	712	TCGGAGCGGCGTCCCTTCCAACCCGCCGGTCTCATTTCTTCTCGTTTTCA	I	ILMN_28002	ILMN_1665832	6270292
BCL7A	2470487	1.26955	3.98701	94.5338	2.73981	0	42	120.016	3.65136	0	45	Homo sapiens B-cell CLL/lymphoma 7A (BCL7A), transcript variant 1, mRNA.	67190621	605	NP_066273.1	BCL7A	NM_020993.3	Chr.12 120983966-120984015 (+)	BCL7			actin binding [goid 3779] [pmid 8605326] [evidence TAS]; protein binding [goid 5515] [pmid 14743216] [evidence IPI]	RefSeq	NM_020993.3	3347	CAAGGGCTCCCAGGGCAAACCTAATTCCCCCCAAAACGTGAAGTCGGGGA	A	ILMN_9787	ILMN_1706886	2470487
MRPS27	5820750	1.26938	4.18648	514.953	13.1846	0	49	653.672	19.9505	0	46	Homo sapiens mitochondrial ribosomal protein S27 (MRPS27), nuclear gene encoding mitochondrial protein, mRNA.	16950608	23107	NP_055899.1	MRPS27	NM_015084.1	Chr.5 71551625-71551674 (-)	MRP-S27; FLJ21764; FLJ23348; KIAA0264	mitochondrion [goid 5739] [evidence IEA]; ribonucleoprotein complex [goid 30529] [evidence IEA]		structural constituent of ribosome [goid 3735] [evidence IEA]	RefSeq	NM_015084.1	2067	CCACATTCTCCTTTCTGCCACATCTCGCCCTTCTGGACCTGCACTGGGAG	S	ILMN_18202	ILMN_1711414	5820750
BIN3	7550392	1.26792	2.91864	132.465	4.10643	0	43	167.955	8.05329	0	33	Homo sapiens bridging integrator 3 (BIN3), mRNA.	39725693	55909	NP_061158.1	BIN3	NM_018688.3	Chr.8 22534111-22534160 (-)		cytoskeleton [goid 5856] [evidence IEA]; cytoplasm [goid 5737] [evidence IEA]	barrier septum formation [goid 917] [evidence IEA]; cell cycle [goid 7049] [evidence IEA]; protein localization [goid 8104] [pmid 11274158] [evidence IMP]; actin filament organization [goid 7015] [pmid 11274158] [evidence NAS]; unidimensional cell growth [goid 9826] [pmid 11274158] [evidence IMP]	protein binding [goid 5515] [evidence IEA]; cytoskeletal adaptor activity [goid 8093] [pmid 11274158] [evidence NAS]	RefSeq	NM_018688.3	1512	TTGTGCTGTAACTTAGGCGAGCAGAGGAAACCCCTTCCTGGGCCTGCTGC	S	ILMN_15535	ILMN_1708485	7550392
C14orf139	1430554	1.26694	3.88897	394.727	10.9492	0	41	500.096	16.145	0	42	Homo sapiens chromosome 14 open reading frame 139 (C14orf139), mRNA.	20127625	79686	NP_078909.1	C14orf139	NM_024633.2	Chr.14 94943542-94943591 (-)	FLJ21276				RefSeq	NM_024633.2	2589	CAAGTCCAAAGCTAATGGAGCCTTCCCCGCCATCCAGGGAGGAACACCAG	S	ILMN_21076	ILMN_1684357	1430554
CENTG3	3830735	1.26641	4.39358	223.26	5.15135	0	52	282.738	8.38612	0	44	Homo sapiens centaurin, gamma 3 (CENTG3), mRNA.	32307157	116988	NP_114152.2	CENTG3	NM_031946.3	Chr.7 150472251-150472300 (+)	AGAP3; MRIP-1		small GTPase mediated signal transduction [goid 7264] [evidence IEA]; regulation of GTPase activity [goid 43087] [evidence IEA]	metal ion binding [goid 46872] [evidence IEA]; GTPase activator activity [goid 5096] [evidence IEA]; GTP binding [goid 5525] [evidence IEA]	RefSeq	NM_031946.3	2919	AGATCCCTGCCTCCTAGTGCCAGCCCCTCACACGCCTTCATCCTGAAACA	S	ILMN_29137	ILMN_1778283	3830735
RAD54B	2850292	1.26618	4.01465	74.6805	2.18081	0.0836941	40	94.5589	2.77065	0	50	Homo sapiens RAD54 homolog B (S. cerevisiae) (RAD54B), mRNA.	20143928	25788	NP_036547.1	RAD54B	NM_012415.2	Chr.8 95459707-95459756 (-)	FSBP	nucleus [goid 5634] [evidence IEA]	mitotic recombination [goid 6312] [pmid 10362364] [evidence TAS]; meiotic recombination [goid 7131] [pmid 10362364] [evidence TAS]; DNA repair [goid 6281] [evidence IEA]	nucleotide binding [goid 166] [evidence IEA]; hydrolase activity [goid 16787] [evidence IEA]; DNA binding [goid 3677] [evidence IEA]; DNA helicase activity [goid 3678] [pmid 10362364] [evidence TAS]; RNA helicase activity [goid 3724] [pmid 10362364] [evidence TAS]; ATP binding [goid 5524] [evidence IEA]	RefSeq	NM_012415.2	2440	GGCAGATCAGTAAGCAAGGTCTTTGTGGGGCAGTTGTCGACCTCACCAAG	A	ILMN_14305	ILMN_1722127	2850292
RCC2	510450	1.26601	4.6022	1397.73	36.9183	0	36	1769.53	43.8698	0	35	Homo sapiens regulator of chromosome condensation 2 (RCC2), mRNA.	29789089	55920	NP_061185.1	RCC2	NM_018715.1	Chr.1 17605960-17606009 (-)	TD-60; KIAA1470; DKFZp762N0610	chromosome, pericentric region [goid 775] [evidence IEA]; microtubule [goid 5874] [evidence IEA]; nucleus [goid 5634] [evidence IEA]	cell division [goid 51301] [evidence IEA]; mitosis [goid 7067] [evidence IEA]; cell cycle [goid 7049] [evidence IEA]		RefSeq	NM_018715.1	3920	GTTGGGAATGTGCTTGGCGCTGACCCTGCGGGCATCTGACTGGTCTTCCA	S	ILMN_2123	ILMN_1720124	510450
PP2447	2120093	1.26542	4.40062	986.468	22.8386	0	47	1248.29	36.6588	0	39	Homo sapiens hypothetical protein PP2447 (PP2447), mRNA.	33342277	80305	NP_079480.2	PP2447	NM_025204.2	Chr.22 48980080-48980129 (+)	LP6054; MGC110928				RefSeq	NM_025204.2	2241	GCCGGCTGTGTCCTTCCTGCCACACTCGGGGATTCATTCCTTAGAAACTG	S	ILMN_25172	ILMN_1755737	2120093
GALNS	2350010	1.26425	2.83118	85.8798	3.27491	0	42	108.573	4.74066	0	30	Homo sapiens galactosamine (N-acetyl)-6-sulfate sulfatase (Morquio syndrome, mucopolysaccharidosis type IVA) (GALNS), mRNA.	61698137	2588	NP_000503.1	GALNS	NM_000512.3	Chr.16 87407791-87407840 (-)	GAS; MPS4A; GALNAC6S	lysosome [goid 5764] [evidence IEA]	glycosaminoglycan metabolism [goid 30203] [evidence IEA]; metabolism [goid 8152] [evidence IEA]	N-acetylgalactosamine-4-sulfatase activity [goid 3943] [pmid 8325655] [evidence TAS]; hydrolase activity [goid 16787] [evidence IEA]; sulfuric ester hydrolase activity [goid 8484] [evidence IEA]	RefSeq	NM_000512.3	2175	AACAGTAAGGGAACGGGGCAATCATATAAGCGTTTGTCTCAGGGGAGCCC	S	ILMN_8615	ILMN_1737949	2350010
MPP3	1470047	1.26409	3.82878	80.1433	2.15227	0.018759	54	101.308	3.37555	0	36	Homo sapiens membrane protein, palmitoylated 3 (MAGUK p55 subfamily member 3) (MPP3), mRNA.	21536463	4356	NP_001923.2	MPP3	NM_001932.2	Chr.17 39233939-39233988 (-)	DLG3	integral to plasma membrane [goid 5887] [pmid 8824795] [evidence TAS]; cell surface [goid 9986] [pmid 12493773] [evidence IEP]	signal transduction [goid 7165] [pmid 8824795] [evidence TAS]	guanylate kinase activity [goid 4385] [pmid 8824795] [evidence TAS]; protein binding [goid 5515] [evidence IEA]	RefSeq	NM_001932.2	2700	CTGCAGTGGTGCCTTCAGGGACTCGAGGAATGTAAGGTTGCCTTTCCCCT	S	ILMN_5411	ILMN_1724754	1470047
PNN	3830747	1.26338	4.65731	283.437	7.22899	0	53	358.089	8.80019	0	49	Homo sapiens pinin, desmosome associated protein (PNN), mRNA.	33356173	5411	NP_002678.2	PNN	NM_002687.2	Chr.14 38720712-38720761 (+)	DRS; SDK3; pinin	nucleus [goid 5634] [evidence IEA]	regulation of transcription, DNA-dependent [goid 6355] [evidence IEA]; cell cycle [goid 7049] [evidence IEA]; transcription [goid 6350] [evidence IEA]; negative regulation of progression through cell cycle [goid 45786] [evidence IEA]	DNA binding [goid 3677] [evidence IEA]	RefSeq	NM_002687.2	2132	CCCGGTCCGACAGAAAGAGGTCTATATCAGAGAGTAGTCGATCAGGCAAA	S	ILMN_24088	ILMN_1721703	3830747
ZNF324	4150731	1.26334	3.39638	161.004	5.30369	0	42	203.404	7.17998	0	42	Homo sapiens zinc finger protein 324 (ZNF324), mRNA.	7657692	25799	NP_055162.1	ZNF324	NM_014347.1	Chr.19 63676293-63676342 (+)	ZF5128	nucleus [goid 5634] [evidence IEA]	regulation of transcription, DNA-dependent [goid 6355] [evidence IEA]; transcription [goid 6350] [evidence IEA]	metal ion binding [goid 46872] [evidence IEA]; zinc ion binding [goid 8270] [evidence IEA]; DNA binding [goid 3677] [evidence IEA]	RefSeq	NM_014347.1	2716	CAGACAAGATGGAGCTGCTCACTTTTGCCGGGTTTGGTGGCCACTTCACC	S	ILMN_29920	ILMN_1745784	4150731
SS18L1	2100201	1.26261	3.0583	156.258	6.15939	0	39	197.293	7.25798	0	26	Homo sapiens synovial sarcoma translocation gene on chromosome 18-like 1 (SS18L1), transcript variant 2, mRNA.	39777611	26039	NP_056373.2	SS18L1	NM_015558.3	Chr.20 60190665-60190714 (+)	CREST; LP2261; KIAA0693; MGC26711; MGC78386				RefSeq	NM_015558.3	3440	CTGATTTTGTCAGGGTTTTTCTACGTGTAGGCGTGAATAGGGGGCACCCC	A	ILMN_10851	ILMN_1676625	2100201
PUSL1	7320537	1.26207	3.16819	95.1979	3.32059	0	45	120.147	4.55418	0	32	Homo sapiens pseudouridylate synthase-like 1 (PUSL1), mRNA.	23503258	126789	NP_699170.1	PUSL1	NM_153339.1	Chr.1 1236597-1236622:1236623-1236646 (+)	FLJ90811		tRNA processing [goid 8033] [evidence IEA]	pseudouridylate synthase activity [goid 4730] [evidence IEA]; isomerase activity [goid 16853] [evidence IEA]	RefSeq	NM_153339.1	917	GGCCACAGTTCGGGAGCCACGGATGACCCTGGACACTCAAGCCAAAGTTA	S	ILMN_8805	ILMN_1780315	7320537
ANP32B	780458	1.26206	3.89339	3194.7	79.004	0	36	4031.91	136.031	0	38	Homo sapiens acidic (leucine-rich) nuclear phosphoprotein 32 family, member B (ANP32B), mRNA.	5454087	10541	NP_006392.1	ANP32B	NM_006401.1	Chr.9 99817803-99817852 (+)	APRIL; SSP29; PHAPI2				RefSeq	NM_006401.1	1222	TGCTGTAGCGTGGATAGCTGTGATTGGTGAGTCAACCGTCTGTGGCTACC	S	ILMN_5899	ILMN_1684293	780458
UBE4B	6900020	1.26181	4.04401	366.47	9.67157	0	51	462.415	14.0537	0	36	Homo sapiens ubiquitination factor E4B (UFD2 homolog, yeast) (UBE4B), mRNA.	38327033	10277	NP_006039.2	UBE4B	NM_006048.2	Chr.1 10163565-10163614 (+)	E4; 686; UFD2; HDNB1; UBOX3; KIAA0684				RefSeq	NM_006048.2	5172	GGCCTTACCAAAGCAAAAGAGGGTGCAAGAATGTGGGAGTATGTCTGCCG	S	ILMN_28085	ILMN_1675674	6900020
RHOB	4290376	1.26166	3.33906	344.583	11.0513	0	48	434.745	15.951	0	45	Homo sapiens ras homolog gene family, member B (RHOB), mRNA.	42716309	388	NP_004031.1	RHOB	NM_004040.2	Chr.2 20512363-20512412 (+)	ARH6; ARHB; RHOH6	nucleus [goid 5634] [evidence ISS]; endosome membrane [goid 10008] [pmid 15226397] [evidence IDA]; plasma membrane [goid 5886] [pmid 15226397] [evidence IDA]	cell adhesion [goid 7155] [evidence ISS]; cell differentiation [goid 30154] [evidence IEA]; transformed cell apoptosis [goid 6927] [evidence ISS]; protein transport [goid 15031] [evidence IEA]; positive regulation of angiogenesis [goid 45766] [evidence ISS]; small GTPase mediated signal transduction [goid 7264] [evidence IEA]; cell cycle [goid 7049] [evidence IEA]; negative regulation of progress…	nucleotide binding [goid 166] [evidence IEA]; protein binding [goid 5515] [evidence IEA]; GTP binding [goid 5525] [pmid 1400319] [evidence TAS]	RefSeq	NM_004040.2	2048	GCAGGTCATGCACACAGTTTTGATAAAGGGCAGTAACAAGTATTGGGGCC	S	ILMN_28170	ILMN_1802205	4290376
TRIP10	6100184	1.26155	3.1429	171.534	4.83582	0	62	216.399	9.43914	0	41	Homo sapiens thyroid hormone receptor interactor 10 (TRIP10), mRNA.	42516568	9322	NP_004231.1	TRIP10	NM_004240.2	Chr.19 6702179-6702222:6702223-6702228 (+)	STP; CIP4; HSTP; STOT	cytoplasm [goid 5737] [pmid 9210375] [evidence NAS]	signal transduction [goid 7165] [pmid 9210375] [evidence TAS]; actin cytoskeleton organization and biogenesis [goid 30036] [pmid 9210375] [evidence NAS]	protein binding [goid 5515] [pmid 9210375] [evidence TAS]	RefSeq	NM_004240.2	1661	AGGGCTACGTGCCCACCTCCTACCTCCGAGTCACGCTCAATTGAACCCTG	S	ILMN_23905	ILMN_1804033	6100184
LAMB1	1170328	1.26151	3.38101	1012.78	30.6209	0	47	1277.63	47.7136	0	43	Homo sapiens laminin, beta 1 (LAMB1), mRNA.	4504950	3912	NP_002282.1	LAMB1	NM_002291.1	Chr.7 107353919-107353968 (-)	CLM	basement membrane [goid 5604] [evidence IEA]; laminin-1 [goid 5606] [pmid 14557481] [evidence TAS]	positive regulation of epithelial cell proliferation [goid 50679] [pmid 14557481] [evidence TAS]; cell adhesion [goid 7155] [pmid 14557481] [evidence TAS]	protein binding [goid 5515] [evidence IEA]; extracellular matrix structural constituent [goid 5201] [pmid 14557481] [evidence TAS]	RefSeq	NM_002291.1	5294	GAATGTGGAAGAACTTAAGCGGAAAGCTGCCCAAAACTCCGGGGAGGCAG	S	ILMN_7322	ILMN_1658709	1170328
PPIL5	4850678	1.26122	3.44689	107.653	3.86505	0	37	135.775	4.29339	0	37	Homo sapiens peptidylprolyl isomerase (cyclophilin)-like 5 (PPIL5), transcript variant 1, mRNA.	45439341	122769	NP_689542.2	PPIL5	NM_152329.3	Chr.14 49150854-49150903 (+)	LRR-1; 4-1BBLRR; MGC20689			isomerase activity [goid 16853] [evidence IEA]	RefSeq	NM_152329.3	1459	GTTGCCCACACTGTGGTCTTAGTAGATAATTTGGGTGGTACTGAAGCACC	A	ILMN_11113	ILMN_1715616	4850678
WDR33	7610750	1.26114	4.43127	535.023	13.1378	0	51	674.74	18.3922	0	46	Homo sapiens WD repeat domain 33 (WDR33), transcript variant 2, mRNA.	55743156	55339	NP_001006623.1	WDR33	NM_001006622.1	Chr.2 128238666-128238715 (-)	WDC146; FLJ11294	cytoplasm [goid 5737] [evidence IEA]; nucleus [goid 5634] [pmid 11162572] [evidence IDA]	phosphate transport [goid 6817] [evidence IEA]; spermatogenesis [goid 7283] [pmid 11162572] [evidence NAS]; postreplication repair [goid 6301] [pmid 11162572] [evidence NAS]	molecular function unknown [goid 5554] [evidence ND ]	RefSeq	NM_001006622.1	965	CACCATTTTGCTGGCACCTTTCTGAAGTAGTGTTGTCCCGGTATCAGCCT	I	ILMN_6581	ILMN_1670172	7610750
TM2D3	3420097	1.26019	3.82267	469.821	13.3782	0	33	592.063	18.6	0	50	Homo sapiens TM2 domain containing 3 (TM2D3), transcript variant 2, mRNA.	17865798	80213	NP_079417.1	TM2D3	NM_025141.2	Chr.15 99999833-99999882 (-)	BLP2				RefSeq	NM_025141.2	1008	CCAGCCCAAATGTAGTCTGCCTTGAAAAGTCTTTCAGCTGTGACTGCAGG	A	ILMN_15316	ILMN_1761120	3420097
SRRM1	290707	1.26005	3.22599	797.706	25.3247	0	39	1005.15	38.9779	0	28	Homo sapiens serine/arginine repetitive matrix 1 (SRRM1), mRNA.	42542378	10250	NP_005830.2	SRRM1	NM_005839.2	Chr.1 24872180-24872229 (+)	160-KD; POP101; SRM160; MGC39488		mRNA processing [goid 6397] [evidence IEA]		RefSeq	NM_005839.2	3755	CAACTTTCAGAGCCTCTTGTATTTGGAAGGCTGGAAGGGCCCAGACTTTG	S	ILMN_2484	ILMN_1697670	290707
RSAD1	580332	1.25972	2.96585	108.539	4.20538	0	38	136.729	5.29929	0	37	Homo sapiens radical S-adenosyl methionine domain containing 1 (RSAD1), mRNA.	8922910	55316	NP_060816.1	RSAD1	NM_018346.1	Chr.17 45918033-45918082 (+)	FLJ11164	cytoplasm [goid 5737] [evidence IEA]	porphyrin biosynthesis [goid 6779] [evidence IEA]	catalytic activity [goid 3824] [evidence IEA]; coproporphyrinogen oxidase activity [goid 4109] [evidence IEA]; iron ion binding [goid 5506] [evidence IEA]	RefSeq	NM_018346.1	2197	CAGCACAGCGGCCTGCTGGACTCTGAGAACTGGGAAAGATCAGAGCAAGC	S	ILMN_7449	ILMN_1809963	580332
SERTAD4	7510431	1.2591	3.21609	113.664	3.79576	0	40	143.114	5.36147	0	38	Homo sapiens SERTA domain containing 4 (SERTAD4), mRNA.	19923818	56256	NP_062551.1	SERTAD4	NM_019605.2	Chr.1 208482861-208482910 (+)	DJ667H12.2				RefSeq	NM_019605.2	1806	CACCTGTCTAGGGGCGGCAATCAACAGTCTTACACAGAGAGGGTATTCCC	S	ILMN_9918	ILMN_1730794	7510431
C2orf29	5910274	1.25909	4.45214	552.961	11.6609	0	49	696.226	20.518	0	41	Homo sapiens chromosome 2 open reading frame 29 (C2orf29), mRNA.	40538808	55571	NP_060016.2	C2orf29	NM_017546.3	Chr.2 101253114-101253163 (+)	C40	cellular component unknown [goid 8372] [pmid 10497265] [evidence ND ]	cell proliferation [goid 8283] [pmid 10497265] [evidence NAS]	molecular function unknown [goid 5554] [pmid 10497265] [evidence ND ]	RefSeq	NM_017546.3	2389	GAGAAGTAGGAGAGCAGGGTGGTACCGTGTGGGCTCTTACCCTTTATGTG	S	ILMN_7684	ILMN_1708906	5910274
ZNF16	4640681	1.25903	3.18925	79.5762	2.6948	0.020202	44	100.189	3.76828	0	40	Homo sapiens zinc finger protein 16 (KOX 9) (ZNF16), transcript variant 2, mRNA.	71533189	7564	NP_001025147.1	ZNF16	NM_001029976.1	Chr.8 146126820-146126869 (-)	KOX9	nucleus [goid 5634] [evidence IEA]	regulation of transcription, DNA-dependent [goid 6355] [evidence IEA]; transcription [goid 6350] [evidence IEA]	metal ion binding [goid 46872] [evidence IEA]; zinc ion binding [goid 8270] [evidence IEA]; DNA binding [goid 3677] [evidence IEA]	RefSeq	NM_001029976.1	2294	CCATTGTCTCAGCCTCTGCCACTTCCCAGACCGAAAGCCTGGACTCAGCT	A	ILMN_2339	ILMN_1669275	4640681
SMARCD2	5340059	1.25887	3.47869	158.346	4.69091	0	41	199.337	7.09257	0	46	Homo sapiens SWI/SNF related, matrix associated, actin dependent regulator of chromatin, subfamily d, member 2 (SMARCD2), mRNA.	21264350	6603	NP_003068.2	SMARCD2	NM_003077.2	Chr.17 59263284-59263333 (-)	Rsc6p; BAF60B; CRACD2; PRO2451	nucleoplasm [goid 5654] [pmid 8804307] [evidence TAS]	chromatin remodeling [goid 6338] [evidence NR ]; transcription [goid 6350] [evidence IEA]; regulation of transcription from RNA polymerase II promoter [goid 6357] [pmid 8804307] [evidence TAS]	transcription coactivator activity [goid 3713] [pmid 8804307] [evidence TAS]; protein binding [goid 5515] [pmid 15231747] [evidence IPI]	RefSeq	NM_003077.2	2546	AGGTATGGGGTATGTGCATGTGGAGGCCAGGGTAAGGTGAATGGGGAGGC	S	ILMN_14227	ILMN_1704891	5340059
SLC7A5	2600747	1.25886	3.6033	3933.12	135.893	0	35	4951.27	146.667	0	39	Homo sapiens solute carrier family 7 (cationic amino acid transporter, y+ system), member 5 (SLC7A5), mRNA.	71979931	8140	NP_003477.4	SLC7A5	NM_003486.5	Chr.16 86421232-86421281 (-)	E16; CD98; LAT1; 4F2LC; MPE16; hLAT1; D16S469E	membrane [goid 16020] [evidence IEA]; integral to membrane [goid 16021] [evidence IEA]; plasma membrane [goid 5886] [pmid 9751058] [evidence NAS]	transport [goid 6810] [pmid 9751058] [evidence TAS]; amino acid metabolism [goid 6520] [pmid 9751058] [evidence TAS]; amino acid transport [goid 6865] [evidence IEA]	amino acid permease activity [goid 15359] [evidence IEA]; neutral amino acid transporter activity [goid 15175] [pmid 9751058] [evidence TAS]	RefSeq	NM_003486.5	4391	AGGCTGGACACCCTCTGCCGAGTAATGACGTGTGTGGCTGGGACCTTCTT	S	ILMN_25446	ILMN_1720373	2600747
EIF3S9	6840192	1.25869	5.78583	1026.85	25.6357	0	49	1292.48	20.2751	0	45	Homo sapiens eukaryotic translation initiation factor 3, subunit 9 eta, 116kDa (EIF3S9), transcript variant 1, mRNA.	33239444	8662	NP_003742.2	EIF3S9	NM_003751.2	Chr.7 2386533-2386582 (+)	PRT1; EIF3-ETA; EIF3-P110; EIF3-P116; MGC104664		translational initiation [goid 6413] [evidence IEA]	nucleotide binding [goid 166] [evidence IEA]; RNA binding [goid 3723] [evidence IEA]; protein binding [goid 5515] [pmid 14688252] [evidence IPI]; translation initiation factor activity [goid 3743] [evidence IEA]	RefSeq	NM_003751.2	2609	GCGCCTGGATTCTGCCATTGCGACACATTTTTGTGCCTTTCAGCCCCTGG	S	ILMN_137362	ILMN_1715636	6840192
TMEM128	380079	1.25865	3.57963	75.8025	2.58045	0.0634921	34	95.4091	2.89682	0	36	Homo sapiens transmembrane protein 128 (TMEM128), mRNA.	39725660	85013	NP_116316.1	TMEM128	NM_032927.2	Chr.4 4288754-4288803 (-)	MGC13159; MGC110944				RefSeq	NM_032927.2	1098	TTGGGACTACAGGCCCACGCCACCGTGCCTGGCTGGACATGTAAATTTGA	S	ILMN_14110	ILMN_1764261	380079
TMEM117	3800717	1.25799	2.87137	78.6203	3.05223	0.02886	42	98.9036	4.01175	0	29	Homo sapiens transmembrane protein 117 (TMEM117), mRNA.	14149980	84216	NP_115632.1	TMEM117	NM_032256.1	Chr.12 43069640-43069689 (+)	DKFZp434K2435				RefSeq	NM_032256.1	2529	GCCAACCCTGAGCAAGGGAACTCCTCAAAAAATCATGCAGCGGAACCTTG	S	ILMN_21932	ILMN_1809894	3800717
ACBD3	2120255	1.25723	3.64506	684.508	25.2556	0	28	860.586	23.0505	0	43	Homo sapiens acyl-Coenzyme A binding domain containing 3 (ACBD3), mRNA.	29550827	64746	NP_073572.2	ACBD3	NM_022735.3	Chr.1 224399382-224399431 (-)	PAP7; GCP60; GOCAP1; GOLPH1	mitochondrion [goid 5739] [evidence IEA]; membrane [goid 16020] [evidence IEA]; Golgi stack [goid 5795] [evidence IEA]	steroid biosynthesis [goid 6694] [evidence IEA]; intracellular protein transport [goid 6886] [evidence IEA]	protein carrier activity [goid 8320] [evidence IEA]; acyl-CoA binding [goid 62] [evidence IEA]	RefSeq	NM_022735.3	3136	CCCAGCTCATAGGTGTTCATACTGTTACATCCAGAACATTTGTCAGGCTC	S	ILMN_14917	ILMN_1665945	2120255
NOP5/NOP58	1500494	1.25717	3.6282	500.366	14.4461	0	37	629.043	21.0198	0	28	Homo sapiens nucleolar protein NOP5/NOP58 (NOP5/NOP58), mRNA.	34222329	51602	NP_057018.1	NOP5/NOP58	NM_015934.3	Chr.2 202876425-202876474 (+)	HSPC120	nucleolus [goid 5730] [pmid 10925205] [evidence TAS]	cell growth [goid 16049] [pmid 10925205] [evidence TAS]; snRNP protein import into nucleus [goid 6608] [pmid 10679015] [evidence ISS]; rRNA processing [goid 6364] [pmid 10925205] [evidence TAS]	snoRNP binding [goid 30519] [pmid 10679015] [evidence ISS]; unfolded protein binding [goid 51082] [pmid 10679015] [evidence ISS]	RefSeq	NM_015934.3	1761	ATCACCCGGACACACATCATGCTTAAGATTCAACTGGGAGCATACCAGGG	S	ILMN_4530	ILMN_1748476	1500494
FGF13	270424	1.25686	2.67552	76.0757	3.4396	0.0620491	29	95.6167	3.86404	0	45	Homo sapiens fibroblast growth factor 13 (FGF13), transcript variant 1B, mRNA.	16306542	2258	NP_378668.1	FGF13	NM_033642.1	Chr.X 137541802-137541851 (-)	FGF2; FHF2	extracellular space [goid 5615] [evidence NR ]	cell-cell signaling [goid 7267] [pmid 8790420] [evidence TAS]; signal transduction [goid 7165] [pmid 8790420] [evidence TAS]; neurogenesis [goid 7399] [pmid 8790420] [evidence TAS]	growth factor activity [goid 8083] [pmid 8790420] [evidence TAS]	RefSeq	NM_033642.1	1488	GTTGTGGCTTCTTGTGTAAAGACAGGAACTGTGGAACTGTGATGTTGTCT	A	ILMN_6609	ILMN_1671777	270424
KIF3B	6450438	1.25593	3.37724	202.224	6.73146	0	32	253.979	8.5931	0	33	Homo sapiens kinesin family member 3B (KIF3B), mRNA.	31742486	9371	NP_004789.1	KIF3B	NM_004798.2	Chr.20 30385855-30385904 (+)	HH0048; KIAA0359	plus-end kinesin complex [goid 5873] [pmid 7559760] [evidence TAS]; microtubule [goid 5874] [evidence IEA]; microtubule associated complex [goid 5875] [evidence IEA]	microtubule-based movement [goid 7018] [evidence IEA]; anterograde axon cargo transport [goid 8089] [pmid 7559760] [evidence TAS]; determination of left/right symmetry [goid 7368] [pmid 9865700] [evidence TAS]	nucleotide binding [goid 166] [evidence IEA]; plus-end-directed microtubule motor activity [goid 8574] [pmid 7559760] [evidence TAS]; ATP binding [goid 5524] [evidence IEA]	RefSeq	NM_004798.2	5483	TGCTGCAACTGGGGCGTGGGCCGCTCTCTGCTTTTCCTGTCTGACTCTGA	S	ILMN_22722	ILMN_1702279	6450438
PXMP3	4010400	1.25582	4.64267	413.002	9.42827	0	52	518.654	13.3286	0	49	Homo sapiens peroxisomal membrane protein 3, 35kDa (Zellweger syndrome) (PXMP3), mRNA.	4506342	5828	NP_000309.1	PXMP3	NM_000318.1	Chr.8 78058193-78058242 (-)	PAF1; PEX2; PAF-1; PMP35; RNF72	ubiquitin ligase complex [goid 151] [evidence IEA]; integral to membrane [goid 16021] [evidence IEA]; peroxisome [goid 5777] [evidence IEA]; integral to peroxisomal membrane [goid 5779] [evidence NR ]	peroxisome organization and biogenesis [goid 7031] [pmid 1546315] [evidence TAS]; protein ubiquitination [goid 16567] [evidence IEA]	metal ion binding [goid 46872] [evidence IEA]; protein binding [goid 5515] [pmid 10837480] [evidence IPI]; ubiquitin-protein ligase activity [goid 4842] [evidence IEA]; zinc ion binding [goid 8270] [evidence IEA]	RefSeq	NM_000318.1	1100	GAATGCGCTCTATGTGGAGAGTGGCCCACCATGCCTCACACCATAGGATG	S	ILMN_30287	ILMN_1743299	4010400
LRRC48	1090577	1.25556	2.97026	58.6764	1.67373	0.828283	42	73.6718	3.37478	0.084425	42	Homo sapiens leucine rich repeat containing 48 (LRRC48), mRNA.	33636688	83450	NP_112584.2	LRRC48	NM_031294.2	Chr.17 17851069-17851118 (+)	DKFZP586M1120				RefSeq	NM_031294.2	1427	TCAGTGCCGGGACCTGGAGAATCACCACCACGAGAAGCTCCTGGAGATCT	I	ILMN_8796	ILMN_1693762	1090577
ZNF664	3130458	1.25549	3.67815	752.874	25.7939	0	34	945.226	26.5021	0	41	Homo sapiens zinc finger protein 664 (ZNF664), mRNA.	22748916	144348	NP_689650.1	ZNF664	NM_152437.1	Chr.12 123065439-123065488 (+)	ZFOC1; DKFZp761B128	nucleus [goid 5634] [evidence IEA]	biological process unknown [goid 4] [evidence ND ]	nucleic acid binding [goid 3676] [evidence IEA]; zinc ion binding [goid 8270] [evidence IEA]	RefSeq	NM_152437.1	4625	GAGGGCTGGCTTAGTTATTTGCCAAAGCCCCTTCCAGGCCTGAATTCCAC	S	ILMN_25794	ILMN_1802170	3130458
TUBB3	2850156	1.25544	4.85091	957.02	22.908	0	42	1201.48	27.487	0	29	Homo sapiens tubulin, beta 3 (TUBB3), mRNA.	50592995	10381	NP_006077.2	TUBB3	NM_006086.2	Chr.16 88529862-88529911 (+)	MC1R; TUBB4; beta-4	cytoskeleton [goid 5856] [evidence NR ]; integral to membrane [goid 16021] [evidence IEA]; protein complex [goid 43234] [evidence IEA]; microtubule [goid 5874] [evidence IEA]; cytoplasm [goid 5737] [evidence IEA]	signal transduction [goid 7165] [evidence IEA]; G-protein coupled receptor protein signaling pathway [goid 7186] [evidence IEA]; microtubule-based movement [goid 7018] [evidence IEA]; protein polymerization [goid 51258] [evidence IEA]	nucleotide binding [goid 166] [evidence IEA]; melanocyte stimulating hormone receptor activity [goid 4980] [evidence IEA]; structural molecule activity [goid 5198] [evidence IEA]; GTPase activity [goid 3924] [evidence IEA]; receptor activity [goid 4872] [evidence IEA]; rhodopsin-like receptor activity [goid 1584] [evidence IEA]; structural constituent of cytoskeleton [goid 5200] [evidence NR ]; G…	RefSeq	NM_006086.2	1567	TCCTCCCCACCTAGGCCACGTGTGAGCTGCTCCTGTCTCTGTCTTATTGC	S	ILMN_16399	ILMN_1791726	2850156
FLJ43339	3930639	1.25521	4.20983	202.465	6.56117	0	42	254.137	5.71283	0	45	Homo sapiens FLJ43339 protein (FLJ43339), mRNA.	46409381	388115	NP_997263.1	FLJ43339	NM_207380.1	Chr.15 38411004-38411053 (-)	DKFZp686N1468				RefSeq	NM_207380.1	4608	ACCTGCCCGCAGTTGGAGTTGGACTGTCTTAACAGTAGCGTGGCACACAG	S	ILMN_1132	ILMN_1775330	3930639
TBX3	7050044	1.25513	4.05958	1802.96	42.871	0	44	2262.94	70.4361	0	43	Homo sapiens T-box 3 (ulnar mammary syndrome) (TBX3), transcript variant 2, mRNA.	47419906	6926	NP_057653.3	TBX3	NM_016569.3	Chr.12 113592775-113592824 (-)	UMS; XHL; TBX3-ISO	nucleus [goid 5634] [evidence IEA]	skeletal development [goid 1501] [pmid 9207801] [evidence TAS]; morphogenesis [goid 9653] [pmid 9207801] [evidence TAS]; transcription [goid 6350] [evidence IEA]; regulation of transcription from RNA polymerase II promoter [goid 6357] [pmid 9207801] [evidence TAS]	RNA polymerase II transcription factor activity [goid 3702] [pmid 9207801] [evidence TAS]; transcription factor activity [goid 3700] [evidence IEA]	RefSeq	NM_016569.3	4400	CACCAAAATTGGGGAAGGAGTGCCACTTTCCAGCTCCACTTCAAATTCCT	A	ILMN_22621	ILMN_1713449	7050044
EYA1	610019	1.25507	3.48306	98.2173	2.51128	0	55	123.269	4.6813	0	40	Homo sapiens eyes absent homolog 1 (Drosophila) (EYA1), transcript variant 4, mRNA.	26667218	2138	NP_742056.1	EYA1	NM_172059.1	Chr.8 72272636-72272685 (-)	BOP; BOR	nucleus [goid 5634] [evidence IEA]	regulation of transcription, DNA-dependent [goid 6355] [evidence IEA]; sensory perception of sound [goid 7605] [pmid 9020840] [evidence TAS]; metabolism [goid 8152] [evidence IEA]; morphogenesis [goid 9653] [pmid 9020840] [evidence TAS]; transcription [goid 6350] [evidence IEA]; development [goid 7275] [evidence IEA]	magnesium ion binding [goid 287] [evidence IEA]; hydrolase activity [goid 16787] [evidence IEA]; protein tyrosine phosphatase activity [goid 4725] [evidence IEA]; phosphoprotein phosphatase activity [goid 4721] [evidence IEA]	RefSeq	NM_172059.1	3146	CCTTTGTCAGACCATAAGAGTTTCTCCAAAAGTGGTCAGTTTGGCTGGGC	A	ILMN_9887	ILMN_1807554	610019
GLT8D1	6860364	1.25496	3.41367	282.738	11.3904	0	36	354.825	9.72685	0	49	Homo sapiens glycosyltransferase 8 domain containing 1 (GLT8D1), transcript variant 1, mRNA.	23510345	55830	NP_690909.1	GLT8D1	NM_152932.1	Chr.3 52703735-52703784 (-)	AD-017; MSTP139; FLJ14611; DKFZp781O20198		carbohydrate biosynthesis [goid 16051] [evidence IEA]	transferase activity, transferring hexosyl groups [goid 16758] [evidence IEA]	RefSeq	NM_152932.1	1371	GTGTCAGCTAGGTAAAGATGACAAACTGCCCTGTCTGGCAGTCAGCTTCC	A	ILMN_451	ILMN_1713290	6860364
RP13-15M17.2	2370025	1.25477	3.91533	134.707	3.5864	0	41	169.025	5.17884	0	52	Homo sapiens hypothetical protein LOC199953 (RP13-15M17.2), mRNA.	58197553	199953	NP_001010866.1	RP13-15M17.2	NM_001010866.1	Chr.1 9587410-9587459 (+)					RefSeq	NM_001010866.1	3662	CAGCCCTGCCCAGGAAGGAACACATGACCCTTCTGTCTGTGACTGTTGCT	I	ILMN_29509	ILMN_1734011	2370025
BMP6	650414	1.25475	3.40068	136.96	4.05083	0	39	171.85	6.20904	0	28	Homo sapiens bone morphogenetic protein 6 (BMP6), mRNA.	4809281	654	NP_001709.1	BMP6	NM_001718.2	Chr.6 7826459-7826508 (+)	VGR; VGR1	extracellular space [goid 5615] [evidence IEA]	growth [goid 40007] [evidence IEA]; cartilage development [goid 51216] [evidence IEA]; cell differentiation [goid 30154] [evidence IEA]; ossification [goid 1503] [evidence IEA]	cytokine activity [goid 5125] [evidence IEA]; growth factor activity [goid 8083] [evidence IEA]	RefSeq	NM_001718.2	2605	AATGAGGGTGCCCAGCTTATAAGAATGGTGTTAGGGGGATGAGCATGCTG	S	ILMN_1772	ILMN_1747650	650414
ASXL1	2940128	1.25443	4.22	238.688	6.09979	0	43	299.417	8.29103	0	47	Homo sapiens additional sex combs like 1 (Drosophila) (ASXL1), mRNA.	29570781	171023	NP_056153.2	ASXL1	NM_015338.3	Chr.20 30490303-30490352 (+)	KIAA0978; MGC71111; MGC117280	nucleus [goid 5634] [evidence IEA]	regulation of transcription, DNA-dependent [goid 6355] [evidence IEA]; transcription [goid 6350] [evidence IEA]	metal ion binding [goid 46872] [evidence IEA]	RefSeq	NM_015338.3	6546	GCTCCTGCCTCTCTCCCAACATGTTTCCAGCAAGTAGATGCCCCTGTGTG	S	ILMN_8716	ILMN_1726025	2940128
ITGAE	5560747	1.25415	4.06306	223.051	5.52184	0	46	279.74	8.43043	0	42	Homo sapiens integrin, alpha E (antigen CD103, human mucosal lymphocyte antigen 1; alpha polypeptide) (ITGAE), mRNA.	6007850	3682	NP_002199.2	ITGAE	NM_002208.3	Chr.17 3564885-3564889:3564890-3564934 (-)	CD103; HUMINAE	integral to membrane [goid 16021] [evidence IEA]; integrin complex [goid 8305] [pmid 8119947] [evidence TAS]	cell-matrix adhesion [goid 7160] [evidence IEA]; cell adhesion [goid 7155] [evidence IEA]; integrin-mediated signaling pathway [goid 7229] [evidence IEA]; leukocyte adhesion [goid 7159] [evidence NR ]	magnesium ion binding [goid 287] [evidence IEA]; protein binding [goid 5515] [evidence IEA]; receptor activity [goid 4872] [evidence IEA]; calcium ion binding [goid 5509] [evidence IEA]	RefSeq	NM_002208.3	3602	GAACTTGGAGAGCATCAGGAAGGCCCAGCTGAAATCAGAGAATCTGCTCG	S	ILMN_19752	ILMN_1683927	5560747
DAPK3	5670019	1.25412	3.09238	163.37	5.64591	0	36	204.885	7.77896	0	45	Homo sapiens death-associated protein kinase 3 (DAPK3), mRNA.	4557510	1613	NP_001339.1	DAPK3	NM_001348.1	Chr.19 3909719-3909768 (-)	ZIP; ZIPK	nucleus [goid 5634] [evidence ISS]	induction of apoptosis [goid 6917] [pmid 12917339] [evidence IMP]; apoptosis [goid 6915] [evidence IEA]; protein amino acid phosphorylation [goid 6468] [pmid 10356987] [evidence IDA]; protein kinase cascade [goid 7243] [pmid 10356987] [evidence IDA]	nucleotide binding [goid 166] [evidence IEA]; protein binding [goid 5515] [pmid 12917339] [evidence IPI]; transferase activity [goid 16740] [evidence IEA]; protein serine/threonine kinase activity [goid 4674] [pmid 10356987] [evidence IDA]; ATP binding [goid 5524] [pmid 10356987] [evidence IDA]; protein-tyrosine kinase activity [goid 4713] [evidence IEA]	RefSeq	NM_001348.1	1788	CTGGTTCAGGCCCGGAGGAGGGTTTGCGGGTAGTTGCACGGACAATTCGG	S	ILMN_28768	ILMN_1792710	5670019
BXDC2	1440433	1.25384	3.43606	1031.13	30.2307	0	42	1292.88	45.9449	0	53	Homo sapiens brix domain containing 2 (BXDC2), mRNA.	55770899	55299	NP_060791.3	BXDC2	NM_018321.3	Chr.5 34960822-34960837:34961088-34961121 (+)	BRIX; FLJ11100	nucleus [goid 5634] [evidence IEA]	ribosome biogenesis [goid 7046] [evidence IEA]	molecular function unknown [goid 5554] [evidence ND ]	RefSeq	NM_018321.3	801	CCAGTCACCAAACATGCATCGGCGTGTCATAAGATCCATCACAGCTGCAA	S	ILMN_4503	ILMN_1679800	1440433
PBX4	650113	1.25373	3.12534	87.0266	3.65327	0	28	109.108	3.41193	0	35	Homo sapiens pre-B-cell leukemia transcription factor 4 (PBX4), mRNA.	15149471	80714	NP_079521.1	PBX4	NM_025245.1	Chr.19 19533755-19533804 (-)		nucleus [goid 5634] [evidence ISS]	regulation of transcription, DNA-dependent [goid 6355] [evidence IEA]; regulation of transcriptional preinitiation complex formation [goid 45898] [evidence ISS]; hindbrain development [goid 30902] [evidence ISS]; embryonic development [goid 9790] [evidence ISS]	protein binding [goid 5515] [evidence ISS]; transcription factor activity [goid 3700] [evidence IEA]	RefSeq	NM_025245.1	1155	GCGTGAGCTGCCATGTATCGCCAGCCGTTGCTTTGTTACTGAACGTGCCG	S	ILMN_11004	ILMN_1700762	650113
PIM3	6960209	1.25373	3.90408	216.271	6.86766	0	44	271.144	7.18787	0	46	Homo sapiens pim-3 oncogene (PIM3), mRNA.	52138581	415116	NP_001001852.1	PIM3	NM_001001852.2	Chr.22 48743405-48743454 (+)	pim-3		protein amino acid phosphorylation [goid 6468] [evidence IEA]	protein serine/threonine kinase activity [goid 4674] [evidence IEA]; transferase activity [goid 16740] [evidence IEA]; nucleotide binding [goid 166] [evidence IEA]; protein kinase activity [goid 4672] [evidence IEA]; ATP binding [goid 5524] [evidence IEA]	RefSeq	NM_001001852.2	2042	GCCTGGCGTCTGTCCTGGCCCCGCCTGTCAGAAGATGAACATGTATAGTG	A	ILMN_19535	ILMN_1707748	6960209
LOC134147	110408	1.25302	3.79414	488.725	14.8605	0	29	612.381	17.731	0	42	Homo sapiens similar to mouse 2310016A09Rik gene (LOC134147), mRNA.	31982874	134147	NP_620164.1	LOC134147	NM_138809.2	Chr.5 10332591-10332640 (-)				hydrolase activity [goid 16787] [evidence IEA]	RefSeq	NM_138809.2	1904	GGACCAGCTGACAGGTCAAGTGTGGCCTTTTCTGGTCTTTGAACACATCA	S	ILMN_1485	ILMN_1709634	110408
MRPL34	6660253	1.25299	3.48449	325.513	11.7281	0	38	407.866	11.906	0	38	Homo sapiens mitochondrial ribosomal protein L34 (MRPL34), nuclear gene encoding mitochondrial protein, mRNA.	22547132	64981	NP_076426.1	MRPL34	NM_023937.2	Chr.19 17278255-17278304 (+)	L34mt; MGC2633; MGC24974	mitochondrion [goid 5739] [evidence IEA]; ribosome [goid 5840] [evidence IEA]	protein biosynthesis [goid 6412] [evidence IEA]	structural constituent of ribosome [goid 3735] [evidence IEA]	RefSeq	NM_023937.2	571	TATTTTTGCAGGGAGCTGGGGAGCAGGAACGCCTCGGACCTGAGTGCTCT	S	ILMN_5839	ILMN_1783681	6660253
STK35	6220452	1.25296	3.55765	424.832	11.4205	0	44	532.299	18.7867	0	42	Homo sapiens serine/threonine kinase 35 (STK35), mRNA.	38327559	140901	NP_543026.1	STK35	NM_080836.2	Chr.20 2076878-2076927 (+)	CLIK1	nucleus [goid 5634] [evidence IEA]	protein amino acid phosphorylation [goid 6468] [evidence IEA]	protein serine/threonine kinase activity [goid 4674] [evidence IEA]; transferase activity [goid 16740] [evidence IEA]; nucleotide binding [goid 166] [evidence IEA]; ATP binding [goid 5524] [evidence IEA]	RefSeq	NM_080836.2	5692	AAACATTTGTGTGGGACAGACGAGCGTGAGGGAGGTTTTAAGCCAGGCAC	S	ILMN_27051	ILMN_1657519	6220452
KIAA0179	4260082	1.25272	3.80236	176.472	4.14946	0	55	221.07	7.57939	0	47	Homo sapiens KIAA0179 (KIAA0179), mRNA.	57863268	23076	NP_055871.1	KIAA0179	NM_015056.1	Chr.21 43939706-43939755 (+)		nucleolar preribosome, small subunit precursor [goid 30688] [evidence IEA]; nucleus [goid 5634] [evidence IEA]	superoxide metabolism [goid 6801] [evidence IEA]; rRNA processing [goid 6364] [evidence IEA]	metal ion binding [goid 46872] [evidence IEA]; superoxide dismutase activity [goid 4784] [evidence IEA]; protein binding [goid 5515] [pmid 15231747] [evidence IPI]	RefSeq	NM_015056.1	4405	GTCCTATAAATGCACCTCCTGTCAAAACCATGCCTGAGAGGTCCCGGCTG	S	ILMN_14288	ILMN_1812973	4260082
FLJ90709	2000228	1.25266	2.69204	99.6613	4.16904	0	30	124.842	5.18466	0	25	Homo sapiens hypothetical protein FLJ90709 (FLJ90709), mRNA.	27735148	153129	NP_775785.1	FLJ90709	NM_173514.1	Chr.5 54957606-54957655 (-)	MGC120544	membrane [goid 16020] [evidence IEA]	amino acid transport [goid 6865] [evidence IEA]	amino acid-polyamine transporter activity [goid 5279] [evidence IEA]	RefSeq	NM_173514.1	2242	AGACCATTTCTGCAGTTTGCCCAAACCTCTACTGTTTGGGACAGTAAGCC	S	ILMN_10221	ILMN_1773643	2000228
ZC3H12A	1570603	1.2526	4.08828	229.799	5.59218	0	48	287.846	8.60622	0	46	Homo sapiens zinc finger CCCH-type containing 12A (ZC3H12A), mRNA.	13376631	80149	NP_079355.1	ZC3H12A	NM_025079.1	Chr.1 37722267-37722316 (+)	MCPIP; FLJ23231; dJ423B22.1; RP3-423B22.1				RefSeq	NM_025079.1	2384	AGGCCTCATCTGTGCTCTCGCTGGGCACGTGGCTTCATGTCAGTAAGCAA	S	ILMN_18682	ILMN_1672295	1570603
MRPL49	1030692	1.25229	4.13583	353.809	10.5109	0	36	443.073	11.0722	0	47	Homo sapiens mitochondrial ribosomal protein L49 (MRPL49), nuclear gene encoding mitochondrial protein, mRNA.	27436906	740	NP_004918.1	MRPL49	NM_004927.2	Chr.11 64651122-64651171 (+)	NOF; NOF1; L49mt; C11orf4; MGC10656	mitochondrion [goid 5739] [evidence IEA]; intracellular [goid 5622] [evidence IEA]; ribosome [goid 5840] [evidence IEA]	translational initiation [goid 6413] [evidence IEA]; protein biosynthesis [goid 6412] [evidence IEA]	structural constituent of ribosome [goid 3735] [evidence IEA]; translation initiation factor activity [goid 3743] [evidence IEA]	RefSeq	NM_004927.2	1794	GCAGGGCACTGAACTCTGGGCTGCTTCTCTGTGTGTAAAATGGGCACATC	S	ILMN_14059	ILMN_1790834	1030692
ZNF569	3990564	1.25198	4.07222	164.549	3.64906	0	43	206.012	6.53286	0	42	Homo sapiens zinc finger protein 569 (ZNF569), mRNA.	38570116	148266	NP_689697.2	ZNF569	NM_152484.2	Chr.19 42593946-42593995 (-)	ZNF; ZAP1; FLJ32053	nucleus [goid 5634] [evidence IEA]	regulation of transcription, DNA-dependent [goid 6355] [evidence IEA]	metal ion binding [goid 46872] [evidence IEA]; nucleic acid binding [goid 3676] [evidence IEA]; zinc ion binding [goid 8270] [evidence IEA]	RefSeq	NM_152484.2	3962	CCATATATGACTTGGTTGCCTTTTGGGATGTGGGAAAGGTTTGGTGGGAG	S	ILMN_23692	ILMN_1790103	3990564
FLJ20397	2810343	1.25176	3.41987	591.862	17.4899	0	36	740.867	26.0803	0	39	Homo sapiens hypothetical protein FLJ20397 (FLJ20397), mRNA.	31377743	54919	NP_060272.2	FLJ20397	NM_017802.2	Chr.7 792517-792566 (+)				binding [goid 5488] [evidence IEA]	RefSeq	NM_017802.2	3289	AAGTGGGTAGTGTTACCGGAAGCCATTGTGTTCACACGGGGGAAATGCCG	A	ILMN_1114	ILMN_1706824	2810343
FLJ21125	2470392	1.25158	3.25004	82.148	2.62745	0.00577201	42	102.815	3.73161	0	40	Homo sapiens hypothetical protein FLJ21125 (FLJ21125), mRNA.	40255022	79680	NP_078903.2	FLJ21125	NM_024627.4	Chr.22 18214047-18214096 (-)					RefSeq	NM_024627.4	6167	GTGCCCGCGATAGGCTTCTCTGGTTTTGTCTTTGCTGTTCCTGGCAGCGC	S	ILMN_4587	ILMN_1759595	2470392
B3GALT6	5260494	1.25143	4.0279	162.245	5.60296	0	29	203.038	4.52468	0	38	Homo sapiens UDP-Gal:betaGal beta 1,3-galactosyltransferase polypeptide 6 (B3GALT6), mRNA.	37537720	126792	NP_542172.1	B3GALT6	NM_080605.2	Chr.1 1159991-1160040 (+)	beta3GalT6	membrane [goid 16020] [evidence IEA]; Golgi medial cisterna [goid 5797] [pmid 11551958] [evidence IDA]; integral to membrane [goid 16021] [evidence IEA]	glycosaminoglycan biosynthesis [goid 6024] [pmid 11551958] [evidence IMP]; protein amino acid glycosylation [goid 6486] [evidence IEA]	manganese ion binding [goid 30145] [evidence IEA]; transferase activity, transferring glycosyl groups [goid 16757] [evidence IEA]; galactosylxylosylprotein 3-beta-galactosyltransferase activity [goid 47220] [evidence IEA]	RefSeq	NM_080605.2	2484	GTTTGGAATTGCTTGAGGAACCCTGCGTGTGCTTGGAGAGGCCAGAGGGC	S	ILMN_21885	ILMN_1739749	5260494
HNMT	730392	1.25128	4.28976	227.036	4.7917	0	58	284.085	8.50713	0	50	Homo sapiens histamine N-methyltransferase (HNMT), transcript variant 2, mRNA.	66932962	3176	NP_001019245.1	HNMT	NM_001024074.1	Chr.2 138438609-138438658 (+)	HMT; HNMT-S1; HNMT-S2		respiratory gaseous exchange [goid 7585] [pmid 7943261] [evidence TAS]	transferase activity [goid 16740] [evidence IEA]; S-adenosylmethionine-dependent methyltransferase activity [goid 8757] [evidence IEA]; histamine N-methyltransferase activity [goid 46539] [evidence IEA]; methyltransferase activity [goid 8168] [evidence IEA]	RefSeq	NM_001024074.1	332	CACGGAACACCAGTGCATGCAGGAATTCATGGACAAGAAGCTGCCAGGCA	A	ILMN_13283	ILMN_1790881	730392
HDAC2	4260128	1.25127	3.44095	571.372	13.5935	0	51	714.943	28.1308	0	30	Homo sapiens histone deacetylase 2 (HDAC2), mRNA.	4557640	3066	NP_001518.1	HDAC2	NM_001527.1	Chr.6 114368896-114368914:114368915-114368945 (-)	RPD3; YAF1	cytoplasm [goid 5737] [pmid 12711221] [evidence TAS]; histone deacetylase complex [goid 118] [pmid 12711221] [evidence TAS]; nucleus [goid 5634] [pmid 12711221] [evidence TAS]	regulation of transcription, DNA-dependent [goid 6355] [pmid 8917507] [evidence TAS]; histone deacetylation [goid 16575] [evidence IEA]; transcription [goid 6350] [evidence IEA]; chromatin modification [goid 16568] [pmid 12711221] [evidence TAS]	transcription factor binding [goid 8134] [pmid 12711221] [evidence TAS]; hydrolase activity [goid 16787] [evidence IEA]; histone deacetylase activity [goid 4407] [pmid 12711221] [evidence TAS]; transcription factor activity [goid 3700] [pmid 8917507] [evidence TAS]	RefSeq	NM_001527.1	1638	AGGAACCAAATCAGAACAGCTCAGCAACCCCTGAATTTGACAGTCTCACC	S	ILMN_28766	ILMN_1767747	4260128
AP1S1	7050072	1.25121	3.75737	334.295	11.6494	0	42	418.273	10.7009	0	46	Homo sapiens adaptor-related protein complex 1, sigma 1 subunit (AP1S1), transcript variant 2, mRNA.	16950627	1174	NP_476430.1	AP1S1	NM_057089.1	Chr.7 100591032-100591081 (+)	AP19; CLAPS1; SIGMA1A	coated pit [goid 5905] [evidence IEA]; Golgi stack [goid 5795] [evidence IEA]; AP-1 adaptor complex [goid 30121] [pmid 9733768] [evidence TAS]; Golgi trans face [goid 5802] [evidence ISS]	intracellular protein transport [goid 6886] [evidence ISS]; receptor mediated endocytosis [goid 6898] [pmid 9733768] [evidence TAS]	protein transporter activity [goid 8565] [evidence ISS]; protein binding [goid 5515] [evidence ISS]	RefSeq	NM_057089.1	694	CCTTGGCTGCAGTGGGGCCTTTATCCAGTGCCAGGGAGGAACAACATAGT	I	ILMN_4691	ILMN_1712806	7050072
PIP5K2C	4880273	1.25121	3.53292	112.448	2.86567	0	33	140.695	5.12988	0	40	Homo sapiens phosphatidylinositol-4-phosphate 5-kinase, type II, gamma (PIP5K2C), mRNA.	37059743	79837	NP_079055.2	PIP5K2C	NM_024779.3	Chr.12 56283153-56283202 (+)	FLJ22055			kinase activity [goid 16301] [evidence IEA]; 1-phosphatidylinositol-4-phosphate 5-kinase activity [goid 16308] [evidence IEA]	RefSeq	NM_024779.3	2779	CTCCAAAGGTGGTAGCAAGAGGAGTACCCAGTTAGGGGTTGGAGCCCCCA	S	ILMN_8650	ILMN_1787308	4880273
C10orf58	3120082	1.25105	4.0693	230.138	4.58453	0	47	287.914	9.6136	0	52	Homo sapiens chromosome 10 open reading frame 58 (C10orf58), mRNA.	31543190	84293	NP_115709.2	C10orf58	NM_032333.2	Chr.10 82181835-82181835:82181836-82181884 (+)	MGC4248				RefSeq	NM_032333.2	794	GATTGTGTGAAACTGCCCAGCTCAGGGATAACCAGGGACATTCACCTGTG	S	ILMN_17906	ILMN_1754538	3120082
INA	5220707	1.25097	2.88507	110.592	4.16068	0	36	138.347	5.45954	0	36	Homo sapiens internexin neuronal intermediate filament protein, alpha (INA), mRNA.	39725658	9118	NP_116116.1	INA	NM_032727.2	Chr.10 105039760-105039809 (+)	NEF5; NF-66; TXBP-1; MGC12702	neurofilament [goid 5883] [pmid 7769995] [evidence TAS]	cell differentiation [goid 30154] [evidence IEA]; neurogenesis [goid 7399] [evidence IEA]	structural constituent of cytoskeleton [goid 5200] [pmid 7769995] [evidence TAS]	RefSeq	NM_032727.2	2893	GGACAGTCAGCTCTTCATCTGCCCAACTGTGTAGCATCTGCATTGCCCAG	S	ILMN_9766	ILMN_1673704	5220707
TNFRSF10D	1260743	1.25096	3.6177	176.992	5.23142	0	48	221.409	7.04628	0	47	Homo sapiens tumor necrosis factor receptor superfamily, member 10d, decoy with truncated death domain (TNFRSF10D), mRNA.	42544227	8793	NP_003831.2	TNFRSF10D	NM_003840.3	Chr.8 23049436-23049485 (-)	DCR2; CD264; TRUNDD; TRAILR4	membrane [goid 16020] [evidence IEA]; integral to membrane [goid 16021] [evidence IEA]	apoptosis [goid 6915] [evidence IEA]; anti-apoptosis [goid 6916] [pmid 9430226] [evidence TAS]; signal transduction [goid 7165] [pmid 9430226] [evidence TAS]	transmembrane receptor activity [goid 4888] [pmid 9430226] [evidence TAS]	RefSeq	NM_003840.3	3095	CCATGGAGTTTTAGGAGGGGATGGCCTTTCCGGTCTTCGCACTTCCATCC	S	ILMN_17600	ILMN_1666022	1260743
ASB6	5820309	1.25086	4.15144	150.269	3.95496	0	38	187.965	5.12525	0	40	Homo sapiens ankyrin repeat and SOCS box-containing 6 (ASB6), transcript variant 2, mRNA.	30089931	140459	NP_821066.1	ASB6	NM_177999.1	Chr.9 131436916-131436965 (-)	MGC1024; FLJ20548		intracellular signaling cascade [goid 7242] [evidence IEA]		RefSeq	NM_177999.1	4247	GCTCCCAGAGAGACTGCCTTCCCTACACTAGAAGTCCCCACAAAGGCTTC	A	ILMN_13316	ILMN_1806705	5820309
LDHA	1500762	1.25041	4.42223	5675	169.579	0	49	7096.08	151.771	0	56	Homo sapiens lactate dehydrogenase A (LDHA), mRNA.	5031856	3939	NP_005557.1	LDHA	NM_005566.1	Chr.11 18385623-18385672 (+)	LDH1; PIG19	cytosol [goid 5829] [pmid 2434947] [evidence TAS]	anaerobic glycolysis [goid 19642] [evidence IEA]; tricarboxylic acid cycle intermediate metabolism [goid 6100] [evidence IEA]	oxidoreductase activity [goid 16491] [evidence IEA]; protein binding [goid 5515] [pmid 15231747] [evidence IPI]; L-lactate dehydrogenase activity [goid 4459] [pmid 2334430] [evidence TAS]	RefSeq	NM_005566.1	1315	CTGGTTAGTGTGAAATAGTTCTGCCACCTCTGACGCACCACTGCCAATGC	S	ILMN_22391	ILMN_1807106	1500762
WDR21A	7200524	1.25035	4.23207	166.169	4.58696	0	51	207.77	5.24301	0	63	Homo sapiens WD repeat domain 21A (WDR21A), transcript variant 2, mRNA.	31317283	26094	NP_851937.1	WDR21A	NM_181340.1	Chr.14 72495629-72495678 (+)	WDR21; MGC20547; MGC46524; DKFZp434K114				RefSeq	NM_181340.1	1926	CAGTGATGAGACGGTGAGATGGTTTGAGTCCTCGGTGCCTGGGTAGCAGG	A	ILMN_2636	ILMN_1715563	7200524
ZNHIT3	6770187	1.24904	4.08403	116.692	3.01166	0	41	145.754	4.10411	0	43	Homo sapiens zinc finger, HIT type 3 (ZNHIT3), transcript variant 1, mRNA.	75750486	9326	NP_001028749.1	ZNHIT3	NM_001033577.1	Chr.17 31916910-31916923:31922770-31922805 (+)	TRIP3	intracellular [goid 5622] [pmid 7776974] [evidence NAS]	regulation of transcription, DNA-dependent [goid 6355] [pmid 7776974] [evidence TAS]	metal ion binding [goid 46872] [evidence IEA]; thyroid hormone receptor binding [goid 46966] [pmid 7776974] [evidence TAS]	RefSeq	NM_001033577.1	176	CCGGAAGCACAAAGAACAGTGCAACCCTGAAACTCGTCCTGTTGAGAAAA	A	ILMN_6242	ILMN_1750044	6770187
MGC26744	6860400	1.2484	2.88465	75.9094	2.75158	0.0620491	42	94.7655	3.78511	0	31	Homo sapiens hypothetical protein MGC26744 (MGC26744), mRNA.	21389478	132989	NP_653246.1	MGC26744	NM_144645.1	Chr.4 88027947-88027996 (-)					RefSeq	NM_144645.1	580	GGAAATTCAGCTTCTCCTGAGGGAAAGGCCAGCCGGTTTGAGAAGACCTC	S	ILMN_5377	ILMN_1666781	6860400
ZFP90	6100743	1.24833	3.96073	203.404	5.16476	0	48	253.914	7.58808	0	39	Homo sapiens zinc finger protein 90 homolog (mouse) (ZFP90), mRNA.	71534252	146198	NP_597715.1	ZFP90	NM_133458.1	Chr.16 67158430-67158479 (+)	NK10	nucleus [goid 5634] [evidence IEA]	regulation of transcription, DNA-dependent [goid 6355] [evidence IEA]; transcription [goid 6350] [evidence IEA]	metal ion binding [goid 46872] [evidence IEA]; zinc ion binding [goid 8270] [evidence IEA]; DNA binding [goid 3677] [evidence IEA]	RefSeq	NM_133458.1	4541	GTCCCAACAGCCATGAACCATGCACTTATGGATACCCAGCCTTTTAGGGC	S	ILMN_4714	ILMN_1684628	6100743
P4HA1	5910653	1.24809	3.32552	367.25	11.3808	0	38	458.361	16.0169	0	45	Homo sapiens procollagen-proline, 2-oxoglutarate 4-dioxygenase (proline 4-hydroxylase), alpha polypeptide I (P4HA1), transcript variant 1, mRNA.	63252885	5033	NP_000908.2	P4HA1	NM_000917.2	Chr.10 74437283-74437332 (-)	P4HA; 4-PH alpha-1	endoplasmic reticulum [goid 5783] [pmid 2543975] [evidence TAS]		L-ascorbic acid binding [goid 31418] [evidence IEA]; metal ion binding [goid 46872] [evidence IEA]; iron ion binding [goid 5506] [evidence IEA]; procollagen-proline 4-dioxygenase activity [goid 4656] [pmid 2543975] [evidence TAS]; binding [goid 5488] [evidence IEA]; oxidoreductase activity [goid 16491] [evidence IEA]; oxidoreductase activity, acting on single donors with incorporation of molecula…	RefSeq	NM_000917.2	2391	CCTGCATAACAACACTGGGCCTTCTTAACTAAAATGCTCACCACTTAGCC	A	ILMN_8003	ILMN_1693334	5910653
TUBB	1580484	1.24741	4.27647	826.617	22.1676	0	50	1031.13	25.6557	0	45	Homo sapiens tubulin, beta (TUBB), mRNA.	34222261	203068	NP_821133.1	TUBB	NM_178014.2	Chr.6 30799626-30799675 (+)	M40; TUBB1; TUBB5; MGC16435; MGC117247; OK/SW-cl.56	protein complex [goid 43234] [evidence IEA]; microtubule [goid 5874] [evidence IEA]; cytoplasm [goid 5737] [evidence IEA]	natural killer cell mediated cytotoxicity [goid 42267] [pmid 11120798] [evidence NAS]; microtubule-based movement [goid 7018] [evidence IEA]; protein polymerization [goid 51258] [evidence IEA]	nucleotide binding [goid 166] [evidence IEA]; MHC class I protein binding [goid 42288] [pmid 11120798] [evidence IEP]; structural molecule activity [goid 5198] [evidence IEA]; GTPase activity [goid 3924] [evidence IEA]; GTP binding [goid 5525] [evidence IEA]	RefSeq	NM_178014.2	935	TTTGCCCCTCTCACCAGCCGTGGAAGCCAGCAGTATCGAGCTCTCACAGT	S	ILMN_23399	ILMN_1665583	1580484
RXRA	5890246	1.24691	4.27127	989.88	21.9246	0	51	1234.29	35.2969	0	36	Homo sapiens retinoid X receptor, alpha (RXRA), mRNA.	21536318	6256	NP_002948.1	RXRA	NM_002957.3	Chr.9 136472031-136472080 (+)	NR2B1	nucleus [goid 5634] [evidence IEA]	regulation of transcription, DNA-dependent [goid 6355] [evidence IEA]; signal transduction [goid 7165] [pmid 1310260] [evidence NAS]; transcription [goid 6350] [evidence IEA]; positive regulation of transcription from RNA polymerase II promoter [goid 45944] [pmid 12037571] [evidence IDA]; vitamin metabolism [goid 6766] [pmid 1651173] [evidence TAS]	metal ion binding [goid 46872] [evidence IEA]; transcription coactivator activity [goid 3713] [pmid 1651173] [evidence TAS]; retinoid-X receptor activity [goid 4886] [pmid 1310260] [evidence TAS]; protein binding [goid 5515] [pmid 12039952] [evidence IPI]; steroid hormone receptor activity [goid 3707] [evidence IEA]; zinc ion binding [goid 8270] [evidence IEA]; steroid binding [goid 5496] [eviden…	RefSeq	NM_002957.3	5207	AAGCCTTGCTCTGTTGTGTCCTGTTGCCGGCTCTGGCCTTCCTGTGACTG	S	ILMN_6758	ILMN_1687315	5890246
SLC25A22	1010594	1.2463	3.48393	190.993	6.04604	0	42	238.034	7.45624	0	46	Homo sapiens solute carrier family 25 (mitochondrial carrier: glutamate), member 22 (SLC25A22), mRNA.	34222352	79751	NP_078974.1	SLC25A22	NM_024698.4	Chr.11 780706-780755 (-)	GC1; FLJ13044	integral to membrane [goid 16021] [evidence IEA]; mitochondrion [goid 5739] [evidence IEA]; mitochondrial inner membrane [goid 5743] [pmid 11897791] [evidence IDA]	transport [goid 6810] [evidence IEA]; L-glutamate transport [goid 15813] [pmid 11897791] [evidence IDA]	L-glutamate transporter activity [goid 5313] [pmid 11897791] [evidence IDA]; carrier activity [goid 5386] [pmid 11897791] [evidence IDA]; symporter activity [goid 15293] [evidence IEA]; binding [goid 5488] [evidence IEA]	RefSeq	NM_024698.4	2473	GGCCATGTGATCGTGTTGGTGACAGACCCTGATGTGCTGGTGCTGTGTCC	S	ILMN_13935	ILMN_1807014	1010594
CYB5D1	2680673	1.24623	4.82003	723.856	18.923	0	52	902.089	18.0546	0	45	Homo sapiens cytochrome b5 domain containing 1 (CYB5D1), mRNA.	40255059	124637	NP_653208.2	CYB5D1	NM_144607.2	Chr.17 7706001-7706050 (+)	FLJ32499			metal ion binding [goid 46872] [evidence IEA]; iron ion binding [goid 5506] [evidence IEA]	RefSeq	NM_144607.2	3173	CATGTCTTGCCTCAGACCCTCACACACTGTCCTCTCTGCCTGCAACACTC	S	ILMN_26624	ILMN_1670925	2680673
BRD7	6450113	1.24617	3.42267	214.916	5.4571	0	45	267.822	10.0003	0	35	Homo sapiens bromodomain containing 7 (BRD7), mRNA.	41350211	29117	NP_037395.2	BRD7	NM_013263.2	Chr.16 48912118-48912167 (-)	BP75; NAG4; CELTIX1	cytoplasm [goid 5737] [pmid 10526152] [evidence TAS]; nucleus [goid 5634] [pmid 10526152] [evidence TAS]			RefSeq	NM_013263.2	1586	CCAGGGCGTTTGGACTCCAGTACTCAAGACAGGCTCATAGCGCTGAAAGC	S	ILMN_14335	ILMN_1696420	6450113
NDST1	3710497	1.24607	3.35115	274.202	7.65404	0	48	341.675	12.4801	0	40	Homo sapiens N-deacetylase/N-sulfotransferase (heparan glucosaminyl) 1 (NDST1), mRNA.	46094001	3340	NP_001534.1	NDST1	NM_001543.3	Chr.5 149917621-149917670 (+)	HSST; NST1	integral to membrane [goid 16021] [evidence IEA]; Golgi stack [goid 5795] [evidence IEA]; intracellular [goid 5622] [evidence IEA]; ribosome [goid 5840] [evidence IEA]	protein biosynthesis [goid 6412] [evidence IEA]; heparan sulfate proteoglycan biosynthesis [goid 15012] [pmid 9915799] [evidence TAS]; protein amino acid sulfation [goid 6477] [evidence NR ]; protein amino acid deacetylation [goid 6476] [evidence NR ]	structural constituent of ribosome [goid 3735] [evidence IEA]; transferase activity [goid 16740] [evidence IEA]; [heparan sulfate]-glucosamine N-sulfotransferase activity [goid 15016] [evidence IEA]	RefSeq	NM_001543.3	7570	ACTGTTTCCGGCCCTGGAGGAGAATGAGGGAGGAGAGGGTTTTCTATGAC	S	ILMN_5438	ILMN_1807283	3710497
MRPS33	4890685	1.2459	3.51013	341.974	10.6769	0	40	426.067	13.2801	0	38	Homo sapiens mitochondrial ribosomal protein S33 (MRPS33), nuclear gene encoding mitochondrial protein, transcript variant 1, mRNA.	16950595	51650	NP_057155.1	MRPS33	NM_016071.2	Chr.7 140352804-140352804:140356688-140356736 (-)	PTD003; CGI-139; MRP-S33; FLJ21123	mitochondrial small ribosomal subunit [goid 5763] [pmid 11279123] [evidence NAS]; mitochondrion [goid 5739] [evidence IEA]; ribonucleoprotein complex [goid 30529] [evidence IEA]	protein biosynthesis [goid 6412] [pmid 11279123] [evidence NAS]	structural constituent of ribosome [goid 3735] [pmid 11279123] [evidence NAS]	RefSeq	NM_016071.2	304	CACACTTACGCTGAACTCATGCAGACGCTCCGATTTCTTGGACTCTACAG	A	ILMN_4243	ILMN_1741264	4890685
TLE3	4780722	1.24549	2.67515	94.611	3.81502	0	40	117.837	4.86726	0	34	Homo sapiens transducin-like enhancer of split 3 (E(sp1) homolog, Drosophila) (TLE3), mRNA.	4827029	7090	NP_005069.1	TLE3	NM_005078.1	Chr.15 68130834-68130860:68131767-68131789 (-)	ESG; ESG3; GRG3; HsT18976; KIAA1547	nucleus [goid 5634] [pmid 1303260] [evidence TAS]	regulation of transcription, DNA-dependent [goid 6355] [evidence IEA]; signal transduction [goid 7165] [pmid 8808280] [evidence TAS]; frizzled signaling pathway [goid 7222] [evidence IEA]; organ morphogenesis [goid 9887] [pmid 8808280] [evidence TAS]		RefSeq	NM_005078.1	2132	TCTCCCTCAAGTTCGCCTACTGCGGCAAGTGGTTCGTGAGCACTGGGAAA	S	ILMN_13295	ILMN_1716928	4780722
ZNF668	3930703	1.24542	4.49413	320.33	6.70874	0	61	398.945	10.784	0	40	Homo sapiens zinc finger protein 668 (ZNF668), mRNA.	39725704	79759	NP_078982.2	ZNF668	NM_024706.3	Chr.16 30979758-30979807 (-)	FLJ13479; FLJ14492	nucleus [goid 5634] [evidence IEA]		metal ion binding [goid 46872] [evidence IEA]; nucleic acid binding [goid 3676] [evidence IEA]; zinc ion binding [goid 8270] [evidence IEA]	RefSeq	NM_024706.3	2489	TCTTTAGACTCCAGATCCCTACCCCTCAGCAACTAGCTCCCCTGTCGGCC	S	ILMN_14968	ILMN_1739236	3930703
ASB13	5340286	1.24511	3.10756	73.2871	2.69245	0.105339	50	91.2502	3.08802	0	45	Homo sapiens ankyrin repeat and SOCS box-containing 13 (ASB13), mRNA.	22208956	79754	NP_078977.2	ASB13	NM_024701.2	Chr.10 5721023-5721072 (-)	FLJ13134; MGC19879		intracellular signaling cascade [goid 7242] [evidence IEA]	protein binding [goid 5515] [pmid 16169070] [evidence IPI]	RefSeq	NM_024701.2	2463	CTTCATGCTGGCCGCCGTGAGGTTTTACTCCAGCGTTCCCGCCATTGTCA	S	ILMN_16322	ILMN_1654385	5340286
RPA1	4860292	1.24497	3.1855	201.792	6.68628	0	39	251.225	8.83168	0	42	Homo sapiens replication protein A1, 70kDa (RPA1), mRNA.	20070171	6117	NP_002936.1	RPA1	NM_002945.2	Chr.17 1747447-1747496 (+)	HSSB; RF-A; RP-A; REPA1; RPA70	DNA replication factor A complex [goid 5662] [pmid 8756712] [evidence TAS]; nucleus [goid 5634] [evidence IEA]	DNA recombination [goid 6310] [pmid 8756712] [evidence TAS]; DNA-dependent DNA replication [goid 6261] [pmid 8756712] [evidence TAS]; DNA repair [goid 6281] [pmid 8756712] [evidence TAS]	metal ion binding [goid 46872] [evidence IEA]; protein binding [goid 5515] [pmid 15965237] [evidence IPI]; DNA binding [goid 3677] [evidence IEA]; zinc ion binding [goid 8270] [evidence IEA]; single-stranded DNA binding [goid 3697] [pmid 8756712] [evidence TAS]	RefSeq	NM_002945.2	2122	GCTAGCGCAAGACCAGTCACTCCCTCTGCCTTCAGGCTTCTGTCAATTTC	S	ILMN_26088	ILMN_1795719	4860292
CRISPLD2	6060224	1.24439	3.94652	1020.82	29.6067	0	49	1270.31	33.6092	0	58	Homo sapiens cysteine-rich secretory protein LCCL domain containing 2 (CRISPLD2), mRNA.	13899331	83716	NP_113664.1	CRISPLD2	NM_031476.1	Chr.16 83500277-83500326 (+)	CRISP11; LCRISP2; MGC74865; DKFZP434B044	extracellular region [goid 5576] [evidence IEA]			RefSeq	NM_031476.1	4224	ACGGCGTTCCTGGCTCTCCTGCCCACAGGATGAACATTTTCGGCTTCCTT	S	ILMN_7921	ILMN_1790689	6060224
PURA	2360367	1.24433	3.54078	196.961	5.5174	0	35	245.084	8.07368	0	36	Homo sapiens purine-rich element binding protein A (PURA), mRNA.	62530389	5813	NP_005850.1	PURA	NM_005859.3	Chr.5 139475953-139476002 (+)	PUR1; PURALPHA; PUR-ALPHA	nucleus [goid 5634] [evidence IEA]	regulation of transcription, DNA-dependent [goid 6355] [evidence IEA]; DNA replication initiation [goid 6270] [pmid 1545807] [evidence TAS]; transcription [goid 6350] [evidence IEA]	RNA polymerase II transcription factor activity, enhancer binding [goid 3705] [pmid 9334258] [evidence TAS]; single-stranded DNA binding [goid 3697] [pmid 1448097] [evidence TAS]	RefSeq	NM_005859.3	2062	CGTGCAGCAATTTCCAGTGAACCTGTACTTGGACATCAGGTAGTGAGTCT	S	ILMN_1281	ILMN_1681031	2360367
FKSG30	1190278	1.24428	3.40497	763.291	26.8253	0	36	949.745	27.9338	0	38	Homo sapiens actin-like protein (FKSG30), mRNA.	62990120	440915	NP_001017421.1	FKSG30	NM_001017421.1	Chr.2 132100979-132101028 (+)	ACT	actin filament [goid 5884] [evidence IEA]		protein binding [goid 5515] [evidence IEA]; structural constituent of cytoskeleton [goid 5200] [evidence IEA]; motor activity [goid 3774] [evidence IEA]	RefSeq	NM_001017421.1	822	CCTGGGCATGGAATCCTGTGGCATCCACAAAACTACCTTCAACTCCATAG	S	ILMN_2393	ILMN_1814998	1190278
CASP6	6620386	1.24351	2.51188	62.3772	1.89459	0.629149	22	77.5667	4.15249	0.0189229	20	Homo sapiens caspase 6, apoptosis-related cysteine peptidase (CASP6), transcript variant alpha, mRNA.	73622128	839	NP_001217.2	CASP6	NM_001226.3	Chr.4 110837075-110837091:110838227-110838259 (-)	MCH2		apoptosis [goid 6915] [evidence IEA]; induction of apoptosis [goid 6917] [pmid 7796396] [evidence TAS]; proteolysis and peptidolysis [goid 6508] [pmid 12888622] [evidence IDA]	cysteine-type peptidase activity [goid 8234] [pmid 7796396] [evidence TAS]; protein binding [goid 5515] [pmid 12888622] [evidence IPI]; caspase activity [goid 30693] [evidence IEA]	RefSeq	NM_001226.3	275	GCACCTGCGCAGATAGAGACAATCTTACCCGCAGGTTTTCAGATCTAGGA	I	ILMN_11674	ILMN_1659350	6620386
GAS1	2370762	1.24314	3.85421	405.146	9.60797	0	50	503.651	15.9499	0	33	Homo sapiens growth arrest-specific 1 (GAS1), mRNA.	4503918	2619	NP_002039.1	GAS1	NM_002048.1	Chr.9 88749559-88749608 (-)		membrane [goid 16020] [evidence IEA]; anchored to plasma membrane [goid 46658] [evidence ISS]	cell cycle arrest [goid 7050] [pmid 8127893] [evidence TAS]; negative regulation of cell proliferation [goid 8285] [pmid 8127893] [evidence TAS]; cell cycle [goid 7049] [evidence IEA]; negative regulation of S phase of mitotic cell cycle [goid 45749] [pmid 8127893] [evidence NAS]	molecular function unknown [goid 5554] [evidence ND ]	RefSeq	NM_002048.1	2316	GCGGAGAATGTATATTGCCTCTGCTCCTATCAGGGTTGCTAAACCCTGGT	S	ILMN_3086	ILMN_1772910	2370762
MTHFD2L	3400019	1.24312	2.78139	73.4625	2.05012	0.103896	43	91.323	4.37131	0	36	Homo sapiens methylenetetrahydrofolate dehydrogenase (NADP+ dependent) 2-like (MTHFD2L), mRNA.	62243411	441024	NP_001004346.2	MTHFD2L	NM_001004346.2	Chr.4 75387561-75387610 (+)	FLJ13105; MGC45532; MGC72244		folic acid and derivative biosynthesis [goid 9396] [evidence IEA]	catalytic activity [goid 3824] [evidence IEA]; hydrolase activity [goid 16787] [evidence IEA]	RefSeq	NM_001004346.2	2334	TGACTCTTACCCAGCGCATGTCTTTATCAGTGTGTACTCGTGACGATTTG	S	ILMN_11631	ILMN_1652434	3400019
FRAT2	2690053	1.24288	3.38358	117.855	3.28625	0	43	146.48	5.17365	0	48	Homo sapiens frequently rearranged in advanced T-cell lymphomas 2 (FRAT2), mRNA.	31317237	23401	NP_036215.1	FRAT2	NM_012083.2	Chr.10 99082433-99082482 (-)	MGC10562	cellular component unknown [goid 8372] [evidence ND ]	cell proliferation [goid 8283] [pmid 9635432] [evidence NAS]; Wnt receptor signaling pathway [goid 16055] [evidence IEA]; development [goid 7275] [pmid 9635432] [evidence NAS]	molecular function unknown [goid 5554] [evidence ND ]	RefSeq	NM_012083.2	1966	TGTGACTCTCCCAGAGAAGAAGCCGCTGGCTGTATGAAACTTGACGGCGC	S	ILMN_20339	ILMN_1788213	2690053
C20orf24	1430064	1.24235	3.74863	1729.48	56.6712	0	33	2148.62	55.1386	0	29	Homo sapiens chromosome 20 open reading frame 24 (C20orf24), transcript variant 4, mRNA.	41327697	55969	NP_955779.1	C20orf24	NM_199485.1	Chr.20 34673974-34674023 (+)	RIP5; PNAS-11	cellular component unknown [goid 8372] [evidence ND ]	biological process unknown [goid 4] [evidence ND ]	molecular function unknown [goid 5554] [evidence ND ]	RefSeq	NM_199485.1	665	CCCGTGTTTCCTGGACCGCGAATCAGTGTGTTGGGCATCAGTGTTTTCTG	A	ILMN_2076	ILMN_1679195	1430064
KPNA3	4480008	1.24182	4.15992	229.361	4.89368	0	47	284.826	8.43949	0	54	Homo sapiens karyopherin alpha 3 (importin alpha 4) (KPNA3), mRNA.	34485721	3839	NP_002258.2	KPNA3	NM_002267.2	Chr.13 49171885-49171934 (-)	SRP4; IPOA4; hSRP1; SRP1gamma	nuclear pore [goid 5643] [pmid 9154134] [evidence TAS]; nucleus [goid 5634] [evidence IEA]	intracellular protein transport [goid 6886] [evidence IEA]; NLS-bearing substrate-nucleus import [goid 6607] [pmid 9435235] [evidence TAS]; protein-nucleus import [goid 6606] [evidence IEA]; protein complex assembly [goid 6461] [pmid 9435235] [evidence TAS]	nuclear localization sequence binding [goid 8139] [pmid 9435235] [evidence TAS]; protein transporter activity [goid 8565] [evidence IEA]; protein binding [goid 5515] [pmid 15057270] [evidence IPI]; binding [goid 5488] [evidence IEA]	RefSeq	NM_002267.2	3983	CCCTTAAAAGTCCAAATCTTCTTGATATTGTGAACCGTACCCCTTCCAGT	S	ILMN_1513	ILMN_1708427	4480008
KIAA0863	3390767	1.24163	4.02075	961.848	25.0611	0	49	1194.26	32.7427	0	50	Homo sapiens KIAA0863 protein (KIAA0863), mRNA.	48762755	22850	NP_055728.1	KIAA0863	NM_014913.2	Chr.18 75998749-75998798 (+)		nucleus [goid 5634] [evidence IEA]	regulation of transcription, DNA-dependent [goid 6355] [evidence IEA]	zinc ion binding [goid 8270] [evidence IEA]; transcription factor activity [goid 3700] [evidence IEA]	RefSeq	NM_014913.2	4917	GGGCTTTTCTCTAGCTGGTTTAGGCTGGAAGCTGTGTCCGGGTCGATGGG	S	ILMN_6906	ILMN_1779346	3390767
TCEAL8	3850059	1.24149	3.35905	120.187	3.51935	0	37	149.211	5.1212	0	34	Homo sapiens transcription elongation factor A (SII)-like 8 (TCEAL8), transcript variant 1, mRNA.	55925650	90843	NP_699164.1	TCEAL8	NM_153333.2	Chr.X 102396193-102396242 (-)	MGC45400			translation elongation factor activity [goid 3746] [evidence IEA]	RefSeq	NM_153333.2	135	CGCGACACAAATCGAGGTGAGGGAAGAGAGAGGAAAATCCCCTGAATCCC	I	ILMN_12551	ILMN_1670561	3850059
PRR3	7000408	1.24149	3.24238	92.928	3.02327	0	43	115.369	3.89788	0	38	Homo sapiens proline rich 3 (PRR3), mRNA.	13376877	80742	NP_079539.1	PRR3	NM_025263.1	Chr.6 30639330-30639379 (+)	CAT56			metal ion binding [goid 46872] [evidence IEA]; nucleic acid binding [goid 3676] [evidence IEA]; zinc ion binding [goid 8270] [evidence IEA]	RefSeq	NM_025263.1	2105	CTGGCCCTGAGGAAATGGGTCAGGAGTTGTATTGGCAAGAGGGAGGGGTG	S	ILMN_21022	ILMN_1750167	7000408
GEFT	540608	1.24119	2.86281	152.846	6.10126	0	37	189.711	6.77593	0	31	Homo sapiens RAC/CDC42 exchange factor (GEFT), transcript variant 1, mRNA.	33667114	115557	NP_891992.1	GEFT	NM_182947.1	Chr.12 56297023-56297072 (+)	p63RhoGEF			guanyl-nucleotide exchange factor activity [goid 5085] [evidence IEA]	RefSeq	NM_182947.1	2282	TCCAGAATTCCTCCTTCTTGGTGTGTCTGGAGGGTGGGCAAGGCTGGGAG	A	ILMN_8711	ILMN_1672635	540608
TBC1D3	2470215	1.24112	2.84792	76.7173	3.17424	0.0548341	54	95.2151	3.32092	0	55	Homo sapiens TBC1 domain family, member 3 (TBC1D3), mRNA.	14149984	84218	NP_115634.1	TBC1D3	NM_032258.1	Chr.17 33597748-33597797 (-)	PRC17; TRE17; TBC1D3A			GTPase activator activity [goid 5096] [evidence IEA]	RefSeq	NM_032258.1	490	TGAAGGAGAAGGGCAAGAAGTCATCTGAGCACATCCAGCGCATCGACCGG	S	ILMN_26578	ILMN_1696114	2470215
C10orf22	5260240	1.24097	3.16507	267.822	8.14074	0	37	332.36	12.25	0	30	Homo sapiens chromosome 10 open reading frame 22 (C10orf22), mRNA.	62177109	84890	NP_116193.2	C10orf22	NM_032804.5	Chr.10 64238044-64238093 (+)	FLJ14547				RefSeq	NM_032804.5	3523	CTTGCACCTGTGTGCATAAACTGTTAGTCGTGACTGACTTGGTGTGTTGC	S	ILMN_11264	ILMN_1690352	5260240
CPSF4	3520739	1.24079	3.58058	773.948	16.5928	0	41	960.304	35.4537	0	30	Homo sapiens cleavage and polyadenylation specific factor 4, 30kDa (CPSF4), mRNA.	5729938	10898	NP_006684.1	CPSF4	NM_006693.1	Chr.7 98892862-98892911 (+)	NAR; NEB1; CPSF30	nucleus [goid 5634] [evidence IEA]	mRNA processing [goid 6397] [evidence IEA]	metal ion binding [goid 46872] [evidence IEA]; RNA binding [goid 3723] [evidence IEA]	RefSeq	NM_006693.1	1623	TGTGAAACTGTCTCCTGCAACCTGCTGGGCATGTGGGCCTGGCTGTGTTC	S	ILMN_23899	ILMN_1660426	3520739
ZNF266	4210037	1.24074	3.01938	116.381	3.77499	0	54	144.398	5.50421	0	50	Homo sapiens zinc finger protein 266 (ZNF266), mRNA.	37622342	10781	NP_932175.1	ZNF266	NM_198058.1	Chr.19 9384350-9384399 (-)	HZF1	nucleus [goid 5634] [evidence IEA]	regulation of transcription, DNA-dependent [goid 6355] [evidence IEA]	nucleic acid binding [goid 3676] [evidence IEA]; zinc ion binding [goid 8270] [evidence IEA]; DNA binding [goid 3677] [evidence IEA]	RefSeq	NM_198058.1	3192	AGCCAAGGACAGAGACCTGGAACAGATGCTTTCATTATGGCCTCCAGAGG	A	ILMN_12282	ILMN_1753782	4210037
UBE2I	5960497	1.2405	2.5717	77.2703	2.87983	0.0476191	35	95.854	4.34642	0	31	Homo sapiens ubiquitin-conjugating enzyme E2I (UBC9 homolog, yeast) (UBE2I), transcript variant 2, mRNA.	35493986	7329	NP_919235.1	UBE2I	NM_194259.1	Chr.16 1302506-1302555 (+)	P18; UBC9; C358B7.1		ubiquitin cycle [goid 6512] [evidence IEA]	ubiquitin-protein ligase activity [goid 4842] [evidence IEA]; protein binding [goid 5515] [pmid 11735126] [evidence IPI]; ligase activity [goid 16874] [evidence IEA]	RefSeq	NM_194259.1	295	GAAGTCATCGTGCCACCCAGAACCTGAGTGCGGGCCTCTCAGAGCTCCTT	I	ILMN_27059	ILMN_1664542	5960497
GYPC	1580538	1.2404	4.83248	723.613	15.022	0	51	897.569	20.9753	0	44	Homo sapiens glycophorin C (Gerbich blood group) (GYPC), transcript variant 1, mRNA.	21614502	2995	NP_002092.1	GYPC	NM_002101.3	Chr.2 127170296-127170345 (+)	GE; GPC; GYPD; CD236; CD236R; MGC117309; MGC126191; MGC126192	integral to plasma membrane [goid 5887] [pmid 2416746] [evidence TAS]; plasma membrane [goid 5886] [pmid 8219208] [evidence NAS]	protein amino acid O-linked glycosylation [goid 6493] [pmid 2416746] [evidence TAS]; organ morphogenesis [goid 9887] [pmid 2416746] [evidence TAS]; protein amino acid N-linked glycosylation [goid 6487] [pmid 2416746] [evidence TAS]		RefSeq	NM_002101.3	651	CTTGATTCTTCCCGAGATAGCCACCTGGAAACACTAGGTGCCTGCCCAGG	A	ILMN_16212	ILMN_1682332	1580538
ZNF416	6250047	1.24039	3.31283	100.847	2.77699	0	42	125.089	4.54068	0	40	Homo sapiens zinc finger protein 416 (ZNF416), mRNA.	33859677	55659	NP_060349.1	ZNF416	NM_017879.1	Chr.19 62775012-62775061 (-)	FLJ20557	nucleus [goid 5634] [evidence IEA]	regulation of transcription, DNA-dependent [goid 6355] [evidence IEA]	nucleic acid binding [goid 3676] [evidence IEA]; zinc ion binding [goid 8270] [evidence IEA]	RefSeq	NM_017879.1	2193	GTCACCCTTGCATACTAAGGCGAGGCAGATACACCTGTGTTCTCCCAACC	S	ILMN_13535	ILMN_1767811	6250047
RBJ	630431	1.24026	3.01469	167.955	5.0141	0	43	208.307	8.37106	0	37	Homo sapiens Ras-associated protein Rap1 (RBJ), mRNA.	23821014	51277	NP_057628.1	RBJ	NM_016544.1	Chr.2 25020199-25020248 (-)	RabJS		protein folding [goid 6457] [evidence IEA]; small GTPase mediated signal transduction [goid 7264] [evidence IEA]	heat shock protein binding [goid 31072] [evidence IEA]; GTP binding [goid 5525] [evidence IEA]; unfolded protein binding [goid 51082] [evidence IEA]	RefSeq	NM_016544.1	4613	CTGGAGAGCTGGACAGTGTTGGTTAGCTTCCTGCATTGATTGCCCCTGGG	S	ILMN_30155	ILMN_1810436	630431
SET	2230296	1.24015	4.03409	1656.75	40.2636	0	41	2054.61	58.3618	0	36	Homo sapiens SET translocation (myeloid leukemia-associated) (SET), mRNA.	4506890	6418	NP_003002.1	SET	NM_003011.1	Chr.9 130498158-130498207 (+)	2PP2A; IGAAD; I2PP2A; PHAPII; TAF-IBETA	perinuclear region [goid 48471] [pmid 11555662] [evidence IDA]; endoplasmic reticulum [goid 5783] [pmid 11555662] [evidence IDA]; nucleus [goid 5634] [pmid 11555662] [evidence IDA]	nucleocytoplasmic transport [goid 6913] [pmid 11555662] [evidence NAS]; negative regulation of histone acetylation [goid 35067] [pmid 11555662] [evidence TAS]; nucleosome assembly [goid 6334] [pmid 1630450] [evidence TAS]; nucleosome disassembly [goid 6337] [pmid 11555662] [evidence TAS]; DNA replication [goid 6260] [pmid 7753797] [evidence TAS]	protein phosphatase type 2A regulator activity [goid 8601] [pmid 11555662] [evidence TAS]; protein phosphatase inhibitor activity [goid 4864] [pmid 8626647] [evidence TAS]; histone binding [goid 42393] [pmid 11555662] [evidence TAS]	RefSeq	NM_003011.1	2229	CCATGTGAATCTGGGTGGGATAATGGACTCAGCTCTGTCTGCTCAATGCC	S	ILMN_3984	ILMN_1742238	2230296
NR4A1	5420332	1.23958	3.13303	157.573	5.01702	0	36	195.325	7.03252	0	44	Homo sapiens nuclear receptor subfamily 4, group A, member 1 (NR4A1), transcript variant 3, mRNA.	27894345	3164	NP_775181.1	NR4A1	NM_173158.1	Chr.12 50735200-50735249 (+)	HMR; N10; TR3; NP10; GFRP1; NAK-1; NGFIB; NUR77; MGC9485	nucleus [goid 5634] [evidence IEA]	regulation of transcription, DNA-dependent [goid 6355] [evidence IEA]; signal transduction [goid 7165] [pmid 2626032] [evidence TAS]; transcription [goid 6350] [evidence IEA]	metal ion binding [goid 46872] [evidence IEA]; steroid hormone receptor activity [goid 3707] [evidence IEA]; zinc ion binding [goid 8270] [evidence IEA]; ligand-dependent nuclear receptor activity [goid 4879] [evidence IEA]; transcription factor activity [goid 3700] [evidence IEA]	RefSeq	NM_173158.1	1023	CTTCATGCCAGCATTATGGTGTCCGCACATGTGAGGGCTGCAAGGGCTTC	A	ILMN_26109	ILMN_1772351	5420332
RAB7L1	1820082	1.2393	4.15847	485.202	12.4377	0	58	601.311	15.4832	0	61	Homo sapiens RAB7, member RAS oncogene family-like 1 (RAB7L1), mRNA.	4506374	8934	NP_003920.1	RAB7L1	NM_003929.1	Chr.1 204004630-204004679 (-)	RAB7L		intracellular protein transport [goid 6886] [evidence IEA]; small GTPase mediated signal transduction [goid 7264] [evidence IEA]	nucleotide binding [goid 166] [evidence IEA]; protein binding [goid 5515] [pmid 15231747] [evidence IPI]; GTPase activity [goid 3924] [pmid 9284931] [evidence TAS]; GTP binding [goid 5525] [evidence IEA]	RefSeq	NM_003929.1	2065	GTCCTAAGTCAGTGGTTCCCAAATCTGGCTGGTCGGGAATACCTGGGAAG	S	ILMN_27192	ILMN_1750202	1820082
RPL34	4760048	1.23918	3.1188	194.174	7.98177	0	24	240.615	6.9091	0	38	Homo sapiens ribosomal protein L34 (RPL34), transcript variant 1, mRNA.	16117786	6164	NP_000986.2	RPL34	NM_000995.2	Chr.4 109770762-109770811 (+)		cytosolic large ribosomal subunit (sensu Eukaryota) [goid 5842] [pmid 7490091] [evidence TAS]; ribosome [goid 5840] [evidence IEA]	protein biosynthesis [goid 6412] [pmid 7490091] [evidence TAS]	structural constituent of ribosome [goid 3735] [pmid 7490091] [evidence TAS]; RNA binding [goid 3723] [pmid 7490091] [evidence TAS]	RefSeq	NM_000995.2	575	ACACCTCAGCAAATGCTGCAAAATCCTGTTTTCCCCCAGAGAGCTGGAGG	A	ILMN_137864	ILMN_1815133	4760048
CECR5	6040408	1.23879	3.78512	305.394	9.51991	0	40	378.319	9.74635	0	47	Homo sapiens cat eye syndrome chromosome region, candidate 5 (CECR5), transcript variant 1, mRNA.	51093854	27440	NP_060299.4	CECR5	NM_017829.5	Chr.22 15998498-15998547 (-)			metabolism [goid 8152] [evidence IEA]	hydrolase activity [goid 16787] [evidence IEA]	RefSeq	NM_017829.5	1588	CCGGCACTGAAGGCATGCAGCCTGTCGGCAGAGTGTCTTAACACCAGATG	A	ILMN_742	ILMN_1654690	6040408
SPATA7	4210112	1.23794	3.67354	160.285	4.15076	0	42	198.422	6.23093	0	49	Homo sapiens spermatogenesis associated 7 (SPATA7), mRNA.	13384599	55812	NP_060888.1	SPATA7	NM_018418.1	Chr.14 87974395-87974444 (+)	HSD3; HSD-3.1; MGC102934				RefSeq	NM_018418.1	1831	TTAACACATCACCCTCCCAATCTGTTCAGTTCTCCAGTGTCAAAGGCGAC	S	ILMN_2515	ILMN_1652409	4210112
LKAP	6060086	1.23762	3.38218	630.086	12.1674	0	46	779.808	32.1005	0	37	Homo sapiens limkain b1 (LKAP), mRNA.	34878694	9665	NP_055462.1	LKAP	NM_014647.1	Chr.16 15596138-15596187 (-)	KIAA0430; A-362G6.1		nuclear mRNA splicing, via spliceosome [goid 398] [evidence IEA]	nucleotide binding [goid 166] [evidence IEA]; nucleic acid binding [goid 3676] [evidence IEA]; RNA binding [goid 3723] [evidence IEA]	RefSeq	NM_014647.1	7258	GTACCATTCACTGGAGTTGCTGCTTAGGTCTGGGACGTGTGTGTGACTCT	S	ILMN_139056	ILMN_1793371	6060086
ZNF307	5900673	1.23754	2.92332	70.0499	3.11143	0.186147	27	86.6897	2.58066	0	48	Homo sapiens zinc finger protein 307 (ZNF307), mRNA.	34147476	387032	NP_061983.2	ZNF307	NM_019110.3	Chr.6 28320554-28320603 (-)	FLJ32136; P1P373C6; p373c6.1	nucleus [goid 5634] [evidence IEA]	regulation of transcription, DNA-dependent [goid 6355] [evidence IEA]; transcription [goid 6350] [evidence IEA]	metal ion binding [goid 46872] [evidence IEA]; zinc ion binding [goid 8270] [evidence IEA]; transcription factor activity [goid 3700] [evidence IEA]	RefSeq	NM_019110.3	2151	GGCCTTCTGGACTTGTTAATTGCCCTCAGCCAGCACTTTAGGACATCTGG	S	ILMN_29823	ILMN_1804571	5900673
CLPX	2710192	1.23739	2.6746	114.38	4.41631	0	34	141.533	5.73582	0	38	Homo sapiens ClpX caseinolytic peptidase X homolog (E. coli) (CLPX), mRNA.	12597621	10845	NP_006651.2	CLPX	NM_006660.3	Chr.15 63230198-63230213:63230214-63230247 (-)		mitochondrion [goid 5739] [pmid 10347188] [evidence TAS]	protein folding [goid 6457] [pmid 10347188] [evidence TAS]; protein transport [goid 15031] [evidence IEA]	metal ion binding [goid 46872] [evidence IEA]; nucleotide binding [goid 166] [evidence IEA]; zinc ion binding [goid 8270] [evidence IEA]; ATPase activity, coupled [goid 42623] [pmid 10347188] [evidence TAS]; ATP binding [goid 5524] [evidence IEA]; unfolded protein binding [goid 51082] [evidence IEA]	RefSeq	NM_006660.3	1940	GATGGCCCCGCCAAGCAGATGCTGCAAACAGCTAAACTGTCATATTGCTG	S	ILMN_28281	ILMN_1709894	2710192
TMEM101	6200746	1.23726	4.45451	184	4.0816	0	56	227.657	5.71891	0	54	Homo sapiens transmembrane protein 101 (TMEM101), mRNA.	39725655	84336	NP_115752.1	TMEM101	NM_032376.2	Chr.17 39444273-39444322 (-)	MGC4251; FLJ23987		positive regulation of I-kappaB kinase/NF-kappaB cascade [goid 43123] [pmid 12761501] [evidence IMP]	signal transducer activity [goid 4871] [pmid 12761501] [evidence IMP]	RefSeq	NM_032376.2	1298	GAAGTCACATGGGTTCTCAGGGTATGCCAGGGGCAGAAACAGTACCGGCT	S	ILMN_24128	ILMN_1667716	6200746
KIAA0963	7570634	1.23659	2.85193	104.419	4.29469	0	34	129.123	4.36754	0	36	Homo sapiens KIAA0963 (KIAA0963), mRNA.	7662409	22904	NP_055778.1	KIAA0963	NM_014963.1	Chr.19 1058865-1058914 (-)	FLJ00173				RefSeq	NM_014963.1	4620	ATCCGTGAAACCGGGTGGTCCCAAGAGCTAGAAACTCAGGAAACCCCAGG	S	ILMN_24241	ILMN_1808811	7570634
SBDS	20181	1.23639	2.98764	267.265	8.20579	0	47	330.443	12.9406	0	43	Homo sapiens Shwachman-Bodian-Diamond syndrome (SBDS), mRNA.	28416939	51119	NP_057122.2	SBDS	NM_016038.2	Chr.7 66090474-66090523 (-)	SDS; SWDS; CGI-97; FLJ10917			molecular function unknown [goid 5554] [evidence IEA]	RefSeq	NM_016038.2	1206	CCTTGATAGCTTTCCAAAATGAAAGTTACTTGAGGCAGCTCTTGTGGGTG	S	ILMN_15766	ILMN_1679045	20181
GDNF	5290612	1.2359	4.29024	96.9662	2.65146	0	51	119.841	2.68027	0	58	Homo sapiens glial cell derived neurotrophic factor (GDNF), transcript variant 3, mRNA.	40549412	2668	NP_954704.1	GDNF	NM_199234.1	Chr.5 37851596-37851645 (-)	ATF1; ATF2; HFB1-GDNF	cellular component unknown [goid 8372] [evidence ND ]	anti-apoptosis [goid 6916] [pmid 7830769] [evidence TAS]; signal transduction [goid 7165] [pmid 7830769] [evidence TAS]; neurogenesis [goid 7399] [pmid 8637574] [evidence TAS]	growth factor activity [goid 8083] [evidence NAS]	RefSeq	NM_199234.1	274	GAAGGCTGGTGAGTGACAAAGTAGGGCAGGCATGTTGCAGACCCATCGCC	A	ILMN_18396	ILMN_1652788	5290612
NUP50	5310452	1.23589	2.90336	132.579	4.15752	0	41	163.853	6.6142	0	38	Homo sapiens nucleoporin 50kDa (NUP50), transcript variant 3, mRNA.	24497446	10762	NP_705931.1	NUP50	NM_153645.1	Chr.22 43959108-43959157 (+)	NPAP60; NPAP60L; MGC39961; DKFZP564A043	nuclear pore [goid 5643] [pmid 10449902] [evidence TAS]; integral to membrane [goid 16021] [evidence IEA]; outer membrane [goid 19867] [evidence IEA]; nucleus [goid 5634] [evidence IEA]	protein transport [goid 15031] [evidence IEA]	porin activity [goid 15288] [evidence IEA]	RefSeq	NM_153645.1	1628	GCCACCATGCCAGTCACCATGTTGATTCGGGTAAAAACCAGCGAGGATGC	A	ILMN_138009	ILMN_1725612	5310452
RIC8A	4880181	1.2356	3.97507	601.311	15.279	0	53	742.978	20.36	0	45	Homo sapiens resistance to inhibitors of cholinesterase 8 homolog A (C. elegans) (RIC8A), mRNA.	27883865	60626	NP_068751.4	RIC8A	NM_021932.4	Chr.11 204749-204798 (+)	RIC8; MGC104517; synembryn			nucleic acid binding [goid 3676] [evidence IEA]	RefSeq	NM_021932.4	2338	GCCAGTGTGTTGGGGTATGTGCTGCACTTCCCAGGGAGAAAACCTGTCAG	S	ILMN_27128	ILMN_1770733	4880181
LMCD1	5820035	1.23549	3.63019	1888.59	52.7386	0	37	2333.33	69.7743	0	39	Homo sapiens LIM and cysteine-rich domains 1 (LMCD1), mRNA.	14277673	29995	NP_055398.1	LMCD1	NM_014583.2	Chr.3 8584584-8584633 (+)		cellular component unknown [goid 8372] [evidence ND ]	biological process unknown [goid 4] [evidence ND ]	metal ion binding [goid 46872] [evidence IEA]; zinc ion binding [goid 8270] [evidence IEA]	RefSeq	NM_014583.2	1512	CTGCAAGGGGACTCTGGGAGGAGTTTTCCAGAATGCAATTCCGAGTGAGC	S	ILMN_20151	ILMN_1754969	5820035
HYPK	6650402	1.23538	3.81993	88.6152	2.65985	0	60	109.474	2.80059	0	66	Homo sapiens Huntingtin interacting protein K (HYPK), mRNA.	21361540	25764	NP_057484.3	HYPK	NM_016400.2	Chr.15 41881484-41881533 (+)	HSPC136			protein binding [goid 5515] [pmid 9700202] [evidence TAS]	RefSeq	NM_016400.2	754	CAGTGTAGAAGAATACCTCATGTGCAGATGCTAGGTGGCAGGCCAGTCTC	S	ILMN_27741	ILMN_1663484	6650402
C8orf61	4880243	1.23514	2.53109	91.018	2.71234	0	50	112.42	5.74322	0	33	Homo sapiens chromosome 8 open reading frame 61 (C8orf61), mRNA.	77416370	619435	NP_001029233.1	C8orf61	NM_001034061.1	Chr.8 1721711-1721760 (+)	FLJ39417				RefSeq	NM_001034061.1	1431	CTGTGCAGAACCCAGCACACGTGATTTTGTGTGACATGCCAGCAGCCTGG	S	ILMN_11532	ILMN_1684576	4880243
MFSD5	2370682	1.23495	3.30556	227.068	6.56985	0	41	280.418	9.56973	0	38	Homo sapiens major facilitator superfamily domain containing 5 (MFSD5), mRNA.	31543149	84975	NP_116278.2	MFSD5	NM_032889.2	Chr.12 51934213-51934239:51934240-51934262 (+)	MGC11308				RefSeq	NM_032889.2	1518	TGAGGAGCCCTATGCCCCTGAGCTGTAACCCCACTCCAGGACAAGATAGC	S	ILMN_7062	ILMN_1702065	2370682
FLJ11783	1450491	1.23493	3.17114	80.5927	2.21044	0.015873	37	99.5264	3.76019	0	33	Homo sapiens hypothetical protein FLJ11783 (FLJ11783), mRNA.	13376342	79951	NP_079167.1	FLJ11783	NM_024891.1	Chr.11 117814732-117814781 (+)					RefSeq	NM_024891.1	1142	AACCCGCCTTCTGACAGAGCAAGGAGGACATGATGGGGGCGTGTTCCTTG	S	ILMN_28082	ILMN_1679003	1450491
CCDC58	7330349	1.23475	3.37532	160.07	3.75945	0	61	197.648	7.37351	0	43	Homo sapiens coiled-coil domain containing 58 (CCDC58), mRNA.	65301162	131076	NP_001017928.1	CCDC58	NM_001017928.2	Chr.3 123561421-123561456:123564505-123564518 (-)	FLJ33273				RefSeq	NM_001017928.2	373	GACAGGAGCTGGAAGGTGTTTAATGAACGCTGCCGAATTCACTTCAAGCC	S	ILMN_27140	ILMN_1686920	7330349
IL6R	2600475	1.23436	2.8232	83.5416	2.72984	0	45	103.12	4.20515	0	35	Homo sapiens interleukin 6 receptor (IL6R), transcript variant 2, mRNA.	31317248	3570	NP_852004.1	IL6R	NM_181359.1	Chr.1 152706667-152706716 (+)	CD126; IL6RA; IL-6R-1; MGC104991; IL-6R-alpha	extracellular region [goid 5576] [pmid 12748171] [evidence IDA]; membrane [goid 16020] [evidence IEA]; interleukin-6 receptor complex [goid 5896] [pmid 3136546] [evidence TAS]	cell proliferation [goid 8283] [pmid 3136546] [evidence TAS]; immune response [goid 6955] [pmid 3136546] [evidence TAS]; development [goid 7275] [pmid 3136546] [evidence TAS]; cell surface receptor linked signal transduction [goid 7166] [pmid 3136546] [evidence TAS]	interleukin-6 receptor activity [goid 4915] [pmid 2261637] [evidence TAS]; receptor activity [goid 4872] [evidence IEA]; hematopoietin/interferon-class (D200-domain) cytokine receptor activity [goid 4896] [evidence IEA]; enzyme binding [goid 19899] [pmid 12748171] [evidence IPI]	RefSeq	NM_181359.1	3937	GACCCTATTGCTGCTTGAGGCAACTCATCTTAGGTTGGCAAAAAGGCAGG	A	ILMN_6641	ILMN_1754753	2600475
UBL3	130609	1.23427	4.43023	1303.63	31.1206	0	42	1609.03	37.8144	0	55	Homo sapiens ubiquitin-like 3 (UBL3), mRNA.	40254846	5412	NP_009037.1	UBL3	NM_007106.2	Chr.13 29236843-29236892 (-)	HCG-1; PNSC1; DKFZP434K151		protein modification [goid 6464] [evidence IEA]		RefSeq	NM_007106.2	3338	GCCTGAATGATGAGCCTATGTCCCTGCCTAACACTGGTGTCTCACTCATC	S	ILMN_25010	ILMN_1810729	130609
MRPS2	380338	1.23417	4.10296	217.775	6.18161	0	41	268.773	6.24779	0	55	Homo sapiens mitochondrial ribosomal protein S2 (MRPS2), nuclear gene encoding mitochondrial protein, mRNA.	16554605	51116	NP_057118.1	MRPS2	NM_016034.2	Chr.9 137536080-137536129 (+)	CGI-91; MRP-S2	mitochondrion [goid 5739] [evidence IEA]; intracellular [goid 5622] [evidence IEA]; small ribosomal subunit [goid 15935] [evidence IEA]	protein biosynthesis [goid 6412] [evidence IEA]	structural constituent of ribosome [goid 3735] [evidence IEA]	RefSeq	NM_016034.2	1174	AGAAGATGCTGCTGTCCCTGTGATCCCAGCAGCCCTCCCTTCACCGTGAC	S	ILMN_18328	ILMN_1815043	380338
HOXA10	1990441	1.23414	2.98294	104.914	3.40655	0	43	129.478	4.82852	0	33	Homo sapiens homeo box A10 (HOXA10), transcript variant 2, mRNA.	24497550	3206	NP_714926.1	HOXA10	NM_153715.1	Chr.7 27177030-27177079 (-)	PL; HOX1; HOX1H; HOX1.8; MGC12859	nucleus [goid 5634] [evidence IEA]	regulation of transcription, DNA-dependent [goid 6355] [evidence IEA]; spermatogenesis [goid 7283] [pmid 7700356] [evidence TAS]; development [goid 7275] [pmid 8972230] [evidence TAS]	transcription factor activity [goid 3700] [evidence IEA]	RefSeq	NM_153715.1	1817	CAGAAGCCTAGGAGGACTGGGGTAAGCGGAATAAACTAGAGAAGGGAGAC	A	ILMN_138818	ILMN_1689336	1990441
ILF3	4810139	1.23404	2.72451	110.657	3.74402	0	31	136.556	5.76169	0	39	Homo sapiens interleukin enhancer binding factor 3, 90kDa (ILF3), transcript variant 3, mRNA.	24234755	3609	NP_703194.1	ILF3	NM_153464.1	Chr.19 10655195-10655218:10655312-10655337 (+)	DRBF; MMP4; MPP4; NF90; NFAR; TCP80; DRBP76; NFAR-1; MPHOSPH4; NF-AT-90	nucleus [goid 5634] [pmid 11739746] [evidence IDA]	positive regulation of transcription, DNA-dependent [goid 45893] [pmid 11739746] [evidence IDA]; transcription [goid 6350] [evidence IEA]; M phase [goid 279] [pmid 8885239] [evidence NAS]; negative regulation of transcription, DNA-dependent [goid 45892] [pmid 11739746] [evidence IDA]	double-stranded RNA binding [goid 3725] [pmid 10574923] [evidence IDA]; protein binding [goid 5515] [pmid 11739746] [evidence IPI]; DNA binding [goid 3677] [pmid 10574923] [evidence IDA]; transcriptional activator activity [goid 16563] [pmid 11739746] [evidence IDA]; transcriptional repressor activity [goid 16564] [pmid 11739746] [evidence IDA]	RefSeq	NM_153464.1	2094	GGGGGACCGAAATTTGCTGCTAAGCCACATAACCCTGGCTTCGGCATGGG	A	ILMN_24364	ILMN_1789018	4810139
TTF1	20615	1.23376	3.61377	128.212	2.87945	0	45	158.182	5.41399	0	53	Homo sapiens transcription termination factor, RNA polymerase I (TTF1), mRNA.	33356178	7270	NP_031370.2	TTF1	NM_007344.2	Chr.9 134241252-134241301 (-)		nucleus [goid 5634] [pmid 7597036] [evidence NAS]	transcription termination [goid 6353] [pmid 7597036] [evidence NAS]; regulation of transcription [goid 45449] [evidence IEA]	transcription termination factor activity [goid 3715] [pmid 7597036] [evidence NAS]; DNA binding [goid 3677] [evidence IEA]	RefSeq	NM_007344.2	2591	GGCACTAAAATCCAGACTCCTGCAGCACCCAAGCAAGTTTTCCCATTTCG	S	ILMN_20150	ILMN_1713129	20615
SERPINB9	2120626	1.23356	3.16977	85.4214	2.9386	0	43	105.373	3.35565	0	51	Homo sapiens serpin peptidase inhibitor, clade B (ovalbumin), member 9 (SERPINB9), mRNA.	34147494	5272	NP_004146.1	SERPINB9	NM_004155.3	Chr.6 2833461-2833510 (-)	PI9; CAP3; CAP-3	cytosol [goid 5829] [pmid 8910377] [evidence TAS]	anti-apoptosis [goid 6916] [pmid 16130169] [evidence TAS]; signal transduction [goid 7165] [pmid 16130169] [evidence TAS]	serine-type endopeptidase inhibitor activity [goid 4867] [pmid 8910377] [evidence TAS]; protein binding [goid 5515] [pmid 8910377] [evidence TAS]	RefSeq	NM_004155.3	3099	CAGACAAACTGTTTTCCACAGCAGTTGAACCATTCCACATTCCCACCAGC	S	ILMN_17015	ILMN_1742052	2120626
BCL2L1	60162	1.23346	3.33531	90.3729	2.9799	0	51	111.471	3.3458	0	53	Homo sapiens BCL2-like 1 (BCL2L1), nuclear gene encoding mitochondrial protein, transcript variant 1, mRNA.	20336334	598	NP_612815.1	BCL2L1	NM_138578.1	Chr.20 29773179-29773228 (-)	BCLX; BCL2L; Bcl-X; bcl-xL; bcl-xS; BCL-XL/S; DKFZp781P2092	integral to membrane [goid 16021] [evidence IEA]; membrane [goid 16020] [evidence IEA]; mitochondrion [goid 5739] [pmid 10365962] [evidence TAS]; mitochondrial outer membrane [goid 5741] [pmid 12667443] [evidence NAS]	regulation of apoptosis [goid 42981] [evidence IEA]; negative regulation of survival gene product activity [goid 8634] [pmid 8358789] [evidence TAS]; apoptotic mitochondrial changes [goid 8637] [pmid 9393856] [evidence TAS]; anti-apoptosis [goid 6916] [pmid 10365962] [evidence TAS]	protein self binding [goid 42802] [pmid 15131699] [evidence IPI]	RefSeq	NM_138578.1	820	GTGGAAAGCGTAGACAAGGAGATGCAGGTATTGGTGAGTCGGATCGCAGC	I	ILMN_12148	ILMN_1742410	60162
REPIN1	6130014	1.23346	3.96647	329.864	9.21786	0	49	406.873	10.197	0	48	Homo sapiens replication initiator 1 (REPIN1), transcript variant 2, mRNA.	7656889	29803	NP_055189.1	REPIN1	NM_014374.1	Chr.7 149701757-149701806 (+)	AP4; RIP60; ZNF464; Zfp464	nuclear origin of replication recognition complex [goid 5664] [pmid 10606657] [evidence TAS]; nucleus [goid 5634] [evidence IEA]	DNA replication [goid 6260] [pmid 10606657] [evidence TAS]	metal ion binding [goid 46872] [evidence IEA]; nucleic acid binding [goid 3676] [evidence IEA]; zinc ion binding [goid 8270] [evidence IEA]; DNA binding [goid 3677] [pmid 10606657] [evidence TAS]	RefSeq	NM_014374.1	2567	TGCCGCATTGGTGATGGAGGGCCAGCTGAGGGGAAGTTGCTGGTGAGTTT	A	ILMN_1054	ILMN_1748527	6130014
DRAP1	2070255	1.23342	3.58814	1564.93	47.8404	0	36	1930.22	53.963	0	43	Homo sapiens DR1-associated protein 1 (negative cofactor 2 alpha) (DRAP1), mRNA.	18426972	10589	NP_006433.2	DRAP1	NM_006442.2	Chr.11 65445453-65445482:65445483-65445502 (+)	NC2-alpha	nucleus [goid 5634] [evidence IEA]	regulation of transcription, DNA-dependent [goid 6355] [evidence IEA]; transcription [goid 6350] [evidence IEA]; negative regulation of transcription from RNA polymerase II promoter [goid 122] [pmid 8608938] [evidence TAS]	transcription corepressor activity [goid 3714] [pmid 8608938] [evidence TAS]; transcription factor activity [goid 3700] [pmid 8608938] [evidence TAS]	RefSeq	NM_006442.2	834	GAAGAGGACGAAGAAGATTACGACTCCTAGCGCCTTCTGCCCCCCAGACC	S	ILMN_9412	ILMN_1733048	2070255
FAM105B	540632	1.2334	3.18497	204.592	7.93395	0	37	252.344	7.05908	0	43	Homo sapiens family with sequence similarity 105, member B (FAM105B), mRNA.	34222357	90268	NP_612357.3	FAM105B	NM_138348.3	Chr.5 14747533-14747582 (+)	FLJ34884				RefSeq	NM_138348.3	2160	GGCAGCCCCTGAATTGGCTCAACGTTTGTGGAGGTGGTATTTCCCTGAAG	S	ILMN_13657	ILMN_1790062	540632
PCGF6	4490477	1.23284	2.60134	101.974	2.78395	0	32	125.718	6.34361	0	31	Homo sapiens polycomb group ring finger 6 (PCGF6), transcript variant 1, mRNA.	58761529	84108	NP_001011663.1	PCGF6	NM_001011663.1	Chr.10 105094853-105094879:105096985-105097007 (-)	MBLR; RNF134; MGC15678; MGC17541	nucleus [goid 5634] [evidence IEA]	regulation of transcription, DNA-dependent [goid 6355] [evidence IEA]; transcription [goid 6350] [evidence IEA]	metal ion binding [goid 46872] [evidence IEA]; zinc ion binding [goid 8270] [evidence IEA]; protein binding [goid 5515] [evidence IEA]	RefSeq	NM_001011663.1	718	GAGGTCTAGAAGTACCTAAACCTGCTGTTCCACAGCCAGTCCCTTCAAGC	I	ILMN_17815	ILMN_1810181	4490477
RAD54L2	2510280	1.23279	3.48432	194.249	5.38243	0	46	239.468	7.59557	0	33	Homo sapiens RAD54-like 2 (S. cerevisiae) (RAD54L2), mRNA.	24307994	23132	NP_055921.1	RAD54L2	NM_015106.1	Chr.3 51672563-51672612 (+)	HSPC325; KIAA0809; SRISNF2L			helicase activity [goid 4386] [evidence IEA]; ATP binding [goid 5524] [evidence IEA]; DNA binding [goid 3677] [evidence IEA]	RefSeq	NM_015106.1	4204	GGACACTTGGCAGGAGGGAAAAGGAAGAGGACAAAGGAGGGTGGTTGGCC	S	ILMN_30244	ILMN_1751235	2510280
HOXB2	5390121	1.23232	2.89817	92.0998	3.12849	0	38	113.496	4.25416	0	34	Homo sapiens homeo box B2 (HOXB2), mRNA.	24497527	3212	NP_002136.1	HOXB2	NM_002145.2	Chr.17 43975336-43975385 (-)	K8; HOX2; HOX2H; Hox-2.8	nucleus [goid 5634] [pmid 1871139] [evidence IDA]	regulation of transcription, DNA-dependent [goid 6355] [pmid 1871139] [evidence NAS]; circulation [goid 8015] [pmid 7876223] [evidence TAS]; development [goid 7275] [pmid 7876223] [evidence TAS]	transcription factor activity [goid 3700] [pmid 1871139] [evidence NAS]	RefSeq	NM_002145.2	1233	GGCCGTCTACTGGAAAAATCGAGCCTCTCCCACCCTCAGTCGCATAGACT	S	ILMN_137588	ILMN_1810274	5390121
CNOT7	5910326	1.23228	3.50919	233.927	6.44494	0	37	288.265	9.03932	0	32	Homo sapiens CCR4-NOT transcription complex, subunit 7 (CNOT7), transcript variant 2, mRNA.	17978499	29883	NP_473367.1	CNOT7	NM_054026.1	Chr.8 17134331-17134380 (-)	CAF1; hCAF-1	CCR4-NOT complex [goid 30014] [pmid 9820826] [evidence NAS]; nucleus [goid 5634] [pmid 9820826] [evidence IEP]	regulation of transcription, DNA-dependent [goid 6355] [evidence IEA]; signal transduction [goid 7165] [pmid 9820826] [evidence TAS]; transcription [goid 6350] [evidence IEA]; carbohydrate metabolism [goid 5975] [pmid 9820826] [evidence TAS]; negative regulation of transcription [goid 16481] [evidence IEA]	signal transducer activity [goid 4871] [pmid 9820826] [evidence TAS]; protein binding [goid 5515] [pmid 9820826] [evidence IPI]; transcriptional repressor activity [goid 16564] [evidence IEA]; transcription factor activity [goid 3700] [pmid 9820826] [evidence TAS]	RefSeq	NM_054026.1	954	GAACGGATAGGACCACAACATCAGGCAGGATCTGATTCATTGCTCACAGG	A	ILMN_137418	ILMN_1656134	5910326
PLEKHG3	3420193	1.23218	2.776	82.3554	2.86166	0.004329	38	101.477	4.02635	0	44	Homo sapiens pleckstrin homology domain containing, family G (with RhoGef domain) member 3 (PLEKHG3), mRNA.	55749620	26030	NP_056364.1	PLEKHG3	NM_015549.1	Chr.14 64280548-64280597 (+)	KIAA0599				RefSeq	NM_015549.1	4135	AGGCAGTGGCCTGGAGAGGCTTTGTTCTGTAACGGTGCCTTTTCTTAGGG	S	ILMN_28109	ILMN_1780671	3420193
RANBP6	2510088	1.23201	2.90743	87.9533	2.21093	0	45	108.359	4.80753	0	39	Homo sapiens RAN binding protein 6 (RANBP6), mRNA.	52486449	26953	NP_036548.1	RANBP6	NM_012416.2	Chr.9 6001771-6001820 (-)		nucleus [goid 5634] [evidence IEA]	protein transport [goid 15031] [evidence IEA]	binding [goid 5488] [evidence IEA]	RefSeq	NM_012416.2	3798	GGGAGGATGCTGTTACTAGGAGAGTTTTGAGATACTGCAGTGGATGTGGG	S	ILMN_30341	ILMN_1780842	2510088
SKP2	1660347	1.23197	4.04319	292.429	7.582	0	38	360.264	9.19559	0	45	Homo sapiens S-phase kinase-associated protein 2 (p45) (SKP2), transcript variant 2, mRNA.	16306593	6502	NP_116026.1	SKP2	NM_032637.2	Chr.5 36219702-36219751 (+)	FBL1; FLB1; FBXL1; MGC1366		cell proliferation [goid 8283] [pmid 7553852] [evidence TAS]; regulation of cell cycle [goid 74] [pmid 7553852] [evidence TAS]; ubiquitin cycle [goid 6512] [evidence IEA]; G1/S transition of mitotic cell cycle [goid 82] [pmid 7553852] [evidence TAS]	protein binding [goid 5515] [pmid 12813041] [evidence IPI]	RefSeq	NM_032637.2	1241	AGTGACAAGAGCTGGGGTTAGGATCCGGTTGGACTCTGACATCGGATGCC	I	ILMN_13630	ILMN_1665538	1660347
ZFP37	3390064	1.23181	2.75825	86.9314	3.03794	0	44	107.083	4.26806	0	36	Homo sapiens zinc finger protein 37 homolog (mouse) (ZFP37), mRNA.	4507962	7539	NP_003399.1	ZFP37	NM_003408.1	Chr.9 114844005-114844054 (-)	FLJ38524	nucleus [goid 5634] [evidence NAS]	regulation of transcription, DNA-dependent [goid 6355] [pmid 9585434] [evidence NAS]; transcription [goid 6350] [evidence IEA]	metal ion binding [goid 46872] [evidence IEA]; zinc ion binding [goid 8270] [pmid 9585434] [evidence NAS]; transcription factor activity [goid 3700] [pmid 9585434] [evidence NAS]	RefSeq	NM_003408.1	2692	ACTTCATGGTGGTTGCCATTGGGCAGAGGAGTATAGGACTGGGGTCTAGG	S	ILMN_11805	ILMN_1793578	3390064
DR1	1580220	1.23174	2.76992	170.913	6.3589	0	36	210.521	7.94023	0	38	Homo sapiens down-regulator of transcription 1, TBP-binding (negative cofactor 2) (DR1), mRNA.	45006969	1810	NP_001929.1	DR1	NM_001938.2	Chr.1 93600166-93600215 (+)	NC2; NC2-BETA	nucleus [goid 5634] [evidence IEA]	regulation of transcription, DNA-dependent [goid 6355] [evidence IEA]; transcription [goid 6350] [evidence IEA]; negative regulation of transcription from RNA polymerase II promoter [goid 122] [pmid 8670811] [evidence TAS]	transcription corepressor activity [goid 3714] [pmid 8670811] [evidence TAS]; transcription factor binding [goid 8134] [pmid 1339312] [evidence TAS]; DNA binding [goid 3677] [pmid 8670811] [evidence TAS]	RefSeq	NM_001938.2	2638	ACTTATGTATTCACCAAGCCCAAAAATAGATTGTGGCTCCCAGGATTCCA	S	ILMN_12020	ILMN_1759983	1580220
SLC22A4	2710397	1.23088	3.24992	110.391	3.68103	0	37	135.878	4.16126	0	42	Homo sapiens solute carrier family 22 (organic cation transporter), member 4 (SLC22A4), mRNA.	24497489	6583	NP_003050.2	SLC22A4	NM_003059.2	Chr.5 131699588-131699592:131704157-131704201 (+)	OCTN1; MGC34546; MGC40524	nucleosome [goid 786] [evidence IEA]; integral to plasma membrane [goid 5887] [pmid 9426230] [evidence TAS]; nucleus [goid 5634] [evidence IEA]; plasma membrane [goid 5886] [pmid 9426230] [evidence TAS]	ion transport [goid 6811] [evidence IEA]; sodium ion transport [goid 6814] [evidence IEA]; nucleosome assembly [goid 6334] [evidence IEA]; fluid secretion [goid 7589] [pmid 9426230] [evidence TAS]; organic cation transport [goid 15695] [pmid 9426230] [evidence TAS]	nucleotide binding [goid 166] [pmid 9426230] [evidence TAS]; DNA binding [goid 3677] [evidence IEA]; ion transporter activity [goid 15075] [evidence IEA]; symporter activity [goid 15293] [evidence IEA]; organic cation porter activity [goid 8513] [pmid 9426230] [evidence TAS]; ATP binding [goid 5524] [evidence IEA]; sodium ion binding [goid 31402] [evidence IEA]	RefSeq	NM_003059.2	1605	CCTCGGTGCTTACAACAGAATGCTGCCCTACATCGTCATGGGTAGTCTGA	S	ILMN_3601	ILMN_1685057	2710397
EBNA1BP2	5080544	1.23082	4.308	1973.5	40.9269	0	49	2429.03	64.8136	0	45	Homo sapiens EBNA1 binding protein 2 (EBNA1BP2), mRNA.	5803110	10969	NP_006815.1	EBNA1BP2	NM_006824.1	Chr.1 43402920-43402969 (-)	P40; EBP2; NOBP	membrane fraction [goid 5624] [pmid 7596406] [evidence TAS]; nucleus [goid 5634] [evidence IEA]	ribosome biogenesis [goid 7046] [evidence IEA]		RefSeq	NM_006824.1	943	TGTATCTAGCTTCCGGGCCAAGACAGCTCATGGCAGAGGCCTCAAGAGGC	S	ILMN_22395	ILMN_1768127	5080544
UNC84A	5420035	1.23078	3.93518	961.172	25.5741	0	45	1182.99	30.7949	0	47	Homo sapiens unc-84 homolog A (C. elegans) (UNC84A), mRNA.	51100963	23353	NP_079430.2	UNC84A	NM_025154.2	Chr.7 880358-880407 (+)	SUN1; FLJ12407; KIAA0810	integral to membrane [goid 16021] [evidence IEA]; nucleus [goid 5634] [evidence IEA]			RefSeq	NM_025154.2	3327	GGTGGTGATAAGAGGAGCCGTCTGGTGTGTCAGGGTCACGAACCCGTTAC	S	ILMN_12719	ILMN_1772316	5420035
ZNF22	160470	1.23021	3.2005	259.325	7.33045	0	44	319.024	11.3228	0	36	Homo sapiens zinc finger protein 22 (KOX 15) (ZNF22), mRNA.	55775473	7570	NP_008894.2	ZNF22	NM_006963.3	Chr.10 44820315-44820364 (+)	KOX15; HKR-T1; ZNF422; Zfp422	nucleus [goid 5634] [evidence ISS]	regulation of transcription, DNA-dependent [goid 6355] [evidence IEA]; odontogenesis [goid 42476] [pmid 14630903] [evidence NAS]	metal ion binding [goid 46872] [evidence IEA]; zinc ion binding [goid 8270] [pmid 1946370] [evidence TAS]; DNA binding [goid 3677] [evidence ISS]	RefSeq	NM_006963.3	2087	CCCTTGACCTCTTCTGGCATTCTCCTGTGCTCTGACAAACTGAGCCAGCC	S	ILMN_17550	ILMN_1798533	160470
ID1	5570538	1.23014	3.65083	1163.34	27.5086	0	41	1431.07	45.8264	0	41	Homo sapiens inhibitor of DNA binding 1, dominant negative helix-loop-helix protein (ID1), transcript variant 2, mRNA.	31317296	3397	NP_851998.1	ID1	NM_181353.1	Chr.20 29657653-29657702 (+)	ID	nucleus [goid 5634] [evidence IEA]	regulation of transcription from RNA polymerase II promoter [goid 6357] [evidence NR ]; development [goid 7275] [evidence IEA]; regulation of transcription [goid 45449] [evidence IEA]	transcription regulator activity [goid 30528] [evidence IEA]	RefSeq	NM_181353.1	901	TGAGGGAGAACAAGACCGATCGGCGGCCACTGCGCCCTTAACTGCATCCA	A	ILMN_28002	ILMN_1664861	5570538
MRPS26	4830435	1.22968	3.63309	175.235	4.71299	0	38	215.483	6.36532	0	43	Homo sapiens mitochondrial ribosomal protein S26 (MRPS26), nuclear gene encoding mitochondrial protein, mRNA.	39812071	64949	NP_110438.1	MRPS26	NM_030811.3	Chr.20 2976735-2976784 (+)	GI008; RPMS13; MRP-S13; MRP-S26; NY-BR-87; C20orf193; dJ534B8.3	mitochondrion [goid 5739] [evidence IEA]; ribonucleoprotein complex [goid 30529] [evidence IEA]		calcium ion binding [goid 5509] [evidence IEA]	RefSeq	NM_030811.3	878	CCCTAGAGTGGTTTCCATCTCACAGAGAATCAGACAGGGCCACAGCCCCC	S	ILMN_18871	ILMN_1676026	4830435
RNF130	5670603	1.22915	3.72431	229.231	5.68774	0	38	281.759	8.41634	0	47	Homo sapiens ring finger protein 130 (RNF130), mRNA.	38176162	55819	NP_060904.2	RNF130	NM_018434.4	Chr.5 179326416-179326465 (-)	GP; G1RZFP; GOLIATH; MGC99542	ubiquitin ligase complex [goid 151] [evidence IEA]; integral to membrane [goid 16021] [pmid 13679316] [evidence ISS]	protein ubiquitination [goid 16567] [evidence IEA]; apoptosis [goid 6915] [evidence IEA]; proteolysis and peptidolysis [goid 6508] [evidence IEA]	metal ion binding [goid 46872] [evidence IEA]; peptidase activity [goid 8233] [evidence IEA]; ubiquitin-protein ligase activity [goid 4842] [evidence IEA]; zinc ion binding [goid 8270] [evidence IEA]	RefSeq	NM_018434.4	1503	CCTCAGGATGGGGAGCTCACTCCGAGAACAGGAGAAATCAACATTGCAGT	S	ILMN_22886	ILMN_1729294	5670603
TMEM88	3830370	1.22885	2.68314	108.662	4.11598	0	35	133.53	5.15188	0	41	Homo sapiens transmembrane protein 88 (TMEM88), mRNA.	44662812	92162	NP_981956.1	TMEM88	NM_203411.1	Chr.17 7699966-7700015 (+)	FLJ20025; MGC71744				RefSeq	NM_203411.1	698	CTCAATCCTGAACATCTAGGCTGGAACCTGCACACCTCCCCCTCAGCTCC	S	ILMN_9545	ILMN_1757129	3830370
HBLD1	1240465	1.22877	4.14743	380.797	8.88696	0	50	467.911	12.1174	0	53	Homo sapiens HESB like domain containing 1 (HBLD1), mRNA.	34996486	122961	NP_919255.1	HBLD1	NM_194279.1	Chr.14 74031639-74031688 (+)	c14_5557			molecular function unknown [goid 5554] [evidence IEA]	RefSeq	NM_194279.1	658	TTTCCCTCCACTCAGTGCTAAGGCTGAGCCTCCAGATGCTGTTACCTCAG	S	ILMN_8677	ILMN_1789595	1240465
FAM104A	6450692	1.22874	3.38982	184.072	5.36117	0	37	226.178	7.05985	0	35	Homo sapiens family with sequence similarity 104, member A (FAM104A), mRNA.	14249549	84923	NP_116226.1	FAM104A	NM_032837.1	Chr.17 68715149-68715198 (-)	FLJ14775				RefSeq	NM_032837.1	2598	CTTGGTAGTGTCAGCGGGCACCTTTTACACCTTCTAGTAGCTCAAGCTAG	S	ILMN_23890	ILMN_1807201	6450692
PPIE	60553	1.22866	3.84891	130.776	3.12379	0	45	160.679	4.64557	0	45	Homo sapiens peptidylprolyl isomerase E (cyclophilin E) (PPIE), transcript variant 2, mRNA.	45439315	10450	NP_982281.1	PPIE	NM_203456.1	Chr.1 40002064-40002113 (+)	CYP-33; MGC3736; MGC111222	nucleus [goid 5634] [pmid 11313484] [evidence IDA]	regulation of transcription [goid 45449] [pmid 11313484] [evidence IMP]; protein folding [goid 6457] [evidence IEA]	nucleotide binding [goid 166] [evidence IEA]; peptidyl-prolyl cis-trans isomerase activity [goid 3755] [pmid 11313484] [evidence TAS]; protein binding [goid 5515] [pmid 11313484] [evidence IPI]; isomerase activity [goid 16853] [evidence IEA]; RNA binding [goid 3723] [pmid 11313484] [evidence TAS]; cyclosporin A binding [goid 16018] [pmid 9747881] [evidence TAS]	RefSeq	NM_203456.1	997	AGGGGCAAGGTCTTTTCTGGGGTTCCTACTGTGTGCAGCTACTATGGGGT	I	ILMN_13734	ILMN_1654037	60553
SIRT5	1260500	1.22856	3.51938	145.136	3.85759	0	46	178.308	5.56795	0	51	Homo sapiens sirtuin (silent mating type information regulation 2 homolog) 5 (S. cerevisiae) (SIRT5), transcript variant 1, mRNA.	13787213	23408	NP_036373.1	SIRT5	NM_012241.2	Chr.6 13720119-13720168 (+)	SIR2L5	chromatin silencing complex [goid 5677] [evidence IEA]	regulation of transcription, DNA-dependent [goid 6355] [evidence IEA]; protein amino acid ADP-ribosylation [goid 6471] [pmid 10381378] [evidence TAS]; chromatin silencing [goid 6342] [pmid 10381378] [evidence TAS]	NAD+ ADP-ribosyltransferase activity [goid 3950] [pmid 10381378] [evidence TAS]; metal ion binding [goid 46872] [evidence IEA]; hydrolase activity [goid 16787] [evidence IEA]; DNA binding [goid 3677] [evidence IEA]	RefSeq	NM_012241.2	1272	GGCCACACGCAGAGGAGAAATGGTCTTATGGGTGGTGAGCTGAGTACTGA	I	ILMN_18454	ILMN_1683059	1260500
HDHD2	4760739	1.22819	3.25088	172.79	4.83231	0	44	212.22	7.29654	0	35	Homo sapiens haloacid dehalogenase-like hydrolase domain containing 2 (HDHD2), mRNA.	34222341	84064	NP_115500.1	HDHD2	NM_032124.3	Chr.18 42887808-42887857 (-)	3110052N05Rik; DKFZP564D1378		metabolism [goid 8152] [evidence IEA]	hydrolase activity [goid 16787] [evidence IEA]	RefSeq	NM_032124.3	2106	GCTTCGGGTTTTGATGCTTGTTTAGAGATCAGCAGTCTTGGATGGGAGGG	S	ILMN_14263	ILMN_1702265	4760739
KIAA0446	1690528	1.22769	4.45613	455.723	9.82506	0	59	559.484	13.46	0	54	Homo sapiens KIAA0446 gene product (KIAA0446), mRNA.	45237192	9673	NP_055470.1	KIAA0446	NM_014655.1	Chr.1 154449039-154449088 (+)	RP11-54H19.3	membrane [goid 16020] [evidence IEA]; integral to membrane [goid 16021] [evidence IEA]; mitochondrial inner membrane [goid 5743] [evidence IEA]	transport [goid 6810] [evidence IEA]	transporter activity [goid 5215] [evidence IEA]; binding [goid 5488] [evidence IEA]	RefSeq	NM_014655.1	3291	AGAAACCTCTGGGAGACTGGAAACCTGATTGGAGCACTGAGGAACAAGGG	S	ILMN_25848	ILMN_1810514	1690528
SSB	1990538	1.22763	3.25649	1296.81	37.4997	0	31	1592.01	53.1489	0	41	Homo sapiens Sjogren syndrome antigen B (autoantigen La) (SSB), mRNA.	31543654	6741	NP_003133.1	SSB	NM_003142.2	Chr.2 170375974-170376023 (+)	LARP3	ribonucleoprotein complex [goid 30529] [pmid 3192525] [evidence TAS]; cytoplasm [goid 5737] [evidence IEA]; nucleus [goid 5634] [evidence IEA]	transcription from RNA polymerase III promoter [goid 6383] [evidence NR ]; RNA processing [goid 6396] [evidence IEA]; histone mRNA metabolism [goid 8334] [pmid 9154801] [evidence TAS]; RNA-nucleus export [goid 6405] [evidence IEA]; tRNA modification [goid 6400] [pmid 10983981] [evidence TAS]	nucleotide binding [goid 166] [evidence IEA]; tRNA binding [goid 49] [pmid 10983981] [evidence TAS]; mRNA binding [goid 3729] [pmid 9154801] [evidence TAS]	RefSeq	NM_003142.2	1140	GCTGCCCAGCCTGGGTCTGGTAAAGGAAAAGTACAGTTTCAGGGCAAGAA	S	ILMN_22622	ILMN_1672006	1990538
MARCH4	780161	1.22754	3.71425	303.257	9.12632	0	36	372.258	9.45119	0	47	Homo sapiens membrane-associated ring finger (C3HC4) 4 (MARCH4), mRNA.	57977324	57574	NP_065865.1	MARCH4	NM_020814.1	Chr.2 216830970-216831019 (-)	RNF174; MARCH-IV; MGC104908	ubiquitin ligase complex [goid 151] [evidence IEA]; integral to membrane [goid 16021] [evidence IEA]	protein ubiquitination [goid 16567] [evidence IEA]	ubiquitin-protein ligase activity [goid 4842] [evidence IEA]; metal ion binding [goid 46872] [evidence IEA]; zinc ion binding [goid 8270] [evidence IEA]	RefSeq	NM_020814.1	4260	CCTGCCAGGGAAGGCCACTGGGTGTTCACCTGCAAAGTTTCTGGTTGTCA	S	ILMN_1823	ILMN_1789991	780161
C1orf51	6200725	1.22745	2.99329	90.2648	3.40715	0	37	110.796	3.45191	0	38	Homo sapiens chromosome 1 open reading frame 51 (C1orf51), mRNA.	31543068	148523	NP_653298.1	C1orf51	NM_144697.2	Chr.1 148525842-148525891 (+)	FLJ25889				RefSeq	NM_144697.2	1459	GTTTGCCAGTAACTCTGCCATCAGACTGGAGCTATACCCTATCCCCTCCC	S	ILMN_24281	ILMN_1793543	6200725
THOC3	1980600	1.2273	3.04615	76.3145	1.68664	0.0562771	38	93.6607	4.0078	0	26	Homo sapiens THO complex 3 (THOC3), mRNA.	14150170	84321	NP_115737.1	THOC3	NM_032361.1	Chr.5 175324734-175324764:175326720-175326738 (-)	TEX1; MGC5469	nucleus [goid 5634] [evidence IEA]	nuclear mRNA splicing, via spliceosome [goid 398] [evidence IEA]; mRNA-nucleus export [goid 6406] [evidence IEA]; transport [goid 6810] [evidence IEA]	RNA binding [goid 3723] [evidence IEA]	RefSeq	NM_032361.1	474	TGCCACTGTGAACACTAAAGGGGAGAACATTAATATCTGCTGGAGTCCTG	I	ILMN_17969	ILMN_1813246	1980600
TAF5L	5810121	1.22725	3.73942	299.417	7.63656	0	41	367.46	10.5596	0	43	Homo sapiens TAF5-like RNA polymerase II, p300/CBP-associated factor (PCAF)-associated factor, 65kDa (TAF5L), transcript variant 1, mRNA.	69122714	27097	NP_055224.1	TAF5L	NM_014409.3	Chr.1 227795862-227795911 (-)	PAF65B	nucleus [goid 5634] [evidence IEA]	regulation of transcription, DNA-dependent [goid 6355] [evidence IEA]; transcription from RNA polymerase II promoter [goid 6366] [pmid 9674425] [evidence TAS]	transcription factor activity [goid 3700] [pmid 9674425] [evidence TAS]	RefSeq	NM_014409.3	2691	GTGGGTGGGTTTGATTGAGAACACTTTGGGCTCCTGCAGTGATGGTGGGA	I	ILMN_6872	ILMN_1786750	5810121
METRNL	4540246	1.2271	2.61421	126.479	4.33637	0	48	155.202	6.65091	0	33	Homo sapiens meteorin, glial cell differentiation regulator-like (METRNL), mRNA.	52345386	284207	NP_001004431.1	METRNL	NM_001004431.1	Chr.17 78631096-78631145 (+)	MGC99788				RefSeq	NM_001004431.1	241	TGCTGGGCGGCGCGGGCGCGCAGTACTCCAGCGACCGGTGCAGCTGGAAG	I	ILMN_13002	ILMN_1736342	4540246
HNRPR	150066	1.22705	3.83296	1260.46	38.1324	0	32	1546.64	36.5313	0	46	Homo sapiens heterogeneous nuclear ribonucleoprotein R (HNRPR), mRNA.	14141188	10236	NP_005817.1	HNRPR	NM_005826.2	Chr.1 23509299-23509348 (-)	HNRNPR; hnRNP-R	heterogeneous nuclear ribonucleoprotein complex [goid 30530] [pmid 9421497] [evidence TAS]; ribonucleoprotein complex [goid 30529] [evidence IEA]	mRNA processing [goid 6397] [pmid 9421497] [evidence TAS]	nucleotide binding [goid 166] [evidence IEA]; nucleic acid binding [goid 3676] [evidence IEA]; RNA binding [goid 3723] [pmid 9421497] [evidence TAS]	RefSeq	NM_005826.2	2177	GCTCTTGGACATTATTGGGCTTGCAGAGTTCCCTTATTCTGGGGATTACA	S	ILMN_4888	ILMN_1786048	150066
FLJ44216	2120743	1.22702	3.26239	179.372	5.7917	0	40	220.093	6.69024	0	41	Homo sapiens FLJ44216 protein (FLJ44216), mRNA.	38348409	375484	NP_940969.1	FLJ44216	NM_198567.1	Chr.5 175704984-175705033 (+)	MGC33586; MGC40402; MGC90345				RefSeq	NM_198567.1	2963	GCTCCTGCTCTTCTATGCTGCGGACTTGAACCCTGATGCAGAGCCCTTTC	I	ILMN_16903	ILMN_1763326	2120743
HSPC148	5360301	1.22674	3.09348	398.611	11.5793	0	38	488.994	17.6378	0	33	Homo sapiens hypothetical protein HSPC148 (HSPC148), mRNA.	7705474	51503	NP_057487.1	HSPC148	NM_016403.1	Chr.11 94339128-94339177 (-)		cellular component unknown [goid 8372] [evidence ND ]	biological process unknown [goid 4] [evidence ND ]	molecular function unknown [goid 5554] [evidence ND ]	RefSeq	NM_016403.1	552	TCTGAGCGGAAACCCTCTCCTTAATCTCACTGGCCCATCCCAGCCTCAGG	S	ILMN_16284	ILMN_1713482	5360301
ZNF274	7610563	1.22673	3.39393	156.962	4.6223	0	52	192.55	5.86345	0	52	Homo sapiens zinc finger protein 274 (ZNF274), transcript variant ZNF274b, mRNA.	19743797	10782	NP_057408.2	ZNF274	NM_016324.2	Chr.19 63416425-63416474 (+)	ZF2; HFB101; DKFZp686K08243	nucleolus [goid 5730] [pmid 10777669] [evidence TAS]	regulation of transcription, DNA-dependent [goid 6355] [pmid 10520746] [evidence TAS]; transcription [goid 6350] [evidence IEA]	metal ion binding [goid 46872] [evidence IEA]; transcription corepressor activity [goid 3714] [pmid 10777669] [evidence TAS]; zinc ion binding [goid 8270] [evidence IEA]; transcription factor activity [goid 3700] [pmid 10777669] [evidence TAS]	RefSeq	NM_016324.2	2223	TGAGTGAGGACATTCCCAAAACCAAAGGACAACTGAGGAGACTGCCCAGC	A	ILMN_6185	ILMN_1815309	7610563
WDR66	2630343	1.22668	2.72951	74.7928	2.8469	0.0808081	47	91.7467	3.36444	0	30	Homo sapiens WD repeat domain 66 (WDR66), mRNA.	55769534	144406	NP_653269.2	WDR66	NM_144668.3	Chr.12 120923859-120923887:120925941-120925961 (+)	MGC33630			calcium ion binding [goid 5509] [evidence IEA]	RefSeq	NM_144668.3	3448	TCCCGAGGGATGGAAATCCGAGCCTGCAACCTGCTCCGTCAAAGGTTCAG	S	ILMN_4287	ILMN_1800341	2630343
SRF	3120184	1.22644	3.50235	2612.88	70.097	0	38	3204.54	98.8366	0	41	Homo sapiens serum response factor (c-fos serum response element-binding transcription factor) (SRF), mRNA.	61743976	6722	NP_003122.1	SRF	NM_003131.2	Chr.6 43256987-43257036 (+)		nucleus [goid 5634] [pmid 3203386] [evidence TAS]	signal transduction [goid 7165] [pmid 3203386] [evidence TAS]; transcription [goid 6350] [evidence IEA]; regulation of transcription from RNA polymerase II promoter [goid 6357] [pmid 3203386] [evidence TAS]	protein binding [goid 5515] [pmid 14565952] [evidence IPI]; RNA polymerase II transcription factor activity [goid 3702] [pmid 3203386] [evidence TAS]; transcription factor activity [goid 3700] [evidence IEA]; sequence-specific DNA binding [goid 43565] [evidence IEA]	RefSeq	NM_003131.2	4083	TATGTGCAGCGACCCTTGGTGTTTCCCTTCCTCGGTGGCTCTGGGGTATG	S	ILMN_22299	ILMN_1803398	3120184
ZNF18	6480546	1.226	3.6039	83.817	2.08757	0	44	102.76	3.16863	0	56	Homo sapiens zinc finger protein 18 (KOX 11) (ZNF18), mRNA.	56118253	7566	NP_653281.2	ZNF18	NM_144680.2	Chr.17 11821568-11821617 (-)	HDSG1; KOX11	nucleus [goid 5634] [evidence IEA]	regulation of transcription, DNA-dependent [goid 6355] [evidence IEA]	nucleic acid binding [goid 3676] [evidence IEA]; zinc ion binding [goid 8270] [evidence IEA]; transcription factor activity [goid 3700] [evidence IEA]	RefSeq	NM_144680.2	2636	AGAGCAGGTCTTCTGTTCCTGAAGGGGAGAAGCATAGAGGGCCTGTGAGC	S	ILMN_13510	ILMN_1758643	6480546
SETD1A	1440315	1.22564	3.54685	210.943	6.20015	0	39	258.541	7.21962	0	45	Homo sapiens SET domain containing 1A (SETD1A), mRNA.	55741676	9739	NP_055527.1	SETD1A	NM_014712.1	Chr.16 30903280-30903329 (+)	Set1; KIAA0339	nucleus [goid 5634] [evidence IEA]	chromatin modification [goid 16568] [evidence IEA]	transferase activity [goid 16740] [evidence IEA]; nucleotide binding [goid 166] [evidence IEA]; RNA binding [goid 3723] [evidence IEA]; protein binding [goid 5515] [pmid 12670868] [evidence IPI]; histone-lysine N-methyltransferase activity [goid 18024] [evidence IEA]; methyltransferase activity [goid 8168] [evidence IEA]	RefSeq	NM_014712.1	6245	AGTCCTGGGGACTCCGTGCCTGGAACCCTGCCTCATCTGTTCCTGCCAGA	S	ILMN_24764	ILMN_1714327	1440315
GPNMB	4040470	1.22542	2.99528	4649.41	141.458	0	30	5697.46	208.442	0	40	Homo sapiens glycoprotein (transmembrane) nmb (GPNMB), transcript variant 1, mRNA.	52694751	10457	NP_001005340.1	GPNMB	NM_001005340.1	Chr.7 23280846-23280895 (+)	NMB; HGFIN	integral to membrane [goid 16021] [pmid 7814155] [evidence TAS]	negative regulation of cell proliferation [goid 8285] [pmid 7814155] [evidence TAS]		RefSeq	NM_001005340.1	2358	CAATAACAGGCCCAAGCCTGTGGTATGATGTGCACACTTGCTAGACTCAG	A	ILMN_20483	ILMN_1801205	4040470
FAHD1	730341	1.22539	3.49236	170.395	4.31977	0	53	208.8	6.67706	0	55	Homo sapiens fumarylacetoacetate hydrolase domain containing 1 (FAHD1), transcript variant 1, mRNA.	66348061	81889	NP_001018114.1	FAHD1	NM_001018104.1	Chr.16 1817806-1817855 (+)	YISKL; C16orf36; MGC74876; DKFZp566J2046		metabolism [goid 8152] [evidence IEA]	magnesium ion binding [goid 287] [evidence IEA]; calcium ion binding [goid 5509] [evidence IEA]; hydrolase activity [goid 16787] [evidence IEA]	RefSeq	NM_001018104.1	576	CGCCAAAGGGAGTTGGACCGGTTAAAGAAAACGATGAGATCGAGGCTGGC	A	ILMN_2449	ILMN_1701457	730341
RPL13A	6510309	1.22536	3.82055	3263.69	103.7	0	38	3999.2	88.8159	0	47	Homo sapiens ribosomal protein L13a (RPL13A), mRNA.	14591905	23521	NP_036555.1	RPL13A	NM_012423.2	Chr.19 54686979-54687028 (+)		large ribosomal subunit [goid 15934] [pmid 10580157] [evidence TAS]	protein biosynthesis [goid 6412] [evidence IEA]	structural constituent of ribosome [goid 3735] [pmid 10580157] [evidence TAS]	RefSeq	NM_012423.2	729	TGCCACAGGCAGCCCTGGGACATAGGAAGCTGGGAGCAAGGAAAGGGTCT	S	ILMN_2500	ILMN_1713369	6510309
KIAA0367	240079	1.2252	3.46171	556.165	13.5702	0	39	681.414	22.6109	0	37	Homo sapiens KIAA0367 (KIAA0367), mRNA.	62412855	23273	NP_056040.1	KIAA0367	NM_015225.1	Chr.9 78416421-78416470 (-)	BMCC1; BNIPXL; A214N16.3; bA214N16.3				RefSeq	NM_015225.1	11347	CTCTCTAAGACATTCTCTGAGGTGTGTGAGGAAGTCACTACTCCTAGCCT	S	ILMN_23214	ILMN_1810628	240079
DUSP12	4640563	1.22487	3.90615	485.783	11.5094	0	44	595.018	16.4557	0	44	Homo sapiens dual specificity phosphatase 12 (DUSP12), mRNA.	6005955	11266	NP_009171.1	DUSP12	NM_007240.1	Chr.1 159993226-159993275 (+)	YVH1; DUSP1	nucleus [goid 5634] [evidence IEA]	protein amino acid dephosphorylation [goid 6470] [evidence IEA]	metal ion binding [goid 46872] [evidence IEA]; protein tyrosine/serine/threonine phosphatase activity [goid 8138] [evidence IEA]; zinc ion binding [goid 8270] [pmid 10446167] [evidence TAS]; nucleic acid binding [goid 3676] [evidence IEA]; hydrolase activity [goid 16787] [evidence IEA]; protein tyrosine phosphatase activity [goid 4725] [pmid 10446167] [evidence TAS]	RefSeq	NM_007240.1	899	GTTGGGTTCCTTCAACTGGTATGGTGAACAGTGCTCTTGTGGTAGGTGGA	S	ILMN_22100	ILMN_1767892	4640563
C14orf169	1010156	1.22477	3.07469	121.252	3.70958	0	44	148.506	5.1544	0	39	Homo sapiens chromosome 14 open reading frame 169 (C14orf169), mRNA.	13375884	79697	NP_078920.1	C14orf169	NM_024644.1	Chr.14 73029744-73029793 (+)	FLJ21802				RefSeq	NM_024644.1	2323	TGGATCTTTCATCTGAGTTCTTTTTCATGGGCGGGTCGGGGTCAGTATCC	S	ILMN_4108	ILMN_1711543	1010156
RAI1	990746	1.22322	2.59441	146.552	5.43392	0	42	179.265	7.17529	0	38	Homo sapiens retinoic acid induced 1 (RAI1), mRNA.	40807476	10743	NP_109590.3	RAI1	NM_030665.3	Chr.17 17654972-17655021 (+)	SMS; SMCR; KIAA1820; MGC12824; DKFZP434A139		regulation of transcription, DNA-dependent [goid 6355] [evidence IEA]	metal ion binding [goid 46872] [evidence IEA]; zinc ion binding [goid 8270] [evidence IEA]; protein binding [goid 5515] [evidence IEA]	RefSeq	NM_030665.3	7142	ATATATGTTGGGAACATGCTCGCTTCTCCCGTGTGTCGCCGCCGTGCGTC	S	ILMN_6630	ILMN_1739810	990746
SERTAD3	830673	1.22319	3.56338	450.937	11.9606	0	46	551.583	16.284	0	63	Homo sapiens SERTA domain containing 3 (SERTAD3), transcript variant 2, mRNA.	42741651	29946	NP_976219.1	SERTAD3	NM_203344.1	Chr.19 45638854-45638903 (-)	RBT1	nucleus [goid 5634] [evidence IEA]	regulation of transcription, DNA-dependent [goid 6355] [evidence IEA]; transcription [goid 6350] [evidence IEA]	protein binding [goid 5515] [pmid 16189514] [evidence IPI]	RefSeq	NM_203344.1	1091	AAAGAAAGCTGGGCCTGTCGAAGGATGACAGGGATGTGCTGCCAGGTTGC	A	ILMN_1527	ILMN_1801934	830673
UBE2E3	2060500	1.22308	3.37772	319.577	9.79918	0	31	390.867	11.3069	0	48	Homo sapiens ubiquitin-conjugating enzyme E2E 3 (UBC4/5 homolog, yeast) (UBE2E3), transcript variant 1, mRNA.	33359695	10477	NP_006348.1	UBE2E3	NM_006357.2	Chr.2 181555083-181555132 (+)	UBCH9; UbcM2	nucleus [goid 5634] [evidence IEA]	regulation of cell growth [goid 1558] [evidence IEA]; ubiquitin cycle [goid 6512] [evidence IEA]	ubiquitin-protein ligase activity [goid 4842] [evidence IEA]; protein binding [goid 5515] [pmid 14667819] [evidence IPI]; ubiquitin-like activating enzyme activity [goid 8642] [evidence IEA]; ligase activity [goid 16874] [evidence IEA]	RefSeq	NM_006357.2	453	CCAGCGAGACCCAGCCGCTCCAGAGCCTGAAGAACAAGAGGAAAGAAAAC	A	ILMN_16828	ILMN_1712525	2060500
RBL2	1940768	1.22298	3.92016	447.985	11.4968	0	36	547.875	13.9844	0	51	Homo sapiens retinoblastoma-like 2 (p130) (RBL2), mRNA.	21361291	5934	NP_005602.2	RBL2	NM_005611.2	Chr.16 52082265-52082314 (+)	Rb2; P130	nucleus [goid 5634] [evidence IEA]	regulation of transcription, DNA-dependent [goid 6355] [evidence IEA]; cell cycle [goid 7049] [evidence IEA]; transcription [goid 6350] [evidence IEA]; negative regulation of progression through cell cycle [goid 45786] [evidence IEA]	protein binding [goid 5515] [pmid 8361765] [evidence TAS]; DNA binding [goid 3677] [evidence IEA]	RefSeq	NM_005611.2	4041	CCCCATTCGGTGTGGTGCAGTGTGAAAAGTCCTTGATTGTTCGGGTGTGC	S	ILMN_25102	ILMN_1756999	1940768
YOD1	4120270	1.22272	3.3065	279.178	9.2559	0	37	341.355	9.54881	0	47	Homo sapiens YOD1 OTU deubiquinating enzyme 1 homolog ( yeast) (YOD1), mRNA.	62751963	55432	NP_061036.3	YOD1	NM_018566.3	Chr.1 205284304-205284353 (-)	OTUD2; PRO0907; DKFZp451J1719; RP11-164O23.1				RefSeq	NM_018566.3	5728	CAGTTTTCCAGTCACATTGGTGCCATTCAGGACTCCAGCTGTTTACAGGA	S	ILMN_19081	ILMN_1678919	4120270
FLJ20674	6980301	1.22258	2.89615	92.0305	2.43664	0	30	112.514	4.63612	0	37	Homo sapiens hypothetical protein FLJ20674 (FLJ20674), mRNA.	40254890	54621	NP_061959.2	FLJ20674	NM_019086.2	Chr.12 116988172-116988221 (-)				receptor activity [goid 4872] [evidence IEA]	RefSeq	NM_019086.2	2505	GAAGTTGAATCTGGGCTCTGTTGCTTCCTTCTTTCATGGGCTAGAGCACG	I	ILMN_11978	ILMN_1790197	6980301
CAMK2A	4290692	1.22254	3.0292	75.8938	2.33131	0.0620491	47	92.783	3.24416	0	37	Homo sapiens calcium/calmodulin-dependent protein kinase (CaM kinase) II alpha (CAMK2A), transcript variant 2, mRNA.	25952117	815	NP_741960.1	CAMK2A	NM_171825.1	Chr.5 149579515-149579564 (-)	CAMKA; KIAA0968	calcium- and calmodulin-dependent protein kinase complex [goid 5954] [pmid 11264466] [evidence TAS]	protein amino acid phosphorylation [goid 6468] [evidence IEA]	protein serine/threonine kinase activity [goid 4674] [evidence IEA]; transferase activity [goid 16740] [evidence IEA]; nucleotide binding [goid 166] [evidence IEA]; ATP binding [goid 5524] [evidence IEA]	RefSeq	NM_171825.1	4486	CAGGAAAGTGTTCTCCTGGGTTTGTGCCCACCATGGTGCGAATCCTGACC	A	ILMN_19541	ILMN_1666445	4290692
HOOK2	290022	1.22199	3.0437	107.95	3.1226	0	54	131.914	4.75079	0	41	Homo sapiens hook homolog 2 (Drosophila) (HOOK2), mRNA.	7019410	29911	NP_037444.1	HOOK2	NM_013312.1	Chr.19 12735088-12735095:12735096-12735137 (-)	HK2	cytoskeleton [goid 5856] [evidence IEA]; microtubule [goid 5874] [evidence IEA]; cytoplasm [goid 5737] [evidence IEA]	microtubule cytoskeleton organization and biogenesis [goid 226] [evidence IEA]; endocytosis [goid 6897] [pmid 9927460] [evidence TAS]	protein binding [goid 5515] [pmid 16189514] [evidence IPI]; microtubule binding [goid 8017] [evidence IEA]	RefSeq	NM_013312.1	2192	ACGCCTGGCATCTCTGAACCTTCGCCCCACTGACAAGCACTGACAGACCT	S	ILMN_3780	ILMN_1682147	290022
HS1BP3	4810546	1.22187	3.28096	185.177	4.45427	0	43	226.262	8.06812	0	42	Homo sapiens HS1-binding protein 3 (HS1BP3), mRNA.	68800429	64342	NP_071905.3	HS1BP3	NM_022460.3	Chr.2 20681368-20681417 (-)	ETM2; FLJ14249		intracellular signaling cascade [goid 7242] [evidence IEA]	phosphoinositide binding [goid 35091] [evidence IEA]; protein binding [goid 5515] [evidence IEA]	RefSeq	NM_022460.3	2030	CTGGGCACAGAGCCAATGTTCGTCATTGCAGCTCTCAGCAAACTGGGTCA	S	ILMN_1874	ILMN_1738237	4810546
ANKZF1	5560131	1.22167	2.34223	91.1937	3.66285	0	39	111.409	4.96788	0	34	Homo sapiens ankyrin repeat and zinc finger domain containing 1 (ANKZF1), mRNA.	8922412	55139	NP_060559.1	ANKZF1	NM_018089.1	Chr.2 219809291-219809340 (+)	ZNF744; FLJ10415	nucleus [goid 5634] [evidence IEA]		nucleic acid binding [goid 3676] [evidence IEA]; zinc ion binding [goid 8270] [evidence IEA]	RefSeq	NM_018089.1	2172	TGCTGGAGTTGTGGGGCATCCCTCCAAGGCCTGACTCCCTTTCACTACCT	S	ILMN_13438	ILMN_1677487	5560131
CD9	5340246	1.22151	3.21859	2180.2	63.2798	0	39	2663.13	86.7649	0	28	Homo sapiens CD9 antigen (p24) (CD9), mRNA.	21237762	928	NP_001760.1	CD9	NM_001769.2	Chr.12 6217231-6217255:6217256-6217280 (+)	5H9; BA2; P24; GIG2; MIC3; MRP-1; BTCC-1; DRAP-27; TSPAN29	integral to membrane [goid 16021] [evidence IEA]; integral to plasma membrane [goid 5887] [pmid 2037603] [evidence NAS]; plasma membrane [goid 5886] [pmid 6198179] [evidence NAS]	fusion of sperm to egg plasma membrane [goid 7342] [pmid 14575715] [evidence IDA]; paranodal junction assembly [goid 30913] [evidence ISS]; cell adhesion [goid 7155] [pmid 7511626] [evidence IDA]; platelet activation [goid 30168] [pmid 2037603] [evidence NAS]; cell motility [goid 6928] [pmid 8478605] [evidence IDA]	protein binding [goid 5515] [pmid 11504738] [evidence IPI]	RefSeq	NM_001769.2	774	CCGCAGGAACCGCGAGATGGTCTAGAGTCAGCTTACATCCCTGAGCAGGA	S	ILMN_4953	ILMN_1679858	5340246
KIAA0182	1010538	1.22099	3.04688	450.623	13.1273	0	36	550.207	19.5568	0	31	Homo sapiens KIAA0182 (KIAA0182), mRNA.	44955925	23199	NP_055430.1	KIAA0182	NM_014615.1	Chr.16 84267131-84267180 (+)		intracellular [goid 5622] [evidence IEA]		metal ion binding [goid 46872] [evidence IEA]; zinc ion binding [goid 8270] [evidence IEA]; protein binding [goid 5515] [evidence IEA]	RefSeq	NM_014615.1	7213	CCGGTGCCTCGGTCACTCTGGGGGCAGTTTAGATGCTGTGAAATTAAACC	S	ILMN_9294	ILMN_1807767	1010538
GPC4	5890204	1.22099	2.96171	87.1311	2.70281	0	36	106.386	3.79839	0	37	Homo sapiens glypican 4 (GPC4), mRNA.	21614524	2239	NP_001439.2	GPC4	NM_001448.2	Chr.X 132263112-132263161 (-)	K-glypican	extracellular matrix (sensu Metazoa) [goid 5578] [evidence IEA]; membrane [goid 16020] [evidence IEA]; integral to plasma membrane [goid 5887] [pmid 9931407] [evidence TAS]	cell proliferation [goid 8283] [pmid 9787072] [evidence TAS]; morphogenesis [goid 9653] [pmid 9787072] [evidence TAS]		RefSeq	NM_001448.2	3282	GTCCCAGGCCAAAGACTAACAACTGCCTTGGGAATCCCTTCCTTGTGTCC	S	ILMN_11696	ILMN_1789502	5890204
DDX39	160240	1.22094	3.45442	1200.92	31.4134	0	49	1466.25	45.3964	0	45	Homo sapiens DEAD (Asp-Glu-Ala-Asp) box polypeptide 39 (DDX39), transcript variant 1, mRNA.	21040370	10212	NP_005795.2	DDX39	NM_005804.2	Chr.19 14380742-14380747:14380748-14380764:14380849-14380875 (-)	BAT1; DDXL; URH49; MGC8417; MGC18203	nucleus [goid 5634] [pmid 15047853] [evidence ISS]	nuclear mRNA splicing, via spliceosome [goid 398] [pmid 15047853] [evidence IGI]; mRNA-nucleus export [goid 6406] [pmid 15047853] [evidence IGI]	nucleotide binding [goid 166] [evidence IEA]; nucleic acid binding [goid 3676] [evidence IEA]; hydrolase activity [goid 16787] [evidence IEA]; protein binding [goid 5515] [pmid 15047853] [evidence IPI]; ATP-dependent RNA helicase activity [goid 4004] [pmid 15047853] [evidence ISS]; ATP binding [goid 5524] [evidence IEA]; ATP-dependent helicase activity [goid 8026] [evidence IEA]	RefSeq	NM_005804.2	1334	CCAGAGGAAATCGACATCTCCACATACATCGAGCAGAGCCGGTAACCACC	A	ILMN_19976	ILMN_1747303	160240
FLJ34443	5420025	1.22094	2.87323	146.637	4.48471	0	46	179.034	6.79087	0	38	Homo sapiens hypothetical protein FLJ34443 (FLJ34443), mRNA.	31341870	285464	NP_787114.1	FLJ34443	NM_175918.2	Chr.4 1379532-1379581 (+)					RefSeq	NM_175918.2	1700	GCCGGCCGAGTCAGACGCTGTTACCGTACATTCTACTCATGGTGGCTTTT	S	ILMN_11161	ILMN_1794033	5420025
IER3	1440326	1.22075	3.51009	12078.1	301.465	0	55	14744.4	458.144	0	41	Homo sapiens immediate early response 3 (IER3), transcript variant long, mRNA.	16554596	8870	NP_434702.1	IER3	NM_052815.1	Chr.6 30819176-30819225 (-)	DIF2; IEX1; PRG1; DIF-2; GLY96; IEX-1; IEX-1L	integral to membrane [goid 16021] [evidence IEA]	apoptosis [goid 6915] [pmid 9196025] [evidence TAS]; anti-apoptosis [goid 6916] [pmid 9703517] [evidence TAS]; morphogenesis [goid 9653] [pmid 9196025] [evidence TAS]	molecular function unknown [goid 5554] [evidence ND ]	RefSeq	NM_052815.1	1078	GAGGACGTCCCGGCTGGGATGAAGTCTGGTGGTGGGTCGTAAGTTTAGGA	A	ILMN_14915	ILMN_1682717	1440326
SUMO2	1070181	1.22036	2.92282	270.166	7.14981	0	54	329.701	13.2191	0	39	Homo sapiens SMT3 suppressor of mif two 3 homolog 2 (yeast) (SUMO2), transcript variant 2, mRNA.	54792070	6613	NP_001005849.1	SUMO2	NM_001005849.1	Chr.17 70675510-70675559 (-)	HSMT3; SMT3B; SMT3H2; MGC117191		protein modification [goid 6464] [evidence IEA]; ubiquitin cycle [goid 6512] [evidence IEA]	protein binding [goid 5515] [pmid 15383276] [evidence IPI]	RefSeq	NM_001005849.1	854	CTTTTTTGTACGTAGCTGTTACATGTAGGGCAATCTGTCTTTAAGTAGGG	A	ILMN_16713	ILMN_1738150	1070181
KCNN4	3460008	1.22033	2.31756	60.0438	2.62103	0.767677	30	73.2733	3.08733	0.0960699	35	Homo sapiens potassium intermediate/small conductance calcium-activated channel, subfamily N, member 4 (KCNN4), mRNA.	25777651	3783	NP_002241.1	KCNN4	NM_002250.2	Chr.19 48962604-48962653 (-)	IK1; SK4; KCA4; hSK4; IKCA1; hKCa4; KCa3.1; hIKCa1	membrane fraction [goid 5624] [evidence NR ]; integral to membrane [goid 16021] [evidence IEA]; membrane [goid 16020] [evidence IEA]; voltage-gated potassium channel complex [goid 8076] [pmid 9380751] [evidence TAS]	ion transport [goid 6811] [evidence IEA]; potassium ion transport [goid 6813] [pmid 9380751] [evidence TAS]; defense response [goid 6952] [pmid 9407042] [evidence TAS]	calmodulin binding [goid 5516] [evidence IEA]; ion channel activity [goid 5216] [evidence IEA]; voltage-gated potassium channel activity [goid 5249] [evidence IEA]; calcium-activated potassium channel activity [goid 15269] [pmid 9380751] [evidence TAS]	RefSeq	NM_002250.2	2111	GTGGCGCCCCCTGGTGGGACAACAAAGAGGACACCATTTTTCCAGAGCTG	S	ILMN_11994	ILMN_1726320	3460008
TP53INP1	7380056	1.2202	3.90401	327.306	8.36131	0	43	399.38	10.1002	0	56	Homo sapiens tumor protein p53 inducible nuclear protein 1 (TP53INP1), mRNA.	20127661	94241	NP_150601.1	TP53INP1	NM_033285.2	Chr.8 96007891-96007940 (-)	SIP; Teap; FLJ22139; p53DINP1; TP53DINP1; TP53INP1A; TP53INP1B; DKFZp434M1317	nucleus [goid 5634] [evidence IEA]	apoptosis [goid 6915] [evidence IEA]		RefSeq	NM_033285.2	5025	AGTACCTGGGGAGGTTAGATGTGTGTTTCAGGCTTGGAGTGTATGAGTGG	S	ILMN_16203	ILMN_1714108	7380056
C1orf163	6650113	1.2198	4.03463	117.238	2.67222	0	48	143.008	3.71483	0	57	Homo sapiens chromosome 1 open reading frame 163 (C1orf163), mRNA.	12751490	65260	NP_075565.1	C1orf163	NM_023077.1	Chr.1 52925185-52925234 (-)	FLJ12439			binding [goid 5488] [evidence IEA]	RefSeq	NM_023077.1	1481	GCCCATCATGCTGAGGGAGCAGATTCTTCCCAAGGCAGCTTCAGCTAGGA	S	ILMN_14119	ILMN_1757415	6650113
KTI12	10446	1.2198	3.70196	408.82	10.687	0	39	498.676	13.5856	0	56	Homo sapiens KTI12 homolog, chromatin associated (S. cerevisiae) (KTI12), mRNA.	49472811	112970	NP_612426.1	KTI12	NM_138417.2	Chr.1 52270627-52270676 (-)	TOT4; SBBI81; MGC20419; RP11-91A18.3				RefSeq	NM_138417.2	1384	TGGGCTATCACAGAGCATTGACCATTGGCTTCCCTCATCTGAGGCGTGGG	S	ILMN_27125	ILMN_1703226	10446
ZNF544	6520075	1.21961	4.28497	179.745	3.8391	0	62	219.219	5.373	0	61	Homo sapiens zinc finger protein 544 (ZNF544), mRNA.	7656870	27300	NP_055295.1	ZNF544	NM_014480.1	Chr.19 63466726-63466775 (+)		intracellular [goid 5622] [evidence IEA]; nucleus [goid 5634] [evidence IEA]	regulation of transcription, DNA-dependent [goid 6355] [evidence IEA]	nucleic acid binding [goid 3676] [evidence IEA]; zinc ion binding [goid 8270] [evidence IEA]	RefSeq	NM_014480.1	3173	GAGTGGGGCTTCATGACCATGTGCATCAGAATTGCCTGGAGTGTGCACTG	S	ILMN_6520	ILMN_1797903	6520075
SLC26A6	4830403	1.21952	4.34001	359.069	7.305	0	47	437.89	10.8566	0	55	Homo sapiens solute carrier family 26, member 6 (SLC26A6), transcript variant 3, mRNA.	20336278	65010	NP_602298.1	SLC26A6	NM_134426.1	Chr.3 48638189-48638238 (-)	DKFZp586E1422	integral to membrane [goid 16021] [evidence IEA]; membrane [goid 16020] [evidence IEA]	sulfate transport [goid 8272] [evidence IEA]; transport [goid 6810] [evidence IEA]; neuropeptide signaling pathway [goid 7218] [evidence IEA]; homophilic cell adhesion [goid 7156] [evidence IEA]	structural molecule activity [goid 5198] [evidence IEA]; G-protein coupled receptor activity [goid 4930] [evidence IEA]; calcium ion binding [goid 5509] [evidence IEA]; transporter activity [goid 5215] [evidence IEA]; sulfate porter activity [goid 8271] [evidence IEA]	RefSeq	NM_134426.1	2507	CAGTCAGGCTGGCAGTGGCGCGGTACAGGGAGGGAACTGGTGCATATTTT	A	ILMN_5076	ILMN_1785252	4830403
ADM	6650020	1.21933	3.73187	7515.12	161.909	0	51	9163.42	279.773	0	47	Homo sapiens adrenomedullin (ADM), mRNA.	4501944	133	NP_001115.1	ADM	NM_001124.1	Chr.11 10285345-10285394 (+)	AM	extracellular space [goid 5615] [pmid 10822232] [evidence TAS]; soluble fraction [goid 5625] [pmid 10822232] [evidence TAS]	cell-cell signaling [goid 7267] [pmid 8074714] [evidence TAS]; response to wounding [goid 9611] [pmid 8524787] [evidence TAS]; signal transduction [goid 7165] [pmid 10822232] [evidence TAS]; cAMP biosynthesis [goid 6171] [pmid 8074714] [evidence TAS]; pregnancy [goid 7565] [pmid 10822232] [evidence TAS]; excretion [goid 7588] [evidence NR ]; progesterone biosynthesis [goid 6701] [pmid 10822232] […	hormone activity [goid 5179] [evidence IEA]	RefSeq	NM_001124.1	1295	GTCTCAGCGAGGTGTAAAGTTGTTCGCCGCGTGGAATGTGAGTGTGTTTG	S	ILMN_29514	ILMN_1708934	6650020
NR2F6	3170300	1.21923	3.42134	255.028	7.06245	0	42	310.937	9.27883	0	52	Homo sapiens nuclear receptor subfamily 2, group F, member 6 (NR2F6), mRNA.	46411186	2063	NP_005225.2	NR2F6	NM_005234.3	Chr.19 17203837-17203886 (-)	EAR2; EAR-2; ERBAL2	nucleus [goid 5634] [evidence IEA]	regulation of transcription, DNA-dependent [goid 6355] [evidence IEA]; signal transduction [goid 7165] [pmid 2905047] [evidence TAS]; transcription [goid 6350] [evidence IEA]	metal ion binding [goid 46872] [evidence IEA]; steroid hormone receptor activity [goid 3707] [pmid 2905047] [evidence TAS]; transcription factor activity [goid 3700] [evidence IEA]; thyroid hormone receptor activity [goid 4887] [pmid 2905047] [evidence TAS]	RefSeq	NM_005234.3	1611	CCCCTAGCATGAACTTGTGGGATGGTGGGGTTGGCTTCCCTGGCATGATG	S	ILMN_2898	ILMN_1672080	3170300
CLDN15	4180086	1.2192	3.2215	74.0264	1.91841	0.0981241	42	90.2532	3.1186	0	44	Homo sapiens claudin 15 (CLDN15), transcript variant 2, mRNA.	20149319	24146	NP_612438.1	CLDN15	NM_138429.1	Chr.7 100664343-100664392 (-)	MGC19536	tight junction [goid 5923] [evidence ISS]; membrane [goid 16020] [evidence IEA]; integral to membrane [goid 16021] [evidence ISS]	calcium-independent cell-cell adhesion [goid 16338] [evidence ISS]	protein self binding [goid 42802] [evidence ISS]; structural molecule activity [goid 5198] [evidence IEA]	RefSeq	NM_138429.1	577	TTCCTCGGCCTCTTGCTAGGCATAGCGGGCCTGCGCTGCACCAACATTGG	A	ILMN_22653	ILMN_1782522	4180086
PHACTR3	6040524	1.21913	2.94985	65.646	2.05102	0.415584	38	80.0309	2.82546	0.00727802	44	Homo sapiens phosphatase and actin regulator 3 (PHACTR3), transcript variant 1, mRNA.	51702519	116154	NP_542403.1	PHACTR3	NM_080672.3	Chr.20 57855873-57855922 (+)	H17739; SCAPIN1; C20orf101; MGC117178	nucleus [goid 5634] [evidence IEA]		actin binding [goid 3779] [evidence IEA]; protein phosphatase inhibitor activity [goid 4864] [evidence IEA]	RefSeq	NM_080672.3	2440	CAGTTCTGCAGTGTAATGGAGGACGGGCAACGTGCATGTGCAGGCTCACC	A	ILMN_26798	ILMN_1666222	6040524
UNG	5090367	1.21905	3.61418	349.092	6.49469	0	40	425.56	14.6632	0	29	Homo sapiens uracil-DNA glycosylase (UNG), nuclear gene encoding mitochondrial protein, transcript variant 2, mRNA.	19718750	7374	NP_550433.1	UNG	NM_080911.1	Chr.12 108032880-108032929 (+)	DGU; UDG; UNG1; HIGM4; UNG15; DKFZp781L1143	mitochondrion [goid 5739] [evidence IEA]; nucleus [goid 5634] [pmid 9016624] [evidence NAS]	base-excision repair [goid 6284] [pmid 10805771] [evidence TAS]; carbohydrate metabolism [goid 5975] [evidence IEA]; DNA repair [goid 6281] [evidence IEA]	hydrolase activity, acting on glycosyl bonds [goid 16798] [evidence IEA]; uracil DNA N-glycosylase activity [goid 4844] [pmid 9016624] [evidence NAS]	RefSeq	NM_080911.1	1735	TTCTCCTAGGGTTATGTCCAGTTGGGGTTTTTAAGGCAGCACAGACTGCC	A	ILMN_686	ILMN_1683120	5090367
APCDD1	5890110	1.21888	3.72808	1448.31	43.5896	0	40	1765.32	41.4441	0	39	Homo sapiens adenomatosis polyposis coli down-regulated 1 (APCDD1), mRNA.	30387616	147495	NP_694545.1	APCDD1	NM_153000.3	Chr.18 10478228-10478277 (+)	B7323; DRAPC1; FP7019				RefSeq	NM_153000.3	2092	CCGTCCAGCCTGATCCCTGGCCTGAGCAACTTCACAACAGTAATTGCACT	S	ILMN_21788	ILMN_1656951	5890110
ARHGEF18	2760255	1.21882	3.75054	514.508	12.9087	0	57	627.094	17.1101	0	36	Homo sapiens rho/rac guanine nucleotide exchange factor (GEF) 18 (ARHGEF18), mRNA.	41327768	23370	NP_056133.2	ARHGEF18	NM_015318.2	Chr.19 7443210-7443259 (+)	KIAA0521; MGC15913			guanyl-nucleotide exchange factor activity [goid 5085] [evidence IEA]	RefSeq	NM_015318.2	5184	CGTGGGATCTGCACACGTCTTTGTCAGTTGTGGTCATGATCTTAGTCACC	S	ILMN_4153	ILMN_1664016	2760255
LOC91137	3800315	1.21858	3.27829	168.702	4.29876	0	30	205.577	6.9496	0	41	Homo sapiens hypothetical protein BC017169 (LOC91137), mRNA.	20270310	91137	NP_620128.1	LOC91137	NM_138773.1	Chr.5 110126112-110126161 (+)		membrane [goid 16020] [evidence IEA]; integral to membrane [goid 16021] [evidence IEA]	transport [goid 6810] [evidence IEA]	binding [goid 5488] [evidence IEA]	RefSeq	NM_138773.1	2055	CAAGTCAGAGACAACATCCTTGTCCATATCCAAACCCAGTGTTTCAGTGC	S	ILMN_6815	ILMN_1720311	3800315
C1orf43	110398	1.21857	3.43667	1036.93	28.3198	0	59	1263.58	37.6292	0	39	Homo sapiens chromosome 1 open reading frame 43 (C1orf43), transcript variant 1, mRNA.	14149687	25912	NP_056264.1	C1orf43	NM_015449.1	Chr.1 152446054-152446103 (-)	NICE-3; S863-3; HSPC012; MGC111001; DKFZp586G1722	integral to membrane [goid 16021] [evidence IEA]			RefSeq	NM_015449.1	1319	AAGCAGACAGGAACTGGTGGGAGGTCAAGTGGGGAAGTTGGTGAATGTGG	A	ILMN_933	ILMN_1729509	110398
SERTAD3	1190634	1.21853	3.21469	145.866	3.83219	0	58	177.741	6.08341	0	59	Homo sapiens SERTA domain containing 3 (SERTAD3), transcript variant 2, mRNA.	42741651	29946	NP_976219.1	SERTAD3	NM_203344.1	Chr.19 45641964-45642013 (-)	RBT1	nucleus [goid 5634] [evidence IEA]	regulation of transcription, DNA-dependent [goid 6355] [evidence IEA]; transcription [goid 6350] [evidence IEA]	protein binding [goid 5515] [pmid 16189514] [evidence IPI]	RefSeq	NM_203344.1	109	TCGCAACGCTGTGGGCGTTCCAGGAGGTGGTCGTGGCGAACCTGGCAGCT	I	ILMN_1527	ILMN_1813955	1190634
C11orf17	4830537	1.21842	2.90714	690.22	27.2997	0	26	840.977	24.5581	0	48	Homo sapiens chromosome 11 open reading frame 17 (C11orf17), transcript variant 2, mRNA.	21361869	56672	NP_065693.2	C11orf17	NM_020642.2	Chr.11 8898065-8898114 (+)	BCA3; AKIP1	nucleus [goid 5634] [evidence IEA]		protein binding [goid 5515] [pmid 15630084] [evidence IPI]	RefSeq	NM_020642.2	1171	GCCTTTTTTAACTTGAGGGTGTAGAGGTCCTCCACGCTTGTTTGCCTGAA	I	ILMN_9655	ILMN_1752988	4830537
CCNG1	7570411	1.21808	3.37805	1117.25	35.7604	0	28	1360.89	36.3664	0	44	Homo sapiens cyclin G1 (CCNG1), transcript variant 2, mRNA.	40805831	900	NP_954854.1	CCNG1	NM_199246.1	Chr.5 162804235-162804284 (+)	CCNG	nucleus [goid 5634] [evidence IEA]	cell division [goid 51301] [evidence IEA]; regulation of cyclin dependent protein kinase activity [goid 79] [pmid 8626390] [evidence TAS]; mitosis [goid 7067] [evidence IEA]		RefSeq	NM_199246.1	2003	GCTGCTGAAGTAGTGTTTAGGATCCTCCATGGCAGTTAGTGAATGTAAGA	A	ILMN_9417	ILMN_1694491	7570411
TCF7	990630	1.21791	2.43089	69.6842	2.26455	0.200577	50	84.8691	3.98207	0	31	Homo sapiens transcription factor 7 (T-cell specific, HMG-box) (TCF7), transcript variant 3, mRNA.	42518073	6932	NP_963964.1	TCF7	NM_201633.1	Chr.5 133506325-133506374 (+)	TCF-1; MGC47735	nucleus [goid 5634] [evidence IEA]	immune response [goid 6955] [pmid 1569101] [evidence TAS]; regulation of transcription, DNA-dependent [goid 6355] [evidence IEA]; transcription [goid 6350] [evidence IEA]; regulation of transcription from RNA polymerase II promoter [goid 6357] [pmid 1569101] [evidence TAS]; Wnt receptor signaling pathway [goid 16055] [evidence IEA]	RNA polymerase II transcription factor activity [goid 3702] [pmid 1569101] [evidence TAS]; DNA binding [goid 3677] [evidence IEA]	RefSeq	NM_201633.1	504	AGTCCAAGGCAGAGAAGGAGGCCAAGAAGCCAACCATCAAGAAGCCCCTC	A	ILMN_19540	ILMN_1676470	990630
RHEB	7160332	1.21784	3.27471	2078.02	76.2393	0	39	2530.7	61.9945	0	44	Homo sapiens Ras homolog enriched in brain (RHEB), mRNA.	20070207	6009	NP_005605.1	RHEB	NM_005614.2	Chr.7 150795144-150795193 (-)	RHEB2; MGC111559	membrane [goid 16020] [pmid 8206940] [evidence TAS]	signal transduction [goid 7165] [pmid 8661031] [evidence TAS]; small GTPase mediated signal transduction [goid 7264] [evidence IEA]; protein transport [goid 15031] [evidence IEA]	nucleotide binding [goid 166] [evidence IEA]; GTPase activity [goid 3924] [pmid 8206940] [evidence TAS]; GTP binding [goid 5525] [pmid 8543055] [evidence TAS]	RefSeq	NM_005614.2	911	GGCAGAAAAAATGGACGGGGCAGCTTCACAAGGCAAGTCTTCATGCTCGG	S	ILMN_5824	ILMN_1657949	7160332
ANKRD38	3840400	1.21779	2.5064	100.528	3.19377	0	37	122.422	5.54143	0	35	Homo sapiens ankyrin repeat domain 38 (ANKRD38), mRNA.	44917612	163782	NP_859063.2	ANKRD38	NM_181712.2	Chr.1 62475456-62475505 (-)	FLJ10884; KIAA0172; dJ1078M7.1; RP5-1155K23.5				RefSeq	NM_181712.2	4396	ATTCCCTGGGGCCAGCACATGCAAGGTTTATATGGTCAGTAGCTCACGTG	S	ILMN_8892	ILMN_1776936	3840400
MPHOSPH10	5890022	1.21778	3.61761	459.732	12.5761	0	33	559.854	15.1002	0	51	Homo sapiens M-phase phosphoprotein 10 (U3 small nucleolar ribonucleoprotein) (MPHOSPH10), mRNA.	31317304	10199	NP_005782.1	MPHOSPH10	NM_005791.1	Chr.2 71228688-71228737 (+)	MPP10; MPP10P	small nucleolar ribonucleoprotein complex [goid 5732] [pmid 9450966] [evidence NAS]	RNA splicing [goid 8380] [pmid 9450966] [evidence NAS]; rRNA processing [goid 6364] [evidence IEA]	RNA splicing factor activity, transesterification mechanism [goid 31202] [pmid 9450966] [evidence NAS]; protein binding [goid 5515] [pmid 12655004] [evidence IPI]	RefSeq	NM_005791.1	1961	GAAGTAGCCCCAGTGAGTGTTAGTGATGCAGCTCTCCTGGCCCCAGAGGA	S	ILMN_10528	ILMN_1652085	5890022
ATF3	4210735	1.21772	3.37306	61.1373	1.89955	0.695527	46	74.4479	2.0466	0.069869	46	Homo sapiens activating transcription factor 3 (ATF3), transcript variant 3, mRNA.	71902535	467	NP_001025458.1	ATF3	NM_001030287.1	Chr.1 210805393-210805442 (+)		nucleus [goid 5634] [evidence IEA]; nucleus [goid 5634] [evidence IEA]	regulation of transcription, DNA-dependent [goid 6355] [evidence IEA]; transcription [goid 6350] [evidence IEA]; regulation of transcription, DNA-dependent [goid 6355] [evidence IEA]; transcription [goid 6350] [evidence IEA]	transcription corepressor activity [goid 3714] [pmid 7515060] [evidence TAS]; DNA binding [goid 3677] [evidence IEA]; protein dimerization activity [goid 46983] [evidence IEA]; sequence-specific DNA binding [goid 43565] [evidence IEA]; transcription factor activity [goid 3700] [pmid 7515060] [evidence TAS]; transcription corepressor activity [goid 3714] [pmid 7515060] [evidence TAS]; DNA binding …	RefSeq	NM_001030287.1	20	CTCTATATAGGATGCTCTGCTGTTTCCTAAGGATTTTCAGCACCTTGCCC	I	ILMN_6468	ILMN_1661109	4210735
RAP2B	4810373	1.21771	2.60196	69.8171	2.31208	0.194805	36	85.0169	3.5296	0	38	Homo sapiens RAP2B, member of RAS oncogene family (RAP2B), mRNA.	38201689	5912	NP_002877.2	RAP2B	NM_002886.2	Chr.3 154368290-154368339 (+)	MGC20484		small GTPase mediated signal transduction [goid 7264] [evidence IEA]; protein transport [goid 15031] [evidence IEA]	nucleotide binding [goid 166] [evidence IEA]; GTP binding [goid 5525] [evidence IEA]	RefSeq	NM_002886.2	5572	AGCCTAAGTGATCAGAATCAACATTCCCCTTCTCCCCAACCTAGGGGAAA	S	ILMN_14070	ILMN_1677590	4810373
NUMBL	6100750	1.2176	3.55852	196.766	5.18915	0	40	239.583	6.84315	0	33	Homo sapiens numb homolog (Drosophila)-like (NUMBL), mRNA.	24475617	9253	NP_004747.1	NUMBL	NM_004756.2	Chr.19 45864447-45864496 (-)	NBL; CAG3A; CTG3a; NUMBR; NUMB-R; TNRC23		neurogenesis [goid 7399] [pmid 9303539] [evidence TAS]		RefSeq	NM_004756.2	2692	GGGTCCGGGAAGAAGGGGAAGGGGTGCCTGGCGGGTACTTTTCTATCTTT	S	ILMN_138654	ILMN_1651538	6100750
HPCAL1	20670	1.21754	4.19603	1137.63	25.865	0	43	1385.12	33.1153	0	48	Homo sapiens hippocalcin-like 1 (HPCAL1), transcript variant 1, mRNA.	19913440	3241	NP_002140.2	HPCAL1	NM_002149.2	Chr.2 10485061-10485110 (+)	BDR1; HLP2; VILIP-3			calcium ion binding [goid 5509] [pmid 8038222] [evidence TAS]	RefSeq	NM_002149.2	1619	TGCATGTGTGCCCTGAGCCGTGATGATCCTCCCATCCGTGTTGTGAGCAC	A	ILMN_11657	ILMN_1764850	20670
MAEA	7160528	1.21752	3.1872	1048.26	28.0979	0	41	1276.28	43.4429	0	33	Homo sapiens macrophage erythroblast attacher (MAEA), transcript variant 1, mRNA.	62953130	10296	NP_001017405.1	MAEA	NM_001017405.1	Chr.4 1323595-1323644 (+)	EMP; HLC-10	membrane fraction [goid 5624] [pmid 9763581] [evidence TAS]; integral to plasma membrane [goid 5887] [pmid 9763581] [evidence TAS]	apoptosis [goid 6915] [pmid 9763581] [evidence TAS]; cell adhesion [goid 7155] [pmid 9763581] [evidence TAS]; development [goid 7275] [pmid 9763581] [evidence TAS]		RefSeq	NM_001017405.1	1859	CGTAGCTGCGTCGTTTCGATATCACACCCTCTGTGTGCCGCCTTACTTCC	A	ILMN_4828	ILMN_1747771	7160528
RUFY3	6250072	1.21752	2.74928	117.972	4.74396	0	32	143.633	4.58969	0	38	Homo sapiens RUN and FYVE domain containing 3 (RUFY3), transcript variant 2, mRNA.	41281576	22902	NP_055776.1	RUFY3	NM_014961.2	Chr.4 71877725-71877774 (+)	RIPX; KIAA0871				RefSeq	NM_014961.2	3852	CAGGCCCAGTGCTGAGTTCTTTGTCCACTTAGTCACACATCTTTTGTGGG	S	ILMN_22291	ILMN_1730931	6250072
ZNF161	6960390	1.21739	3.40491	1226.82	41.1355	0	35	1493.51	37.1923	0	36	Homo sapiens zinc finger protein 161 (ZNF161), mRNA.	56118213	7716	NP_009077.2	ZNF161	NM_007146.2	Chr.17 53404044-53404093 (-)	DB1	nucleus [goid 5634] [evidence IEA]	transcription [goid 6350] [evidence IEA]; regulation of transcription from RNA polymerase II promoter [goid 6357] [pmid 8035792] [evidence TAS]; cellular defense response [goid 6968] [pmid 8035792] [evidence TAS]	metal ion binding [goid 46872] [evidence IEA]; zinc ion binding [goid 8270] [evidence IEA]; specific RNA polymerase II transcription factor activity [goid 3704] [pmid 8035792] [evidence TAS]; DNA binding [goid 3677] [evidence IEA]	RefSeq	NM_007146.2	4448	AGGGCTCGCTGCTTGGCCTGCGTTTGCTTTTTATTGTGTATCCGTTCCCC	S	ILMN_18243	ILMN_1705310	6960390
TBCC	3140131	1.21732	3.09466	199.432	5.16628	0	43	242.774	8.83896	0	59	Homo sapiens tubulin-specific chaperone c (TBCC), mRNA.	4507372	6903	NP_003183.1	TBCC	NM_003192.1	Chr.6 42820505-42820554 (-)	CFC	cytoskeleton [goid 5856] [pmid 8706133] [evidence TAS]; microtubule [goid 5874] [pmid 8706133] [evidence TAS]; membrane [goid 16020] [evidence IEA]	post-chaperonin tubulin folding pathway [goid 7023] [pmid 8706133] [evidence TAS]; beta-tubulin folding [goid 7025] [pmid 8706133] [evidence TAS]; protein folding [goid 6457] [evidence IEA]	unfolded protein binding [goid 51082] [evidence IEA]; chaperone binding [goid 51087] [pmid 8706133] [evidence TAS]	RefSeq	NM_003192.1	1258	TTTCGTCATGCCTTTGAGACTGAGTCTTACTCCGTCCCCCAGCGTGGTGG	S	ILMN_25053	ILMN_1743352	3140131
FLJ10154	2810402	1.21726	3.91486	1240.97	28.1481	0	53	1510.58	40.7201	0	46	Homo sapiens hypothetical protein FLJ10154 (FLJ10154), mRNA.	48675816	55082	NP_060481.2	FLJ10154	NM_018011.2	Chr.13 105993861-105993910 (-)					RefSeq	NM_018011.2	3774	CCCAGGGTATTACTGGACCTATGTGGTGTATTGTTAAACCAGTGTCCTTG	S	ILMN_6795	ILMN_1788468	2810402
DUSP2	6180044	1.2171	3.18096	93.955	2.98172	0	46	114.353	3.43065	0	41	Homo sapiens dual specificity phosphatase 2 (DUSP2), mRNA.	12707563	1844	NP_004409.1	DUSP2	NM_004418.2	Chr.2 96172830-96172879 (-)	PAC1; PAC-1	nucleus [goid 5634] [pmid 8107850] [evidence TAS]	protein amino acid dephosphorylation [goid 6470] [pmid 8107850] [evidence TAS]; inactivation of MAPK activity [goid 188] [pmid 8107850] [evidence TAS]	protein tyrosine/threonine phosphatase activity [goid 8330] [pmid 8107850] [evidence TAS]; hydrolase activity [goid 16787] [evidence IEA]; protein tyrosine phosphatase activity [goid 4725] [pmid 7681221] [evidence TAS]; MAP kinase phosphatase activity [goid 17017] [evidence IEA]	RefSeq	NM_004418.2	1440	AAGCCCTGTGTTCCTGGGGAAGCTGGGGACTTGGGAAGTGATGGGTGTGT	S	ILMN_21154	ILMN_1712959	6180044
WWC1	780068	1.21674	3.05908	108.201	3.07442	0	61	131.653	4.5917	0	47	Homo sapiens WW, C2 and coiled-coil domain containing 1 (WWC1), mRNA.	29789057	23286	NP_056053.1	WWC1	NM_015238.1	Chr.5 167829134-167829183 (+)	KIBRA; KIAA0869				RefSeq	NM_015238.1	3942	CTTCTTGAGCTGTGACGTGTTTTTATGTGGCTGCCCAACGTGGAGCGGGC	S	ILMN_28835	ILMN_1658619	780068
SPAG16	5080674	1.21659	2.60206	97.4643	3.20502	0	43	118.574	4.90754	0	38	Homo sapiens sperm associated antigen 16 (SPAG16), transcript variant 2, mRNA.	70887779	79582	NP_001020607.1	SPAG16	NM_001025436.1	Chr.2 213890208-213890257 (+)	PF20; WDR29; FLJ22724; FLJ37717; MGC87036; DKFZp666P1710	flagellum [goid 19861] [evidence IEA]			RefSeq	NM_001025436.1	511	GAGTGACTGAACTTAGAACTGTTGGGAATGTTCCAGATGTCTACACCCAG	A	ILMN_15880	ILMN_1768732	5080674
RABGEF1	6380593	1.21604	3.44868	1252.69	34.1518	0	35	1523.32	44.3222	0	34	Homo sapiens RAB guanine nucleotide exchange factor (GEF) 1 (RABGEF1), mRNA.	7657495	27342	NP_055319.1	RABGEF1	NM_014504.1	Chr.7 65913362-65913411 (+)	RABEX5; rabex-5		endocytosis [goid 6897] [evidence IEA]; protein transport [goid 15031] [evidence IEA]	metal ion binding [goid 46872] [evidence IEA]; zinc ion binding [goid 8270] [evidence IEA]; protein binding [goid 5515] [pmid 16189514] [evidence IPI]; DNA binding [goid 3677] [evidence IEA]	RefSeq	NM_014504.1	3209	GTTCACTGAGTCAGCTGGTTCCCAAGCTCGCACAGAAGGTGATAAGTTAC	S	ILMN_4118	ILMN_1760884	6380593
WDR35	1440343	1.216	3.5316	132.257	3.80808	0	35	160.825	4.28115	0	42	Homo sapiens WD repeat domain 35 (WDR35), transcript variant 1, mRNA.	55743160	57539	NP_001006658.1	WDR35	NM_001006657.1	Chr.2 19974351-19974400 (-)	KIAA1336; MGC33196			binding [goid 5488] [evidence IEA]	RefSeq	NM_001006657.1	6053	CTTTTGGAGGCTTCTCATTTCCCCCTAATTCTGTGCTGCCTGAGCCCTAG	A	ILMN_8910	ILMN_1789879	1440343
SERBP1	2690546	1.21585	4.09557	710.314	13.9938	0	48	863.636	23.4423	0	55	Homo sapiens SERPINE1 mRNA binding protein 1 (SERBP1), transcript variant 2, mRNA.	66346680	26135	NP_001018078.1	SERBP1	NM_001018068.1	Chr.1 67646605-67646654 (-)	CGI-55; CHD3IP; HABP4L; PAIRBP1; FLJ90489; PAI-RBP1; DKFZp564M2423	nucleus [goid 5634] [evidence IEA]	regulation of mRNA stability [goid 43488] [pmid 11001948] [evidence NAS]	RNA binding [goid 3723] [evidence IEA]; protein binding [goid 5515] [pmid 12505151] [evidence IPI]; mRNA 3'-UTR binding [goid 3730] [pmid 11001948] [evidence IDA]	RefSeq	NM_001018068.1	6172	GTTCCTTTTGCTGCCCATTTGGGAGTATGTGGCAATTCCTAGTGCTCTTG	A	ILMN_17444	ILMN_1773968	2690546
FADS1	2480176	1.21571	3.70445	1652.97	37.9762	0	34	2009.54	58.2774	0	43	Homo sapiens fatty acid desaturase 1 (FADS1), mRNA.	14141179	3992	NP_037534.2	FADS1	NM_013402.3	Chr.11 61323986-61324035 (-)	D5D; TU12; FADS6; FADSD5; LLCDL1; FLJ90273; BC269730_2	membrane fraction [goid 5624] [pmid 10601301] [evidence NAS]; microsome [goid 5792] [pmid 10601301] [evidence NAS]; integral to membrane [goid 16021] [pmid 10601301] [evidence NAS]; membrane [goid 16020] [evidence IEA]	fatty acid desaturation [goid 6636] [pmid 10601301] [evidence IDA]; phospholipid biosynthesis [goid 8654] [pmid 10601301] [evidence TAS]; icosanoid biosynthesis [goid 46456] [pmid 10601301] [evidence TAS]; cell-cell signaling [goid 7267] [pmid 10601301] [evidence NAS]; regulation of cell differentiation [goid 45595] [pmid 10601301] [evidence NAS]; regulation of transcription [goid 45449] [pmid 10…	metal ion binding [goid 46872] [evidence IEA]; oxidoreductase activity, acting on paired donors, with oxidation of a pair of donors resulting in the reduction of molecular oxygen to two molecules of water [goid 16717] [evidence IEA]; iron ion binding [goid 5506] [evidence IEA]; heme binding [goid 20037] [evidence IEA]; oxidoreductase activity [goid 16491] [pmid 10601301] [evidence IDA]	RefSeq	NM_013402.3	3838	GAACCACTGTGGCCTTCTCAGCCTACAGCAGTGTGGTCTCTTACATGGCC	S	ILMN_18738	ILMN_1670134	2480176
NCOA6	2630215	1.21567	3.04593	534.957	18.5989	0	26	650.33	19.2787	0	48	Homo sapiens nuclear receptor coactivator 6 (NCOA6), mRNA.	32307127	23054	NP_054790.2	NCOA6	NM_014071.2	Chr.20 32766585-32766634 (-)	NRC; AIB3; ASC2; PRIP; TRBP; RAP250; KIAA0181	transcription factor complex [goid 5667] [pmid 11443112] [evidence TAS]; nucleus [goid 5634] [pmid 11443112] [evidence IDA]	response to hormone stimulus [goid 9725] [pmid 11443112] [evidence TAS]; brain development [goid 7420] [evidence ISS]; glucocorticoid receptor signaling pathway [goid 42921] [pmid 11443112] [evidence NAS]; myeloid cell differentiation [goid 30099] [pmid 11302752] [evidence IDA]; DNA recombination [goid 6310] [pmid 11443112] [evidence NAS]; regulation of transcription, DNA-dependent [goid 6355] [e…	ligand-dependent nuclear receptor transcription coactivator activity [goid 30374] [pmid 11443112] [evidence IPI]; thyroid hormone receptor binding [goid 46966] [pmid 11443112] [evidence IDA]; estrogen receptor binding [goid 30331] [pmid 11443112] [evidence TAS]; retinoid X receptor binding [goid 46965] [pmid 11443112] [evidence TAS]; protein binding [goid 5515] [pmid 11443112] [evidence IPI]; chr…	RefSeq	NM_014071.2	6666	GCAATGGGGAAAGCAGGACTGTTGAGCCCTTTTGGTGTTGCGAGTTGAAG	S	ILMN_20599	ILMN_1695797	2630215
OVGP1	5690131	1.21557	3.25865	98.4184	2.734	0	36	119.635	3.77679	0	34	Homo sapiens oviductal glycoprotein 1, 120kDa (mucin 9, oviductin) (OVGP1), mRNA.	58386719	5016	NP_002548.3	OVGP1	NM_002557.3	Chr.1 111758494-111758543 (-)	EGP; OGP; MUC9; CHIT5	extracellular space [goid 5615] [evidence NR ]	chitin catabolism [goid 6032] [evidence IEA]; pregnancy [goid 7565] [pmid 9341614] [evidence TAS]; fertilization (sensu Metazoa) [goid 7338] [evidence IEA]; carbohydrate metabolism [goid 5975] [evidence IEA]	chitinase activity [goid 4568] [evidence IEA]	RefSeq	NM_002557.3	2158	CTTCTCATCCCGGGGCAAAGCAGGCATCAAAACCAGAATAGGCCAATCTC	S	ILMN_7829	ILMN_1734542	5690131
WDR68	1990327	1.21552	3.05249	334.005	10.5976	0	39	405.991	12.9852	0	34	Homo sapiens WD repeat domain 68 (WDR68), transcript variant 1, mRNA.	51242961	10238	NP_005819.2	WDR68	NM_005828.2	Chr.17 59025026-59025075 (+)	AN11; HAN11	cytoplasm [goid 5737] [pmid 9192870] [evidence TAS]		protein binding [goid 5515] [pmid 14593110] [evidence IPI]	RefSeq	NM_005828.2	6006	TAGGTTTTGTGGCATCCACGGTCAGGTGTAGAGGAAGCTGCCCCTTGCAG	I	ILMN_17716	ILMN_1682264	1990327
PFN2	7160753	1.21522	3.68711	575.02	14.5608	0	55	698.773	19.003	0	46	Homo sapiens profilin 2 (PFN2), transcript variant 1, mRNA.	62422564	5217	NP_444252.1	PFN2	NM_053024.2	Chr.3 151165925-151165974 (-)	PFL; D3S1319E	actin cytoskeleton [goid 15629] [evidence NAS]	cytoskeleton organization and biogenesis [goid 7010] [evidence IEA]; regulation of actin polymerization and/or depolymerization [goid 8064] [evidence NAS]; actin cytoskeleton organization and biogenesis [goid 30036] [evidence IEA]	actin binding [goid 3779] [evidence NAS]; phosphatidylinositol-4,5-bisphosphate binding [goid 5546] [evidence NAS]; protein binding [goid 5515] [pmid 16169070] [evidence IPI]	RefSeq	NM_053024.2	1667	GCACTTCCTCCCATGACCTTACAGTAACCATACTGATTGAATCCCCAGGG	A	ILMN_1531	ILMN_1728258	7160753
RGS19	290386	1.21518	2.88243	100.134	2.78189	0	36	121.681	4.6934	0	44	Homo sapiens regulator of G-protein signalling 19 (RGS19), mRNA.	5031704	10287	NP_005864.1	RGS19	NM_005873.1	Chr.20 62175237-62175286 (-)	GAIP; RGSGAIP	Golgi apparatus [goid 5794] [pmid 9571244] [evidence TAS]; heterotrimeric G-protein complex [goid 5834] [pmid 8524874] [evidence TAS]; membrane fraction [goid 5624] [pmid 9571244] [evidence TAS]; membrane [goid 16020] [evidence IEA]	G-protein coupled receptor protein signaling pathway [goid 7186] [pmid 8524874] [evidence TAS]; small GTPase mediated signal transduction [goid 7264] [pmid 9571244] [evidence TAS]; negative regulation of signal transduction [goid 9968] [evidence IEA]; autophagy [goid 6914] [evidence IEA]	signal transducer activity [goid 4871] [evidence IEA]; protein binding [goid 5515] [pmid 9770488] [evidence IPI]; GTPase activator activity [goid 5096] [evidence NR ]	RefSeq	NM_005873.1	1311	CCCAGACAAGCCTTTGGTGGGGAACAGAACCTCCGCATCGTGTAGTTTTG	S	ILMN_137691	ILMN_1677085	290386
NT5E	4070600	1.2151	2.92716	819.525	26.7717	0	36	995.806	33.4508	0	45	Homo sapiens 5'-nucleotidase, ecto (CD73) (NT5E), mRNA.	4505466	4907	NP_002517.1	NT5E	NM_002526.1	Chr.6 86261733-86261782 (+)	NT; eN; NT5; NTE; eNT; CD73; E5NT	membrane fraction [goid 5624] [pmid 2129526] [evidence TAS]; membrane [goid 16020] [evidence IEA]	nucleotide catabolism [goid 9166] [evidence IEA]; DNA metabolism [goid 6259] [pmid 2129526] [evidence TAS]	metal ion binding [goid 46872] [evidence IEA]; nucleotide binding [goid 166] [evidence IEA]; hydrolase activity, acting on ester bonds [goid 16788] [evidence IEA]; zinc ion binding [goid 8270] [evidence IEA]; 5'-nucleotidase activity [goid 8253] [pmid 2129526] [evidence TAS]	RefSeq	NM_002526.1	3066	GCCCAAAGAACAAATACTTAACGTGGGAGTGGAACCACATGAGCCTGCTC	S	ILMN_28610	ILMN_1697220	4070600
LSM1	3890600	1.21508	3.13031	165.933	4.79303	0	51	201.622	6.60797	0	38	Homo sapiens LSM1 homolog, U6 small nuclear RNA associated (S. cerevisiae) (LSM1), mRNA.	7657312	27257	NP_055277.1	LSM1	NM_014462.1	Chr.8 38140397-38140446 (-)	CASM; YJL124C	small nucleolar ribonucleoprotein complex [goid 5732] [evidence IEA]; nucleus [goid 5634] [pmid 10369684] [evidence TAS]	nuclear mRNA splicing, via spliceosome [goid 398] [evidence IEA]; RNA splicing [goid 8380] [pmid 10369684] [evidence TAS]	RNA splicing factor activity, transesterification mechanism [goid 31202] [pmid 10369684] [evidence TAS]; protein binding [goid 5515] [pmid 15231747] [evidence IPI]	RefSeq	NM_014462.1	488	GGTGGAACAGCAGACCAAGCTGGAAGCAGAGAAGTTGAAAGTGCAGGCCC	S	ILMN_22945	ILMN_1738956	3890600
UBN1	7000747	1.21507	3.45198	730.731	24.9365	0	37	887.888	20.5901	0	38	Homo sapiens ubinuclein 1 (UBN1), mRNA.	40255309	29855	NP_058632.1	UBN1	NM_016936.2	Chr.16 4872214-4872263 (+)	VT; VT4	nucleus [goid 5634] [evidence IEA]			RefSeq	NM_016936.2	6188	TCTGAGCACTTACCGGGCGTGACCGTTTCTTAGGTGTGAGAGGGGCTGTG	S	ILMN_15680	ILMN_1781131	7000747
MRFAP1L1	6020332	1.21488	3.23	681.831	21.4754	0	36	828.347	23.8852	0	34	Homo sapiens Morf4 family associated protein 1-like 1 (MRFAP1L1), transcript variant 1, mRNA.	31559785	114932	NP_689514.1	MRFAP1L1	NM_152301.3	Chr.4 6760471-6760520 (-)	PP784; MGC9651			structural constituent of ribosome [goid 3735] [evidence IEA]	RefSeq	NM_152301.3	1935	TCAGGGCCTGGAAAGTCTCTTCCAGTTCATCAGGGTAGTAGACCTGTCAG	A	ILMN_2298	ILMN_1689774	6020332
BXDC5	1940431	1.21478	3.06009	147.032	4.25268	0	42	178.613	6.06736	0	47	Homo sapiens brix domain containing 5 (BXDC5), mRNA.	38569467	80135	NP_079341.1	BXDC5	NM_025065.5	Chr.1 84734618-84734641:84735700-84735725 (+)	RPF1; FLJ12475; DKFZp761G0415; DKFZp761M0215; RP11-118B23.1	nucleolus [goid 5730] [pmid 12429849] [evidence IDA]	rRNA processing [goid 6364] [evidence IEA]	rRNA binding [goid 19843] [evidence IEA]	RefSeq	NM_025065.5	992	GGAGAGTATGAATGGGTCCATAAGCCCCGGGAAATGGATACAAGTAGAAG	S	ILMN_29951	ILMN_1655734	1940431
TPM1	3840709	1.21473	2.8324	60.4216	2.01414	0.744589	43	73.3959	2.56656	0.0887919	48	Homo sapiens tropomyosin 1 (alpha) (TPM1), transcript variant 6, mRNA.	63252903	7168	NP_001018008.1	TPM1	NM_001018008.1	Chr.15 61149216-61149265 (+)	TMSA; HTM-alpha; TPM1-alpha; TPM1-kappa	cytoskeleton [goid 5856] [pmid 16130169] [evidence TAS]; muscle thin filament tropomyosin [goid 5862] [pmid 8205619] [evidence TAS]	negative regulation of Ras protein signal transduction [goid 46580] [evidence IEA]; regulation of heart contraction rate [goid 8016] [pmid 8205619] [evidence TAS]; regulation of muscle contraction [goid 6937] [pmid 3336363] [evidence TAS]; cell motility [goid 6928] [pmid 16130169] [evidence TAS]	actin binding [goid 3779] [evidence IEA]; Ras GTPase activator activity [goid 5099] [evidence IEA]; structural constituent of muscle [goid 8307] [pmid 8205619] [evidence TAS]; structural constituent of cytoskeleton [goid 5200] [evidence IEA]	RefSeq	NM_001018008.1	898	GGGCTGAATTCTAGGCGTGGAGCCCATGTGCAGAAAATCTAAGACTGTCC	I	ILMN_8958	ILMN_1715787	3840709
SERINC3	6900605	1.21445	2.92554	97.1735	3.23328	0	38	118.013	3.88986	0	42	Homo sapiens serine incorporator 3 (SERINC3), transcript variant 1, mRNA.	39812087	10955	NP_006802.1	SERINC3	NM_006811.2	Chr.20 42561315-42561364 (-)	TDE; TDE1; AIGP1; TMS-1; DIFF33; SBBI99	membrane [goid 16020] [evidence IEA]; integral to membrane [goid 16021] [pmid 10559794] [evidence TAS]			RefSeq	NM_006811.2	2542	CTCTAGGTAAGACACTTGGTAGATGAGAGACGGAAGGCATTGTCAAGAAC	I	ILMN_10490	ILMN_1713752	6900605
CRI2	6840471	1.2142	3.2173	259.027	7.97514	0	44	314.509	9.26994	0	42	Homo sapiens CREBBP/EP300 inhibitor 2 (CRI2), mRNA.	63175651	163126	NP_694964.3	CRI2	NM_153232.3	Chr.19 44721946-44721995 (-)	EID2; EID-2; MGC20452	intracellular [goid 5622] [pmid 14612439] [evidence IC ]	SMAD protein heteromerization [goid 7183] [pmid 14612439] [evidence IDA]; proteolysis and peptidolysis [goid 6508] [evidence IEA]; negative regulation of transforming growth factor beta receptor signaling pathway [goid 30512] [pmid 14612439] [evidence IDA]; transforming growth factor beta receptor complex assembly [goid 7181] [pmid 14612439] [evidence IDA]; regulation of cell proliferation [goid …	carboxypeptidase A activity [goid 4182] [evidence IEA]; SMAD binding [goid 46332] [pmid 14612439] [evidence IDA]	RefSeq	NM_153232.3	683	GGAAGCAGCGTTTGATGCCGAATATCAGCGAAATCCTCACAGGGTGGACC	S	ILMN_749	ILMN_1704472	6840471
CD63	1430133	1.21384	2.04821	1354.58	61.2419	0	32	1644.25	80.1823	0	33	Homo sapiens CD63 antigen (melanoma 1 antigen) (CD63), mRNA.	34328936	967	NP_001771.1	CD63	NM_001780.3	Chr.12 54405900-54405947:54406172-54406173 (-)	MLA1; ME491; LAMP-3; OMA81H; TSPAN30	integral to membrane [goid 16021] [evidence IEA]; integral to plasma membrane [goid 5887] [pmid 1993697] [evidence TAS]; lysosomal membrane [goid 5765] [pmid 1993697] [evidence TAS]; plasma membrane [goid 5886] [pmid 9602068] [evidence TAS]			RefSeq	NM_001780.3	649	GGAGGGCTGTGTGGAGAAGATTGGGGGCTGGCTGAGGAAAAATGTGCTGG	S	ILMN_15266	ILMN_1753468	1430133
LOC283932	6020703	1.21384	2.71352	83.5089	2.77669	0	46	101.366	3.80419	0	34	Homo sapiens hypothetical protein LOC283932 (LOC283932), mRNA.	58331249	283932	NP_787097.1	LOC283932	NM_175901.3	Chr.16 30838591-30838640 (-)	MGC125469				RefSeq	NM_175901.3	3451	GTGGTACCGCCAAAATTCAAACCCCAGACTCCCGAACTCATGCTCAGAAC	S	ILMN_1857	ILMN_1710954	6020703
DIP	270349	1.21331	2.63979	148.966	5.35025	0	35	180.742	6.68694	0	36	Homo sapiens death-inducing-protein (DIP), mRNA.	67782363	23151	NP_055939.1	DIP	NM_015124.2	Chr.22 45454022-45454071 (+)	KIAA0767; MGC90497; dA59H18.1; dJ439F8.1	ribulose bisphosphate carboxylase complex (sensu Magnoliophyta) [goid 9573] [evidence IEA]	carbon utilization by fixation of carbon dioxide [goid 15977] [evidence IEA]	ribulose-bisphosphate carboxylase activity [goid 16984] [evidence IEA]	RefSeq	NM_015124.2	3986	ATCGGCACGGGCTCTGGGCTCCCCGTGGAGAGAAGCTGTAGTTTTTACCA	S	ILMN_12136	ILMN_1723706	270349
RAB33A	6960669	1.21329	3.65864	337.367	10.9171	0	37	409.324	8.75062	0	52	Homo sapiens RAB33A, member RAS oncogene family (RAB33A), mRNA.	34485717	9363	NP_004785.1	RAB33A	NM_004794.2	Chr.X 129146158-129146207 (+)	RabS10; MGC1488		intracellular protein transport [goid 6886] [evidence IEA]; small GTPase mediated signal transduction [goid 7264] [evidence IEA]	nucleotide binding [goid 166] [evidence IEA]; GTPase activity [goid 3924] [pmid 7688322] [evidence TAS]; GTP binding [goid 5525] [evidence IEA]	RefSeq	NM_004794.2	741	CCAGGTGCCCTCCAACTTAGCCCTGAAATTTGCTGATGCCCACAACATGC	S	ILMN_2535	ILMN_1724708	6960669
KIT	2350441	1.2131	2.62165	102.03	4.64257	0	32	123.773	3.65111	0	43	Homo sapiens v-kit Hardy-Zuckerman 4 feline sarcoma viral oncogene homolog (KIT), mRNA.	4557694	3815	NP_000213.1	KIT	NM_000222.1	Chr.4 55301107-55301156 (+)	PBT; SCFR; C-Kit; CD117	integral to membrane [goid 16021] [evidence IEA]; membrane [goid 16020] [evidence IEA]	signal transduction [goid 7165] [pmid 9990072] [evidence TAS]; transmembrane receptor protein tyrosine kinase signaling pathway [goid 7169] [evidence IEA]; protein amino acid dephosphorylation [goid 6470] [evidence NR ]; protein amino acid phosphorylation [goid 6468] [evidence IEA]	nucleotide binding [goid 166] [evidence IEA]; receptor activity [goid 4872] [evidence IEA]; receptor signaling protein tyrosine kinase activity [goid 4716] [pmid 9438854] [evidence TAS]; transferase activity [goid 16740] [evidence IEA]; ATP binding [goid 5524] [evidence IEA]; vascular endothelial growth factor receptor activity [goid 5021] [evidence IEA]	RefSeq	NM_000222.1	4579	GCCGTTATCTGGAAGTAACCATTTGCACTGGAGTTCTATGCTCTCGCACC	S	ILMN_8258	ILMN_1790160	2350441
LSG1	4560184	1.21309	2.80316	125.194	4.33015	0	31	151.871	5.1866	0	43	Homo sapiens large subunit GTPase 1 homolog (S. cerevisiae) (LSG1), mRNA.	14149719	55341	NP_060855.1	LSG1	NM_018385.1	Chr.3 195843083-195843132 (-)	FLJ11301			GTP binding [goid 5525] [evidence IEA]	RefSeq	NM_018385.1	2950	GTGTCCTCACCGAGTCTCATGTTGAAATGTAAGCCCCCTGGTGGGAGGCG	S	ILMN_6416	ILMN_1705746	4560184
KRT18	2570669	1.213	2.45699	79.3239	2.54908	0.021645	27	96.2201	4.32774	0	30	Homo sapiens keratin 18 (KRT18), transcript variant 2, mRNA.	40354194	3875	NP_954657.1	KRT18	NM_199187.1	Chr.12 51631675-51631696:51631782-51631809 (+)	K18; CYK18	intermediate filament [goid 5882] [pmid 2434380] [evidence TAS]	morphogenesis [goid 9653] [pmid 2434380] [evidence TAS]	structural constituent of cytoskeleton [goid 5200] [evidence NR ]	RefSeq	NM_199187.1	870	AGACAAGTACTGGTCTCAGCAGATTGAGGAGAGCACCACAGTGGTCACCA	A	ILMN_22651	ILMN_1694778	2570669
BPNT1	4070292	1.2126	2.79386	99.6416	2.88815	0	50	120.825	4.69397	0	42	Homo sapiens 3'(2'), 5'-bisphosphate nucleotidase 1 (BPNT1), mRNA.	40353765	10380	NP_006076.3	BPNT1	NM_006085.3	Chr.1 218298840-218298889 (-)	PIP		nucleobase, nucleoside, nucleotide and nucleic acid metabolism [goid 6139] [pmid 10224133] [evidence TAS]; neurogenesis [goid 7399] [pmid 10224133] [evidence TAS]	magnesium ion binding [goid 287] [evidence IEA]; inositol or phosphatidylinositol phosphatase activity [goid 4437] [evidence IEA]; 3'(2'),5'-bisphosphate nucleotidase activity [goid 8441] [pmid 10224133] [evidence TAS]; hydrolase activity [goid 16787] [evidence IEA]	RefSeq	NM_006085.3	1011	GGAGTCCTGGCCACACTGAGGAATTATGACTACTATGCAAGCCGAGTTCC	S	ILMN_29250	ILMN_1712718	4070292
KIAA1542	290575	1.21244	3.30861	727.97	19.7514	0	46	882.62	26.9901	0	38	Homo sapiens CTD-binding SR-like protein rA9 (KIAA1542), mRNA.	55741656	57661	NP_065952.1	KIAA1542	NM_020901.1	Chr.11 601931-601980 (+)		ubiquitin ligase complex [goid 151] [evidence IEA]	regulation of transcription, DNA-dependent [goid 6355] [evidence IEA]; protein ubiquitination [goid 16567] [evidence IEA]	ubiquitin-protein ligase activity [goid 4842] [evidence IEA]; zinc ion binding [goid 8270] [evidence IEA]; DNA binding [goid 3677] [evidence IEA]	RefSeq	NM_020901.1	5232	TCGGGTTCCTGCGCTGACACCTGGTCTGTGCACCTGTGTTGCTCACAGTT	S	ILMN_22314	ILMN_1715032	290575
SPAG7	2060468	1.21226	3.5684	306.509	7.64592	0	47	371.57	10.5864	0	44	Homo sapiens sperm associated antigen 7 (SPAG7), mRNA.	4757715	9552	NP_004881.1	SPAG7	NM_004890.1	Chr.17 4803439-4803488 (-)	ACRP; FSA-1; MGC20134	nucleus [goid 5634] [evidence IEA]		nucleic acid binding [goid 3676] [evidence IEA]; protein binding [goid 5515] [pmid 14667819] [evidence IPI]	RefSeq	NM_004890.1	756	CTGCTATTAGAGCCCATCCTGGAGCCCCACCTCTGAACCACCTCCTACCA	S	ILMN_29563	ILMN_1684446	2060468
SUPT16H	730471	1.21215	3.64781	997.734	21.5886	0	64	1209.41	36.4387	0	43	Homo sapiens suppressor of Ty 16 homolog (S. cerevisiae) (SUPT16H), mRNA.	19924176	11198	NP_009123.1	SUPT16H	NM_007192.2	Chr.14 20889760-20889809 (-)	FACT; CDC68; FACTP140; FLJ10857; FLJ14010; SPT16/CDC68		proteolysis and peptidolysis [goid 6508] [evidence IEA]; transcription from RNA polymerase II promoter [goid 6366] [pmid 10421373] [evidence TAS]; nucleosome disassembly [goid 6337] [pmid 10421373] [evidence TAS]	metalloexopeptidase activity [goid 8235] [evidence IEA]; positive transcription elongation factor activity [goid 8159] [pmid 10421373] [evidence TAS]; hydrolase activity [goid 16787] [evidence IEA]; translation elongation factor activity [goid 3746] [evidence IEA]	RefSeq	NM_007192.2	4345	GGAAGGGAGGCCATATCTACAACACAGCCTCTCGGCACTGCTGCTCCTTA	S	ILMN_19515	ILMN_1781516	730471
RPS15	5290475	1.2113	2.40981	111.917	4.54165	0	33	135.565	5.27159	0	21	Homo sapiens ribosomal protein S15 (RPS15), mRNA.	71284430	6209	NP_001009.1	RPS15	NM_001018.3	Chr.19 1389366-1389415 (+)	RIG	small ribosomal subunit [goid 15935] [evidence IEA]	protein biosynthesis [goid 6412] [evidence IEA]	structural constituent of ribosome [goid 3735] [evidence IEA]; protein binding [goid 5515] [pmid 15231747] [evidence IPI]	RefSeq	NM_001018.3	4	AGTCTCGCGATAACTGCGCAGGCGCGGACCAAAGCGATCTCTTCTGAGGA	S	ILMN_4289	ILMN_1691807	5290475
ZCCHC3	5550470	1.21113	3.1054	130.569	3.81805	0	40	158.137	5.0592	0	49	Homo sapiens zinc finger, CCHC domain containing 3 (ZCCHC3), mRNA.	55769555	85364	NP_149080.2	ZCCHC3	NM_033089.6	Chr.20 228547-228596 (+)	C20orf99; MGC104290			metal ion binding [goid 46872] [evidence IEA]; nucleic acid binding [goid 3676] [evidence IEA]; zinc ion binding [goid 8270] [evidence IEA]	RefSeq	NM_033089.6	2344	GGTCCTTTGGAGGCCCTACCCCTTCCCCATTCATTGCCACCAGTGAGAAA	S	ILMN_28604	ILMN_1786852	5550470
THRAP3	3310520	1.21101	1.75534	89.0325	4.15587	0	33	107.819	6.54677	0	29	Homo sapiens thyroid hormone receptor associated protein 3 (THRAP3), mRNA.	52856402	9967	NP_005110.1	THRAP3	NM_005119.2	Chr.1 36542397-36542446 (+)	TRAP150	mediator complex [goid 119] [pmid 10198638] [evidence IDA]; nucleus [goid 5634] [pmid 10235267] [evidence IDA]	regulation of transcription, DNA-dependent [goid 6355] [evidence IEA]; androgen receptor signaling pathway [goid 30521] [pmid 12218053] [evidence IDA]; transcription initiation from RNA polymerase II promoter [goid 6367] [pmid 12218053] [evidence IDA]; transcription [goid 6350] [evidence IEA]; positive regulation of transcription from RNA polymerase II promoter [goid 45944] [pmid 12037571] [evide…	thyroid hormone receptor binding [goid 46966] [pmid 10198638] [evidence IDA]; nucleotide binding [goid 166] [evidence IEA]; receptor activity [goid 4872] [pmid 12218053] [evidence IDA]; ligand-dependent nuclear receptor transcription coactivator activity [goid 30374] [pmid 10235266] [evidence NAS]; RNA polymerase II transcription mediator activity [goid 16455] [pmid 10198638] [evidence IDA]; ATP …	RefSeq	NM_005119.2	3254	GGCCCAGGGGTCAGGCCCAGCTTTTGAGCAGAATACAACGCATTGGGCTT	S	ILMN_5104	ILMN_1671028	3310520
PRR6	2750431	1.21094	3.26453	168.562	4.77616	0	43	204.119	6.1158	0	54	Homo sapiens proline rich 6 (PRR6), mRNA.	56118233	201161	NP_859067.2	PRR6	NM_181716.2	Chr.17 16186760-16186809 (-)	p30; 3110013H01Rik		metabolism [goid 8152] [evidence IEA]	carbon-sulfur lyase activity [goid 16846] [evidence IEA]	RefSeq	NM_181716.2	927	CAACTTTGCTCTCCCTGCCGTGCCTCGGTGGTGCTCCTGAATGTGGCTGA	S	ILMN_24427	ILMN_1729142	2750431
ERN2	1440440	1.2109	3.10624	59.9394	1.73685	0.776335	39	72.5804	2.33269	0.107715	43	Homo sapiens endoplasmic reticulum to nucleus signalling 2 (ERN2), mRNA.	51921282	10595	NP_150296.2	ERN2	NM_033266.2	Chr.16 23609234-23609283 (-)	IRE1b	endoplasmic reticulum [goid 5783] [evidence IEA]; integral to membrane [goid 16021] [evidence IEA]	induction of apoptosis [goid 6917] [pmid 11175748] [evidence IMP]; electron transport [goid 6118] [evidence IEA]; regulation of transcription, DNA-dependent [goid 6355] [evidence IEA]; transcription [goid 6350] [evidence IEA]; rRNA catabolism [goid 16075] [pmid 11175748] [evidence IDA]; apoptosis [goid 6915] [evidence IEA]; mRNA processing [goid 6397] [evidence IEA]; protein amino acid phosphoryl…	nucleotide binding [goid 166] [evidence IEA]; magnesium ion binding [goid 287] [pmid 11175748] [evidence IDA]; protein serine/threonine kinase activity [goid 4674] [pmid 11175748] [evidence IDA]; ATP binding [goid 5524] [pmid 11175748] [evidence IDA]; hydrolase activity [goid 16787] [evidence IEA]; transferase activity [goid 16740] [evidence IEA]; endonuclease activity [goid 4519] [pmid 11175748]…	RefSeq	NM_033266.2	3463	ACAAGACTGGCAGAGGCTGGGCAGCCTGGGGCTGATGAAGCAGAGATGTT	S	ILMN_2550	ILMN_1678899	1440440
SLC33A1	4670148	1.21071	3.03178	104.714	3.18723	0	28	126.778	4.09038	0	44	Homo sapiens solute carrier family 33 (acetyl-CoA transporter), member 1 (SLC33A1), mRNA.	6042194	9197	NP_004724.1	SLC33A1	NM_004733.2	Chr.3 157028371-157028420 (-)	AT1; AT-1; ACATN	endoplasmic reticulum membrane [goid 5789] [pmid 9096318] [evidence TAS]; membrane fraction [goid 5624] [pmid 9096318] [evidence TAS]; integral to plasma membrane [goid 5887] [pmid 9096318] [evidence TAS]	transport [goid 6810] [pmid 9096318] [evidence TAS]	acetyl-CoA transporter activity [goid 8521] [pmid 9096318] [evidence TAS]	RefSeq	NM_004733.2	2303	CTGACCAAAGCATGTTTTAAGCTGCAATGCAGTAGTCACGGGTGGTAACC	S	ILMN_18559	ILMN_1702683	4670148
E4F1	460326	1.21068	4.31979	277.641	6.90239	0	47	336.135	6.63833	0	53	Homo sapiens E4F transcription factor 1 (E4F1), mRNA.	69885083	1877	NP_004415.2	E4F1	NM_004424.3	Chr.16 2225650-2225699 (+)	E4F; MGC99614	nucleus [goid 5634] [evidence IEA]	cell proliferation [goid 8283] [pmid 10869426] [evidence TAS]	metal ion binding [goid 46872] [evidence IEA]; transcription corepressor activity [goid 3714] [pmid 10869426] [evidence TAS]; nucleic acid binding [goid 3676] [evidence IEA]; zinc ion binding [goid 8270] [evidence IEA]; transcription coactivator activity [goid 3713] [pmid 9121437] [evidence TAS]; transcription factor activity [goid 3700] [pmid 10869426] [evidence TAS]	RefSeq	NM_004424.3	2479	CTGGTAGAGAAGATGGCACAGGATGGAGGCGCCCCAAGACGGACAGTGTA	S	ILMN_23848	ILMN_1720287	460326
C20orf31	5050504	1.21055	3.22818	210.028	4.73056	0	50	254.251	8.96832	0	40	Homo sapiens chromosome 20 open reading frame 31 (C20orf31), mRNA.	8922666	55741	NP_060687.1	C20orf31	NM_018217.1	Chr.20 33167005-33167054 (-)	EDEM2; C20orf49; FLJ10783; bA4204.1	membrane [goid 16020] [evidence IEA]	carbohydrate metabolism [goid 5975] [evidence IEA]; protein amino acid N-linked glycosylation [goid 6487] [evidence IEA]	calcium ion binding [goid 5509] [evidence IEA]; mannosyl-oligosaccharide 1,2-alpha-mannosidase activity [goid 4571] [evidence IEA]; hydrolase activity, acting on glycosyl bonds [goid 16798] [evidence IEA]	RefSeq	NM_018217.1	1661	CCTCCAGCAAGGCCAGGAACACTCTTCTCACCAGAAAACCATGACCAGGC	S	ILMN_1647	ILMN_1711909	5050504
C14orf43	3170228	1.21051	3.90163	342.33	7.7875	0	51	414.392	10.6823	0	50	Homo sapiens chromosome 14 open reading frame 43 (C14orf43), mRNA.	44890061	91748	NP_919254.2	C14orf43	NM_194278.2	Chr.14 73251922-73251971 (-)	LSR68; FLJ00335; c14_5541; C14orf117	nucleus [goid 5634] [evidence IEA]	regulation of transcription [goid 45449] [evidence IEA]	DNA binding [goid 3677] [evidence IEA]	RefSeq	NM_194278.2	7697	TGAAGGCTTTGTTGGAGGGGACAGAGCACAGGAACAGCCTTGACAGTCTG	S	ILMN_22813	ILMN_1763091	3170228
CIP29	2570538	1.21048	3.10819	993.72	24.0038	0	41	1202.88	43.289	0	28	Homo sapiens cytokine induced protein 29 kDa (CIP29), mRNA.	32129198	84324	NP_149073.1	CIP29	NM_033082.1	Chr.12 54437444-54437493 (-)	HCC-1; HSPC316; MGC14726	nucleus [goid 5634] [pmid 11356193] [evidence NAS]	regulation of transcription, DNA-dependent [goid 6355] [evidence NAS]; regulation of translation [goid 6445] [evidence NAS]; transcription [goid 6350] [evidence IEA]	protein binding [goid 5515] [pmid 14667819] [evidence IPI]; DNA binding [goid 3677] [evidence IEA]	RefSeq	NM_033082.1	723	TGCCTAAATGCACAGTCATGTGCCTACGTCCTGCCTCGCAATGAGGGAGC	S	ILMN_23177	ILMN_1680967	2570538
CEP290	2750017	1.21042	2.7602	102.046	2.92566	0	47	123.519	4.85382	0	48	Homo sapiens centrosomal protein 290kDa (CEP290), mRNA.	51890222	80184	NP_079390.2	CEP290	NM_025114.2	Chr.12 86972251-86972300 (-)	3H11; 3H11Ag; FLJ13615; FLJ21979; KIAA0373	cell surface [goid 9986] [pmid 12493773] [evidence IEP]			RefSeq	NM_025114.2	7325	TCCTGAAGGTGCTGAGACAGAGCAAGGCCTTAAACGGGAGCTTCAAGTTC	S	ILMN_4007	ILMN_1679734	2750017
WRB	6420138	1.21014	2.60384	159.156	4.52681	0	49	192.601	8.31763	0	37	Homo sapiens tryptophan rich basic protein (WRB), mRNA.	21536427	7485	NP_004618.2	WRB	NM_004627.2	Chr.21 39690969-39691018 (+)	CHD5	nucleus [goid 5634] [pmid 9544840] [evidence TAS]			RefSeq	NM_004627.2	800	CCGTCCTCGATCTGTACGAAATGTGAAATGTTTAGGGACATCTCCATGCT	S	ILMN_12263	ILMN_1695092	6420138
ZNF282	5820386	1.21012	2.29647	147.847	4.77431	0	47	178.913	8.75348	0	29	Homo sapiens zinc finger protein 282 (ZNF282), mRNA.	31657108	8427	NP_003566.1	ZNF282	NM_003575.1	Chr.7 148553992-148554041 (+)	HUB1	nucleus [goid 5634] [evidence NAS]	regulation of transcription, DNA-dependent [goid 6355] [pmid 9396811] [evidence TAS]; transcription [goid 6350] [evidence IEA]	metal ion binding [goid 46872] [evidence IEA]; nucleic acid binding [goid 3676] [evidence IEA]; zinc ion binding [goid 8270] [pmid 9396811] [evidence NAS]; transcriptional repressor activity [goid 16564] [pmid 9396811] [evidence TAS]; DNA binding [goid 3677] [evidence IEA]	RefSeq	NM_003575.1	3464	TGTGTCAAAAATGACTTTCCCTGCCCTTGCCGTGGGTCCGGCGTTCCTCC	S	ILMN_3084	ILMN_1668185	5820386
HNRPDL	6100064	1.20998	3.75791	371.109	9.52956	0	49	449.035	11.2069	0	34	Homo sapiens heterogeneous nuclear ribonucleoprotein D-like (HNRPDL), transcript variant 2, mRNA.	14110406	9987	NP_112740.1	HNRPDL	NM_031372.1	Chr.4 83563712-83563761 (-)	HNRNP; JKTBP; JKTBP2; laAUF1	heterogeneous nuclear ribonucleoprotein complex [goid 30530] [pmid 9538234] [evidence TAS]	RNA processing [goid 6396] [pmid 9538234] [evidence TAS]	nucleotide binding [goid 166] [evidence IEA]; nucleic acid binding [goid 3676] [evidence IEA]; single-stranded DNA binding [goid 3697] [pmid 9538234] [evidence TAS]; double-stranded DNA binding [goid 3690] [pmid 9538234] [evidence TAS]; poly(A) binding [goid 8143] [pmid 9538234] [evidence TAS]	RefSeq	NM_031372.1	3030	CGGGTGATCTCACAAAACTGGTAAGTTTCTTATGCTCATGAGCCCTCCCT	A	ILMN_15196	ILMN_1691776	6100064
NNT	2640022	1.20995	3.74887	411.757	9.15878	0	61	498.204	13.9008	0	48	Homo sapiens nicotinamide nucleotide transhydrogenase (NNT), mRNA.	33695085	23530	NP_892022.1	NNT	NM_182977.1	Chr.5 43740717-43740766 (+)		mitochondrion [goid 5739] [evidence IEA]; integral to membrane [goid 16021] [evidence IEA]; mitochondrial electron transport chain [goid 5746] [evidence NR ]	electron transport [goid 6118] [evidence IEA]; proton transport [goid 15992] [evidence IEA]	NAD(P)+ transhydrogenase (AB-specific) activity [goid 8750] [evidence IEA]; electron transporter activity [goid 5489] [evidence NR ]; oxidoreductase activity [goid 16491] [evidence IEA]; NAD(P)+ transhydrogenase (B-specific) activity [goid 3957] [pmid 9524818] [evidence TAS]	RefSeq	NM_182977.1	3858	GAAACTTTTATGAACTTCTGAGCTGTCCCCTTGCAATTCAACCGCAGTTT	A	ILMN_9037	ILMN_1806634	2640022
ADD1	60707	1.20974	3.39329	2886.53	94.2952	0	35	3491.95	84.122	0	44	Homo sapiens adducin 1 (alpha) (ADD1), transcript variant 1, mRNA.	29826318	118	NP_001110.2	ADD1	NM_001119.3	Chr.4 2901505-2901554 (+)	ADDA; MGC3339; MGC44427	actin cytoskeleton [goid 15629] [evidence NR ]; membrane [goid 16020] [evidence IEA]		actin binding [goid 3779] [pmid 1840603] [evidence TAS]; calmodulin binding [goid 5516] [evidence IEA]; structural constituent of cytoskeleton [goid 5200] [evidence NR ]	RefSeq	NM_001119.3	3859	GGACACCGACTTGGGAGGACAGGTCCTGAATGTCCTTTCTCCAGTGTAAC	A	ILMN_18025	ILMN_1759252	60707
NAP1L3	6280220	1.20968	2.8314	80.9168	2.43799	0.011544	42	97.8833	3.55425	0	35	Homo sapiens nucleosome assembly protein 1-like 3 (NAP1L3), mRNA.	45359866	4675	NP_004529.2	NAP1L3	NM_004538.3	Chr.X 92812971-92813020 (-)	MB20; NPL3; MGC26312	chromatin assembly complex [goid 5678] [pmid 8976385] [evidence TAS]; nucleus [goid 5634] [evidence IEA]	nucleosome assembly [goid 6334] [pmid 8976385] [evidence TAS]		RefSeq	NM_004538.3	2244	CCAGCCCATAAGACTAAGGGTTTAAATCTGCTTGCACTAGCTGTGCCTTC	S	ILMN_18947	ILMN_1785406	6280220
USP8	270750	1.20945	2.67179	142.703	4.72036	0	37	172.592	6.4665	0	37	Homo sapiens ubiquitin specific peptidase 8 (USP8), mRNA.	41281375	9101	NP_005145.2	USP8	NM_005154.2	Chr.15 48578663-48578712 (+)	UBPY; HumORF8; KIAA0055		cell proliferation [goid 8283] [pmid 9628861] [evidence TAS]; ubiquitin-dependent protein catabolism [goid 6511] [evidence IEA]; ubiquitin cycle [goid 6512] [evidence IEA]	cysteine-type endopeptidase activity [goid 4197] [pmid 9827704] [evidence TAS]; ubiquitin thiolesterase activity [goid 4221] [evidence IEA]	RefSeq	NM_005154.2	3641	GCTGGCCATTTAGAGGAATTCTAGGACAGTGGGAGCTGTGTTACTAGCAC	S	ILMN_15425	ILMN_1715188	270750
C17orf63	6110491	1.20941	2.41585	93.546	3.94557	0	37	113.136	4.16327	0	47	Homo sapiens chromosome 17 open reading frame 63 (C17orf63), mRNA.	8922595	55731	NP_060652.1	C17orf63	NM_018182.1	Chr.17 24108209-24108258 (-)	FLJ10700				RefSeq	NM_018182.1	3027	CCCTCCTGCCCTCTGTCCATTCTTAGAGCATACCTTCATCCACTCCATGC	S	ILMN_5219	ILMN_1812441	6110491
EPM2AIP1	3940301	1.20929	3.37347	188.964	4.97583	0	31	228.513	6.74771	0	36	Homo sapiens EPM2A (laforin) interacting protein 1 (EPM2AIP1), mRNA.	31982934	9852	NP_055620.1	EPM2AIP1	NM_014805.2	Chr.3 37004507-37004556 (-)	FLJ11207; KIAA0766	endoplasmic reticulum [goid 5783] [evidence IEA]			RefSeq	NM_014805.2	5243	GGTGCCCTTACTATCCATTCCCTATACACCCTGTTCTTTCCCAGACATAC	S	ILMN_9770	ILMN_1682658	3940301
CCT3	3990661	1.20908	3.02508	196.357	6.09103	0	38	237.412	7.48036	0	38	Homo sapiens chaperonin containing TCP1, subunit 3 (gamma) (CCT3), transcript variant 3, mRNA.	58761483	7203	NP_001008800.1	CCT3	NM_001008800.1	Chr.1 154545499-154545548 (-)	CCTG; PIG48; TRIC5; CCT-gamma; TCP-1-gamma	cytoskeleton [goid 5856] [pmid 8001976] [evidence TAS]	protein folding [goid 6457] [pmid 8001976] [evidence TAS]	nucleotide binding [goid 166] [evidence IEA]; ATP binding [goid 5524] [evidence IEA]; unfolded protein binding [goid 51082] [pmid 8573069] [evidence TAS]	RefSeq	NM_001008800.1	1809	GCCAGGAACACTGTGGACGTCTTTGTTCAGAAGGGATCAGGTTGGGGGGC	A	ILMN_24878	ILMN_1651828	3990661
LOC84661	2060328	1.20891	3.28638	392.377	12.1567	0	43	474.35	12.7866	0	44	Homo sapiens dpy-30-like protein (LOC84661), mRNA.	59710088	84661	NP_115963.1	LOC84661	NM_032574.2	Chr.2 32117883-32117899:32117994-32118026 (-)		nucleus [goid 5634] [evidence IEA]		protein self binding [goid 42802] [pmid 16189514] [evidence IPI]	RefSeq	NM_032574.2	222	GGAGCCAGAGCAGATGCTGGAGGGACAAACGCAGGTTGCAGAAAATCCTC	S	ILMN_18534	ILMN_1659807	2060328
DUSP18	1440307	1.20886	2.88166	134.371	3.64124	0	40	162.435	6.09777	0	34	Homo sapiens dual specificity phosphatase 18 (DUSP18), mRNA.	51093844	150290	NP_689724.3	DUSP18	NM_152511.3	Chr.22 29388256-29388305 (-)	DUSP20; LMWDSP20; MGC32658; bK963H5.1	nucleus [goid 5634] [evidence IEA]	protein amino acid dephosphorylation [goid 6470] [evidence IEA]	protein tyrosine/serine/threonine phosphatase activity [goid 8138] [evidence IEA]; hydrolase activity [goid 16787] [evidence IEA]	RefSeq	NM_152511.3	2186	ATGTGGACCCCTGGGAGCATCAGTGTCCTCATCTGTCCAATGACAGCCCT	S	ILMN_9044	ILMN_1734288	1440307
ALG6	3390131	1.20876	2.77562	129.629	4.14941	0	33	156.691	5.60043	0	40	Homo sapiens asparagine-linked glycosylation 6 homolog (yeast, alpha-1,3-glucosyltransferase) (ALG6), mRNA.	38026891	29929	NP_037471.2	ALG6	NM_013339.2	Chr.1 63675114-63675163 (+)		membrane [goid 16020] [evidence IEA]; endoplasmic reticulum [goid 5783] [evidence IEA]; integral to membrane [goid 16021] [evidence IEA]	protein amino acid N-linked glycosylation [goid 6487] [pmid 10924277] [evidence IDA]	transferase activity, transferring glycosyl groups [goid 16757] [evidence IEA]; oligosaccharyl transferase activity [goid 4576] [pmid 10359825] [evidence TAS]; glucosyltransferase activity [goid 46527] [pmid 10359825] [evidence IDA]	RefSeq	NM_013339.2	1627	GACGTTGATGACTGTCACACTGGATCCTCCTCAGAAACTACCGGACTTGT	S	ILMN_1683	ILMN_1771411	3390131
LDOC1L	2810424	1.20872	3.51677	334.09	9.86561	0	39	403.823	9.96297	0	52	Homo sapiens leucine zipper, down-regulated in cancer 1-like (LDOC1L), mRNA.	49355806	84247	NP_115663.2	LDOC1L	NM_032287.2	Chr.22 43267476-43267525 (-)	dJ1033E15.2; DKFZp761O17121				RefSeq	NM_032287.2	4912	CAGGCTGTTTCCCAATGTCAAGTTATTAGGGTAGACTCCAGGAGGTGGGA	S	ILMN_11857	ILMN_1691425	2810424
ZNF263	5360519	1.20852	3.62785	569.286	15.002	0	40	687.995	17.7198	0	49	Homo sapiens zinc finger protein 263 (ZNF263), mRNA.	34222305	10127	NP_005732.2	ZNF263	NM_005741.3	Chr.16 3281197-3281246 (+)	FPM315	nucleus [goid 5634] [evidence IEA]	regulation of transcription, DNA-dependent [goid 6355] [pmid 9256059] [evidence TAS]; transcription [goid 6350] [evidence IEA]	metal ion binding [goid 46872] [evidence IEA]; zinc ion binding [goid 8270] [evidence IEA]; transcription factor activity [goid 3700] [pmid 9256059] [evidence TAS]	RefSeq	NM_005741.3	3022	GGTGGAATTTGCAGGTCAGCCCAGGAATTGGCAGAGGAAGTAGGTGTCTG	S	ILMN_13327	ILMN_1692620	5360519
WDR23	4150154	1.20845	3.11154	106.343	3.61223	0	49	128.51	3.51199	0	59	Homo sapiens WD repeat domain 23 (WDR23), transcript variant 1, mRNA.	31657102	80344	NP_079506.3	WDR23	NM_025230.3	Chr.14 23663584-23663633 (+)	GL014; PRO2389				RefSeq	NM_025230.3	3562	GAAGGTACACACATCCAGGGGTGTTCACAGGCTTTCACAGCAAGGGTACC	A	ILMN_11121	ILMN_1765825	4150154
NDUFA6	1070020	1.20841	3.4981	279.662	6.61473	0	51	337.946	10.0469	0	54	Homo sapiens NADH dehydrogenase (ubiquinone) 1 alpha subcomplex, 6, 14kDa (NDUFA6), nuclear gene encoding mitochondrial protein, mRNA.	51317369	4700	NP_002481.2	NDUFA6	NM_002490.3	Chr.22 40811704-40811753 (-)	B14; CI-B14; NADHB14	membrane fraction [goid 5624] [evidence NR ]; mitochondrion [goid 5739] [evidence IEA]; mitochondrial inner membrane [goid 5743] [evidence IEA]	electron transport [goid 6118] [evidence IEA]	NADH dehydrogenase activity [goid 3954] [evidence IEA]; NADH dehydrogenase (ubiquinone) activity [goid 8137] [pmid 9345899] [evidence TAS]	RefSeq	NM_002490.3	906	CTGTCAGGGATCAGGGCAGCACTAACAGGCGCAAAAGTAGAGCTGTCAAG	S	ILMN_29741	ILMN_1662458	1070020
HMGN1	1070603	1.20839	3.66644	1852.22	48.9664	0	48	2238.21	56.3077	0	51	Homo sapiens high-mobility group nucleosome binding domain 1 (HMGN1), mRNA.	48255932	3150	NP_004956.5	HMGN1	NM_004965.6	Chr.21 39636295-39636344 (-)	HMG14; FLJ27265; FLJ31471; MGC104230; MGC117425	chromatin [goid 785] [pmid 8047885] [evidence TAS]; nucleus [goid 5634] [evidence IEA]		positive transcription elongation factor activity [goid 8159] [pmid 8047885] [evidence TAS]; RNA polymerase II transcription factor activity [goid 3702] [pmid 8047885] [evidence TAS]; DNA binding [goid 3677] [pmid 8047885] [evidence TAS]	RefSeq	NM_004965.6	1070	GAGTTGTGAACTGGTGGGCCGTATGTAACAGCTGACCAACGTGAAGATAC	S	ILMN_29683	ILMN_1744137	1070603
MDP-1	1230368	1.20836	3.01316	105.118	4.17049	0	41	127.019	3.09827	0	44	Homo sapiens magnesium-dependent phosphatase 1 (MDP-1), mRNA.	33457310	145553	NP_612485.2	MDP-1	NM_138476.2	Chr.14 23753607-23753645:23754598-23754608 (-)	MGC5987			magnesium ion binding [goid 287] [evidence IEA]; hydrolase activity [goid 16787] [evidence IEA]; protein tyrosine phosphatase activity [goid 4725] [evidence IEA]	RefSeq	NM_138476.2	278	GGCTGCTTCAAGGACAAGTGAGATAGAAGGGGCCAACCAGCTACTGGAGC	S	ILMN_24280	ILMN_1662263	1230368
SNAPC4	4860100	1.20787	3.46502	326.938	8.25871	0	48	394.898	11.3542	0	44	Homo sapiens small nuclear RNA activating complex, polypeptide 4, 190kDa (SNAPC4), mRNA.	4507106	6621	NP_003077.1	SNAPC4	NM_003086.1	Chr.9 138389889-138389938 (-)	SNAP190; FLJ13451; PTFalpha	nucleus [goid 5634] [pmid 7715707] [evidence TAS]	transcription from RNA polymerase III promoter [goid 6383] [pmid 9418884] [evidence TAS]; snRNA transcription [goid 9301] [pmid 9418884] [evidence TAS]; transcription from RNA polymerase II promoter [goid 6366] [pmid 9418884] [evidence TAS]; regulation of transcription [goid 45449] [evidence IEA]	transcription factor activity [goid 3700] [pmid 9418884] [evidence TAS]	RefSeq	NM_003086.1	4923	GGCCTGCCGACTGACTGTGTGGCATGGAGCATGGCTGTTCCCCAAGTGCA	S	ILMN_3646	ILMN_1677484	4860100
PEO1	1050086	1.20777	3.126	411.432	9.83803	0	34	496.916	17.508	0	44	Homo sapiens progressive external ophthalmoplegia 1 (PEO1), mRNA.	39725941	56652	NP_068602.2	PEO1	NM_021830.3	Chr.10 102743874-102743923 (+)	PEO; PEOA3; SANDO; TWINL; C10orf2; FLJ21832	mitochondrion [goid 5739] [evidence IEA]	DNA replication [goid 6260] [evidence IEA]	nucleotide binding [goid 166] [evidence IEA]; helicase activity [goid 4386] [evidence IEA]; hydrolase activity [goid 16787] [evidence IEA]; ATP binding [goid 5524] [evidence IEA]	RefSeq	NM_021830.3	3328	GGGTACCAAGCTCCTCTGCTCCCCACTTTGTAGAGCCTAGCATGAGGTGG	S	ILMN_18997	ILMN_1701243	1050086
DC2	1770347	1.20738	3.44778	2545.53	67.1165	0	35	3073.43	85.9973	0	43	Homo sapiens DC2 protein (DC2), mRNA.	40548405	58505	NP_067050.1	DC2	NM_021227.2	Chr.4 109791240-109791260:109791261-109791289 (+)					RefSeq	NM_021227.2	51	ACGGCCCTTGCTGCCACCAACATGGAGACTTTGTACCGTGTCCCGTTCTT	S	ILMN_24748	ILMN_1776005	1770347
MFAP5	2000576	1.20716	3.65423	1014.24	21.7749	0	45	1224.34	35.7217	0	32	Homo sapiens microfibrillar associated protein 5 (MFAP5), mRNA.	46359073	8076	NP_003471.1	MFAP5	NM_003480.2	Chr.12 8689900-8689949 (-)	MP25; MAGP2	extracellular matrix (sensu Metazoa) [goid 5578] [evidence IEA]; extracellular space [goid 5615] [evidence NR ]; microfibril [goid 1527] [evidence IEA]		extracellular matrix structural constituent [goid 5201] [pmid 8557636] [evidence TAS]	RefSeq	NM_003480.2	2739	TCACGAACTTGACCCTCCTACTCCACATTGCAACATTTCCATCAGACAGC	S	ILMN_19364	ILMN_1733415	2000576
THBS3	6960451	1.20684	2.55814	105.234	2.0695	0	45	127	6.43917	0	33	Homo sapiens thrombospondin 3 (THBS3), mRNA.	40317629	7059	NP_009043.1	THBS3	NM_007112.3	Chr.1 153432026-153432075 (-)	TSP3	extracellular matrix (sensu Metazoa) [goid 5578] [evidence NR ]	cell-matrix adhesion [goid 7160] [pmid 8468055] [evidence TAS]; cell motility [goid 6928] [evidence NR ]	calcium ion binding [goid 5509] [pmid 8288588] [evidence TAS]; structural molecule activity [goid 5198] [evidence IEA]; protein binding [goid 5515] [evidence IEA]; heparin binding [goid 8201] [evidence NR ]	RefSeq	NM_007112.3	3074	CAAGGGGTATTACTCAGGCACTAACCCCAGGAAAGATGACAGCACATTGC	S	ILMN_10000	ILMN_1804663	6960451
DNAJC3	2760064	1.20669	2.35105	72.8096	2.4683	0.116883	35	87.8589	3.9328	0	41	Homo sapiens DnaJ (Hsp40) homolog, subfamily C, member 3 (DNAJC3), mRNA.	24234721	5611	NP_006251.1	DNAJC3	NM_006260.2	Chr.13 95241143-95241192 (+)	P58; HP58; PRKRI; P58IPK	cytoplasm [goid 5737] [pmid 8666242] [evidence TAS]	regulation of translation [goid 6445] [pmid 7511204] [evidence TAS]; protein folding [goid 6457] [evidence IEA]; response to unfolded protein [goid 6986] [evidence IEA]; response to virus [goid 9615] [evidence IEA]; defense response [goid 6952] [evidence NR ]	protein kinase inhibitor activity [goid 4860] [pmid 7511204] [evidence TAS]; heat shock protein binding [goid 31072] [evidence IEA]; binding [goid 5488] [evidence IEA]; unfolded protein binding [goid 51082] [evidence IEA]	RefSeq	NM_006260.2	1400	TTGACGACGGAGAAGATCCTTTGGATGCAGAGAGCCAGCAAGGAGGCGGC	S	ILMN_26093	ILMN_1659843	2760064
SETBP1	6980592	1.20637	2.93865	205.851	4.05351	0	57	248.332	10.4024	0	41	Homo sapiens SET binding protein 1 (SETBP1), mRNA.	7662121	26040	NP_056374.1	SETBP1	NM_015559.1	Chr.18 40898685-40898734 (+)	SEB; KIAA0437	nucleus [goid 5634] [evidence IEA]		DNA binding [goid 3677] [evidence IEA]	RefSeq	NM_015559.1	5658	GAAACCCCAGACCCACCAGAAAGACAAGTGTCTAGCAATGCCTTGGTACC	S	ILMN_4036	ILMN_1720513	6980592
C3orf52	5310255	1.20629	2.69786	451.971	12.8642	0	46	545.209	21.6958	0	34	Homo sapiens chromosome 3 open reading frame 52 (C3orf52), mRNA.	13375833	79669	NP_078892.1	C3orf52	NM_024616.1	Chr.3 113319408-113319457 (+)	TTMP; FLJ23186	integral to membrane [goid 16021] [evidence IEA]			RefSeq	NM_024616.1	1895	AATGAGCCCTGGGTTAAAGTCAGTGTGAAGGGCAGCTGTGTGCGGGCACG	S	ILMN_22952	ILMN_1672969	5310255
UPF3A	7210095	1.20616	3.1941	381.385	10.9608	0	39	460.009	13.6547	0	39	Homo sapiens UPF3 regulator of nonsense transcripts homolog A (yeast) (UPF3A), transcript variant 2, mRNA.	18375524	65110	NP_542418.1	UPF3A	NM_080687.1	Chr.13 114088911-114088960 (+)	UPF3; HUPF3A; RENT3A	cytoplasm [goid 5737] [pmid 11163187] [evidence NAS]; nucleus [goid 5634] [pmid 11163187] [evidence NAS]	mRNA processing [goid 6397] [evidence IEA]; mRNA-nucleus export [goid 6406] [evidence IEA]; transport [goid 6810] [evidence IEA]; mRNA catabolism, nonsense-mediated decay [goid 184] [pmid 11163187] [evidence NAS]	nucleocytoplasmic transporter activity [goid 5487] [pmid 11163187] [evidence NAS]; nucleotide binding [goid 166] [evidence IEA]; RNA binding [goid 3723] [evidence IEA]	RefSeq	NM_080687.1	1786	GGCCTCTGAGCCATGGTGTCGAGTGAAGAGTAGTTCTTGTTTGTTACAAC	A	ILMN_9160	ILMN_1705515	7210095
FAM98A	7610338	1.20591	3.61386	160.017	4.03759	0	58	192.966	5.07978	0	59	Homo sapiens family with sequence similarity 98, member A (FAM98A), mRNA.	56699481	25940	NP_056290.3	FAM98A	NM_015475.3	Chr.2 33662253-33662302 (-)	DKFZP564F0522			phosphopantetheine binding [goid 31177] [evidence IEA]	RefSeq	NM_015475.3	2675	CAAGCTGTGAAAGAAAATGGCTGGAGGTGTGCTTTGTGTGAAAGGTGAGC	S	ILMN_16819	ILMN_1735453	7610338
LOC388969	6420484	1.20583	2.63718	75.6691	3.00998	0.0649351	45	91.2437	2.89581	0	47	Homo sapiens hypothetical LOC388969 (LOC388969), mRNA.	61966752	388969	NP_001013671.1	LOC388969	NM_001013649.1	Chr.2 85690987-85691036 (-)	FLJ14112				RefSeq	NM_001013649.1	1539	CTACTGTGTGACAGGATTGTGCTGGCCTCAGAGCAGGGATGCAAAGGTAA	S	ILMN_138621	ILMN_1679771	6420484
FIGNL1	290193	1.2058	2.54495	72.9774	2.47863	0.11544	38	87.9962	3.42277	0	37	Homo sapiens fidgetin-like 1 (FIGNL1), mRNA.	31742535	63979	NP_071399.2	FIGNL1	NM_022116.2	Chr.7 50480617-50480666 (-)		integral to membrane [goid 16021] [evidence IEA]		nucleotide binding [goid 166] [evidence IEA]; nucleoside-triphosphatase activity [goid 17111] [evidence IEA]; ATP binding [goid 5524] [evidence IEA]	RefSeq	NM_022116.2	2143	GGAGCAGACATGACACAGCTTTGCAGGGAGGCTTCTCTTGGTCCTATTCG	S	ILMN_15225	ILMN_1778152	290193
GLRX5	3180437	1.2056	3.36273	3668.2	100.995	0	45	4422.38	123.284	0	27	Homo sapiens glutaredoxin 5 homolog (S. cerevisiae) (GLRX5), mRNA.	42516575	51218	NP_057501.2	GLRX5	NM_016417.2	Chr.14 95080536-95080585 (+)	FLB4739; PR01238; PRO1238; C14orf87; MGC14129				RefSeq	NM_016417.2	899	GACCCCTCTGCAAATGTGTCAGTCTCCAAAGAGAGTATCTCCCCCCAAAT	S	ILMN_11894	ILMN_1796165	3180437
RNF8	290592	1.2052	2.89309	84.6867	3.06655	0	44	102.065	2.94021	0	54	Homo sapiens ring finger protein 8 (RNF8), transcript variant 1, mRNA.	34304334	9025	NP_003949.1	RNF8	NM_003958.2	Chr.6 37456920-37456969 (+)	KIAA0646	ubiquitin ligase complex [goid 151] [evidence IEA]; nucleus [goid 5634] [evidence IEA]	protein ubiquitination [goid 16567] [evidence IEA]	ubiquitin-protein ligase activity [goid 4842] [evidence IEA]; metal ion binding [goid 46872] [evidence IEA]; zinc ion binding [goid 8270] [evidence IEA]; protein binding [goid 5515] [pmid 15231747] [evidence IPI]; ligase activity [goid 16874] [evidence IEA]	RefSeq	NM_003958.2	1403	GTGCCCACAGTTTCTGCTCCTACTGTATCAATGAATGGATGAAGCGGAAG	I	ILMN_23289	ILMN_1677113	290592
ZNF671	6330370	1.205	2.67264	82.1317	2.56477	0.00577201	33	98.9686	3.73495	0	33	Homo sapiens zinc finger protein 671 (ZNF671), mRNA.	13376239	79891	NP_079109.1	ZNF671	NM_024833.1	Chr.19 62923150-62923199 (-)	FLJ23506	nucleus [goid 5634] [evidence IEA]	regulation of transcription, DNA-dependent [goid 6355] [evidence IEA]	nucleic acid binding [goid 3676] [evidence IEA]; zinc ion binding [goid 8270] [evidence IEA]	RefSeq	NM_024833.1	2153	CTCTCCCCAGTCCCTAAAAGGTGTTGTGAGTGGTCTCACAGCCCACTAGG	S	ILMN_24381	ILMN_1713454	6330370
ZNF649	4150309	1.20475	2.85021	76.5515	2.74822	0.0562771	51	92.2252	2.75092	0	58	Homo sapiens zinc finger protein 649 (ZNF649), mRNA.	21362077	65251	NP_075562.2	ZNF649	NM_023074.2	Chr.19 57084497-57084546 (-)	FLJ12644	nucleus [goid 5634] [evidence IEA]	regulation of transcription, DNA-dependent [goid 6355] [evidence IEA]	nucleic acid binding [goid 3676] [evidence IEA]; zinc ion binding [goid 8270] [evidence IEA]	RefSeq	NM_023074.2	2922	TGCATAAACCAGGAAATGGACTCTCACTGGACACTAGACCTGCCAACACC	S	ILMN_15045	ILMN_1699249	4150309
EDG5	5080209	1.20473	2.86742	64.9162	1.79277	0.464647	33	78.2066	2.84221	0.014556	49	Homo sapiens endothelial differentiation, sphingolipid G-protein-coupled receptor, 5 (EDG5), mRNA.	46094073	9294	NP_004221.2	EDG5	NM_004230.2	Chr.19 10195706-10195755 (-)	H218; LPB2; S1P2; AGR16; EDG-5; S1PR2; Gpcr13	integral to membrane [goid 16021] [evidence IEA]	positive regulation of cell proliferation [goid 8284] [pmid 10617617] [evidence TAS]; signal transduction [goid 7165] [evidence IEA]; G-protein coupled receptor protein signaling pathway [goid 7186] [pmid 10617617] [evidence TAS]; activation of MAPK activity [goid 187] [pmid 10617617] [evidence TAS]	lipid binding [goid 8289] [pmid 10617617] [evidence TAS]; lysosphingolipid and lysophosphatidic acid receptor activity [goid 1619] [evidence IEA]; receptor activity [goid 4872] [evidence IEA]	RefSeq	NM_004230.2	918	GTCTCCACCCTGAATTCCCTGCTCAACCCCGTCATCTACACGTGGCGCAG	S	ILMN_15992	ILMN_1812452	5080209
UBE2D2	1440056	1.20461	2.89691	139.48	4.97165	0	38	168.018	4.87968	0	35	Homo sapiens ubiquitin-conjugating enzyme E2D 2 (UBC4/5 homolog, yeast) (UBE2D2), transcript variant 1, mRNA.	33188457	7322	NP_003330.1	UBE2D2	NM_003339.2	Chr.5 138988090-138988139 (+)	UBC4; PUBC1; UBC4/5; UBCH5B; E2(17)KB2		ubiquitin cycle [goid 6512] [evidence IEA]	ubiquitin-protein ligase activity [goid 4842] [evidence IEA]; protein binding [goid 5515] [pmid 14667819] [evidence IPI]; ubiquitin-like activating enzyme activity [goid 8642] [evidence IEA]; ligase activity [goid 16874] [evidence IEA]	RefSeq	NM_003339.2	2590	CTAGGCCAACCTGAAAGCCATGGCTGATGCTCTAGCCATCAGGTTCTTTC	A	ILMN_18519	ILMN_1725644	1440056
RBM22	3140152	1.20453	2.77761	1762.82	57.7945	0	42	2123.37	72.0113	0	27	Homo sapiens RNA binding motif protein 22 (RBM22), mRNA.	8922327	55696	NP_060517.1	RBM22	NM_018047.1	Chr.5 150050639-150050688 (-)	FLJ10290	ribonucleoprotein complex [goid 30529] [evidence IEA]		metal ion binding [goid 46872] [evidence IEA]; nucleotide binding [goid 166] [evidence IEA]; nucleic acid binding [goid 3676] [evidence IEA]	RefSeq	NM_018047.1	2157	TCACCTTCGTGTGTCTTCAGTGTCTCATTGTCATCCCTGCTTCTGTTTGG	S	ILMN_14115	ILMN_1760256	3140152
FLJ20718	290131	1.20446	2.8551	95.2151	3.12653	0	33	114.683	3.69203	0	34	Homo sapiens hypothetical protein FLJ20718 (FLJ20718), transcript variant 2, mRNA.	41281995	55027	NP_891552.1	FLJ20718	NM_182922.1	Chr.16 48693699-48693748 (+)				binding [goid 5488] [evidence IEA]	RefSeq	NM_182922.1	1899	CCACCAAAGATCCTTCCCTTGTGGTAGCAGGAGAAGCTTTGGATGCCCTC	A	ILMN_136987	ILMN_1808219	290131
TSPYL1	2070307	1.20441	3.4528	825.067	23.1378	0	41	993.72	25.7073	0	43	Homo sapiens TSPY-like 1 (TSPYL1), mRNA.	62988321	7259	NP_003300.1	TSPYL1	NM_003309.1	Chr.6 116705222-116705271 (-)	SIDDT; TSPYL	nucleus [goid 5634] [evidence IEA]	nucleosome assembly [goid 6334] [evidence IEA]	molecular function unknown [goid 5554] [evidence ND ]	RefSeq	NM_003309.1	2553	GAGGCATGGGCCAGGTAAAAATTGGGCCTAGAGTGAAGACTGTGCTGTCG	S	ILMN_29963	ILMN_1779014	2070307
HSPD1	3520678	1.20424	3.98037	2600.5	65.609	0	37	3131.61	67.8245	0	50	Homo sapiens heat shock 60kDa protein 1 (chaperonin) (HSPD1), nuclear gene encoding mitochondrial protein, transcript variant 1, mRNA.	41399283	3329	NP_002147.2	HSPD1	NM_002156.4	Chr.2 198061449-198061460:198061971-198062008 (-)	CPN60; GROEL; HSP60; HSP65; SPG13; HuCHA60	mitochondrion [goid 5739] [pmid 16130169] [evidence TAS]	cellular protein metabolism [goid 44267] [evidence IEA]; protein import into mitochondrial matrix [goid 30150] [evidence NAS]; response to unfolded protein [goid 6986] [pmid 2568584] [evidence NAS]; regulation of apoptosis [goid 42981] [pmid 16130169] [evidence TAS]; protein folding [goid 6457] [pmid 2568584] [evidence NAS]	nucleotide binding [goid 166] [evidence IEA]; protein binding [goid 5515] [evidence IEA]; unfolded protein binding [goid 51082] [pmid 16130169] [evidence TAS]; ATP binding [goid 5524] [evidence NAS]	RefSeq	NM_002156.4	1314	CGGCTTGCAAAACTTTCAGATGGAGTGGCTGTGCTGAAGGTTGGTGGGAC	A	ILMN_7269	ILMN_1766713	3520678
CLCF1	5130379	1.20414	3.56591	1108.69	25.064	0	44	1335.02	38.4061	0	43	Homo sapiens cardiotrophin-like cytokine factor 1 (CLCF1), mRNA.	50726992	23529	NP_037378.1	CLCF1	NM_013246.2	Chr.11 66888452-66888501 (-)	CLC; NR6; BSF3; NNT1	extracellular space [goid 5615] [evidence IEA]	cytokine and chemokine mediated signaling pathway [goid 19221] [pmid 10500198] [evidence NAS]; positive regulation of tyrosine phosphorylation of Stat3 protein [goid 42517] [pmid 14632778] [evidence TAS]; negative regulation of apoptosis [goid 43066] [pmid 14632778] [evidence TAS]; JAK-STAT cascade [goid 7259] [evidence ISS]	cytokine activity [goid 5125] [pmid 10500198] [evidence NAS]; growth factor activity [goid 8083] [pmid 14632778] [evidence TAS]	RefSeq	NM_013246.2	1555	CCAGTATTACGGTGCCTCTTCTCTGCCCCCTTTCCCAGGGTATCTGTGGG	S	ILMN_10458	ILMN_1661197	5130379
SSBP3	4900435	1.20404	2.37058	77.8751	2.68508	0.040404	31	93.7646	4.0177	0	31	Homo sapiens single stranded DNA binding protein 3 (SSBP3), transcript variant 1, mRNA.	58218979	23648	NP_663768.1	SSBP3	NM_145716.2	Chr.1 54465102-54465151 (-)	CSDP; SSDP; SSDP1; FLJ10355	nucleus [goid 5634] [evidence ISS]	regulation of transcription, DNA-dependent [goid 6355] [evidence IEA]	single-stranded DNA binding [goid 3697] [evidence ISS]; transcription regulator activity [goid 30528] [evidence IEA]; DNA binding [goid 3677] [evidence IEA]	RefSeq	NM_145716.2	1705	CAAGTCAGTGACCAGAAAAATCCCACCCCTTGCCCTTTCCCCAAAGGACC	A	ILMN_26913	ILMN_1814165	4900435
LOC402055	3520221	1.20391	2.43346	105.357	3.54505	0	48	126.841	5.28328	0	35	Homo sapiens similar to SRR1-like protein (LOC402055), mRNA.	61966838	402055	NP_001013716.1	LOC402055	NM_001013694.1	Chr.22 25217651-25217700 (+)		cellular component unknown [goid 8372] [evidence ND ]	rhythmic process [goid 48511] [evidence IEA]	molecular function unknown [goid 5554] [evidence ND ]	RefSeq	NM_001013694.1	1044	AGAAGCTGCCACCAGAGACTAAAGGGAAGGCTGCTATGGAGGAACTACAG	S	ILMN_5882	ILMN_1666306	3520221
PPT1	5090553	1.20387	2.10377	468.877	18.1014	0	43	564.468	27.3364	0	32	Homo sapiens palmitoyl-protein thioesterase 1 (ceroid-lipofuscinosis, neuronal 1, infantile) (PPT1), mRNA.	50726955	5538	NP_000301.1	PPT1	NM_000310.2	Chr.1 40311109-40311158 (-)	PPT; CLN1; INCL	lysosome [goid 5764] [evidence IEA]	sensory perception [goid 7600] [evidence IEA]; protein modification [goid 6464] [evidence IEA]; visual perception [goid 7601] [evidence IEA]; neurogenesis [goid 7399] [pmid 7637805] [evidence TAS]	palmitoyl-(protein) hydrolase activity [goid 8474] [evidence IEA]; hydrolase activity [goid 16787] [evidence IEA]	RefSeq	NM_000310.2	2140	TTGGAGAAATGATGAGCTACGCCTTGATGAAAGAACCGTGTTGGTGCTGC	S	ILMN_18632	ILMN_1669273	5090553
C9orf152	3190241	1.20379	2.90892	88.4217	2.50111	0	47	106.442	3.6936	0	27	Homo sapiens chromosome 9 open reading frame 152 (C9orf152), mRNA.	61175272	401546	NP_001013011.1	C9orf152	NM_001012993.1	Chr.9 112001811-112001860 (-)	MGC131682; bA470J20.2		regulation of transcription, DNA-dependent [goid 6355] [evidence IEA]	transcription factor activity [goid 3700] [evidence IEA]	RefSeq	NM_001012993.1	1963	GCATGGCCGTCCAGTCTTGCCCATCTACATCCAGAGCTGTTAACTAGTAG	S	ILMN_753	ILMN_1781745	3190241
MRPL51	4860619	1.20357	2.53569	480.47	12.183	0	42	578.28	26.3904	0	37	Homo sapiens mitochondrial ribosomal protein L51 (MRPL51), nuclear gene encoding mitochondrial protein, mRNA.	16950606	51258	NP_057581.2	MRPL51	NM_016497.2	Chr.12 6471639-6471688 (-)	CDA09; MRP64; bMRP64; HSPC241			structural constituent of ribosome [goid 3735] [evidence IEA]	RefSeq	NM_016497.2	551	GCTGAGAACTTCGGAAAAGGCTCATCTGTCACCCTGGAGAAGGGAAACTG	S	ILMN_7338	ILMN_1745524	4860619
KCNS3	3130240	1.20349	3.32319	188.23	5.32957	0	41	226.533	6.19651	0	47	Homo sapiens potassium voltage-gated channel, delayed-rectifier, subfamily S, member 3 (KCNS3), mRNA.	25952107	3790	NP_002243.3	KCNS3	NM_002252.3	Chr.2 17977202-17977232:17977233-17977251 (+)	KV9.3; MGC9481	membrane fraction [goid 5624] [evidence NR ]; membrane [goid 16020] [evidence IEA]; voltage-gated potassium channel complex [goid 8076] [evidence IEA]	potassium ion transport [goid 6813] [pmid 10484328] [evidence TAS]; cation transport [goid 6812] [evidence IEA]	potassium ion binding [goid 30955] [evidence IEA]; delayed rectifier potassium channel activity [goid 5251] [pmid 10484328] [evidence TAS]; potassium channel regulator activity [goid 15459] [pmid 10484328] [evidence TAS]; protein binding [goid 5515] [evidence IEA]	RefSeq	NM_002252.3	1826	CACCTCCTTGGAGAATTGCACAGCAAAATGAGCGGGGGTGTTTGTGCCTG	S	ILMN_11225	ILMN_1770383	3130240
PPP2R5A	650767	1.20324	3.83958	367.46	9.85018	0	53	442.141	9.60026	0	57	Homo sapiens protein phosphatase 2, regulatory subunit B (B56), alpha isoform (PPP2R5A), mRNA.	30795205	5525	NP_006234.1	PPP2R5A	NM_006243.2	Chr.1 210601496-210601545 (+)		protein phosphatase type 2A complex [goid 159] [evidence IEA]; cytoplasm [goid 5737] [pmid 8703017] [evidence TAS]	signal transduction [goid 7165] [evidence IEA]	protein phosphatase type 2A regulator activity [goid 8601] [pmid 8703017] [evidence TAS]; phosphoprotein phosphatase activity [goid 4721] [evidence IEA]; hydrolase activity [goid 16787] [evidence IEA]; protein binding [goid 5515] [pmid 9847399] [evidence IPI]	RefSeq	NM_006243.2	2796	TCCAGTCCTCACAACCTGTCCTTCACCTAGTCCCTCCTGACCCAGGGATG	S	ILMN_11331	ILMN_1738784	650767
CDKN1A	4150639	1.20305	3.23629	198.689	5.16952	0	42	239.032	7.29633	0	52	Homo sapiens cyclin-dependent kinase inhibitor 1A (p21, Cip1) (CDKN1A), transcript variant 2, mRNA.	17978494	1026	NP_510867.1	CDKN1A	NM_078467.1	Chr.6 36754643-36754692 (+)	P21; CIP1; SDI1; WAF1; CAP20; CDKN1; MDA-6; p21CIP1	nucleus [goid 5634] [pmid 9660939] [evidence TAS]	induction of apoptosis by intracellular signals [goid 8629] [pmid 9660939] [evidence TAS]; cell cycle arrest [goid 7050] [pmid 9822382] [evidence TAS]; cell cycle [goid 7049] [evidence IEA]; regulation of cyclin dependent protein kinase activity [goid 79] [pmid 8242751] [evidence TAS]; negative regulation of cell proliferation [goid 8285] [pmid 10692450] [evidence TAS]	metal ion binding [goid 46872] [evidence IEA]; protein kinase activity [goid 4672] [evidence NR ]; cyclin-dependent protein kinase inhibitor activity [goid 4861] [pmid 8242751] [evidence TAS]; kinase activity [goid 16301] [evidence IEA]; protein binding [goid 5515] [pmid 15232106] [evidence IPI]; zinc ion binding [goid 8270] [evidence IEA]	RefSeq	NM_078467.1	179	GAGGATGCGTGTTCGCGGGTGTGTGCTGCGTTCACAGGTGTTTCTGCGGC	I	ILMN_5895	ILMN_1787212	4150639
AEBP1	130349	1.20289	4.17269	2367.77	56.5763	0	52	2848.16	58.5508	0	52	Homo sapiens AE binding protein 1 (AEBP1), mRNA.	53692188	165	NP_001120.3	AEBP1	NM_001129.3	Chr.7 44120471-44120520 (+)	ACLP	cytoplasm [goid 5737] [evidence NR ]	skeletal development [goid 1501] [pmid 8920928] [evidence TAS]; cell adhesion [goid 7155] [evidence IEA]; muscle development [goid 7517] [pmid 9624159] [evidence TAS]; proteolysis and peptidolysis [goid 6508] [evidence IEA]	carboxypeptidase A activity [goid 4182] [evidence IEA]; carboxypeptidase activity [goid 4180] [pmid 8920928] [evidence TAS]; transcription factor activity [goid 3700] [pmid 8920928] [evidence TAS]	RefSeq	NM_001129.3	3868	TCAGCACATGGAAGGCCCCTGGTATGGACACTGAAAGGAAGGGCTGGTCC	S	ILMN_7042	ILMN_1736178	130349
ZCCHC7	4560465	1.20287	3.27408	256.339	6.82184	0	37	308.343	9.06172	0	45	Homo sapiens zinc finger, CCHC domain containing 7 (ZCCHC7), mRNA.	24308321	84186	NP_115602.1	ZCCHC7	NM_032226.1	Chr.9 37347963-37348012 (+)	AIR1; HSPC086; FLJ22611; RP11-397D12.1			metal ion binding [goid 46872] [evidence IEA]; nucleic acid binding [goid 3676] [evidence IEA]; zinc ion binding [goid 8270] [evidence IEA]	RefSeq	NM_032226.1	2610	ACCACTTTTACAGCGGTGTTTCAAGCGGACTGTCACTCAGATCTGCAGAG	S	ILMN_21489	ILMN_1744980	4560465
CYLN2	1030653	1.20278	3.87011	1490.99	31.2119	0	40	1793.34	46.911	0	48	Homo sapiens cytoplasmic linker 2 (CYLN2), transcript variant 2, mRNA.	14702161	7461	NP_115797.1	CYLN2	NM_032421.1	Chr.7 73458150-73458199 (+)	CLIP; CLIP2; WSCR4; WBSCR4; CLIP-115; KIAA0291; MGC11333	microtubule associated complex [goid 5875] [pmid 9799601] [evidence TAS]			RefSeq	NM_032421.1	5399	GAAGTGTGGCGAGTCTGTGCTCGGGACAATAAAGCTTGTGACAGGTCCAG	A	ILMN_14847	ILMN_1798846	1030653
OSBPL8	3830138	1.20245	2.07304	107.713	4.01211	0	39	129.52	6.50692	0	28	Homo sapiens oxysterol binding protein-like 8 (OSBPL8), transcript variant 1, mRNA.	51243030	114882	NP_065892.1	OSBPL8	NM_020841.4	Chr.12 75269880-75269929 (-)	ORP8; OSBP10; DKFZp686A11164		steroid metabolism [goid 8202] [evidence IEA]; lipid transport [goid 6869] [evidence IEA]		RefSeq	NM_020841.4	7020	CCTGCAGTGTAAGTACAGCACACTGTCAAATTCTTTTCCTTAAGGTGCAC	A	ILMN_29847	ILMN_1782459	3830138
ERCC3	6510471	1.20219	3.10057	261.372	8.38719	0	45	314.219	8.65715	0	49	Homo sapiens excision repair cross-complementing rodent repair deficiency, complementation group 3 (xeroderma pigmentosum group B complementing) (ERCC3), mRNA.	4557562	2071	NP_000113.1	ERCC3	NM_000122.1	Chr.2 127731656-127731705 (-)	XPB; BTF2; GTF2H; RAD25; TFIIH	transcription factor TFIIH complex [goid 5675] [pmid 7663514] [evidence TAS]; nucleus [goid 5634] [pmid 8663148] [evidence TAS]	DNA topological change [goid 6265] [pmid 8663148] [evidence IMP]; regulation of transcription, DNA-dependent [goid 6355] [evidence IEA]; sensory perception of sound [goid 7605] [evidence IEA]; nucleotide-excision repair [goid 6289] [evidence IEA]; induction of apoptosis [goid 6917] [pmid 8675009] [evidence IMP]; transcription-coupled nucleotide-excision repair [goid 6283] [pmid 8663148] [evidence…	nucleotide binding [goid 166] [evidence IEA]; helicase activity [goid 4386] [evidence IEA]; hydrolase activity [goid 16787] [evidence IEA]; protein binding [goid 5515] [pmid 7663514] [evidence IPI]; ATP binding [goid 5524] [evidence IEA]; damaged DNA binding [goid 3684] [pmid 2167179] [evidence TAS]; DNA binding [goid 3677] [evidence IEA]; ATP-dependent DNA helicase activity [goid 4003] [evidence…	RefSeq	NM_000122.1	2380	ACTCATCGCGGAGCAAGGCGCCCAGCAAACATGTACACCCGCTCTTCAAG	S	ILMN_17573	ILMN_1740216	6510471
C9orf132	380041	1.20171	3.16896	160.782	5.15168	0	56	193.213	5.08239	0	53	Homo sapiens chromosome 9 open reading frame 132 (C9orf132), mRNA.	42558263	399665	NP_976050.1	C9orf132	NM_203305.1	Chr.9 129743302-129743351 (-)	EEIG1; MGC50853; bA203J24.7				RefSeq	NM_203305.1	2973	AGACTCCTCCAGACCAGGAACCCCAGAAGGAGACAGAGCCTGCCACATCC	S	ILMN_137728	ILMN_1745112	380041
HIG2	2810050	1.20151	3.66165	101.496	2.28545	0	48	121.948	3.30012	0	42	Homo sapiens hypoxia-inducible protein 2 (HIG2), mRNA.	7019408	29923	NP_037464.1	HIG2	NM_013332.1	Chr.7 127885578-127885627 (+)	MGC138388	membrane [goid 16020] [evidence IEA]; integral to membrane [goid 16021] [evidence IEA]	response to stress [goid 6950] [pmid 10690527] [evidence NAS]	molecular function unknown [goid 5554] [evidence ND ]	RefSeq	NM_013332.1	1221	GTCGTTCCTCCAACATAGTGTGTATTGGTCTGAAGGGGGTGGTGGGATGC	S	ILMN_8723	ILMN_1659990	2810050
TMEM14C	6330162	1.20142	3.67397	1846.92	52.8464	0	39	2218.92	48.4073	0	38	Homo sapiens transmembrane protein 14C (TMEM14C), mRNA.	24475984	51522	NP_057546.1	TMEM14C	NM_016462.2	Chr.6 10834227-10834227:10836859-10836907 (+)	C6orf53; HSPC194; MSTP073; bA421M1.6	membrane [goid 16020] [evidence IEA]; integral to membrane [goid 16021] [evidence IEA]		molecular function unknown [goid 5554] [evidence IEA]	RefSeq	NM_016462.2	380	GCTACATCTGGTACCTTGGCTGGCATTATGGGAATGAGGTTCTACCACTC	S	ILMN_12206	ILMN_1657857	6330162
FLJ38663	6450286	1.20137	2.46374	111.037	3.79671	0	47	133.397	5.27861	0	38	Homo sapiens hypothetical protein FLJ38663 (FLJ38663), mRNA.	22748626	91574	NP_689482.1	FLJ38663	NM_152269.1	Chr.12 122308269-122308318 (+)			translational termination [goid 6415] [evidence IEA]	translation release factor activity [goid 3747] [evidence IEA]	RefSeq	NM_152269.1	1883	GGGAAGGAGTTGTCATTGTGATGAGGCACTTGGAGGGGTTCTGGGGTGCC	S	ILMN_11384	ILMN_1667510	6450286
PPAT	2030176	1.20118	2.46449	254.791	9.22767	0	28	306.05	11.5713	0	37	Homo sapiens phosphoribosyl pyrophosphate amidotransferase (PPAT), mRNA.	29570797	5471	NP_002694.3	PPAT	NM_002703.3	Chr.4 56954676-56954725 (-)	GPAT; ATASE		metabolism [goid 8152] [evidence IEA]; nucleoside metabolism [goid 9116] [evidence IEA]; purine base biosynthesis [goid 9113] [evidence IEA]; glutamine metabolism [goid 6541] [evidence IEA]; purine nucleotide biosynthesis [goid 6164] [pmid 8106516] [evidence TAS]	transferase activity, transferring glycosyl groups [goid 16757] [evidence IEA]; magnesium ion binding [goid 287] [evidence IEA]; iron ion binding [goid 5506] [evidence IEA]; 4 iron, 4 sulfur cluster binding [goid 51539] [evidence IEA]; amidophosphoribosyltransferase activity [goid 4044] [pmid 8106516] [evidence TAS]	RefSeq	NM_002703.3	3305	GGCAGCATGGAGGAGGCAAGACCTGTGGGTCAATTTTGAACTGGCCTTAC	S	ILMN_6778	ILMN_1674302	2030176
PFKFB3	1710273	1.20105	4.03544	570.372	12.2397	0	48	685.048	16.1774	0	59	Homo sapiens 6-phosphofructo-2-kinase/fructose-2,6-biphosphatase 3 (PFKFB3), mRNA.	42476167	5209	NP_004557.1	PFKFB3	NM_004566.2	Chr.10 6316772-6316821 (+)	PFK2; IPFK2	cellular component unknown [goid 8372] [evidence ND ]	metabolism [goid 8152] [evidence IEA]; fructose 2,6-bisphosphate metabolism [goid 6003] [evidence NAS]	protein self binding [goid 42802] [pmid 16316985] [evidence IPI]; nucleotide binding [goid 166] [evidence IEA]; fructose-2,6-bisphosphate 2-phosphatase activity [goid 4331] [pmid 8830046] [evidence NAS]; hydrolase activity [goid 16787] [evidence IEA]; kinase activity [goid 16301] [evidence IEA]; catalytic activity [goid 3824] [evidence IEA]; transferase activity [goid 16740] [evidence IEA]; ATP b…	RefSeq	NM_004566.2	3753	GGGGCTTGATAGCTGTGGTCCCCTCTCCCCTCTGACTACCTAAAATCAAT	S	ILMN_14067	ILMN_1660847	1710273
HSH2D	3310474	1.20105	2.29104	60.9712	2.24312	0.707071	32	73.2295	3.10742	0.0960699	43	Homo sapiens hematopoietic SH2 domain containing (HSH2D), mRNA.	40254993	84941	NP_116244.1	HSH2D	NM_032855.2	Chr.19 16129952-16130001 (+)	ALX; HSH2; FLJ14886		intracellular signaling cascade [goid 7242] [evidence IEA]		RefSeq	NM_032855.2	1938	TGACCAAGGCCACAGAGCTATGGGTGTCAGCACCAGGATTTGAAGCCAGG	S	ILMN_19272	ILMN_1788017	3310474
FNDC5	5270088	1.20092	2.08735	75.4073	3.32966	0.0707071	32	90.5581	3.92876	0	27	Homo sapiens fibronectin type III domain containing 5 (FNDC5), mRNA.	24371259	252995	NP_715637.1	FNDC5	NM_153756.1	Chr.1 33100563-33100612 (-)	FRCP2	integral to membrane [goid 16021] [evidence IEA]			RefSeq	NM_153756.1	2508	TGGGAGGGCATGAGGCTCCACTCATTGTCTTGTGACTTCCATCCCTGCTG	S	ILMN_5239	ILMN_1761084	5270088
NHLH1	1500441	1.20077	2.39848	87.7221	3.03348	0	42	105.334	4.30952	0	38	Homo sapiens nescient helix loop helix 1 (NHLH1), mRNA.	19923328	4807	NP_005589.1	NHLH1	NM_005598.2	Chr.1 158609108-158609157 (+)	HEN1; NSCL; NSCL1	nucleus [goid 5634] [evidence IEA]	regulation of transcription, DNA-dependent [goid 6355] [evidence IEA]; cell differentiation [goid 30154] [evidence IEA]; central nervous system development [goid 7417] [pmid 1328219] [evidence TAS]	transcription regulator activity [goid 30528] [evidence IEA]; DNA binding [goid 3677] [evidence IEA]	RefSeq	NM_005598.2	2392	TTTCTCTCCCCAGCCTGCCCTGTGACCCTTGCCTCTTCCTGATACTCCCA	S	ILMN_29804	ILMN_1724253	1500441
MYOZ3	6100544	1.20061	2.49114	74.6959	2.7551	0.0836941	34	89.6804	3.26003	0	40	Homo sapiens myozenin 3 (MYOZ3), mRNA.	31377622	91977	NP_588612.1	MYOZ3	NM_133371.2	Chr.5 150038925-150038974 (+)	CS3; CS-3; FRP3			structural molecule activity [goid 5198] [evidence IEA]	RefSeq	NM_133371.2	3250	GGACTCCAGTTGCCTCAGGTTGGTTCTGCTGTGCTCTGGAAAGTAACTGC	S	ILMN_21305	ILMN_1774350	6100544
GEMIN6	840681	1.2005	2.92966	143.729	4.82475	0	34	172.547	5.01189	0	49	Homo sapiens gem (nuclear organelle) associated protein 6 (GEMIN6), mRNA.	41393576	79833	NP_079051.9	GEMIN6	NM_024775.9	Chr.2 38862393-38862442 (+)	FLJ23459	spliceosome complex [goid 5681] [evidence IEA]; nuclear body [goid 16604] [pmid 11748230] [evidence IDA]; cytoplasm [goid 5737] [pmid 11748230] [evidence IDA]	spliceosomal snRNP biogenesis [goid 387] [pmid 11748230] [evidence TAS]; spliceosome assembly [goid 245] [evidence IEA]	protein binding [goid 5515] [pmid 12065586] [evidence IPI]	RefSeq	NM_024775.9	475	AGGGAGACGCTCCAAGGACTCTCTGTGTGGCTGGGGTCCTGACTATAGAC	S	ILMN_23187	ILMN_1707484	840681
CBFB	6250280	1.20045	3.50092	897.569	22.8405	0	42	1077.48	28.5506	0	34	Homo sapiens core-binding factor, beta subunit (CBFB), transcript variant 2, mRNA.	47132615	865	NP_001746.1	CBFB	NM_001755.2	Chr.16 65692366-65692415 (+)	PEBP2B	nucleus [goid 5634] [evidence IEA]	transcription from RNA polymerase II promoter [goid 6366] [pmid 8351518] [evidence TAS]	transcription coactivator activity [goid 3713] [evidence IEA]; RNA polymerase II transcription factor activity [goid 3702] [pmid 8351518] [evidence TAS]; transcription factor activity [goid 3700] [pmid 9751756] [evidence TAS]	RefSeq	NM_001755.2	3040	CTTGCCTTAAGCTACCAGATTGCTTTTGCCACCATTGGCCATACTGTGTG	A	ILMN_3316	ILMN_1769186	6250280
MAFF	5560397	1.20044	3.33048	865.8	27.8441	0	38	1039.34	24.2619	0	56	Homo sapiens v-maf musculoaponeurotic fibrosarcoma oncogene homolog F (avian) (MAFF), transcript variant 1, mRNA.	23111001	23764	NP_036455.1	MAFF	NM_012323.2	Chr.22 36941923-36941972 (+)	U-MAF	nucleus [goid 5634] [evidence IEA]	regulation of transcription, DNA-dependent [goid 6355] [evidence IEA]; parturition [goid 7567] [pmid 10527846] [evidence TAS]; transcription [goid 6350] [evidence IEA]; transcription from RNA polymerase II promoter [goid 6366] [pmid 10527846] [evidence TAS]	DNA binding [goid 3677] [evidence IEA]	RefSeq	NM_012323.2	1840	GCTCCTGCTCCCTGGGAAAAGTGGCGTATGGCCCTGAGCTGGGCTTTATA	A	ILMN_13774	ILMN_1680139	5560397
KRT10	510577	1.20028	3.12172	888.246	21.507	0	39	1066.14	35.48	0	37	Homo sapiens keratin 10 (epidermolytic hyperkeratosis; keratosis palmaris et plantaris) (KRT10), mRNA.	40354191	3858	NP_000412.2	KRT10	NM_000421.2	Chr.17 36228255-36228260:36228565-36228608 (-)	K10; KPP; CK10	intermediate filament [goid 5882] [pmid 2459124] [evidence NAS]	epidermis development [goid 8544] [pmid 1380725] [evidence TAS]	structural constituent of epidermis [goid 30280] [pmid 2459124] [evidence NAS]; structural molecule activity [goid 5198] [pmid 1380725] [evidence TAS]	RefSeq	NM_000421.2	1714	CTCCTCTTCCGGGTCCGTGGGCGAGTCTTCATCTAAGGGACCAAGATACT	S	ILMN_1890	ILMN_1716093	510577
EFNA4	4570368	1.20027	2.26903	70.0536	2.66822	0.186147	43	84.0829	3.51475	0	42	Homo sapiens ephrin-A4 (EFNA4), transcript variant 3, mRNA.	33359687	1945	NP_872632.1	EFNA4	NM_182690.1	Chr.1 153308459-153308508 (+)	EFL4; EPLG4; LERK4; MGC125826	membrane [goid 16020] [evidence IEA]; integral to plasma membrane [goid 5887] [pmid 8660976] [evidence TAS]	cell-cell signaling [goid 7267] [pmid 8660976] [evidence TAS]	transmembrane-ephrin receptor activity [goid 5005] [pmid 8660976] [evidence TAS]	RefSeq	NM_182690.1	917	CAAAGAAGAAGCCCTGCCATCTGTGCCCTGTGGGCCTTTTCCCTGGGGCA	A	ILMN_8374	ILMN_1755710	4570368
PGBD2	2640193	1.20023	3.39996	93.0178	2.53957	0	62	111.643	2.93851	0	66	Homo sapiens piggyBac transposable element derived 2 (PGBD2), transcript variant 1, mRNA.	62953121	267002	NP_733843.1	PGBD2	NM_170725.2	Chr.1 247179640-247179689 (+)					RefSeq	NM_170725.2	2381	CTTTTGAGGGATAATCTGCCTTGTATTTAGTCAGAGGGCTAGAGGTGCAG	A	ILMN_751	ILMN_1735075	2640193
PDCD2	110079	1.20012	2.98436	196.402	5.92663	0	45	235.707	7.24358	0	50	Homo sapiens programmed cell death 2 (PDCD2), transcript variant 1, mRNA.	21735591	5134	NP_002589.2	PDCD2	NM_002598.2	Chr.6 170734530-170734579 (-)	RP8; ZMYND7; MGC12347	cytoplasm [goid 5737] [evidence IEA]; nucleus [goid 5634] [evidence IEA]	apoptosis [goid 6915] [pmid 7606924] [evidence TAS]	metal ion binding [goid 46872] [evidence IEA]; protein binding [goid 5515] [pmid 15231747] [evidence IPI]; DNA binding [goid 3677] [evidence IEA]	RefSeq	NM_002598.2	543	GCAGCAAGGAGCATCAGACCCTAGACTGGAGATTGGGACATAAGCAGGCT	A	ILMN_5469	ILMN_1686401	110079
FAM20C	770646	1.20004	3.28007	97.5388	2.35103	0	50	117.05	3.59751	0	50	Homo sapiens family with sequence similarity 20, member C (FAM20C), mRNA.	32698727	56975	NP_064608.1	FAM20C	NM_020223.1	Chr. ()					RefSeq	NM_020223.1	735	GGAGGCGGCCGTGGACTCCTATCCCAACTGGCTCAAGTTCCACATTGGTA	A	ILMN_5460	ILMN_1683165	770646
VDAC1	5340767	1.20003	3.08566	960.304	25.6614	0	37	1152.4	36.592	0	39	Homo sapiens voltage-dependent anion channel 1 (VDAC1), mRNA.	4507878	7416	NP_003365.1	VDAC1	NM_003374.1	Chr.5 133335815-133335864 (-)	PORIN; MGC111064; PORIN-31-HL	mitochondrion [goid 5739] [pmid 8420959] [evidence TAS]; mitochondrial outer membrane [goid 5741] [pmid 8420959] [evidence TAS]; integral to membrane [goid 16021] [evidence IEA]	apoptotic program [goid 8632] [pmid 10365962] [evidence TAS]; anion transport [goid 6820] [pmid 8420959] [evidence TAS]	voltage-gated ion-selective channel activity [goid 8308] [evidence IEA]; apoptogenic cytochrome c release channel activity [goid 15283] [pmid 10365962] [evidence TAS]; voltage-gated anion channel porin activity [goid 15482] [pmid 8420959] [evidence TAS]	RefSeq	NM_003374.1	1447	CAGGGTGTGGTAACTGTTTCTTTTGTGCCATTTTGGGGTGGAGAAGGTGG	S	ILMN_12620	ILMN_1774605	5340767
FLJ16124	2120368	1.20001	2.39319	60.041	2.02205	0.767677	36	72.05	2.99595	0.119359	41	Homo sapiens FLJ16124 protein (FLJ16124), mRNA.	51972261	440867	NP_001004345.1	FLJ16124	NM_001004345.1	Chr.2 66161956-66162005 (+)					RefSeq	NM_001004345.1	1610	AGTAGGGAGGGCGCAGGAAGTGGGTCAACGCTTTTGGAGGACTGGGTGAA	S	ILMN_3502	ILMN_1737532	2120368
NUP37	4480524	1.19998	3.17347	459.416	13.3615	0	36	551.288	15.5886	0	48	Homo sapiens nucleoporin 37kDa (NUP37), mRNA.	34222120	79023	NP_076962.2	NUP37	NM_024057.2	Chr.12 100992291-100992340 (-)	p37; MGC5585; FLJ22618	nucleus [goid 5634] [evidence IEA]	protein transport [goid 15031] [evidence IEA]		RefSeq	NM_024057.2	967	GACTGTCCTGGCATCGAACTCTCCCTCTGTGTGTAATTGGAGGAGACCAC	S	ILMN_4147	ILMN_1771903	4480524
RNF7	1240161	1.19996	3.74231	1856.93	46.5809	0	36	2228.23	52.6364	0	45	Homo sapiens ring finger protein 7 (RNF7), transcript variant 1, mRNA.	34304329	9616	NP_055060.1	RNF7	NM_014245.2	Chr.3 142947019-142947068 (+)	SAG; ROC2; CKBBP1	ubiquitin ligase complex [goid 151] [evidence IEA]; cytoplasm [goid 5737] [pmid 10082581] [evidence NAS]; nucleus [goid 5634] [pmid 10082581] [evidence NAS]	induction of apoptosis by oxidative stress [goid 8631] [pmid 10082581] [evidence TAS]; protein ubiquitination [goid 16567] [evidence IEA]; redox signal response [goid 6980] [pmid 10082581] [evidence TAS]; anti-apoptosis [goid 6916] [pmid 10082581] [evidence TAS]; electron transport [goid 6118] [evidence IEA]	metal ion binding [goid 46872] [evidence IEA]; iron ion binding [goid 5506] [evidence IEA]; copper ion binding [goid 5507] [pmid 10082581] [evidence TAS]; electron transporter activity [goid 5489] [evidence IEA]; ubiquitin-protein ligase activity [goid 4842] [evidence IEA]; zinc ion binding [goid 8270] [pmid 10082581] [evidence TAS]	RefSeq	NM_014245.2	685	TAAAGGTGGTCCTTCCTACCTCTGTGGTGTGTGTCGCGCACACAGCTTAG	A	ILMN_8490	ILMN_1711862	1240161
ZNF211	6760543	1.19989	2.83924	116.418	3.14387	0	51	139.689	5.05213	0	39	Homo sapiens zinc finger protein 211 (ZNF211), transcript variant 1, mRNA.	38569444	10520	NP_006376.2	ZNF211	NM_006385.2	Chr.19 62845711-62845760 (+)	ZNF-25; ZNFC25; C2H2-25; CH2H2-25	nucleus [goid 5634] [evidence NAS]	regulation of transcription, DNA-dependent [goid 6355] [evidence NAS]; transcription [goid 6350] [evidence IEA]	metal ion binding [goid 46872] [evidence IEA]; nucleic acid binding [goid 3676] [evidence IEA]; zinc ion binding [goid 8270] [evidence IEA]; transcription factor activity [goid 3700] [evidence NAS]	RefSeq	NM_006385.2	2215	ATAGTCTGAGTCTTCCTCTCTGACAAGTTAGGGCATGGACTTGACCCAGC	A	ILMN_8413	ILMN_1811195	6760543
CAPN9	3190364	1.19984	2.68653	57.0544	1.85602	0.896104	35	68.4564	2.3881	0.245997	39	Homo sapiens calpain 9 (CAPN9), transcript variant 2, mRNA.	7705382	10753	NP_057536.1	CAPN9	NM_016452.1	Chr.1 229004039-229004088 (+)	GC36; nCL-4	intracellular [goid 5622] [evidence IEA]	digestion [goid 7586] [pmid 9524069] [evidence TAS]; proteolysis and peptidolysis [goid 6508] [evidence IEA]	calcium ion binding [goid 5509] [pmid 9524069] [evidence TAS]; calpain activity [goid 4198] [pmid 9524069] [evidence TAS]	RefSeq	NM_016452.1	2151	GTGTGGAACCATTACGCCCAGGGTTCACTCCCCTCTCATCGTCCGGCCTT	A	ILMN_934	ILMN_1731073	3190364
INSIG1	6960634	1.19982	3.24518	3057.28	88.3214	0	44	3668.2	99.9323	0	43	Homo sapiens insulin induced gene 1 (INSIG1), transcript variant 1, mRNA.	38327527	3638	NP_005533.2	INSIG1	NM_005542.3	Chr.7 154732260-154732309 (+)	CL-6; MGC1405	integral to membrane [goid 16021] [evidence IEA]	cell proliferation [goid 8283] [pmid 9268630] [evidence TAS]; metabolism [goid 8152] [pmid 9268630] [evidence TAS]		RefSeq	NM_005542.3	2335	CCACCAGTCAGCAGAATGGAAGCTTAGAGGAACTTGCCTGTGAGCGCTGG	A	ILMN_12496	ILMN_1793474	6960634
MCM7	6290239	1.1998	3.79168	549.988	12.2072	0	53	659.878	16.7747	0	62	Homo sapiens MCM7 minichromosome maintenance deficient 7 (S. cerevisiae) (MCM7), transcript variant 2, mRNA.	33469921	4176	NP_877577.1	MCM7	NM_182776.1	Chr.7 99528483-99528490:99528491-99528532 (-)	MCM2; CDC47; P85MCM; P1CDC47; PNAS-146; CDABP0042; P1.1-MCM3	chromatin [goid 785] [pmid 8798650] [evidence TAS]; nucleus [goid 5634] [evidence IEA]	regulation of transcription, DNA-dependent [goid 6355] [evidence IEA]; cell cycle [goid 7049] [evidence IEA]; transcription [goid 6350] [evidence IEA]; DNA replication initiation [goid 6270] [evidence IEA]; DNA replication [goid 6260] [pmid 8798650] [evidence TAS]	nucleotide binding [goid 166] [evidence IEA]; DNA-dependent ATPase activity [goid 8094] [evidence IEA]; protein binding [goid 5515] [pmid 15654075] [evidence IPI]; DNA binding [goid 3677] [evidence IEA]; nucleoside-triphosphatase activity [goid 17111] [evidence IEA]; ATP binding [goid 5524] [evidence IEA]	RefSeq	NM_182776.1	2707	CTGGCAGGTCAATGCTTCCCGGACACGGATCACTTTTGTCTGATTCCAGC	A	ILMN_1133	ILMN_1663195	6290239
CSPG2	6960273	1.19974	2.27713	781.421	21.7026	0	33	937.499	46.839	0	24	Homo sapiens chondroitin sulfate proteoglycan 2 (versican) (CSPG2), mRNA.	21361115	1462	NP_004376.2	CSPG2	NM_004385.2	Chr.5 82912585-82912634 (+)	VERSICAN; DKFZp686K06110	extracellular matrix (sensu Metazoa) [goid 5578] [pmid 2583089] [evidence TAS]	cell recognition [goid 8037] [pmid 2583089] [evidence TAS]; development [goid 7275] [pmid 2583089] [evidence TAS]	hyaluronic acid binding [goid 5540] [pmid 2583089] [evidence TAS]; calcium ion binding [goid 5509] [evidence IEA]; sugar binding [goid 5529] [evidence IEA]	RefSeq	NM_004385.2	11033	CAGCCATAGGTGCAGTTTGCTTCTACATGATGCTAAAGGCTGCGAATGGG	S	ILMN_25778	ILMN_1687301	6960273
MYLK	6350608	1.19913	2.64901	438.25	13.7194	0	40	525.518	19.2243	0	32	Homo sapiens myosin, light polypeptide kinase (MYLK), transcript variant 6, mRNA.	47132559	4638	NP_005956.2	MYLK	NM_005965.3	Chr.3 124814653-124814702 (-)	KRP; MLCK; MLCK108; MLCK210; FLJ12216; DKFZp686I10125		protein amino acid phosphorylation [goid 6468] [pmid 8575746] [evidence TAS]	nucleotide binding [goid 166] [evidence IEA]; magnesium ion binding [goid 287] [evidence IEA]; signal transducer activity [goid 4871] [evidence NR ]; kinase activity [goid 16301] [evidence IEA]; calmodulin binding [goid 5516] [evidence IEA]; protein serine/threonine kinase activity [goid 4674] [evidence IEA]; transferase activity [goid 16740] [evidence IEA]; calcium ion binding [goid 5509] [evide…	RefSeq	NM_005965.3	4296	AGAGCTGGAGAACTCCATGTACTTTGGAATCTCCTCCAAGATAGCCAGAG	A	ILMN_5690	ILMN_1691476	6350608
LOC285636	7610168	1.19872	3.30175	557.745	16.5553	0	45	668.58	17.0133	0	55	Homo sapiens hypothetical protein LOC285636 (LOC285636), mRNA.	51896030	285636	NP_787117.3	LOC285636	NM_175921.4	Chr.5 41957163-41957212 (+)			DNA transposition [goid 6313] [evidence IEA]	transposase activity [goid 4803] [evidence IEA]; DNA binding [goid 3677] [evidence IEA]	RefSeq	NM_175921.4	4890	GATGGTTTCAGATTGCTTGCCTCTTTTCTCTTTCTACCTTACAGGGCTCC	S	ILMN_8228	ILMN_1783023	7610168
LZTS1	1500110	1.19857	2.71553	78.9811	2.48786	0.023088	45	94.6641	3.28744	0	42	Homo sapiens leucine zipper, putative tumor suppressor 1 (LZTS1), mRNA.	10440565	11178	NP_066300.1	LZTS1	NM_021020.1	Chr.8 20148170-20148219 (-)	F37; FEZ1	membrane [goid 16020] [evidence IEA]; cytoplasm [goid 5737] [evidence IEA]; nucleus [goid 5634] [evidence NAS]	regulation of transcription, DNA-dependent [goid 6355] [evidence NAS]; cell cycle [goid 7049] [evidence IEA]; transcription [goid 6350] [pmid 10097140] [evidence NAS]; negative regulation of progression through cell cycle [goid 45786] [evidence IEA]	transcription factor activity [goid 3700] [pmid 10097140] [evidence TAS]	RefSeq	NM_021020.1	5195	GGGCTGCTCACCCACCTCTTGTGCAAGGTGGCCTTTGTGCTGCGCCTGCA	S	ILMN_3351	ILMN_1677261	1500110
LRFN4	3450082	1.19854	2.28281	91.7694	3.64486	0	29	109.99	4.33668	0	31	Homo sapiens leucine rich repeat and fibronectin type III domain containing 4 (LRFN4), mRNA.	34303919	78999	NP_076941.2	LRFN4	NM_024036.3	Chr.11 66384318-66384367 (+)	MGC3103	membrane [goid 16020] [evidence IEA]; integral to membrane [goid 16021] [evidence IEA]			RefSeq	NM_024036.3	2227	GGAGTCCCTCCCTGGTTTTTATTCTCAGTACCTCAGGCTCCCCTGTGTAC	S	ILMN_21086	ILMN_1809417	3450082
RASL12	630358	1.19835	3.61735	451.158	10.5709	0	56	540.644	14.1672	0	46	Homo sapiens RAS-like, family 12 (RASL12), mRNA.	38455389	51285	NP_057647.1	RASL12	NM_016563.2	Chr.15 63132850-63132899 (-)	RIS		small GTPase mediated signal transduction [goid 7264] [evidence IEA]	nucleotide binding [goid 166] [evidence IEA]; GTP binding [goid 5525] [evidence IEA]	RefSeq	NM_016563.2	2406	CTTGCAGTCCTACAGGCTTCCCGACCCACAGGCCAGCTACGGATTTTGCA	S	ILMN_7345	ILMN_1806403	630358
ZNF545	5390059	1.19827	2.3549	97.7935	3.56498	0	28	117.183	4.66871	0	38	Homo sapiens zinc finger protein 545 (ZNF545), mRNA.	28274685	284406	NP_597723.1	ZNF545	NM_133466.1	Chr.19 41574880-41574929 (-)	KIAA1948; MGC45380	nucleus [goid 5634] [evidence IEA]	regulation of transcription, DNA-dependent [goid 6355] [evidence IEA]	metal ion binding [goid 46872] [evidence IEA]; nucleic acid binding [goid 3676] [evidence IEA]; zinc ion binding [goid 8270] [evidence IEA]	RefSeq	NM_133466.1	2387	GAGGGAGAGGCACCTGCTGAACCCTGTCTTCTTGACATCCACCAAGATAC	S	ILMN_15084	ILMN_1740490	5390059
ATXN7L2	5360451	1.19805	2.27999	101.528	3.3995	0	42	121.636	5.41959	0	41	Homo sapiens ataxin 7-like 2 (ATXN7L2), mRNA.	31377554	127002	NP_699171.2	ATXN7L2	NM_153340.2	Chr.1 109835860-109835862:109836731-109836777 (+)	FLJ00381; MGC46534				RefSeq	NM_153340.2	2167	GTCAAAAGCCCATTAACGAGAAAGTGCCTGCCCACTGCAACGGAGCCGCC	S	ILMN_6796	ILMN_1664177	5360451
ZNF692	7210678	1.19802	2.61819	77.4107	2.41449	0.044733	61	92.7396	3.44025	0	51	Homo sapiens zinc finger protein 692 (ZNF692), mRNA.	21361765	55657	NP_060335.2	ZNF692	NM_017865.2	Chr.1 247111025-247111031:247111032-247111074 (-)	Zfp692; FLJ20531	nucleus [goid 5634] [evidence IEA]		metal ion binding [goid 46872] [evidence IEA]; nucleic acid binding [goid 3676] [evidence IEA]; zinc ion binding [goid 8270] [evidence IEA]	RefSeq	NM_017865.2	1684	CCTCTGCATCTCCTCAGGCTCCAACCCTGCTTCCTCAGCAATGAGCTCTC	S	ILMN_22649	ILMN_1800750	7210678
CD59	4040672	1.19754	3.61383	1036.26	20.6097	0	38	1240.97	36.0355	0	35	Homo sapiens CD59 antigen, complement regulatory protein (CD59), transcript variant 3, mRNA.	42761473	966	NP_976074.1	CD59	NM_203329.1	Chr.11 33681376-33681425 (-)	EJ16; EJ30; EL32; G344; MIN1; MIN2; MIN3; MIC11; MSK21; 16.3A5; p18-20; MGC2354; PROTECTIN	membrane fraction [goid 5624] [pmid 1381503] [evidence TAS]; plasma membrane [goid 5886] [pmid 1381503] [evidence NAS]	cell surface receptor linked signal transduction [goid 7166] [pmid 7691713] [evidence TAS]; immune response [goid 6955] [evidence NR ]; blood coagulation [goid 7596] [pmid 1381503] [evidence TAS]	protein binding [goid 5515] [pmid 12577067] [evidence IPI]	RefSeq	NM_203329.1	7373	CCTCATAGGGACTTTGCCTCCTGACAGCAGTTTATGGGTGTTCATTGTGG	A	ILMN_1905	ILMN_1724789	4040672
NIN	5080367	1.19744	2.79205	93.1157	2.48648	0	50	111.501	4.09834	0	39	Homo sapiens ninein (GSK3B interacting protein) (NIN), transcript variant 4, mRNA.	33946312	51199	NP_057434.3	NIN	NM_016350.3	Chr.14 50266129-50266178 (-)	KIAA1565	microtubule [goid 5874] [evidence IEA]	protein folding [goid 6457] [evidence IEA]	nucleotide binding [goid 166] [evidence IEA]; calcium ion binding [goid 5509] [evidence IEA]; ATP binding [goid 5524] [evidence IEA]; GTP binding [goid 5525] [evidence IEA]; unfolded protein binding [goid 51082] [evidence IEA]	RefSeq	NM_016350.3	6242	AGGTCCACTGCGACGCCTAGCCCGTCCCCTCATGCTTGGGATTTGCAGCT	A	ILMN_3320	ILMN_1726392	5080367
TGIF2	4850438	1.19743	3.42677	155.965	4.29268	0	41	186.757	4.6931	0	62	Homo sapiens TGFB-induced factor 2 (TALE family homeobox) (TGIF2), mRNA.	39777595	60436	NP_068581.1	TGIF2	NM_021809.4	Chr.20 34655531-34655580 (+)		nucleus [goid 5634] [pmid 11006116] [evidence TAS]	regulation of transcription, DNA-dependent [goid 6355] [pmid 11006116] [evidence NAS]	transcription factor activity [goid 3700] [pmid 11006116] [evidence NAS]	RefSeq	NM_021809.4	3157	GTGCACTGAGCAATGGAGGGTGGTGAGGGAGCCATGCTGCTGAATTCTGG	S	ILMN_25134	ILMN_1709044	4850438
MASP2	2340754	1.19737	2.2548	56.6975	2.16745	0.903319	39	67.8876	2.79536	0.279476	33	Homo sapiens mannan-binding lectin serine peptidase 2 (MASP2), transcript variant 2, mRNA.	21264360	10747	NP_631947.1	MASP2	NM_139208.1	Chr.1 11028179-11028183:11029200-11029244 (-)	sMAP; MAP19; MASP-2	extracellular region [goid 5576] [evidence IEA]	innate immune response [goid 45087] [evidence IEA]; proteolysis and peptidolysis [goid 6508] [evidence IEA]; complement activation, classical pathway [goid 6958] [evidence IEA]; antimicrobial humoral response (sensu Vertebrata) [goid 19735] [pmid 9087411] [evidence TAS]	calcium ion binding [goid 5509] [evidence IEA]; serine-type endopeptidase activity [goid 4252] [pmid 9087411] [evidence TAS]	RefSeq	NM_139208.1	388	AACGAGAAGCCGTTCACGGGGTTCGAGGCCTTCTATGCAGCCGAGGACAT	A	ILMN_14199	ILMN_1735260	2340754
MCEE	3170543	1.19729	2.87784	295.509	7.34535	0	53	353.809	12.9131	0	28	Homo sapiens methylmalonyl CoA epimerase (MCEE), mRNA.	21314761	84693	NP_115990.2	MCEE	NM_032601.2	Chr.2 71190606-71190607:71190608-71190655 (-)		mitochondrion [goid 5739] [evidence IEA]	L-methylmalonyl-CoA metabolism [goid 46491] [pmid 11481338] [evidence NAS]	methylmalonyl-CoA epimerase activity [goid 4493] [pmid 11481338] [evidence NAS]; isomerase activity [goid 16853] [evidence IEA]	RefSeq	NM_032601.2	493	CCATCCTAAAGACTGTGGTGGAGTCCTTGTGGAACTGGAGCAAGCTTGAT	S	ILMN_30172	ILMN_1735347	3170543
C3orf62	3800328	1.19724	2.44574	74.2316	1.98136	0.0937951	48	88.8731	4.00521	0	32	Homo sapiens chromosome 3 open reading frame 62 (C3orf62), mRNA.	38348399	375341	NP_940964.1	C3orf62	NM_198562.1	Chr.3 49281588-49281637 (-)	FLJ43654; MGC23381; MGC61663; MGC62079				RefSeq	NM_198562.1	2930	GGGGTGCATCACTTCCCTGGTATTCCTACCAAAAACCCAAATTCCCAGTG	S	ILMN_2563	ILMN_1679339	3800328
CCT6A	610392	1.19719	3.06067	373.214	9.69831	0	51	446.81	14.3471	0	53	Homo sapiens chaperonin containing TCP1, subunit 6A (zeta 1) (CCT6A), transcript variant 2, mRNA.	58331170	908	NP_001009186.1	CCT6A	NM_001009186.1	Chr.7 56098879-56098928 (+)	CCT6; Cctz; HTR3; TCPZ; TCP20; MoDP-2; TTCP20; CCT-zeta; MGC126214; MGC126215; CCT-zeta-1; TCP-1-zeta	cytoplasm [goid 5737] [pmid 8034610] [evidence TAS]	protein folding [goid 6457] [pmid 8034610] [evidence TAS]	nucleotide binding [goid 166] [evidence IEA]; ATP binding [goid 5524] [evidence IEA]; unfolded protein binding [goid 51082] [pmid 8034610] [evidence TAS]	RefSeq	NM_001009186.1	2232	ACAGGCAGAGGTAAAAAGATGATGGAAGGTGTGGTGACTAAGGGCCACGG	A	ILMN_3686	ILMN_1722502	610392
CTSB	4540615	1.1971	3.40378	1720.37	43.6095	0	45	2059.44	56.0079	0	52	Homo sapiens cathepsin B (CTSB), transcript variant 1, mRNA.	66346646	1508	NP_001899.1	CTSB	NM_001908.3	Chr.8 11738321-11738370 (-)	APPS; CPSB	intracellular [goid 5622] [pmid 1645961] [evidence TAS]; lysosome [goid 5764] [evidence IEA]	proteolysis and peptidolysis [goid 6508] [pmid 3463996] [evidence TAS]; regulation of apoptosis [goid 42981] [pmid 16130169] [evidence TAS]	cathepsin B activity [goid 4213] [pmid 1645961] [evidence TAS]	RefSeq	NM_001908.3	2854	TCCACTGTCCTGCCAAGGTACACCTCAGTACTCCCCTTCCCAACTGAAGT	A	ILMN_6129	ILMN_1696360	4540615
GOLPH3L	3120053	1.19693	3.18322	303.337	6.91918	0	39	363.075	11.8472	0	46	Homo sapiens golgi phosphoprotein 3-like (GOLPH3L), mRNA.	29826327	55204	NP_060648.2	GOLPH3L	NM_018178.3	Chr.1 148885729-148885778 (-)	GPP34R; FLJ10687				RefSeq	NM_018178.3	2678	CTCTCCTCTGCCAAATCTACTTAGCCCCACAAAAATGCCCCAGCTCAGTT	S	ILMN_29707	ILMN_1655570	3120053
SYMPK	5220035	1.19687	2.7863	93.7263	2.9118	0	26	112.178	3.7106	0	51	Homo sapiens symplekin (SYMPK), mRNA.	4759195	8189	NP_004810.1	SYMPK	NM_004819.1	Chr.19 51010704-51010753 (-)	SPK; SYM	tight junction [goid 5923] [evidence IEA]; nucleoplasm [goid 5654] [pmid 8769423] [evidence IDA]; cytoplasm [goid 5737] [pmid 8769423] [evidence IDA]	cell adhesion [goid 7155] [evidence IEA]	protein binding [goid 5515] [evidence IEA]	RefSeq	NM_004819.1	3793	CCCCAGACCCTCGCACCTGTTGGAGAAGATGCTATGAAGACTCCCAGCCC	S	ILMN_3975	ILMN_1802089	5220035
ANGPTL4	2630609	1.19683	3.45597	8890.28	218.722	0	39	10640.2	287.62	0	48	Homo sapiens angiopoietin-like 4 (ANGPTL4), transcript variant 1, mRNA.	21536397	51129	NP_647475.1	ANGPTL4	NM_139314.1	Chr.19 8345182-8345231 (+)	ARP4; FIAF; PGAR; HFARP; PPARG; pp1158; ANGPTL2	extracellular region [goid 5576] [pmid 10698685] [evidence IEP]	positive regulation of lipid metabolism [goid 45834] [evidence ISS]; positive regulation of angiogenesis [goid 45766] [pmid 11953136] [evidence IDA]; negative regulation of lipoprotein lipase activity [goid 51005] [evidence ISS]; negative regulation of apoptosis [goid 43066] [pmid 10698685] [evidence IDA]; response to hypoxia [goid 1666] [pmid 12707035] [evidence NAS]; cellular response to starva…	enzyme inhibitor activity [goid 4857] [evidence ISS]	RefSeq	NM_139314.1	1828	GGGACACAAGCAGGCGCCAATGGTATCTGGGCGGAGCTCACAGAGTTCTT	A	ILMN_20440	ILMN_1707727	2630609
IL4R	2190678	1.19678	3.29462	436.888	11.0463	0	52	522.861	15.0486	0	45	Homo sapiens interleukin 4 receptor (IL4R), transcript variant 1, mRNA.	56788409	3566	NP_000409.1	IL4R	NM_000418.2	Chr.16 27283455-27283504 (+)	CD124; IL4RA	membrane [goid 16020] [evidence IEA]; integral to plasma membrane [goid 5887] [pmid 2307934] [evidence TAS]	immune response [goid 6955] [pmid 2307934] [evidence TAS]; signal transduction [goid 7165] [pmid 2307934] [evidence TAS]	protein binding [goid 5515] [pmid 8266078] [evidence IPI]; receptor activity [goid 4872] [evidence IEA]; hematopoietin/interferon-class (D200-domain) cytokine receptor activity [goid 4896] [evidence IEA]; interleukin-4 receptor activity [goid 4913] [pmid 2307934] [evidence TAS]; receptor signaling protein activity [goid 5057] [pmid 2307934] [evidence TAS]	RefSeq	NM_000418.2	3523	CCTCAGGTGCTAGGGAAGGCGGGAACCTTGGGTTGAGTAATGCTCGTCTG	I	ILMN_17789	ILMN_1697717	2190678
IHPK1	50497	1.19659	2.86595	560.375	17.9048	0	44	670.539	20.5342	0	36	Homo sapiens inositol hexaphosphate kinase 1 (IHPK1), transcript variant 1, mRNA.	58530860	9807	NP_695005.1	IHPK1	NM_153273.3	Chr.3 49736944-49736993 (-)	PiUS; IP6K1; MGC9925	nucleus [goid 5634] [evidence IEA]		transferase activity [goid 16740] [evidence IEA]; inositol hexakisphosphate kinase activity [goid 50517] [evidence IEA]; inositol trisphosphate 3-kinase activity [goid 8440] [evidence IEA]; kinase activity [goid 16301] [evidence IEA]	RefSeq	NM_153273.3	4206	GGACCTGGTTCTTTTGCTTCTCGGGGAACTGTAAGCCCTCGCGTTCTGGG	A	ILMN_1661	ILMN_1788593	50497
BCCIP	1780259	1.19643	3.05195	446.81	11.9441	0	44	534.575	16.8132	0	47	Homo sapiens BRCA2 and CDKN1A interacting protein (BCCIP), transcript variant A, mRNA.	17402869	56647	NP_057651.1	BCCIP	NM_016567.2	Chr.10 127531686-127531735 (+)	TOK-1	nucleus [goid 5634] [pmid 10878006] [evidence TAS]	regulation of cyclin dependent protein kinase activity [goid 79] [pmid 10878006] [evidence TAS]		RefSeq	NM_016567.2	865	GGTTCACGGGGGCAAGTGACAGCCCTGGTTTCTCTGAAGGCTGGACTAAT	I	ILMN_26223	ILMN_1786433	1780259
TNFAIP1	730128	1.19596	3.14159	276.175	7.54895	0	50	330.294	9.67741	0	51	Homo sapiens tumor necrosis factor, alpha-induced protein 1 (endothelial) (TNFAIP1), mRNA.	26051238	7126	NP_066960.1	TNFAIP1	NM_021137.3	Chr.17 23697670-23697719 (+)	B12; B61; EDP1; MGC2317	membrane [goid 16020] [evidence IEA]; voltage-gated potassium channel complex [goid 8076] [evidence IEA]	potassium ion transport [goid 6813] [evidence IEA]	voltage-gated potassium channel activity [goid 5249] [evidence IEA]; protein binding [goid 5515] [evidence IEA]	RefSeq	NM_021137.3	3079	CAGTGTCTCAGTCTTTTTTGCCGAGAAAGCACAGTAGTCTGGGACTGGGC	S	ILMN_14664	ILMN_1655429	730128
DEDD2	6520170	1.19579	4.1605	351.019	5.6209	0	52	419.745	10.8979	0	59	Homo sapiens death effector domain containing 2 (DEDD2), mRNA.	31377621	162989	NP_579874.1	DEDD2	NM_133328.2	Chr.19 47394705-47394754 (-)	FLAME-3	nucleolus [goid 5730] [pmid 11741985] [evidence IDA]; nucleus [goid 5634] [evidence IEA]	activation of pro-apoptotic gene products [goid 8633] [pmid 11741985] [evidence NAS]; apoptotic nuclear changes [goid 30262] [pmid 11741985] [evidence IDA]; regulation of apoptosis [goid 42981] [evidence IEA]; intracellular signaling cascade [goid 7242] [pmid 11741985] [evidence NAS]; induction of apoptosis via death domain receptors [goid 8625] [pmid 11741985] [evidence IMP]; regulation of trans…	DNA binding [goid 3677] [evidence IEA]; protein binding [goid 5515] [pmid 11741985] [evidence IPI]; receptor signaling complex scaffold activity [goid 30159] [pmid 11741985] [evidence NAS]	RefSeq	NM_133328.2	1724	GGGAGTGTTATGGCAGCATCATACCAAGGCCTACTGTTGCACATGGGGCC	S	ILMN_12562	ILMN_1768031	6520170
[truncated: 21,551 more rows]
